# Supplementary material for: The combination of SMRT sequencing and Illumina sequencing highlights organ-specific and age-specific expression patterns of miRNAs in Sika Deer
Source: Front Vet Sci. 2022 Nov 14;9:1042445. doi: 10.3389/fvets.2022.1042445 (PMC9701854; doi:10.3389/fvets.2022.1042445)
Supplement: Supplementary file 4 [file Table_1.XLS]

## Sheet: Sheet1
Supplementary Table 1 Statistics of Polymerase Read
		Samples	cDNA size	SMRT Cells	Polymerase Read Bases(G)	Polymerase Reads	Polymerase Read Length (mean)	Polymerase Read N50
		Sika	1-2 K	4	4.62	288270	16038	27662
		Sika	2-3 K	5	7.72	493104	15647	27211
		Sika	3-6 K	5	7.09	469925	15083	26304
		Sika	All	14	19.43	1251299	15525	26972
