# Supplementary material for: The combination of SMRT sequencing and Illumina sequencing highlights organ-specific and age-specific expression patterns of miRNAs in Sika Deer
Source: Front Vet Sci. 2022 Nov 14;9:1042445. doi: 10.3389/fvets.2022.1042445 (PMC9701854; doi:10.3389/fvets.2022.1042445)
Supplement: Supplementary file 5 [file Table_2.XLS]

## Sheet: Sheet1
Supplementary Table 2 Reads of insert (ROI)
		Samples	cDNA size	SMRT Cells	Read Bases of Insert (G)	Read of Insert	Mean Read Length of Insert	Read of Insert N50
		Sika	1-2 K	4	4.54	2056621	2209	2383
		Sika	2-3 K	5	7.61	2864963	2655	2633
		Sika	3-6 K	5	6.99	2665324	2621	3190
		Sika	All	14	19.13	7586908	2522	2685
