# Supplementary material for: The combination of SMRT sequencing and Illumina sequencing highlights organ-specific and age-specific expression patterns of miRNAs in Sika Deer
Source: Front Vet Sci. 2022 Nov 14;9:1042445. doi: 10.3389/fvets.2022.1042445 (PMC9701854; doi:10.3389/fvets.2022.1042445)
Supplement: Supplementary file 6 [file Table_3.XLS]

## Sheet: Sheet1
Supplementary Table 3 Summary of miRNAome data
		Sample	total_reads	N% > 10%	low quality	5_adapter_contamine	3_adapter_null or insert_null	with ployA/T/G/C	clean reads	Bases	Error rate	Q20	Q30	GC content
		Adrenal_1	12158894	90 (0.00%)	33745 (0.28%)	446 (0.00%)	225322 (1.85%)	5238 (0.04%)	11894053 (97.82%)	0.608G	0.0001	0.9792	0.9562	0.4949
		Adrenal_2	13949115	367 (0.00%)	49043 (0.35%)	369 (0.00%)	193570 (1.39%)	5071 (0.04%)	13700695 (98.22%)	0.697G	0.0001	0.9747	0.9453	0.4911
		Adrenal_3	11903934	310 (0.00%)	36477 (0.31%)	960 (0.01%)	197974 (1.66%)	11032 (0.09%)	11657181 (97.93%)	0.595G	0.0001	0.9701	0.935	0.5159
		Adrenal_4	11807969	278 (0.00%)	41813 (0.35%)	426 (0.00%)	176047 (1.49%)	5593 (0.05%)	11583812 (98.10%)	0.590G	0.0001	0.9713	0.9378	0.5089
		Antler_1	13509965	33 (0.00%)	37504 (0.28%)	616 (0.00%)	755853 (5.59%)	3673 (0.03%)	12712286 (94.10%)	0.675G	0.0001	0.9825	0.9644	0.5118
		Antler_2	12592350	428 (0.00%)	23827 (0.19%)	625 (0.00%)	341721 (2.71%)	4080 (0.03%)	12221669 (97.06%)	0.630G	0.0001	0.9858	0.9701	0.5135
		Antler_3	12800931	28 (0.00%)	50417 (0.39%)	813 (0.01%)	153846 (1.20%)	7352 (0.06%)	12588475 (98.34%)	0.640G	0.0001	0.9823	0.9629	0.4967
		Antler_4	15775844	39 (0.00%)	63953 (0.41%)	5226 (0.03%)	170825 (1.08%)	7655 (0.05%)	15528146 (98.43%)	0.789G	0.0001	0.9829	0.9638	0.4927
		Brain_1	12960800	71 (0.00%)	37274 (0.29%)	177 (0.00%)	180799 (1.39%)	4445 (0.03%)	12738034 (98.28%)	0.648G	0.0001	0.9785	0.9549	0.4825
		Brain_2	14030588	351 (0.00%)	41204 (0.29%)	1695 (0.01%)	681765 (4.86%)	30480 (0.22%)	13275093 (94.62%)	0.702G	0.0001	0.966	0.9285	0.5365
		Brain_3	13405358	339 (0.00%)	42302 (0.32%)	638 (0.00%)	359208 (2.68%)	10802 (0.08%)	12992069 (96.92%)	0.670G	0.0001	0.9694	0.9345	0.5111
		Brain_4	10518583	248 (0.00%)	33696 (0.32%)	512 (0.00%)	178220 (1.69%)	6358 (0.06%)	10299549 (97.92%)	0.526G	0.0001	0.9708	0.9373	0.5029
		Heart_1	12075600	0 (0.00%)	54337 (0.45%)	776 (0.01%)	224074 (1.86%)	9057 (0.08%)	11787356 (97.61%)	0.604G	0.0001	0.9732	0.9411	0.4971
		Heart_2	12294805	63 (0.00%)	44366 (0.36%)	1380 (0.01%)	656288 (5.34%)	11866 (0.10%)	11580842 (94.19%)	0.615G	0.0001	0.9633	0.9233	0.4795
		Heart_3	12202642	336 (0.00%)	37472 (0.31%)	780 (0.01%)	219245 (1.80%)	16509 (0.14%)	11928300 (97.75%)	0.610G	0.0001	0.9705	0.9364	0.5103
		Heart_4	10667952	127 (0.00%)	40984 (0.38%)	1346 (0.01%)	213087 (2.00%)	21839 (0.20%)	10390569 (97.40%)	0.533G	0.0001	0.9673	0.9308	0.5258
		Kidney_1	11022701	1 (0.00%)	53378 (0.48%)	416 (0.00%)	179954 (1.63%)	6456 (0.06%)	10782496 (97.82%)	0.551G	0.0001	0.9748	0.9458	0.5001
		Kidney_2	11507609	176 (0.00%)	48727 (0.42%)	590 (0.01%)	196532 (1.71%)	4440 (0.04%)	11257144 (97.82%)	0.575G	0.0001	0.9688	0.9347	0.5039
		Kidney_3	11452581	47 (0.00%)	47668 (0.42%)	3205 (0.03%)	304705 (2.66%)	19250 (0.17%)	11077706 (96.73%)	0.573G	0.0002	0.9566	0.9099	0.5058
		Kidney_4	11039641	239 (0.00%)	42314 (0.38%)	584 (0.01%)	212738 (1.93%)	6807 (0.06%)	10776959 (97.62%)	0.552G	0.0001	0.9703	0.9367	0.5027
		Lung_1	13286995	0 (0.00%)	56456 (0.42%)	971 (0.01%)	185279 (1.39%)	3145 (0.02%)	13041144 (98.15%)	0.664G	0.0001	0.9739	0.9442	0.5154
		Lung_2	13100636	66 (0.00%)	44962 (0.34%)	793 (0.01%)	603149 (4.60%)	11881 (0.09%)	12439785 (94.96%)	0.655G	0.0001	0.9584	0.9158	0.5039
		Lung_3	12321317	57 (0.00%)	42374 (0.34%)	1828 (0.01%)	210819 (1.71%)	30208 (0.25%)	12036031 (97.68%)	0.616G	0.0002	0.9567	0.9113	0.5207
		Lung_4	11982547	301 (0.00%)	37520 (0.31%)	1317 (0.01%)	242303 (2.02%)	12364 (0.10%)	11688742 (97.55%)	0.599G	0.0001	0.9696	0.9348	0.5133
		Liver_1	13042342	0 (0.00%)	60724 (0.47%)	6975 (0.05%)	273239 (2.10%)	9376 (0.07%)	12692028 (97.31%)	0.652G	0.0001	0.9735	0.9417	0.5142
		Liver_2	12120964	166 (0.00%)	58334 (0.48%)	996 (0.01%)	722168 (5.96%)	13534 (0.11%)	11325766 (93.44%)	0.606G	0.0001	0.9634	0.9217	0.5126
		Liver_3	11639538	43 (0.00%)	38135 (0.33%)	699 (0.01%)	235574 (2.02%)	15646 (0.13%)	11349441 (97.51%)	0.582G	0.0001	0.9601	0.916	0.5117
		Liver_4	11921039	160 (0.00%)	41367 (0.35%)	993 (0.01%)	411845 (3.45%)	11168 (0.09%)	11455506 (96.09%)	0.596G	0.0001	0.9685	0.9341	0.5051
		Muscle_1	14103998	84 (0.00%)	32858 (0.23%)	565 (0.00%)	236851 (1.68%)	4876 (0.03%)	13828764 (98.05%)	0.705G	0.0001	0.9796	0.9572	0.4486
		Muscle_2	10521312	48 (0.00%)	37507 (0.36%)	571 (0.01%)	109700 (1.04%)	3604 (0.03%)	10369882 (98.56%)	0.526G	0.0001	0.9687	0.9344	0.4518
		Muscle_3	11544954	323 (0.00%)	34426 (0.30%)	226 (0.00%)	150192 (1.30%)	3068 (0.03%)	11356719 (98.37%)	0.577G	0.0001	0.976	0.9493	0.445
		Muscle_4	11138451	152 (0.00%)	41606 (0.37%)	161 (0.00%)	183544 (1.65%)	2396 (0.02%)	10910592 (97.95%)	0.557G	0.0001	0.9614	0.925	0.4473
		Spleen_1	12871069	91 (0.00%)	35328 (0.27%)	834 (0.01%)	203139 (1.58%)	12489 (0.10%)	12619188 (98.04%)	0.644G	0.0001	0.9779	0.9532	0.5212
		Spleen_2	12966771	352 (0.00%)	41395 (0.32%)	533 (0.00%)	216884 (1.67%)	8705 (0.07%)	12698902 (97.93%)	0.648G	0.0001	0.9709	0.9375	0.5104
		Spleen_3	12477574	336 (0.00%)	37020 (0.30%)	1527 (0.01%)	239872 (1.92%)	12351 (0.10%)	12186468 (97.67%)	0.624G	0.0001	0.969	0.9342	0.5214
		Spleen_4	10549647	130 (0.00%)	32641 (0.31%)	301 (0.00%)	155976 (1.48%)	2682 (0.03%)	10357917 (98.18%)	0.527G	0.0001	0.9704	0.9388	0.4963
		Testes_1	11297281	0 (0.00%)	59362 (0.53%)	292 (0.00%)	174957 (1.55%)	4990 (0.04%)	11057680 (97.88%)	0.565G	0.0001	0.9752	0.9472	0.4899
		Testes_2	13817801	190 (0.00%)	64021 (0.46%)	1793 (0.01%)	245269 (1.78%)	49219 (0.36%)	13457309 (97.39%)	0.691G	0.0001	0.9662	0.9294	0.4815
		Testes_3	12142852	59 (0.00%)	56218 (0.46%)	1138 (0.01%)	233274 (1.92%)	43578 (0.36%)	11808585 (97.25%)	0.607G	0.0002	0.949	0.8987	0.496
		Testes_4	10566461	247 (0.00%)	38438 (0.36%)	927 (0.01%)	142174 (1.35%)	30892 (0.29%)	10353783 (97.99%)	0.528G	0.0001	0.964	0.9242	0.4981
