# Supplementary material for: The combination of SMRT sequencing and Illumina sequencing highlights organ-specific and age-specific expression patterns of miRNAs in Sika Deer
Source: Front Vet Sci. 2022 Nov 14;9:1042445. doi: 10.3389/fvets.2022.1042445 (PMC9701854; doi:10.3389/fvets.2022.1042445)
Supplement: Supplementary file 7 [file Table_4.XLS]

## Sheet: Sheet1
Supplementary Table 4 Statistical information of small RNAs mapping to reference sequence
		Sample	Statu	Total reads	Total bases (bp)	Uniq reads	Uniq bases (bp)
		Adrenal_1	Total Mapped small RNA	1634075	38105455	270160	6516777
			Total Sense Mapped small RNA	1392673	32511835	217978	5284176
			Total Antisense Mapped small RNA	241402	5593620	52182	1232601
			Total small RNA	11321881	255071313	525248	12628694
		Adrenal_2	Total Mapped small RNA	1570332	37175073	170036	4188233
			Total Sense Mapped small RNA	1316605	31057217	141095	3491813
			Total Antisense Mapped small RNA	253727	6117856	28941	696420
			Total small RNA	13445445	305605296	410297	10018989
		Adrenal_3	Total Mapped small RNA	2425299	60735213	371906	9586391
			Total Sense Mapped small RNA	1979343	48872325	309135	8012349
			Total Antisense Mapped small RNA	445956	11862888	62771	1574042
			Total small RNA	10748726	259776976	731357	18722202
		Adrenal_4	Total Mapped small RNA	1584501	35971237	211687	5059522
			Total Sense Mapped small RNA	1265388	28749988	173365	4174886
			Total Antisense Mapped small RNA	319113	7221249	38322	884636
			Total small RNA	11164663	248950688	521654	12345406
		Antler_1	Total Mapped small RNA	1441860	42465797	120232	3115948
			Total Sense Mapped small RNA	800123	21761731	96650	2510203
			Total Antisense Mapped small RNA	641737	20704066	23582	605745
			Total small RNA	12199774	346849648	418774	11328852
		Antler_2	Total Mapped small RNA	1260034	36211936	97346	2400725
			Total Sense Mapped small RNA	685973	17772747	74950	1856522
			Total Antisense Mapped small RNA	574061	18439189	22396	544203
			Total small RNA	11664974	328116986	358132	9554206
		Antler_3	Total Mapped small RNA	1696570	42765043	267992	6911023
			Total Sense Mapped small RNA	1461580	36045146	223004	5764456
			Total Antisense Mapped small RNA	234990	6719897	44988	1146567
			Total small RNA	12174770	303654729	682746	17577420
		Antler_4	Total Mapped small RNA	2019260	48760074	352836	8782376
			Total Sense Mapped small RNA	1772634	42449677	296012	7401294
			Total Antisense Mapped small RNA	246626	6310397	56824	1381082
			Total small RNA	15028501	349105702	848125	21034749
		Brain_1	Total Mapped small RNA	1299892	29091579	151804	3615848
			Total Sense Mapped small RNA	790041	18149375	123723	2961860
			Total Antisense Mapped small RNA	509851	10942204	28081	653988
			Total small RNA	12441121	279808617	377200	9025147
		Brain_2	Total Mapped small RNA	3339021	85986874	362627	9400346
			Total Sense Mapped small RNA	2916074	73843448	312516	8137075
			Total Antisense Mapped small RNA	422947	12143426	50111	1263271
			Total small RNA	11368499	322343896	757452	19968379
		Brain_3	Total Mapped small RNA	1635044	40989806	195786	4991720
			Total Sense Mapped small RNA	1241291	30109087	158766	4070452
			Total Antisense Mapped small RNA	393753	10880719	37020	921268
			Total small RNA	12255426	303164841	526353	13454535
		Brain_4	Total Mapped small RNA	1364914	32304090	144908	3598323
			Total Sense Mapped small RNA	1129829	26266688	117282	2929555
			Total Antisense Mapped small RNA	235085	6037402	27626	668768
			Total small RNA	9874377	232006221	420783	10441625
		Heart_1	Total Mapped small RNA	4623862	104726707	632397	15882032
			Total Sense Mapped small RNA	4335936	98226518	567601	14294748
			Total Antisense Mapped small RNA	287926	6500189	64796	1587284
			Total small RNA	10737475	246090369	975109	24352811
		Heart_2	Total Mapped small RNA	4441206	103970820	696965	18709605
			Total Sense Mapped small RNA	4217289	98247884	643039	17273168
			Total Antisense Mapped small RNA	223917	5722936	53926	1436437
			Total small RNA	10735341	250185130	1045187	27951512
		Heart_3	Total Mapped small RNA	3741799	88338815	629189	16421928
			Total Sense Mapped small RNA	3342646	78534119	541687	14170989
			Total Antisense Mapped small RNA	399153	9804696	87502	2250939
			Total small RNA	10824768	253077025	983715	25506735
		Heart_4	Total Mapped small RNA	4101867	101363844	1052661	27797726
			Total Sense Mapped small RNA	3695802	91022976	905589	23952532
			Total Antisense Mapped small RNA	406065	10340868	147072	3845194
			Total small RNA	8977000	221544821	1670100	44027141
		Kidney_1	Total Mapped small RNA	1401220	35228453	328707	8313347
			Total Sense Mapped small RNA	1029036	25487209	276735	7023760
			Total Antisense Mapped small RNA	372184	9741244	51972	1289587
			Total small RNA	10346658	251677264	658444	16601335
		Kidney_2	Total Mapped small RNA	1180157	30480479	234253	6178224
			Total Sense Mapped small RNA	779209	19295250	192862	5109055
			Total Antisense Mapped small RNA	400948	11185229	41391	1069169
			Total small RNA	10731181	270411062	629687	16463328
		Kidney_3	Total Mapped small RNA	4331187	107158213	771266	19521549
			Total Sense Mapped small RNA	3906158	96123184	642478	16333822
			Total Antisense Mapped small RNA	425029	11035029	128788	3187727
			Total small RNA	9301464	228095033	1324399	33638684
		Kidney_4	Total Mapped small RNA	1745032	40800510	248217	6065156
			Total Sense Mapped small RNA	1428674	33099810	204082	5018117
			Total Antisense Mapped small RNA	316358	7700700	44135	1047039
			Total small RNA	10192210	234875954	621213	15161533
		Lung_1	Total Mapped small RNA	1875741	45865874	244059	6019470
			Total Sense Mapped small RNA	1583680	38097468	207699	5158348
			Total Antisense Mapped small RNA	292061	7768406	36360	861122
			Total small RNA	12652651	322811920	586172	14513007
		Lung_2	Total Mapped small RNA	2050976	60037638	101183	2735754
			Total Sense Mapped small RNA	953160	26644703	88231	2392843
			Total Antisense Mapped small RNA	1097816	33392935	12952	342911
			Total small RNA	11994981	327807212	315561	8520078
		Lung_3	Total Mapped small RNA	3489019	88458840	305203	7697104
			Total Sense Mapped small RNA	3018933	76189037	260889	6614352
			Total Antisense Mapped small RNA	470086	12269803	44314	1082752
			Total small RNA	11273781	287400872	779356	19922406
		Lung_4	Total Mapped small RNA	3283043	79389100	383342	9308431
			Total Sense Mapped small RNA	2912954	70087474	315633	7711378
			Total Antisense Mapped small RNA	370089	9301626	67709	1597053
			Total small RNA	10617266	256349638	845228	20762814
		Liver_1	Total Mapped small RNA	2582076	62007861	514708	12877713
			Total Sense Mapped small RNA	2196443	52814713	433043	10873778
			Total Antisense Mapped small RNA	385633	9193148	81665	2003935
			Total small RNA	11299307	267022197	939243	23469758
		Liver_2	Total Mapped small RNA	2109003	54633254	430718	11420817
			Total Sense Mapped small RNA	1775923	45744581	363817	9666611
			Total Antisense Mapped small RNA	333080	8888673	66901	1754206
			Total small RNA	10160259	263132141	908070	24227973
		Liver_3	Total Mapped small RNA	2151310	53711837	392521	10156388
			Total Sense Mapped small RNA	1768043	43988546	326448	8475971
			Total Antisense Mapped small RNA	383267	9723291	66073	1680417
			Total small RNA	10309856	251697965	718156	18573261
		Liver_4	Total Mapped small RNA	2201605	50605845	391561	9473826
			Total Sense Mapped small RNA	1803755	41601765	318010	7734517
			Total Antisense Mapped small RNA	397850	9004080	73551	1739309
			Total small RNA	10297967	233899731	846082	20469720
		Muscle_1	Total Mapped small RNA	10111649	223217957	200240	4827042
			Total Sense Mapped small RNA	9949256	219757841	172312	4171185
			Total Antisense Mapped small RNA	162393	3460116	27928	655857
			Total small RNA	13437384	297448732	356476	8547865
		Muscle_2	Total Mapped small RNA	7199160	159288234	168806	4213918
			Total Sense Mapped small RNA	7079139	156601557	145394	3644864
			Total Antisense Mapped small RNA	120021	2686677	23412	569054
			Total small RNA	10114787	226406272	378900	9464989
		Muscle_3	Total Mapped small RNA	8473244	187266509	115410	2907420
			Total Sense Mapped small RNA	8357819	184719914	97393	2460396
			Total Antisense Mapped small RNA	115425	2546595	18017	447024
			Total small RNA	11243349	251006750	236517	5876297
		Muscle_4	Total Mapped small RNA	7795413	172061069	128106	3157908
			Total Sense Mapped small RNA	7691663	169791341	109931	2721023
			Total Antisense Mapped small RNA	103750	2269728	18175	436885
			Total small RNA	10743906	239167034	300529	7286022
		Spleen_1	Total Mapped small RNA	2842385	69488226	592744	14987245
			Total Sense Mapped small RNA	2516347	61160815	510922	12974859
			Total Antisense Mapped small RNA	326038	8327411	81822	2012386
			Total small RNA	11787276	286478903	1017352	25760591
		Spleen_2	Total Mapped small RNA	2156423	53007098	309993	7821553
			Total Sense Mapped small RNA	1834930	44188931	258824	6574137
			Total Antisense Mapped small RNA	321493	8818167	51169	1247416
			Total small RNA	11994507	289581947	700902	17737271
		Spleen_3	Total Mapped small RNA	2474463	62507625	279586	7208713
			Total Sense Mapped small RNA	2099147	51730797	232325	6024223
			Total Antisense Mapped small RNA	375316	10776828	47261	1184490
			Total small RNA	11242223	294504195	651416	16943001
		Spleen_4	Total Mapped small RNA	833496	20502574	104986	2584669
			Total Sense Mapped small RNA	592099	14528373	86759	2150635
			Total Antisense Mapped small RNA	241397	5974201	18227	434034
			Total small RNA	10153364	237071884	352272	8785960
		Testes_1	Total Mapped small RNA	1136459	25919685	318537	7676425
			Total Sense Mapped small RNA	934374	21411830	244104	5879102
			Total Antisense Mapped small RNA	202085	4507855	74433	1797323
			Total small RNA	10648475	236361264	908521	22088886
		Testes_2	Total Mapped small RNA	3556364	98934491	1285025	34446506
			Total Sense Mapped small RNA	2972049	82389111	1029355	27520359
			Total Antisense Mapped small RNA	584315	16545380	255670	6926147
			Total small RNA	13228033	368633873	3883863	107540971
		Testes_3	Total Mapped small RNA	3447793	94918313	1341654	35920825
			Total Sense Mapped small RNA	2817875	77210043	1051396	28063198
			Total Antisense Mapped small RNA	629918	17708270	290258	7857627
			Total small RNA	11544859	322355900	3795609	104783275
		Testes_4	Total Mapped small RNA	2929956	81774732	1092747	29457531
			Total Sense Mapped small RNA	2360226	65462028	856152	23007551
			Total Antisense Mapped small RNA	569730	16312704	236595	6449980
			Total small RNA	10232635	290092903	3261060	90663305
