# Supplementary material for: The combination of SMRT sequencing and Illumina sequencing highlights organ-specific and age-specific expression patterns of miRNAs in Sika Deer
Source: Front Vet Sci. 2022 Nov 14;9:1042445. doi: 10.3389/fvets.2022.1042445 (PMC9701854; doi:10.3389/fvets.2022.1042445)
Supplement: Supplementary file 8 [file Table_5.XLS]

## Sheet: Sheet1
Supplementary Table 5 Small RNAs annotation
		Types	Adrenal_1	Adrenal_2	Adrenal_3	Adrenal_4	Antler_1	Antler_2	Antler_3	Antler_4	Brain_1	Brain_2	Brain_3	Brain_4	Heart_1	Heart_2	Heart_3	Heart_4	Kidney_1	Kidney_2	Kidney_3	Kidney_4	Lung_1	Lung_2	Lung_3	Lung_4	Liver_1	Liver_2	Liver_3	Liver_4	Muscle_1	Muscle_2	Muscle_3	Muscle_4	Spleen_1	Spleen_2	Spleen_3	Spleen_4	Testes_1	Testes_2	Testes_3	Testes_4
		miRNA	1322	1293	1352	1407	762	739	936	1120	1258	1012	1393	1304	1252	1001	1288	1247	1085	1094	1190	1351	1188	872	1085	1288	1284	1151	1229	1377	928	808	743	855	1386	1377	1321	973	1141	762	730	566
		rRNA	17516	12410	23670	16108	10358	7985	17797	21184	7970	25272	15782	13405	15091	11994	18213	24221	13010	9645	31570	17551	16913	8717	15390	26491	21665	23840	21896	20108	8589	10410	6502	9632	18982	18317	21116	9085	13106	8016	9941	9083
		tRNA	6	2	7	7	4	8	3	6	4	8	7	4	10	1	12	14	7	4	7	9	9	2	10	8	32	13	15	13	2	3	0	0	13	13	3	2	1	0	1	0
		snRNA	2053	1494	2999	2050	795	558	1410	2087	1420	5607	3912	2318	3599	1716	3014	2443	2417	2029	6296	2371	2166	996	3358	3270	2796	2557	2530	2306	619	831	469	682	3542	3130	4169	960	1655	2699	2572	1867
		snoRNA	1312	1190	1625	1414	756	734	987	1350	1154	2835	1612	1268	1611	1002	1466	1329	1389	1255	3082	1799	1337	879	1289	1883	2009	2186	1914	2109	492	526	410	465	2415	2121	3011	1066	1325	726	841	566
		other	247951	153647	342253	190701	107557	87322	246859	327089	139998	327893	173080	126609	610834	681251	605196	1023407	310799	220226	729121	225136	222446	89717	284071	350402	486922	400971	364937	365648	189610	156228	107286	116472	566406	285035	249966	92900	301309	1272822	1327569	1080665
		total	270160	170036	371906	211687	120232	97346	267992	352836	151804	362627	195786	144908	632397	696965	629189	1052661	328707	234253	771266	248217	244059	101183	305203	383342	514708	430718	392521	391561	200240	168806	115410	128106	592744	309993	279586	104986	318537	1285025	1341654	1092747
