# Supplementary material for: The combination of SMRT sequencing and Illumina sequencing highlights organ-specific and age-specific expression patterns of miRNAs in Sika Deer
Source: Front Vet Sci. 2022 Nov 14;9:1042445. doi: 10.3389/fvets.2022.1042445 (PMC9701854; doi:10.3389/fvets.2022.1042445)
Supplement: Supplementary file 9 [file Table_6.XLSX]

## Sheet: known miRNAs
Supplementary Table 6 Identification of known miRNAs and novel miRNAs
		Total miRNA	Adrenal miRNA	Antler miRNA	Brain miRNA	Heart miRNA	Kidney miRNA	Lung miRNA	Liver miRNA	Muscle miRNA	Spleen miRNA	Testes miRNA
		let-7a-5p	miR-7	miR-199a-3p	miR-26a	miR-1	miR-192	let-7b	miR-192	miR-1	let-7b	miR-199a-3p
		let-7b	let-7b	miR-3604	miR-26c	miR-378	miR-30c	miR-3596	let-7b	miR-378	miR-3596	miR-3604
		let-7c	miR-3596	miR-199a-5p	let-7b	miR-133a	miR-26a	miR-26a	miR-3596	miR-133a	miR-145	let-7b
		let-7d	miR-199a-3p	let-7b	miR-3596	let-7b	miR-26c	miR-26c	miR-30c	miR-26a	miR-378	miR-3596
		let-7g	miR-3604	miR-3596	miR-7	miR-3596	let-7b	miR-199a-3p	miR-199a-3p	miR-26c	miR-30c	miR-26a
		let-7i	miR-26a	miR-378	miR-124a	miR-26a	miR-3596	miR-3604	miR-3604	miR-378c	miR-199a-3p	miR-26c
		miR-1	miR-26c	miR-7	miR-30c	miR-26c	miR-199a-3p	miR-145	miR-145	miR-199a-3p	miR-3604	miR-199a-5p
		miR-101	miR-30c	miR-145	miR-2284x	miR-486	miR-3604	miR-30f	miR-30f	miR-3604	let-7c	miR-145
		miR-103	miR-409b	miR-214	let-7c	miR-30c	miR-30f	miR-30c	miR-378	miR-486	miR-26a	miR-30c
		miR-106a	miR-145	miR-199c	miR-192	miR-145	miR-145	miR-378	miR-22-3p	let-7b	miR-26c	let-7c
		miR-106b	miR-199a-5p	miR-1	miR-486	miR-199a-3p	miR-378	miR-199a-5p	miR-3600	miR-3596	miR-199a-5p	miR-186
		miR-107	miR-378	miR-26a	let-7a-5p	miR-3604	miR-199a-5p	let-7c	miR-339a	miR-30c	miR-30f	miR-2284x
		miR-10a	miR-186	miR-26c	miR-186	miR-2284x	miR-186	miR-2284x	miR-199a-5p	miR-199a-5p	miR-2284x	miR-7
		miR-10b	miR-22-3p	miR-186	miR-1839	miR-378c	miR-1	miR-486	let-7c	miR-145	let-7a-5p	let-7a-5p
		miR-1185	miR-3600	miR-30c	miR-145	let-7c	miR-7	let-7a-5p	miR-26a	miR-133b	miR-186	miR-199c
		miR-1246	miR-2284x	miR-2284x	miR-1	miR-133b	miR-2284x	miR-574	miR-26c	miR-7	miR-339a	miR-574
		miR-1248	miR-409a	let-7c	miR-409b	miR-30f	miR-1839	miR-409b	miR-2284x	miR-2898	miR-378c	miR-192
		miR-124a	let-7c	miR-2898	miR-135b	miR-186	miR-409b	miR-7	miR-486	miR-22-3p	miR-486	miR-409b
		miR-125a	miR-1839	miR-574	miR-409a	miR-3600	miR-3600	miR-214	let-7a-5p	miR-3600	miR-214	miR-424-5p
		miR-1260b	miR-1	miR-17-5p	miR-378	miR-22-3p	miR-22-3p	miR-186	miR-186	let-7c	miR-1	miR-214
		miR-126-3p	miR-192	miR-192	miR-30f	miR-199a-5p	let-7c	miR-22-3p	miR-574	let-7a-5p	miR-409b	miR-1
		miR-1271	miR-30f	miR-486	miR-22-3p	let-7a-5p	let-7a-5p	miR-3600	miR-339b	miR-2284x	miR-197	miR-1839
		miR-1277	let-7a-5p	miR-3120	miR-3600	miR-409b	miR-196b	miR-339a	miR-214	miR-192	miR-192	miR-17-5p
		miR-128	miR-339a	let-7a-5p	miR-151-5p	miR-133c	miR-339a	miR-197	miR-197	miR-133c	miR-574	miR-30f
		miR-1291	miR-199c	miR-409b	miR-339a	miR-7	miR-409a	miR-151-5p	miR-2898	miR-186	miR-133a	miR-339a
		miR-1296	miR-339b	miR-22-3p	miR-135a	miR-378b	miR-378c	miR-2898	miR-2478	miR-409b	miR-7	miR-151-5p
		miR-1306	miR-151-5p	miR-3600	miR-199a-3p	miR-192	miR-199c	miR-2478	miR-409b	miR-1839	miR-22-3p	miR-378
		miR-1307	miR-378c	miR-378c	miR-3604	miR-214	miR-135b	miR-192	miR-7	miR-409a	miR-3600	miR-22-3p
		miR-133a	miR-664b	miR-339a	miR-433	miR-574	miR-135a	miR-3432a	miR-1	miR-378d	miR-151-5p	miR-3600
		miR-133b	miR-185	miR-409a	miR-17-5p	miR-197	miR-30a-5p	miR-1839	miR-2285l	miR-196a	miR-409a	miR-409a
		miR-133c	miR-374a	miR-2478	miR-197	miR-1343-3p	miR-196a	miR-1	miR-1839	miR-30f	miR-339b	miR-1388-5p
		miR-134	miR-574	miR-2285l	miR-1343-3p	miR-151-5p	miR-486	miR-378c	miR-151-5p	miR-214	miR-1839	miR-664b
		miR-1343-3p	miR-433	miR-1839	miR-199a-5p	miR-339a	miR-17-5p	miR-199c	miR-199c	miR-196b	miR-199c	miR-151-3p
		miR-135a	miR-486	miR-151-5p	miR-664b	miR-1839	miR-151-5p	miR-409a	miR-378c	miR-664b	miR-17-5p	miR-374a
		miR-135b	miR-22-5p	miR-140	miR-378c	miR-490	miR-214	miR-151-3p	miR-133a	miR-151-3p	miR-2478	miR-197
		miR-136	miR-17-5p	miR-3432a	miR-2285u	miR-22-5p	miR-664b	miR-339b	miR-423-5p	miR-378b	miR-3432a	miR-339b
		miR-1388-3p	miR-214	miR-197	miR-2284y	miR-1306	miR-339b	miR-1343-3p	miR-1306	miR-151-5p	miR-2898	miR-3120
		miR-1388-5p	miR-1343-3p	miR-133a	miR-151-3p	miR-378d	miR-197	miR-17-5p	miR-423-3p	miR-30a-5p	miR-342	miR-374b
		miR-139	miR-197	miR-151-3p	miR-98	miR-2478	miR-151-3p	miR-1306	miR-664b	miR-22-5p	miR-1306	miR-342
		miR-140	miR-151-3p	miR-339b	let-7i	miR-17-5p	miR-30b-5p	miR-423-5p	miR-1343-3p	miR-197	miR-1343-3p	miR-486
		miR-142-3p	miR-374b	miR-30f	miR-1296	miR-664b	miR-2898	miR-423-3p	miR-151-3p	miR-339a	miR-433	miR-185
		miR-142-5p	miR-3432a	miR-22-5p	miR-3432a	miR-216b	miR-374a	miR-133a	miR-409a	miR-2478	miR-151-3p	miR-30a-5p
		miR-143	miR-135a	miR-185	miR-374a	miR-2284y	miR-574	miR-664b	miR-2904	miR-199c	miR-185	let-7i
		miR-145	miR-30a-5p	miR-431	miR-30a-5p	miR-2285u	miR-374b	let-7d	miR-17-5p	miR-17-5p	miR-3120	miR-196b
		miR-1468	miR-3957	miR-1306	miR-22-5p	miR-151-3p	miR-342	miR-433	miR-3432a	miR-574	miR-664b	miR-2898
		miR-146a	miR-24-3p	miR-677	miR-339b	miR-2898	miR-22-5p	miR-3120	miR-2887	miR-1260b	miR-1388-5p	miR-2285f
		miR-148a	miR-342	miR-142-5p	miR-133a	miR-409a	miR-433	miR-1468	miR-3120	miR-2284y	miR-378d	miR-3432a
		miR-148b	miR-140	miR-374a	miR-185	miR-95	miR-3120	miR-2284y	let-7d	miR-2285u	let-7d	miR-135a
		miR-149-5p	let-7i	miR-1260b	miR-24-3p	miR-1296	let-7i	miR-2285u	miR-22-5p	let-7d	miR-423-3p	miR-423-5p
		miR-150	miR-1306	miR-664b	miR-3957	miR-199c	miR-3432a	miR-490	miR-677	miR-185	miR-3957	miR-24-3p
		miR-151-3p	miR-2478	miR-671	let-7d	miR-24-3p	miR-185	miR-185	miR-490	miR-3120	miR-423-5p	miR-1306
		miR-151-5p	miR-28	miR-378d	miR-1306	let-7d	miR-677	miR-342	miR-185	miR-342	miR-150	miR-2478
		miR-152	miR-2285u	let-7i	miR-490	miR-3120	miR-24-3p	let-7i	miR-374b	miR-28	miR-2284y	miR-1343-3p
		miR-153	miR-2284y	miR-2285f	miR-216b	miR-3432a	miR-2285u	miR-24-3p	miR-342	miR-3432a	miR-2285u	miR-2284y
		miR-15a	let-7d	miR-433	miR-374b	miR-433	miR-2284y	miR-30a-5p	miR-2284y	miR-3957	miR-1296	miR-2285u
		miR-17-5p	miR-30b-5p	miR-152	miR-2285o	miR-423-5p	miR-133a	miR-3957	miR-2285u	miR-431	miR-28	miR-98
		miR-1814c	miR-2898	miR-2957	miR-628	miR-30a-5p	miR-424-5p	miR-1296	miR-433	miR-30b-5p	miR-374b	miR-142-5p
		miR-181b	miR-3120	miR-374b	miR-28	miR-374a	miR-3957	miR-2285l	miR-30a-5p	miR-98	miR-677	miR-378c
		miR-1839	miR-423-5p	miR-24-3p	miR-2478	miR-339b	miR-215	miR-374b	miR-28	miR-374a	miR-2887	miR-22-5p
		miR-185	miR-424-5p	let-7d	miR-431	miR-2285o	miR-140	miR-28	miR-1296	let-7i	let-7i	miR-196a
		miR-186	miR-98	miR-28	miR-342	miR-185	miR-1343-3p	miR-22-5p	miR-140	miR-493	miR-24-3p	miR-1296
		miR-190a	miR-2904	miR-135b	miR-133b	miR-3957	miR-1306	miR-2285o	miR-2285o	miR-1388-5p	miR-2904	let-7d
		miR-191	miR-378d	miR-3957	miR-30b-5p	miR-2904	miR-28	miR-493	let-7i	miR-24-3p	miR-2285o	miR-3957
		miR-192	miR-133a	miR-2284y	miR-134	miR-1468	miR-378d	miR-378b	miR-2285j	miR-2285o	miR-378b	miR-433
		miR-193b	miR-2285o	miR-2285u	miR-2285f	miR-2887	miR-2478	miR-140	miR-3957	miR-423-5p	miR-140	miR-2904
		miR-194	miR-423-3p	miR-424-5p	miR-574	miR-208b	miR-490	miR-2904	miR-24-3p	miR-95	miR-22-5p	miR-28
		miR-196a	miR-2285f	miR-2904	miR-2898	miR-28	miR-423-5p	miR-378d	miR-216b	miR-1343-3p	miR-30a-5p	miR-450b
		miR-196b	miR-152	miR-98	miR-140	miR-423-3p	miR-98	miR-150	miR-4286	miR-1306	miR-493	miR-2285o
		miR-197	miR-2957	miR-423-3p	miR-423-5p	miR-1388-5p	miR-1388-5p	miR-2887	miR-215	miR-193b	miR-133b	miR-140
		miR-199a-3p	miR-1296	miR-1296	miR-671	miR-30b-5p	miR-152	miR-431	miR-193b	miR-1468	miR-142-5p	miR-493
		miR-199a-5p	miR-2887	miR-423-5p	miR-1388-5p	miR-677	miR-2957	miR-125a	miR-1388-5p	miR-140	miR-2285l	miR-152
		miR-199b	miR-1388-5p	miR-1343-3p	miR-708	let-7i	let-7d	miR-98	miR-1260b	miR-433	miR-2355-3p	miR-2957
		miR-199c	miR-431	miR-378b	miR-328	miR-342	miR-532	miR-677	miR-378b	miR-339b	miR-328	miR-30b-5p
		miR-19b	miR-125a	miR-452	miR-95	miR-2285f	miR-431	miR-374a	miR-328	miR-2284h-5p	miR-125a	miR-708
		miR-200b	miR-29a	miR-1388-5p	miR-199c	miR-142-5p	miR-2285f	miR-1388-5p	miR-125a	miR-424-5p	miR-133c	miR-532
		miR-202	miR-493	miR-2887	miR-33a	miR-1246	miR-493	miR-142-5p	miR-374a	miR-29a	miR-490	miR-125a
		miR-204	miR-490	miR-4286	miR-423-3p	miR-374b	miR-2904	miR-4286	miR-98	miR-206	miR-374a	miR-423-3p
		miR-205	miR-124a	miR-148a	miR-142-5p	miR-4286	miR-378b	miR-328	miR-150	miR-2904	miR-431	miR-133a
		miR-206	miR-671	miR-708	miR-29a	miR-493	miR-423-3p	miR-1260b	miR-7859	miR-4286	miR-95	miR-2887
		miR-208a	miR-708	miR-2355-3p	miR-214	miR-98	miR-142-5p	miR-2285f	miR-152	miR-2285f	miR-4286	miR-677
		miR-208b	miR-95	miR-2285o	miR-760-3p	miR-27b	miR-2285o	miR-2403	miR-2957	miR-2887	miR-30b-5p	miR-134
		miR-210	miR-142-5p	miR-21-5p	miR-125a	miR-208a	miR-7859	miR-29a	miR-30b-5p	miR-532	miR-29a	miR-431
		miR-211	miR-328	miR-532	miR-7859	miR-2285l	miR-452	miR-152	miR-378d	miR-374b	miR-98	miR-29a
		miR-212	miR-532	miR-1246	miR-2355-3p	miR-125a	miR-125a	miR-2957	miR-2285f	miR-124a	miR-216b	miR-124a
		miR-214	miR-378b	miR-15a	miR-2904	miR-431	miR-2887	miR-1814c	miR-455-3p	miR-628	miR-193b	miR-95
		miR-215	miR-134	miR-30b-5p	miR-551b	miR-328	miR-193b	miR-2310	miR-431	miR-677	miR-2285f	miR-2284h-5p
		miR-21-5p	miR-193b	miR-342	miR-677	miR-140	miR-1246	miR-452	miR-1246	miR-152	miR-1246	miR-490
		miR-216a	miR-33a	miR-135a	miR-338	miR-1260b	miR-1296	miR-2355-3p	miR-29a	miR-2957	miR-146a	miR-3601
		miR-216b	miR-7859	miR-450b	miR-2887	miR-671	miR-126-3p	miR-7859	miR-1814c	miR-2285l	miR-1307	miR-542-5p
		miR-219-3p	miR-450b	miR-2284h-5p	miR-2366	miR-708	miR-95	miR-760-3p	miR-2310	miR-126-3p	miR-106a	miR-1246
		miR-221	miR-412	miR-133c	miR-378d	miR-124a	miR-1468	miR-671	miR-296-3p	miR-708	miR-2889	miR-7859
		miR-22-3p	miR-2355-3p	miR-493	miR-29d-3p	miR-2355-3p	miR-1814c	miR-196b	miR-133b	miR-1296	miR-1814c	miR-135b
		miR-224	miR-1246	miR-2889	miR-2285e	miR-2285b	miR-2310	miR-200b	miR-2355-3p	miR-208b	miR-2310	miR-2285e
		miR-22-5p	miR-2284h-5p	miR-2310	miR-424-5p	miR-1307	miR-29a	miR-134	miR-2424	miR-671	miR-2424	miR-628
		miR-2284a	miR-215	miR-1814c	miR-215	miR-7859	miR-2355-3p	miR-30b-5p	miR-1307	miR-142-5p	miR-7859	miR-33a
		miR-2284aa	miR-628	miR-193b	miR-541	miR-148a	miR-200b	miR-1246	miR-505	miR-7859	miR-143	miR-1814c
		miR-2284ab	miR-452	miR-628	miR-3120	miR-143	miR-671	miR-15a	miR-142-5p	miR-1814c	miR-152	miR-2310
		miR-2284b	miR-135b	miR-2285b	miR-2403	miR-628	miR-2285l	miR-2447	miR-2889	miR-2310	miR-2957	miR-106a
		miR-2284d	miR-29d-3p	miR-1277	miR-1277	miR-152	miR-708	miR-2424	miR-669	miR-134	miR-1260b	miR-148a
		miR-2284f	miR-541	miR-19b	miR-101	miR-2957	miR-2285e	miR-532	miR-2890	miR-423-3p	miR-2403	miR-2355-3p
		miR-2284g	miR-148a	miR-541	miR-29c	miR-2284h-5p	miR-33a	miR-133b	miR-148a	miR-148a	miR-760-3p	miR-671
		miR-2284h-5p	miR-196a	miR-33a	miR-1246	miR-30d	miR-27b	miR-3432b	miR-484	miR-125a	miR-541	miR-378d
		miR-2284j	miR-126-3p	miR-134	miR-2284h-5p	miR-412	miR-10b	miR-193b	miR-2440	miR-2285b	miR-671	miR-328
		miR-2284k	miR-1468	miR-2285k	miR-2285b	miR-15a	miR-21-5p	miR-484	miR-6528	miR-2284z	miR-1468	miR-2285k
		miR-2284l	miR-1277	miR-2285e	miR-1185	miR-3533	miR-328	miR-708	miR-493	miR-106a	miR-2890	miR-455-3p
		miR-2284m	miR-196b	miR-106a	miR-455-3p	miR-33a	miR-30e-5p	miR-1307	miR-671	miR-135b	miR-215	miR-101
		miR-2284r	miR-10b	miR-3533	miR-27b	miR-134	miR-361	miR-143	miR-2404	miR-215	miR-2285e	miR-202
		miR-2284u	miR-4286	miR-2447	miR-153	miR-150	miR-1307	miR-541	miR-15a	miR-150	miR-2447	miR-215
		miR-2284x	miR-27b	miR-6119-5p	miR-2285c	miR-2284ab	miR-2285w	miR-126-3p	miR-532	miR-6119-5p	miR-425-5p	miR-29d-3p
		miR-2284y	miR-2285l	miR-215	miR-30e-5p	miR-135a	miR-450b	miR-2284h-5p	miR-2284h-5p	miR-143	miR-134	miR-452
		miR-2284z	miR-361	miR-126-3p	miR-1260b	miR-2285n	miR-133b	miR-628	miR-30d	miR-2285y	miR-2332	miR-1468
		miR-2285ab	miR-15a	miR-125a	miR-150	miR-126-3p	miR-628	miR-3533	miR-769	miR-3533	miR-2284ab	miR-150
		miR-2285ad	miR-2285b	miR-27b	miR-412	miR-30e-5p	miR-216b	miR-455-3p	miR-101	miR-541	miR-484	miR-378b
		miR-2285ae	miR-677	miR-3432b	miR-1468	miR-101	miR-4286	miR-23a	miR-1468	miR-29d-3p	miR-196b	miR-10b
		miR-2285af	miR-29c	miR-93	miR-128	miR-2284j	miR-134	miR-412	miR-628	miR-29c	miR-124a	miR-760-3p
		miR-2285b	miR-3533	miR-101	miR-6516	miR-2312	miR-2285b	miR-2284ab	miR-95	miR-452	miR-361	miR-142-3p
		miR-2285c	miR-2285ab	miR-142-3p	miR-15a	miR-296-3p	miR-484	miR-133c	miR-3431	miR-2285ab	miR-27b	miR-193b
		miR-2285e	miR-2285c	miR-2284ab	miR-2285n	miR-1248	miR-150	miR-95	miR-2285i	miR-216b	miR-708	miR-21-5p
		miR-2285f	miR-2285e	miR-328	miR-1814c	miR-361	miR-106a	miR-3431	miR-27b	miR-135a	miR-3533	miR-2440
		miR-2285g	miR-3432b	miR-425-5p	miR-2310	miR-148b	miR-29d-3p	miR-2285k	miR-134	miR-30e-5p	miR-135a	miR-2285l
		miR-2285i	miR-101	miR-148b	miR-106a	miR-29a	miR-1277	miR-669	miR-2285k	miR-2355-3p	miR-532	miR-2285ab
		miR-2285j	miR-1260b	miR-2284z	miR-126-3p	miR-6119-5p	miR-376e	miR-2284aa	miR-3432b	miR-2285e	miR-15a	miR-15a
		miR-2285k	miR-1814c	miR-376e	miR-532	miR-2285c	miR-101	miR-2366	miR-424-5p	miR-101	miR-669	miR-2285b
		miR-2285l	miR-2310	miR-133b	miR-2285ab	miR-2285ab	miR-15a	miR-296-3p	miR-133c	miR-2284aa	miR-135b	miR-2424
		miR-2285m	miR-150	miR-665	miR-6528	miR-2447	miR-6119-5p	miR-135a	miR-708	miR-412	miR-455-3p	miR-361
		miR-2285n	miR-760-3p	miR-30a-5p	miR-4286	miR-196b	miR-1260b	miR-135b	miR-196b	miR-328	miR-769	miR-3533
		miR-2285o	miR-484	miR-6119-3p	miR-2285l	miR-106a	miR-412	miR-29d-3p	miR-200b	miR-376e	miR-665	miR-1260b
		miR-2285q	miR-2285ad	miR-2285w	miR-133c	miR-221	miR-2285ab	miR-2285ad	miR-2284r	miR-27b	miR-2284h-5p	miR-133b
		miR-2285r	miR-143	miR-2403	miR-3064	miR-2285j	miR-30d	miR-106a	miR-2447	miR-2285w	miR-412	miR-4286
		miR-2285t	miR-2403	miR-1307	miR-484	miR-532	miR-2890	miR-215	miR-2285b	miR-2285ad	miR-2284l	miR-126-3p
		miR-2285u	miR-2285w	miR-106b	miR-212	miR-2285x	miR-2403	miR-196a	miR-21-5p	miR-6119-3p	miR-296-3p	miR-1277
		miR-2285v	miR-1307	miR-2285ad	miR-378b	miR-545-5p	miR-2284h-5p	miR-216b	miR-124a	miR-21-5p	miR-326	miR-2285w
		miR-2285w	miR-544a	miR-2285x	miR-221	miR-484	miR-760-3p	miR-361	miR-760-3p	miR-1185	miR-93	miR-30e-5p
		miR-2285x	miR-1185	miR-95	miR-361	miR-760-3p	miR-2285x	miR-124a	miR-2285e	miR-199b	miR-191	miR-6119-5p
		miR-2285y	miR-30e-5p	miR-196a	miR-152	miR-1277	miR-29c	miR-2889	miR-2284l	miR-2285c	miR-874	miR-2285n
		miR-2310	miR-2285k	miR-484	miR-2957	miR-669	miR-2285k	miR-146a	miR-2285ab	miR-2285x	miR-2285b	miR-2447
		miR-2312	miR-3601	miR-216b	miR-376e	miR-2284z	miR-551b	miR-221	miR-320a	miR-23a	miR-452	miR-106b
		miR-2315	miR-542-5p	miR-2285j	miR-769	miR-2285k	miR-2404	miR-551b	miR-3660	miR-2411-3p	miR-2285k	miR-2285ad
		miR-2330-5p	miR-376e	miR-2285m	miR-544a	miR-769	miR-148a	miR-27b	miR-412	miR-3064	miR-29d-3p	miR-2285c
		miR-2332	miR-669	miR-2890	miR-488	miR-19b	miR-3533	miR-93	miR-502b	miR-320a	miR-148a	miR-2403
		miR-2334	miR-375	miR-451	miR-2284j	miR-215	miR-541	miR-2284z	miR-541	miR-381	miR-2285w	miR-335
		miR-2340	miR-6516	miR-454	miR-2312	miR-2284f	miR-6516	miR-375	miR-361	miR-551b	miR-6119-5p	miR-376e
		miR-2355-3p	miR-2285x	miR-760-3p	miR-493	miR-2285y	miR-296-3p	miR-148b	miR-2284z	miR-2285n	miR-2285ab	miR-93
		miR-2366	miR-6528	miR-29a	miR-196a	miR-2424	miR-2285c	miR-1185	miR-2285y	miR-15a	miR-2404	miR-133c
		miR-2387	miR-2284z	miR-7859	miR-874	miR-3064	miR-29d-5p	miR-181b	miR-126-3p	miR-1246	miR-30d	miR-216b
		miR-23a	miR-2285y	miR-669	miR-329a	miR-424-5p	miR-6528	miR-2284f	miR-196a	miR-2447	miR-2284m	miR-143
		miR-23b-3p	miR-216b	miR-490	miR-2284m	miR-485	miR-3601	miR-2284m	miR-221	miR-2334	miR-2366	miR-2285i
		miR-23b-5p	miR-133b	miR-1468	miR-30d	miR-665	miR-542-5p	miR-2285y	miR-2284ab	miR-2284j	miR-628	miR-2285j
		miR-2403	miR-133c	miR-150	miR-106b	miR-135b	miR-221	miR-2440	miR-2403	miR-2312	miR-29c	miR-2285v
		miR-2404	miR-769	miR-6516	miR-450b	miR-29d-3p	miR-194	miR-2469	miR-452	miR-484	miR-2469	miR-2404
		miR-2411-3p	miR-2284j	miR-10b	miR-19b	miR-29c	let-7g	miR-3601	miR-30e-5p	miR-361	miR-3431	miR-769
		miR-2424	miR-2312	miR-2284j	miR-21-5p	miR-452	miR-106b	miR-449c	miR-6527	miR-1277	miR-6528	miR-484
		miR-2428	miR-93	miR-2312	miR-2284f	miR-499	miR-19b	miR-542-5p	miR-135b	miR-1307	miR-148b	miR-2890
		miR-24-3p	miR-376a	miR-23a	miR-2285k	miR-2285ad	miR-2284f	miR-1277	miR-425-5p	miR-2285ae	miR-505	miR-6516
		miR-2440	miR-376b	miR-205	miR-2424	miR-2285e	miR-2332	miR-2285b	miR-2284m	miR-2404	miR-2484	miR-1307
		miR-2447	miR-376d	miR-2285ab	miR-485	miR-196a	miR-2440	miR-2285e	miR-2284f	miR-4657	miR-1271	miR-19b
		miR-2459	miR-377	miR-2285n	miR-1307	miR-193b	miR-133c	miR-142-3p	miR-375	miR-128	miR-2411-3p	miR-2284aa
		miR-2469	miR-665	miR-2440	miR-2469	miR-142-3p	miR-2285ae	miR-29c	miR-665	miR-2284ab	miR-497	miR-2284ab
		miR-2478	miR-2404	miR-2404	miR-148a	miR-2284d	miR-669	miR-2285n	miR-2285n	miR-10b	miR-6516	miR-2284g
		miR-2483-3p	miR-425-5p	miR-2424	miR-760-5p	miR-2285ae	miR-143	miR-33a	miR-2285w	miR-191	miR-92a	miR-2284j
		miR-2484	miR-2890	miR-30e-5p	miR-193b	miR-2285i	miR-3431	miR-34a	miR-2332	miR-362-3p	miR-196a	miR-2284u
		miR-26a	miR-338	miR-3601	miR-3432b	miR-2285v	miR-455-3p	miR-101	miR-146a	miR-2285j	miR-221	miR-2284z
		miR-26c	miR-212	miR-455-3p	miR-2447	miR-2285w	miR-2424	miR-2285w	miR-106a	miR-2285k	miR-142-3p	miR-2285r
		miR-27a-3p	miR-410	miR-542-5p	miR-149-5p	miR-376e	miR-2284z	miR-6119-5p	miR-143	miR-2332	miR-23a	miR-2285t
		miR-27b	miR-136	miR-544a	miR-335	miR-451	miR-769	miR-30e-5p	miR-6516	miR-27a-3p	miR-30e-5p	miR-2285y
		miR-28	miR-494	miR-143	miR-93	miR-4680	miR-93	miR-376e	miR-23a	miR-2889	miR-2285ad	miR-2312
		miR-2887	miR-106a	miR-146a	miR-2285x	miR-2366	miR-2284aa	miR-148a	miR-2285m	miR-29b	miR-2285n	miR-27a-3p
		miR-2889	miR-2284ab	miR-149-5p	miR-136	miR-2411-3p	miR-2285y	miR-2285ab	miR-2284j	miR-30d	miR-3064	miR-27b
		miR-2890	miR-2424	miR-196b	miR-194	miR-2890	miR-503-5p	miR-106b	miR-2312	miR-345-5p	miR-2284aa	miR-29c
		miR-2898	miR-191	miR-2284u	miR-2285ae	miR-2889	miR-1185	miR-338	miR-29d-3p	miR-425-5p	miR-126-3p	miR-301b
		miR-2904	miR-2366	miR-2366	miR-2285m	miR-455-3p	miR-377	miR-1388-3p	miR-3064	miR-6516	miR-424-5p	miR-3064
		miR-2957	miR-369-3p	miR-2469	miR-2285w	miR-149-5p	miR-2340	miR-19b	miR-33a		miR-106b	miR-30d
		miR-296-3p	miR-2332	miR-2484	miR-370	miR-2469	miR-3064	miR-2285x	miR-6119-5p		miR-494	miR-31
		miR-29a	miR-874	miR-30d	miR-376a	miR-128	miR-124a	miR-449a	miR-1277		miR-1277	miR-3432b
		miR-29b	miR-2284aa	miR-335	miR-376b	miR-1291	miR-146a	miR-6119-3p	miR-135a		miR-21-5p	miR-376a
		miR-29c	miR-3064	miR-377	miR-376d	miR-2284k	miR-23a	miR-21-5p	miR-211		miR-2285x	miR-376b
		miR-29d-3p	miR-330	miR-449c	miR-452	miR-345-5p	miR-376d	miR-320a	miR-216a		miR-33a	miR-376d
		miR-29d-5p	miR-106b	miR-551b	miR-6527	miR-3601	miR-190a	miR-2890	miR-2285ad		miR-101	miR-377
		miR-301b	miR-146a		miR-2332	miR-542-5p	miR-2285ad	miR-451	miR-2285v		miR-376e	miR-483
		miR-3064	miR-148b		miR-2404	miR-6527	miR-2285j	miR-191	miR-2428		miR-450b	miR-505
		miR-30a-5p	miR-2284f		miR-296-3p	miR-767	miR-326	miR-23b-5p	miR-29c		miR-2285ae	miR-544a
		miR-30b-5p	miR-2285r		miR-3533	miR-1814c	miR-376a	miR-3064	miR-31		let-7g	miR-551b
		miR-30c	miR-2411-3p		miR-219-3p	miR-200b	miR-376b	miR-665	miR-451		miR-2285j	miR-669
		miR-30d	miR-34a		miR-383	miR-2310	miR-497	miR-2404	miR-483		miR-2387	miR-449a
		miR-30e-5p	miR-362-3p		miR-1291	miR-2404	miR-544a	miR-224	miR-885		miR-3601	miR-2889
		miR-30f	miR-6119-3p		miR-326	miR-106b	miR-6119-3p	miR-769	miR-93		miR-542-5p	miR-2285x
		miR-31	miR-92a		miR-2890	miR-210	miR-2889	miR-10a			miR-3432b	miR-545-3p
		miR-3120	miR-2285ae		miR-669	miR-2284l	miR-2484	miR-10b			miR-10a	miR-2285ae
		miR-3141	miR-2285n		miR-544b	miR-2284m	miR-2284l	miR-1248			miR-10b	miR-2332
		miR-320a	miR-21-5p		miR-330	miR-2332	miR-1291	miR-2284l			miR-345-5p	miR-6119-3p
		miR-326	miR-142-3p		miR-196b	miR-23a	miR-10a	miR-2332			miR-2285af	miR-2459
		miR-328	miR-2284m		miR-425-5p	miR-3141	miR-2285n	miR-345-5p			miR-2285g	miR-2284m
		miR-329a	miR-6119-5p		miR-497	miR-3431	miR-429	miR-503-5p			miR-139	miR-2315
		miR-330	miR-296-3p		miR-34a	miR-454	miR-2285m	miR-6516			miR-149-5p	miR-296-3p
		miR-335	miR-485		miR-2284l	miR-504	miR-338				miR-2440	miR-3431
		miR-338	miR-3431		miR-2285ad	miR-551b	miR-2284ab				miR-2459	miR-425-5p
		miR-339a	miR-103		miR-2285i		miR-425-5p				miR-29d-5p	miR-2284a
		miR-339b	miR-107		miR-410		miR-1248				miR-3141	miR-2284l
		miR-33a	miR-1271		miR-496		miR-1271				miR-330
		miR-342	miR-194		miR-139		miR-148b				miR-338
		miR-3431	miR-2447		miR-2284aa		miR-199b				miR-454
		miR-3432a	miR-153		miR-2334		miR-204				miR-2284z
		miR-3432b	miR-190a		miR-345-5p		miR-2284g				miR-2285y
		miR-345-5p	miR-202		miR-346		miR-2284r				miR-1185
		miR-346	miR-2285q		miR-665		miR-2447				miR-2284j
		miR-34a	miR-29d-5p		miR-146a		miR-320a				miR-2285c
		miR-3533	miR-320a		miR-191		miR-3432b				miR-2312
		miR-3596	miR-551b		miR-2284b		miR-369-3p				miR-451
		miR-3600	miR-6517		miR-2284z		miR-544b				miR-1388-3p
		miR-3601	miR-2889		miR-2483-3p		miR-874				miR-377
		miR-3604	miR-380-3p		miR-2889						miR-485
		miR-361	miR-455-3p		miR-369-3p						miR-6119-3p
		miR-362-3p	miR-2469		miR-380-3p
		miR-3660	miR-30d		miR-451
		miR-369-3p	miR-326		miR-505
		miR-370	miR-149-5p		miR-6119-5p
		miR-374a	miR-2285j
		miR-374b	miR-23b-3p
		miR-375	miR-383
		miR-376a	miR-23a
		miR-376b	miR-2284l
		miR-376d	miR-2330-5p
		miR-376e	miR-329a
		miR-377	miR-345-5p
		miR-378	miR-3956
		miR-378b	miR-4444
		miR-378c	miR-495
		miR-378d	miR-496
		miR-380-3p	miR-539
		miR-381
		miR-383
		miR-3956
		miR-3957
		miR-409a
		miR-409b
		miR-410
		miR-412
		miR-423-3p
		miR-423-5p
		miR-424-5p
		miR-425-5p
		miR-4286
		miR-429
		miR-431
		miR-433
		miR-4444
		miR-449a
		miR-449c
		miR-450b
		miR-451
		miR-452
		miR-454
		miR-455-3p
		miR-4657
		miR-4680
		miR-483
		miR-484
		miR-485
		miR-486
		miR-488
		miR-490
		miR-493
		miR-494
		miR-495
		miR-496
		miR-497
		miR-499
		miR-502b
		miR-503-5p
		miR-504
		miR-505
		miR-532
		miR-539
		miR-541
		miR-542-5p
		miR-544a
		miR-544b
		miR-545-3p
		miR-545-5p
		miR-551b
		miR-574
		miR-6119-3p
		miR-6119-5p
		miR-628
		miR-6516
		miR-6517
		miR-6527
		miR-6528
		miR-664b
		miR-665
		miR-669
		miR-671
		miR-677
		miR-7
		miR-708
		miR-760-3p
		miR-760-5p
		miR-767
		miR-769
		miR-7859
		miR-874
		miR-885
		miR-92a
		miR-93
		miR-95
		miR-98

## Sheet: novel miRNAs
Additional File 7 Identification of known miRNAs and novel miRNAs
		Total miRNA	Adr miRNA	Atl miRNA	Brn miRNA	Hrt miRNA	Kdn miRNA	lng miRNA	lvr miRNA	Msc miRNA	Spl miRNA	Tst miRNA
		miRn100	miRn16	miRn164	miRn16	miRn16	miRn23	miRn16	miRn16	miRn16	miRn23	miRn16
		miRn101	miRn23	miRn16	miRn146	miRn23	miRn40	miRn146	miRn23	miRn23	miRn25	miRn25
		miRn103	miRn46	miRn23	miRn151	miRn40	miRn16	miRn49	miRn38	miRn52	miRn16	miRn23
		miRn104	miRn22	miRn51	miRn22	miRn146	miRn22	miRn54	miRn25	miRn40	miRn40	miRn51
		miRn108	miRn52	miRn52	miRn35	miRn25	miRn38	miRn23	miRn40	miRn22	miRn22	miRn66
		miRn109	miRn51	miRn69	miRn51	miRn52	miRn51	miRn25	miRn82	miRn58	miRn42	miRn42
		miRn110	miRn40	miRn133	miRn25	miRn166	miRn25	miRn42	miRn89	miRn49	miRn66	miRn22
		miRn115	miRn35	miRn58	miRn23	miRn148	miRn42	miRn22	miRn77	miRn31	miRn206	miRn46
		miRn116	miRn38	miRn38	miRn42	miRn51	miRn66	miRn66	miRn181	miRn25	miRn146	miRn41
		miRn117	miRn66	miRn41	miRn66	miRn22	miRn130	miRn40	miRn164	miRn258	miRn69	miRn164
		miRn118	miRn42	miRn40	miRn49	miRn79	miRn52	miRn164	miRn22	miRn79	miRn182	miRn38
		miRn121	miRn146	miRn75	miRn46	miRn66	miRn49	miRn77	miRn180	miRn164	miRn164	miRn151
		miRn122	miRn48	miRn76	miRn256	miRn42	miRn58	miRn38	miRn24	miRn51	miRn38	miRn58
		miRn123	miRn79	miRn35	miRn75	miRn150	miRn146	miRn150	miRn231	miRn146	miRn231	miRn130
		miRn124	miRn41	miRn25	miRn76	miRn75	miRn41	miRn129	miRn63	miRn42	miRn77	miRn40
		miRn126	miRn130	miRn146	miRn53	miRn76	miRn35	miRn166	miRn79	miRn66	miRn53	miRn65
		miRn128	miRn256	miRn53	miRn41	miRn151	miRn31	miRn83	miRn42	miRn166	miRn75	miRn45
		miRn129	miRn164	miRn42	miRn259	miRn164	miRn166	miRn72	miRn150	miRn38	miRn76	miRn82
		miRn130	miRn83	miRn66	miRn134	miRn72	miRn164	miRn75	miRn166	miRn89	miRn150	miRn49
		miRn131	miRn65	miRn22	miRn83	miRn58	miRn143	miRn76	miRn175	miRn255	miRn83	miRn75
		miRn132	miRn150	miRn259	miRn40	miRn49	miRn83	miRn256	miRn194	miRn63	miRn72	miRn76
		miRn133	miRn89	miRn166	miRn82	miRn258	miRn129	miRn52	miRn256	miRn151	miRn49	miRn180
		miRn134	miRn63	miRn194	miRn130	miRn93	miRn151	miRn206	miRn66	miRn41	miRn63	miRn154
		miRn136	miRn181	miRn63	miRn69	miRn89	miRn63	miRn204	miRn134	miRn93	miRn130	miRn83
		miRn139	miRn24	miRn150	miRn148	miRn35	miRn75	miRn51	miRn55	miRn148	miRn230	miRn79
		miRn140	miRn25	miRn45	miRn103	miRn38	miRn76	miRn41	miRn204	miRn18	miRn194	miRn231
		miRn141	miRn58	miRn49	miRn166	miRn155	miRn148	miRn110	miRn130	miRn65	miRn35	miRn24
		miRn142	miRn49	miRn93	miRn185	miRn130	miRn222	miRn53	miRn141	miRn24	miRn148	miRn52
		miRn143	miRn148	miRn180	miRn150	miRn41	miRn89	miRn255	miRn65	miRn35	miRn256	miRn63
		miRn144	miRn222	miRn145	miRn175	miRn145	miRn65	miRn148	miRn93	miRn256	miRn79	miRn89
		miRn145	miRn144	miRn152	miRn38	miRn227	miRn181	miRn231	miRn35	miRn222	miRn166	miRn57
		miRn146	miRn134	miRn159	miRn242	miRn65	miRn24	miRn151	miRn75	miRn57	miRn227	miRn181
		miRn148	miRn110	miRn79	miRn93	miRn53	miRn150	miRn131	miRn76	miRn129	miRn259	miRn166
		miRn150	miRn75	miRn82	miRn100	miRn256	miRn46	miRn227	miRn152	miRn141	miRn101	miRn146
		miRn151	miRn76	miRn46	miRn58	miRn63	miRn134	miRn259	miRn49	miRn155	miRn90	miRn129
		miRn152	miRn259	miRn83	miRn108	miRn222	miRn92	miRn116	miRn191	miRn158	miRn51	miRn206
		miRn153	miRn166	miRn89	miRn231	miRn134	miRn227	miRn134	miRn146	miRn175	miRn24	miRn148
		miRn154	miRn151	miRn24	miRn24	miRn259	miRn79	miRn162	miRn144	miRn214	miRn46	miRn139
		miRn155	miRn180	miRn65	miRn85	miRn158	miRn18	miRn241	miRn90	miRn215	miRn85	miRn145
		miRn158	miRn255	miRn130	miRn104	miRn230	miRn206	miRn63	miRn118	miRn259	miRn58	miRn152
		miRn159	miRn165	miRn206	miRn232	miRn231	miRn180	miRn65	miRn176	miRn72	miRn258	miRn162
		miRn16	miRn176	miRn108	miRn79	miRn77	miRn256	miRn257	miRn227	miRn190	miRn134	miRn193
		miRn162	miRn258	miRn139	miRn123	miRn181	miRn121	miRn143	miRn92	miRn206	miRn41	miRn227
		miRn164	miRn90	miRn184	miRn63	miRn192	miRn122	miRn79	miRn162	miRn150	miRn204	miRn246
		miRn165	miRn91	miRn246	miRn181	miRn131	miRn136	miRn85	miRn182	miRn77	miRn65	miRn255
		miRn166	miRn99	miRn55	miRn165	miRn206	miRn145	miRn89	miRn215	miRn75	miRn52	miRn205
		miRn170	miRn18	miRn57	miRn255	miRn194	miRn162	miRn181	miRn85	miRn76	miRn140	miRn203
		miRn172	miRn53	miRn181	miRn65	miRn165	miRn45	miRn176	miRn139	miRn46	miRn142	miRn109
		miRn175	miRn185	miRn256	miRn257	miRn140	miRn48	miRn180	miRn165	miRn245	miRn255	miRn53
		miRn176	miRn69	miRn129	miRn180	miRn142	miRn62	miRn55	miRn210	miRn246	miRn181	miRn184
		miRn177	miRn100	miRn155	miRn206	miRn143	miRn82	miRn92	miRn223	miRn116	miRn185	miRn93
		miRn179	miRn129	miRn95	miRn213	miRn216	miRn39	miRn115	miRn255	miRn227	miRn208	miRn150
		miRn18	miRn72	miRn165	miRn31	miRn241	miRn93	miRn130	miRn47	miRn231	miRn165	miRn18
		miRn180	miRn152	miRn208	miRn52	miRn31	miRn194	miRn152	miRn108	miRn257	miRn132	miRn211
		miRn181	miRn194	miRn100	miRn72	miRn55	miRn85	miRn158	miRn214	miRn134	miRn116	miRn77
		miRn182	miRn85	miRn116	miRn126	miRn82	miRn255	miRn159	miRn110	miRn209	miRn55	miRn35
		miRn184	miRn31	miRn140	miRn194	miRn39	miRn69	miRn177	miRn116	miRn181	miRn153	miRn144
		miRn185	miRn95	miRn142	miRn184	miRn128	miRn72	miRn208	miRn117	miRn184	miRn89	miRn153
		miRn190	miRn132	miRn143	miRn132	miRn100	miRn177	miRn82	miRn172	miRn204	miRn145	miRn175
		miRn191	miRn182	miRn185	miRn238	miRn129	miRn100	miRn58	miRn225	miRn69	miRn48	miRn204
		miRn192	miRn39	miRn231	miRn192	miRn69	miRn184	miRn69	miRn259		miRn133	miRn256
		miRn193	miRn57	miRn258	miRn117	miRn123	miRn232	miRn222	miRn129		miRn180	miRn90
		miRn194	miRn227	miRn39	miRn154	miRn176	miRn242	miRn57	miRn69		miRn192	miRn136
		miRn197	miRn77	miRn72	miRn197	miRn18	miRn259	miRn46	miRn145		miRn239	miRn165
		miRn203	miRn153		miRn152	miRn215	miRn140	miRn35	miRn28		miRn257	miRn172
		miRn204	miRn139		miRn92	miRn62	miRn142	miRn179	miRn18		miRn82	miRn69
		miRn205	miRn204		miRn91	miRn46	miRn176	miRn39	miRn53		miRn179
		miRn206	miRn93		miRn129	miRn180	miRn77	miRn193	miRn48		miRn152
		miRn208	miRn215		miRn215	miRn204	miRn53	miRn28	miRn51		miRn159
		miRn209	miRn28		miRn214	miRn83	miRn55	miRn170	miRn221		miRn28
		miRn210	miRn123		miRn115	miRn182	miRn133	miRn194	miRn148		miRn129
		miRn211	miRn170		miRn179	miRn121	miRn182	miRn184	miRn52		miRn241
		miRn212	miRn190		miRn230	miRn122	miRn185	miRn117	miRn257		miRn143
		miRn213	miRn55		miRn139	miRn144	miRn152	miRn140	miRn258		miRn162
		miRn214	miRn108		miRn250	miRn205	miRn159	miRn142	miRn41		miRn139
		miRn215	miRn231		miRn145	miRn257	miRn110	miRn165	miRn170		miRn175
		miRn216	miRn257		miRn177	miRn104	miRn192	miRn172	miRn193		miRn151
		miRn22	miRn136		miRn124	miRn108	miRn231	miRn182	miRn46		miRn92
		miRn221	miRn140		miRn136	miRn117	miRn257	miRn24	miRn206		miRn61
		miRn222	miRn142		miRn164	miRn190	miRn90	miRn175	miRn237		miRn170
		miRn223	miRn159		miRn176	miRn210	miRn95	miRn121	miRn136		miRn193
		miRn225	miRn214		miRn245	miRn239		miRn122	miRn155		miRn100
		miRn227	miRn239		miRn246	miRn28		miRn128	miRn184		miRn131
		miRn23	miRn61		miRn227	miRn85		miRn139	miRn185		miRn184
		miRn230	miRn92		miRn77	miRn24		miRn213	miRn211		miRn144
		miRn231			miRn121	miRn208		miRn238	miRn101		miRn95
		miRn232			miRn122	miRn211			miRn104		miRn123
		miRn237			miRn128	miRn92			miRn153		miRn18
		miRn238			miRn144	miRn95			miRn158		miRn57
		miRn239							miRn159		miRn212
		miRn24							miRn216		miRn238
		miRn241							miRn250		miRn245
		miRn242							miRn45		miRn246
		miRn245							miRn58		miRn39
		miRn246							miRn62		miRn45
		miRn25							miRn91		miRn91
		miRn250
		miRn255
		miRn256
		miRn257
		miRn258
		miRn259
		miRn28
		miRn31
		miRn35
		miRn38
		miRn39
		miRn40
		miRn41
		miRn42
		miRn45
		miRn46
		miRn47
		miRn48
		miRn49
		miRn51
		miRn52
		miRn53
		miRn54
		miRn55
		miRn57
		miRn58
		miRn61
		miRn62
		miRn63
		miRn65
		miRn66
		miRn69
		miRn72
		miRn75
		miRn76
		miRn77
		miRn79
		miRn82
		miRn83
		miRn85
		miRn89
		miRn90
		miRn91
		miRn92
		miRn93
		miRn95
		miRn99
