# Supplementary material for: The combination of SMRT sequencing and Illumina sequencing highlights organ-specific and age-specific expression patterns of miRNAs in Sika Deer
Source: Front Vet Sci. 2022 Nov 14;9:1042445. doi: 10.3389/fvets.2022.1042445 (PMC9701854; doi:10.3389/fvets.2022.1042445)
Supplement: Supplementary file 10 [file Table_7.XLS]

## Sheet: Sheet1
Supplementary Table 7 Known miRNA families and their abundance identified
		Type	Family	Members	Adrenal_1	Adrenal_2	Adrenal_3	Adrenal_4	Antler_1	Antler_2	Antler_3	Antler_4	Brain_1	Brain_2	Brain_3	Brain_4	Heart_1	Heart_2	Heart_3	Heart_4	Kidney_1	Kidney_2	Kidney_3	Kidney_4	Muscle_1	Muscle_2	Muscle_3	Muscle_4	Spleen_1	Spleen_2	Spleen_3	Spleen_4	Testes_1	Testes_2	Testes_3	Testes_4	Lung_1	Lung_2	Lung_3	Lung_4	Liver_1	Liver_2	Liver_3	Liver_4	Total reads
		conserved	miR-1	2	4136	2673	1188	772	2203	1855	3509	2684	4536	688	1248	893	1491528	2085926	481208	136941	3830	4119	1040	1152	7134543	5004859	6033229	5488259	4606	6735	1614	21740	1816	3266	863	586	1014	3131	803	1074	1055	3562	1706	1953	27948543
		conserved	let-7	8	63299	55903	251913	431949	32243	36317	87594	149833	216806	313486	492056	691261	161212	36790	113563	179535	39714	57016	144105	421141	22178	20363	16047	18287	429047	379399	547782	47365	127929	16501	51042	21883	677006	105999	471853	754141	159383	130709	131101	271764	8375515
		conserved	miR-26	2	54496	64473	32760	31584	3220	8244	5968	46171	670699	3328	65633	49580	132713	123447	39742	12334	52632	41065	10994	28729	134541	81470	86936	69400	31287	47544	21680	203160	106329	6520	2714	719	100714	422777	153911	73445	12616	7180	16869	15594	3073218
		conserved	miR-378	3	10828	6543	12102	13459	5399	5408	11076	11206	3499	779	2561	1861	386378	82886	233945	185050	10438	7666	8610	19673	301664	140041	158878	178820	94059	78438	46686	12391	1006	288	298	144	22305	4030	5594	8017	8417	4986	4191	5251	2094871
		conserved	miR-199	3	40165	32338	22891	47865	91586	86645	317379	263203	1657	239	2119	1619	15662	16472	14014	7078	25469	31818	13370	50146	18103	10310	8839	14459	39599	46782	17296	14270	125705	10650	8717	4407	54069	23673	22269	39379	29016	23471	26837	62261	1681847
		conserved	miR-30	6	25270	33624	34946	47214	1275	1073	5350	7799	21666	3011	57740	37093	32650	54882	176747	56497	46792	55249	68442	116929	8409	9940	10120	12766	42875	48055	18256	6280	17648	3883	4942	2811	51826	15731	44136	40617	41713	36357	29796	49385	1379795
		conserved	miR-133	3	82	136	517	411	81	101	122	68	310	146	1009	1694	222386	79481	288375	231725	89	317	374	826	73193	136530	132725	174280	2954	4596	5215	804	46	188	201	308	272	182	204	705	409	685	526	2136	1364409
		conserved	miR-7	1	297197	505336	55674	92571	5056	3817	5819	4286	94093	12254	46346	27236	1577	2017	647	255	3105	1297	332	554	2598	2921	1923	1458	2793	3527	902	8398	5683	5742	1135	680	4134	9469	1376	2069	1247	649	1441	967	1218581
		conserved	miR-3604	1	27403	21095	17779	35089	52460	48834	194171	181904	1115	178	1614	1198	12649	13151	10793	4639	16213	21161	9539	34987	12240	7796	6639	12408	26219	33179	11354	9921	82742	5953	5930	2387	40484	14041	16527	28979	21971	16823	21534	46351	1129450
		conserved	miR-145	1	16264	16002	47036	28095	4371	2157	10672	12743	4782	2379	20711	7223	25473	15745	32495	16830	11599	14166	19853	32444	5215	3479	6802	7831	107668	168926	180157	57050	18290	4982	10272	2764	28669	21388	16777	32141	17989	13150	33660	26874	1105124
		conserved	miR-192	2	3948	4051	714	1213	706	838	1947	1956	10558	27	1354	1554	1260	992	1922	261	89311	91345	21061	57798	1276	470	397	592	3213	2154	371	2041	2964	836	318	128	1407	2098	752	594	82030	48697	64066	106109	613329
		conserved	miR-154	10	25140	47461	53724	83467	796	337	628	692	8030	5041	14316	6867	2037	213	574	394	3476	1647	2602	3635	1720	259	64	47	5435	2216	2461	790	3502	138	63	64	4820	232	548	770	1543	384	530	818	287481
		conserved	miR-486	1	622	520	603	953	689	327	1083	2671	10105	2104	9608	5511	58562	7515	59634	36813	508	814	876	2511	11573	8769	7843	6526	4805	5165	2666	1644	236	66	100	33	8997	1689	1673	4637	4993	3567	5337	2969	285317
		conserved	miR-186	1	9020	13398	5774	12303	1435	1566	3212	3954	6753	120	4269	5252	3361	8721	8762	4220	4546	8552	4167	10712	951	1296	1557	1950	5774	8330	4502	9919	7757	1371	841	551	3449	9206	4852	6784	4084	4091	5774	11909	215045
		conserved	miR-2284	41	7825	5901	8472	10548	1167	1267	3009	4571	12702	721	9277	7064	8220	1711	5080	1660	3211	3811	3133	7463	1597	964	1647	1247	9094	11626	8522	5417	6901	1331	2748	849	10580	2832	4653	6265	6436	4902	7337	7181	208942
		conserved	miR-22	2	9176	11910	10353	19405	507	682	993	2087	2012	131	2720	3866	3770	10890	11430	5584	2760	4981	3828	10739	2440	5165	4779	7858	2194	4059	2288	2751	1045	848	919	444	3272	1990	2249	6361	7483	4356	7717	16122	202164
		conserved	miR-339	1	2613	3369	5246	17622	284	366	984	906	1245	402	8772	7925	708	683	7098	2037	862	2522	2791	15011	142	259	292	710	5537	6694	7991	1042	1600	380	1012	633	3159	1461	4827	6960	7285	9176	6933	23103	170642
		conserved	miR-124	1	35	62	5	12	0	0	0	0	66852	901	25537	34225	11	0	6	0	0	1	0	3	10	1	11	0	4	7	6	1	20	6	15	15	1	1	1	6	1	0	2	8	127766
		conserved	miR-214	2	699	679	2276	3253	3807	4022	6633	7769	34	102	139	116	1256	345	984	756	516	639	1097	2987	392	293	144	222	4967	3589	4537	735	2442	232	578	301	3699	432	1364	2815	2750	1520	2051	4089	75261
		conserved	miR-28	3	1655	1811	2181	4475	204	245	413	995	1788	311	2739	3616	1020	668	1499	706	687	787	844	2662	516	457	395	593	2528	2845	1272	1065	1671	266	371	222	2749	1452	2170	4476	1006	601	975	2159	57095
		conserved	miR-197	1	508	702	2070	2603	88	44	154	218	749	9298	4031	2682	993	235	2685	1807	226	279	588	1259	148	200	221	118	3372	2726	3142	245	440	31	71	40	2326	279	1227	2126	2286	1129	1152	1311	53809
		conserved	miR-1839	1	4614	3660	1548	2662	151	192	1057	1883	5035	173	2562	2538	656	700	469	520	2771	2421	1031	2321	796	734	1384	936	932	1086	366	851	1781	534	324	104	1272	1163	524	634	709	353	432	649	52528
		conserved	miR-433	1	623	1048	2448	5691	21	11	10	14	911	4674	5838	4104	109	2	53	67	126	85	289	437	24	9	3	2	334	125	158	19	73	3	6	7	254	7	29	78	98	26	30	72	27918
		conserved	miR-17	4	602	826	291	736	716	845	1206	693	774	25	707	1150	312	727	374	230	417	914	298	1339	126	152	150	405	662	1223	374	759	1741	678	476	335	378	1540	526	734	197	250	382	716	24986
		conserved	miR-1343	1	519	498	1484	1479	10	8	9	26	681	3044	2984	1764	734	60	1093	844	68	51	154	245	28	23	13	10	432	245	261	21	113	6	32	12	417	28	145	234	241	109	228	152	18505
		conserved	miR-135	2	417	511	55	175	20	5	11	31	5089	6	578	1500	2	40	59	43	1085	2197	151	494	4	3	2	1	6	8	2	83	159	64	5	7	2	74	7	26	0	1	1	1	12925
		conserved	miR-196	2	14	17	13	40	0	1	0	4	2	3	2	12	1	3	3	11	1632	1428	995	5331	772	175	552	1333	4	13	12	8	273	7	13	4	9	7	10	10	1	6	6	7	12734
		conserved	miR-374	2	1180	1553	400	1320	47	63	139	280	399	16	158	247	114	204	188	147	326	636	229	659	47	59	57	155	200	285	127	349	766	179	58	23	129	190	77	319	139	103	201	642	12410
		conserved	miR-490	1	35	83	170	316	0	0	2	1	190	325	1279	1205	560	480	2421	1670	58	164	221	349	0	0	0	0	23	43	44	24	18	1	2	2	214	132	249	617	128	106	61	698	11891
		conserved	miR-664	1	917	665	441	620	28	24	199	301	534	50	645	280	276	339	412	131	328	372	193	446	268	169	177	293	289	318	180	128	486	65	66	26	256	208	207	241	262	204	238	545	11827
		conserved	miR-3432	2	415	174	583	746	94	109	292	355	254	169	452	471	113	22	117	125	108	82	128	355	56	21	10	23	609	524	563	163	148	20	32	22	1337	218	503	1009	176	110	146	232	11086
		conserved	miR-1306	1	209	175	371	445	37	31	38	59	203	161	174	189	500	61	790	637	67	41	118	191	26	34	55	39	470	478	432	61	131	12	18	12	323	42	180	273	336	131	191	152	7893
		conserved	miR-423	2	206	159	357	398	21	26	59	110	85	183	176	132	140	15	284	143	92	52	146	164	36	25	24	23	494	525	333	35	191	6	30	2	576	29	131	304	707	230	439	443	7531
		conserved	miR-185	1	791	738	528	651	43	25	112	278	214	17	182	177	78	55	118	53	101	125	66	232	65	46	62	79	292	285	121	291	213	48	48	18	211	124	113	267	120	96	165	228	7476
		conserved	miR-1296	1	53	109	312	496	10	9	16	13	279	324	1032	1043	150	16	307	292	14	38	49	217	5	10	6	19	201	159	264	18	75	9	25	10	136	17	71	134	72	115	50	156	6331
		conserved	miR-3957	1	258	679	692	1053	15	6	3	7	213	1052	606	320	77	2	11	18	78	45	73	77	43	6	3	1	255	123	113	11	73	4	1	1	147	6	15	20	45	11	6	19	6188
		conserved	miR-342	1	226	299	196	274	4	2	62	123	93	15	180	58	31	126	159	26	149	201	95	212	64	42	40	47	534	597	249	474	304	58	40	17	209	103	138	148	110	76	139	165	6085
		conserved	miR-24	1	257	324	143	371	17	18	54	147	214	9	121	250	126	101	125	90	92	180	66	301	33	24	32	40	113	201	87	67	141	33	17	8	179	134	126	350	43	38	57	109	4838
		conserved	miR-1388	3	53	54	25	55	12	8	9	32	77	11	26	55	68	53	36	25	61	79	30	29	41	25	26	15	662	605	452	486	888	85	37	11	61	90	56	68	45	23	44	56	4574
		conserved	miR-322	1	135	88	2	26	12	14	23	14	12	0	1	4	1	0	0	0	83	110	6	40	16	1	0	1	0	1	2	7	2331	134	27	8	0	0	0	0	2	0	0	0	3101
		conserved	miR-142	2	27	34	2	5	32	21	85	94	31	0	3	4	28	40	10	7	30	52	5	13	5	4	4	12	49	97	6	1210	98	40	3	0	19	246	38	95	6	8	20	22	2505
		conserved	miR-216	2	1	4	26	2	0	1	0	0	159	4	29	74	264	120	22	0	3	4	1	8	1	3	0	0	13	13	17	8	1	2	5	4	1	1	2	1	40	169	667	582	2252
		conserved	miR-2904	1	98	23	123	47	12	11	26	74	19	18	23	17	68	5	28	54	37	10	168	49	15	10	2	16	97	48	45	10	70	4	15	9	61	0	19	229	201	72	105	92	2030
		conserved	miR-140	1	212	146	69	135	115	148	46	89	57	16	47	35	12	11	15	13	72	67	29	64	24	18	10	18	72	69	30	12	60	3	1	1	71	18	15	16	70	27	35	43	2011
		conserved	miR-2887	1	52	8	101	56	8	9	27	37	13	65	45	28	52	10	51	145	20	11	79	68	11	7	5	15	123	72	110	5	38	5	12	11	45	4	33	56	171	87	96	88	1879
		conserved	miR-677	1	4	12	33	34	33	33	23	14	15	11	23	29	32	20	19	38	93	108	50	45	7	2	1	0	166	123	98	28	31	5	2	3	28	20	35	10	135	128	56	75	1622
		conserved	miR-431	1	42	169	73	235	42	39	10	30	98	43	141	167	14	3	2	4	43	34	38	65	43	5	0	1	21	14	14	3	24	6	1	2	45	4	8	5	12	3	5	14	1522
		conserved	miR-150	1	3	5	5	10	0	0	1	10	5	16	45	30	3	0	20	14	2	25	38	111	2	9	3	3	218	289	242	13	5	4	2	1	46	9	24	94	19	11	37	49	1423
		conserved	miR-328	1	26	24	26	96	1	0	0	1	40	142	295	286	13	3	64	33	4	10	13	28	1	0	3	1	31	22	14	0	9	2	3	2	16	0	7	14	20	12	24	34	1320
		conserved	miR-95	3	29	75	30	101	0	1	0	7	39	26	40	68	158	75	183	166	10	10	2	14	30	27	20	35	19	35	10	15	19	4	1	0	2	2	2	13	2	1	1	3	1275
		conserved	miR-29	5	50	73	43	63	0	0	3	5	51	2	71	65	1	34	44	15	12	42	20	46	17	64	35	98	16	38	23	27	28	14	1	7	13	33	22	54	11	5	8	25	1179
		conserved	miR-148	3	63	52	7	21	25	37	40	110	5	2	4	2	15	16	11	4	49	131	21	64	10	10	8	13	10	21	13	49	64	14	4	1	13	18	6	24	22	16	23	37	1055
		conserved	miR-1468	1	7	5	6	24	0	0	1	16	5	4	11	7	64	27	98	30	10	5	12	30	25	9	10	17	7	7	8	2	6	0	1	0	227	20	86	133	2	2	2	3	929
		conserved	miR-2957	1	54	41	5	20	17	36	32	82	4	0	3	2	5	12	7	4	48	130	12	62	6	5	6	12	8	19	8	35	54	14	3	1	12	16	6	23	17	15	17	35	888
		conserved	miR-10	3	47	29	59	107	1	0	5	14	21	5	71	37	15	3	38	6	25	14	14	47	4	3	5	1	27	36	30	1	53	3	5	2	44	5	9	32	20	8	16	22	884
		conserved	miR-1260b	1	3	7	31	21	29	35	27	58	5	65	10	14	12	9	25	45	2	2	4	27	78	28	21	6	8	19	5	7	2	5	13	14	15	14	4	12	24	13	16	65	800
		conserved	miR-671	1	34	39	6	14	26	31	30	35	49	79	60	49	11	13	3	1	8	14	3	6	5	7	4	4	7	10	6	5	10	0	0	1	8	23	7	6	3	6	1	5	629
		conserved	miR-493	1	36	29	32	43	3	3	6	11	3	0	1	0	18	2	5	1	40	8	4	13	36	2	0	0	52	26	13	26	55	0	1	0	89	3	6	10	4	1	2	3	587
		conserved	miR-193	1	17	32	28	55	2	3	3	3	1	2	0	3	0	1	10	5	19	28	24	32	25	22	20	18	13	10	15	2	4	1	2	2	5	0	1	1	27	17	24	108	585
		conserved	miR-628	1	11	35	7	9	2	1	5	12	134	0	61	116	5	25	16	6	3	7	3	2	8	14	9	23	1	1	0	8	11	4	0	1	3	3	1	3	2	1	3	3	559
		conserved	miR-590	1	34	59	4	5	15	10	4	4	30	0	0	16	10	34	6	3	13	27	1	7	4	5	5	16	2	6	1	66	28	15	1	3	2	55	6	10	0	1	5	8	521
		conserved	miR-708	1	30	75	3	12	6	7	36	34	41	1	28	27	11	11	11	12	6	18	0	4	6	2	1	4	4	5	0	1	51	2	1	0	4	7	2	5	1	8	6	3	486
		conserved	miR-2355	1	14	19	7	13	6	4	16	8	21	0	6	20	10	14	8	8	8	19	3	12	1	1	2	3	38	48	15	25	10	0	0	1	10	29	5	17	9	8	6	17	461
		conserved	miR-208	2	0	0	0	0	0	0	0	0	0	0	0	0	63	214	66	31	0	0	0	0	5	10	5	20	0	0	0	0	0	0	0	0	0	0	0	0	0	0	0	0	414
		conserved	miR-760	2	3	4	19	11	0	1	0	0	23	115	57	64	1	0	3	5	2	0	1	1	0	0	0	0	8	8	3	2	5	0	0	0	10	0	0	4	1	0	2	1	354
		conserved	miR-134	1	20	21	5	20	1	4	2	0	77	8	30	25	3	1	1	0	3	2	0	3	5	1	0	0	5	5	2	4	26	1	1	0	8	0	0	3	2	0	1	1	291
		conserved	miR-412	1	14	44	53	88	0	0	0	0	5	12	15	6	4	1	2	0	2	2	4	2	1	1	0	0	2	1	3	1	0	0	0	0	3	1	0	1	1	0	0	0	269
		conserved	miR-126	1	7	17	4	13	1	0	5	12	5	0	4	3	2	7	15	6	10	27	3	20	6	2	3	9	0	2	0	1	2	2	2	0	3	16	7	30	0	2	4	16	268
		conserved	miR-188	1	25	12	0	4	5	2	6	2	5	0	2	2	1	1	0	3	47	21	2	13	11	2	3	6	3	6	1	4	49	1	1	0	5	8	2	3	3	1	0	2	264
		conserved	miR-452	1	11	18	2	7	10	7	5	13	1	0	0	0	0	3	2	0	22	11	11	10	1	4	2	2	1	6	2	1	6	1	0	0	10	32	12	34	0	1	2	0	250
		conserved	miR-1814	1	3	6	6	10	2	4	7	2	5	0	6	4	0	0	0	2	9	3	5	10	5	1	1	5	9	8	0	5	11	1	0	0	12	7	2	5	11	3	11	23	204
		conserved	miR-1307	1	3	1	9	7	0	1	1	1	1	4	1	3	9	1	4	4	4	2	3	7	0	1	0	0	10	17	19	6	1	0	0	0	4	4	7	9	8	2	14	15	183
		conserved	miR-15	1	5	4	2	2	4	4	7	11	5	1	3	5	3	8	3	1	2	3	3	5	0	6	2	9	3	4	4	16	3	1	1	0	6	10	8	14	3	3	3	5	182
		conserved	miR-33	1	16	70	0	3	1	5	1	0	37	0	2	3	3	2	1	0	5	8	0	0	0	0	0	0	0	1	0	5	11	2	0	0	0	4	0	0	0	0	0	2	182
		conserved	miR-541	1	8	12	14	37	2	0	0	0	11	6	24	29	0	0	0	0	1	1	2	5	2	0	0	0	8	4	0	0	0	0	0	0	4	0	0	0	1	0	0	0	171
		conserved	miR-143	1	3	2	3	5	0	0	0	2	0	0	0	0	7	1	2	5	0	2	2	3	2	2	0	1	8	30	35	31	1	1	0	0	4	0	2	2	0	0	1	2	159
		conserved	miR-2366	1	1	0	1	0	0	0	0	1	13	39	41	54	0	0	2	0	0	0	0	0	0	0	0	0	1	1	1	0	0	0	0	0	2	0	0	1	0	0	0	0	158
		conserved	miR-8	2	0	0	0	0	0	0	0	0	0	0	0	0	0	0	0	2	8	16	17	63	0	0	0	0	0	0	0	0	0	0	0	0	8	2	4	8	1	1	8	8	146
		conserved	miR-450	1	15	15	0	0	4	1	5	5	2	0	0	1	0	0	0	0	3	14	0	2	0	0	0	0	0	1	0	2	62	9	0	1	0	0	0	0	0	0	0	0	142
		conserved	miR-484	1	3	4	7	13	0	1	0	3	4	1	15	7	1	0	5	2	3	1	0	15	0	1	0	2	4	11	3	0	1	0	1	1	5	0	0	5	5	1	4	8	137
		conserved	miR-455	1	0	0	2	2	0	0	1	0	7	0	2	3	0	0	1	2	0	2	1	7	0	0	0	0	3	1	8	0	8	1	0	0	3	1	7	8	12	8	11	33	134
		conserved	miR-27	2	6	5	1	3	1	0	3	4	7	0	2	2	17	5	8	4	5	4	2	3	1	0	1	3	4	5	7	1	2	0	0	0	1	0	1	4	2	0	1	2	117
		conserved	miR-1277	1	6	16	0	1	2	1	1	3	10	0	2	4	1	0	3	0	2	9	0	2	0	1	0	0	0	1	0	11	2	2	0	0	0	12	0	2	0	0	0	1	95
		conserved	miR-361	1	5	6	1	5	0	0	0	0	4	0	3	8	2	0	1	0	4	6	1	1	0	1	0	1	4	6	0	0	3	0	0	0	1	1	2	1	0	5	3	4	79
		conserved	miR-3533	1	4	2	0	1	1	1	3	4	0	4	1	0	3	7	0	0	1	1	6	0	2	1	0	0	4	3	0	0	2	6	9	1	3	2	2	4	0	0	0	0	78
		conserved	miR-101	1	3	9	1	0	1	0	0	3	10	0	0	0	2	1	1	0	2	5	0	2	1	1	0	0	0	1	0	4	8	0	0	0	0	3	0	0	2	4	0	5	69
		conserved	miR-338	1	1	1	0	3	0	0	0	0	14	0	18	23	0	0	0	0	0	0	1	0	0	0	0	0	0	0	1	0	0	0	0	0	0	1	1	3	0	0	0	0	67
		conserved	miR-146	1	1	0	0	0	0	0	0	1	0	0	0	2	0	0	0	0	0	1	0	3	0	0	0	0	11	22	5	10	0	0	0	0	1	1	0	4	0	0	2	2	66
		conserved	miR-467	1	2	2	8	2	0	0	2	3	0	1	0	1	1	0	1	2	0	3	1	3	0	0	0	0	3	3	9	0	1	0	0	0	2	0	1	2	5	3	2	3	66
		conserved	miR-2404	1	1	1	3	0	0	0	1	0	0	6	0	0	0	0	0	2	1	2	2	2	0	1	0	0	1	1	6	0	1	1	0	0	0	0	0	9	3	3	7	5	59
		conserved	miR-368	4	5	9	2	0	1	0	0	0	7	0	0	0	0	1	0	0	2	9	0	3	1	0	2	1	0	1	0	2	5	0	0	0	0	2	1	0	0	0	0	0	54
		conserved	miR-21	1	0	3	1	0	5	6	5	4	2	0	0	0	0	0	0	0	5	0	1	1	1	0	0	1	0	1	0	6	4	0	0	0	0	0	2	1	1	1	0	0	51
		conserved	miR-296	1	0	1	4	4	0	0	0	0	0	5	0	2	2	0	2	3	1	1	1	0	0	0	0	0	2	1	0	0	0	0	1	0	2	0	0	0	10	0	1	6	49
		conserved	miR-542	1	2	3	2	6	0	0	1	0	0	0	0	0	0	0	1	0	1	0	1	7	0	0	0	0	0	1	0	0	18	1	2	1	1	0	0	0	0	0	0	0	48
		conserved	miR-769	1	1	3	2	3	0	0	0	0	3	4	7	4	1	0	0	1	0	2	0	2	0	0	0	0	3	0	1	0	1	1	0	0	0	0	0	2	3	0	0	1	45
		conserved	miR-221	1	0	0	0	0	0	0	0	0	4	0	3	11	1	1	1	1	1	0	0	3	0	0	0	0	0	5	0	0	0	0	0	0	1	1	0	2	0	1	2	1	39
		conserved	miR-544	2	2	26	1	0	0	0	1	0	3	1	2	0	0	0	0	0	0	1	0	1	0	0	0	0	0	0	0	0	1	0	0	0	0	0	0	0	0	0	0	0	39
		conserved	miR-2332	1	1	0	0	2	0	0	0	0	0	7	2	0	0	0	0	1	1	0	0	0	0	0	0	1	5	3	7	0	0	1	0	0	0	0	0	1	0	0	2	4	38
		conserved	miR-6516	1	2	1	1	1	0	0	1	5	5	2	2	1	0	0	0	0	1	1	2	5	0	0	0	1	1	0	0	0	1	0	1	0	0	0	0	1	0	0	1	2	38
		conserved	miR-3431	1	0	1	2	2	0	0	0	0	0	0	0	0	0	0	0	1	0	2	2	0	0	0	0	0	1	1	0	0	0	0	1	0	2	1	2	12	2	1	0	3	36
		conserved	miR-132	1	1	1	0	1	0	0	0	0	4	0	13	13	0	0	0	0	0	0	0	0	0	0	0	0	0	0	0	0	0	0	0	0	0	0	0	0	0	0	0	0	33
		conserved	miR-551	1	0	1	0	0	0	0	0	1	17	0	2	1	0	0	0	1	1	3	0	0	1	0	0	0	0	0	0	0	1	0	0	0	1	1	0	1	0	0	0	0	32
		conserved	miR-128	1	0	0	0	0	0	0	0	0	5	4	5	13	0	0	1	0	0	0	0	0	0	0	1	1	0	0	0	0	0	0	0	0	0	0	0	0	0	0	0	0	30
		conserved	miR-3064	1	1	0	0	1	0	0	0	0	4	2	5	2	1	0	0	0	0	1	1	1	1	0	0	0	0	2	2	1	1	0	0	0	0	0	1	0	0	0	0	2	29
		conserved	miR-23	3	0	0	1	2	0	0	1	2	0	0	0	0	0	0	0	1	0	1	0	2	1	0	0	0	0	3	2	1	0	0	0	0	3	1	2	3	0	0	1	1	28
		conserved	miR-425	1	1	1	1	1	1	0	0	1	0	0	2	1	0	0	0	0	0	0	0	3	0	0	0	1	5	6	1	0	0	0	1	0	0	0	0	0	0	1	1	0	28
		conserved	miR-383	1	0	0	0	3	0	0	0	0	0	2	0	15	0	0	0	0	0	0	0	0	0	0	0	0	0	0	0	0	0	0	0	0	0	0	0	0	0	0	0	0	20
		conserved	miR-375	1	2	2	1	10	0	0	0	0	0	0	0	0	0	0	0	0	0	0	0	0	0	0	0	0	0	0	0	0	0	0	0	0	1	0	0	2	0	1	0	0	19
		conserved	miR-326	1	0	0	1	2	0	0	0	0	0	1	3	4	0	0	0	0	0	1	0	0	0	0	0	0	2	0	3	0	0	0	0	0	0	0	0	0	0	0	0	0	17
		conserved	miR-485	1	0	1	4	1	0	0	0	0	1	5	2	1	1	0	0	0	0	0	0	0	0	0	0	0	0	0	0	1	0	0	0	0	0	0	0	0	0	0	0	0	17
		conserved	miR-874	1	1	0	0	2	0	0	0	0	2	0	4	4	0	0	0	0	0	0	0	1	0	0	0	0	2	0	0	0	0	0	0	0	0	0	0	0	0	0	0	0	16
		conserved	miR-505	1	0	0	0	0	0	0	0	0	0	0	0	1	0	0	0	0	0	0	0	0	0	0	0	0	1	0	1	0	1	0	0	0	0	0	0	0	8	0	1	2	15
		conserved	miR-149	1	0	0	1	1	0	0	0	1	1	0	3	3	0	0	1	1	0	0	0	0	0	0	0	0	0	0	1	0	0	0	0	0	0	0	0	0	0	0	0	0	13
		conserved	miR-665	1	1	2	0	0	0	3	0	0	0	0	1	0	1	0	0	0	0	0	0	0	0	0	0	0	3	0	0	0	0	0	0	0	0	0	1	0	0	1	0	0	13
		conserved	miR-153	1	0	1	0	0	0	0	0	0	7	0	0	2	0	0	0	0	0	0	0	0	0	0	0	0	0	0	0	0	0	0	0	0	0	0	0	0	0	0	0	0	10
		conserved	miR-191	1	1	0	1	0	0	0	0	0	0	0	0	1	0	0	0	0	0	0	0	0	0	0	1	0	2	0	2	0	0	0	0	0	0	0	1	0	0	0	0	0	9
		conserved	miR-202	1	0	1	0	0	0	0	0	0	0	0	0	0	0	0	0	0	0	0	0	0	0	0	0	0	0	0	0	0	7	1	0	0	0	0	0	0	0	0	0	0	9
		conserved	miR-219	1	0	0	0	0	0	0	0	0	0	3	3	3	0	0	0	0	0	0	0	0	0	0	0	0	0	0	0	0	0	0	0	0	0	0	0	0	0	0	0	0	9
		conserved	miR-329	2	0	0	0	2	0	0	0	0	2	0	3	2	0	0	0	0	0	0	0	0	0	0	0	0	0	0	0	0	0	0	0	0	0	0	0	0	0	0	0	0	9
		conserved	miR-449	2	0	0	0	0	0	0	0	1	0	0	0	0	0	0	0	0	0	0	0	0	0	0	0	0	0	0	0	0	0	6	0	0	1	1	0	0	0	0	0	0	9
		conserved	miR-19	1	0	0	0	0	2	0	0	0	2	0	0	0	1	0	0	0	1	0	0	0	0	0	0	0	0	0	0	0	1	0	0	0	0	1	0	0	0	0	0	0	8
		conserved	miR-451	1	0	0	0	0	0	1	0	0	0	0	0	1	0	1	0	0	0	0	0	0	0	0	0	0	0	0	0	2	0	0	0	0	0	0	1	1	0	0	0	1	8
		conserved	miR-330	1	1	0	0	1	0	0	0	0	0	0	4	0	0	0	0	0	0	0	0	0	0	0	0	0	0	0	1	0	0	0	0	0	0	0	0	0	0	0	0	0	7
		conserved	miR-34	1	1	0	0	0	0	0	0	0	0	0	2	0	0	0	0	0	0	0	0	0	0	0	0	0	0	0	0	0	0	0	0	0	0	4	0	0	0	0	0	0	7
		conserved	miR-345	1	0	0	0	1	0	0	0	0	0	0	1	0	0	0	1	0	0	0	0	0	0	0	0	1	0	0	2	0	0	0	0	0	0	0	0	1	0	0	0	0	7
		conserved	miR-194	1	0	1	0	1	0	0	0	0	1	0	0	0	0	0	0	0	1	0	0	2	0	0	0	0	0	0	0	0	0	0	0	0	0	0	0	0	0	0	0	0	6
		conserved	miR-320	1	0	1	0	0	0	0	0	0	0	0	0	0	0	0	0	0	0	0	0	1	1	0	0	0	0	0	0	0	0	0	0	0	0	0	2	0	1	0	0	0	6
		conserved	miR-335	1	0	0	0	0	0	0	0	1	1	0	2	0	0	0	0	0	0	0	0	0	0	0	0	0	0	0	0	0	2	0	0	0	0	0	0	0	0	0	0	0	6
		conserved	miR-488	1	0	0	0	0	0	0	0	0	3	0	1	2	0	0	0	0	0	0	0	0	0	0	0	0	0	0	0	0	0	0	0	0	0	0	0	0	0	0	0	0	6
		conserved	miR-1248	1	0	0	0	0	0	0	0	0	0	0	0	0	2	0	1	0	0	0	0	1	0	0	0	0	0	0	0	0	0	0	0	0	0	0	0	1	0	0	0	0	5
		conserved	miR-1291	1	0	0	0	0	0	0	0	0	0	2	0	0	0	0	1	0	0	0	2	0	0	0	0	0	0	0	0	0	0	0	0	0	0	0	0	0	0	0	0	0	5
		conserved	miR-2411	1	1	0	0	0	0	0	0	0	0	0	0	0	0	0	2	0	0	0	0	0	1	0	0	0	1	0	0	0	0	0	0	0	0	0	0	0	0	0	0	0	5
		conserved	miR-379	1	0	0	2	2	0	0	0	0	0	0	0	1	0	0	0	0	0	0	0	0	0	0	0	0	0	0	0	0	0	0	0	0	0	0	0	0	0	0	0	0	5
		conserved	miR-497	1	0	0	0	0	0	0	0	0	0	0	2	1	0	0	0	0	0	1	0	0	0	0	0	0	1	0	0	0	0	0	0	0	0	0	0	0	0	0	0	0	5
		conserved	miR-499	1	0	0	0	0	0	0	0	0	0	0	0	0	0	3	2	0	0	0	0	0	0	0	0	0	0	0	0	0	0	0	0	0	0	0	0	0	0	0	0	0	5
		conserved	miR-103	2	0	2	2	0	0	0	0	0	0	0	0	0	0	0	0	0	0	0	0	0	0	0	0	0	0	0	0	0	0	0	0	0	0	0	0	0	0	0	0	0	4
		conserved	miR-1271	1	0	1	0	1	0	0	0	0	0	0	0	0	0	0	0	0	0	0	0	1	0	0	0	0	1	0	0	0	0	0	0	0	0	0	0	0	0	0	0	0	4
		conserved	miR-503	1	0	0	0	0	0	0	0	0	0	0	0	0	0	0	0	0	0	2	0	1	0	0	0	0	0	0	0	0	0	0	0	0	0	0	0	1	0	0	0	0	4
		conserved	miR-136	1	1	1	0	0	0	0	0	0	1	0	0	0	0	0	0	0	0	0	0	0	0	0	0	0	0	0	0	0	0	0	0	0	0	0	0	0	0	0	0	0	3
		conserved	miR-454	1	0	0	0	0	0	1	0	0	0	0	0	0	0	0	0	1	0	0	0	0	0	0	0	0	0	0	1	0	0	0	0	0	0	0	0	0	0	0	0	0	3
		conserved	miR-139	1	0	0	0	0	0	0	0	0	0	0	1	0	0	0	0	0	0	0	0	0	0	0	0	0	0	0	1	0	0	0	0	0	0	0	0	0	0	0	0	0	2
		conserved	miR-190	1	0	1	0	0	0	0	0	0	0	0	0	0	0	0	0	0	0	1	0	0	0	0	0	0	0	0	0	0	0	0	0	0	0	0	0	0	0	0	0	0	2
		conserved	miR-204	2	0	0	0	0	0	0	0	0	0	0	0	0	0	0	0	0	0	0	0	1	0	0	0	0	0	0	0	0	0	0	0	0	0	0	0	0	0	0	0	1	2
		conserved	miR-205	1	0	0	0	0	0	0	1	1	0	0	0	0	0	0	0	0	0	0	0	0	0	0	0	0	0	0	0	0	0	0	0	0	0	0	0	0	0	0	0	0	2
		conserved	miR-224	1	0	0	0	0	0	0	0	0	0	0	0	0	0	0	0	0	0	0	0	0	0	0	0	0	0	0	0	0	0	0	0	0	0	0	0	2	0	0	0	0	2
		conserved	miR-25	1	1	0	0	0	0	0	0	0	0	0	0	0	0	0	0	0	0	0	0	0	0	0	0	0	1	0	0	0	0	0	0	0	0	0	0	0	0	0	0	0	2
		conserved	miR-31	1	0	0	0	0	0	0	0	0	0	0	0	0	0	0	0	0	0	0	0	0	0	0	0	0	0	0	0	0	1	0	0	0	0	0	0	0	0	0	0	1	2
		conserved	miR-362	1	1	0	0	0	0	0	0	0	0	0	0	0	0	0	0	0	0	0	0	0	0	0	1	0	0	0	0	0	0	0	0	0	0	0	0	0	0	0	0	0	2
		conserved	miR-483	1	0	0	0	0	0	0	0	0	0	0	0	0	0	0	0	0	0	0	0	0	0	0	0	0	0	0	0	0	1	0	0	0	0	0	0	0	0	0	0	1	2
		conserved	miR-130	1	0	0	0	0	0	0	0	0	0	0	0	0	0	0	0	0	0	0	0	0	0	0	0	0	0	0	0	0	1	0	0	0	0	0	0	0	0	0	0	0	1
		conserved	miR-181	1	0	0	0	0	0	0	0	0	0	0	0	0	0	0	0	0	0	0	0	0	0	0	0	0	0	0	0	0	0	0	0	0	1	0	0	0	0	0	0	0	1
		conserved	miR-210	1	0	0	0	0	0	0	0	0	0	0	0	0	0	0	0	1	0	0	0	0	0	0	0	0	0	0	0	0	0	0	0	0	0	0	0	0	0	0	0	0	1
		conserved	miR-2387	1	0	0	0	0	0	0	0	0	0	0	0	0	0	0	0	0	0	0	0	0	0	0	0	0	0	1	0	0	0	0	0	0	0	0	0	0	0	0	0	0	1
		conserved	miR-2483	1	0	0	0	0	0	0	0	0	0	0	0	1	0	0	0	0	0	0	0	0	0	0	0	0	0	0	0	0	0	0	0	0	0	0	0	0	0	0	0	0	1
		conserved	miR-346	1	0	0	0	0	0	0	0	0	0	0	1	0	0	0	0	0	0	0	0	0	0	0	0	0	0	0	0	0	0	0	0	0	0	0	0	0	0	0	0	0	1
		conserved	miR-3660	1	0	0	0	0	0	0	0	0	0	0	0	0	0	0	0	0	0	0	0	0	0	0	0	0	0	0	0	0	0	0	0	0	0	0	0	0	1	0	0	0	1
		conserved	miR-370	1	0	0	0	0	0	0	0	0	1	0	0	0	0	0	0	0	0	0	0	0	0	0	0	0	0	0	0	0	0	0	0	0	0	0	0	0	0	0	0	0	1
		conserved	miR-3956	1	0	0	0	1	0	0	0	0	0	0	0	0	0	0	0	0	0	0	0	0	0	0	0	0	0	0	0	0	0	0	0	0	0	0	0	0	0	0	0	0	1
		conserved	miR-4657	1	0	0	0	0	0	0	0	0	0	0	0	0	0	0	0	0	0	0	0	0	0	1	0	0	0	0	0	0	0	0	0	0	0	0	0	0	0	0	0	0	1
		conserved	miR-4680	1	0	0	0	0	0	0	0	0	0	0	0	0	0	1	0	0	0	0	0	0	0	0	0	0	0	0	0	0	0	0	0	0	0	0	0	0	0	0	0	0	1
		conserved	miR-500	1	0	0	0	0	0	0	0	0	0	0	0	0	0	0	0	0	0	0	0	0	0	0	0	0	0	0	0	0	0	0	0	0	0	0	0	0	1	0	0	0	1
		conserved	miR-504	1	0	0	0	0	0	0	0	0	0	0	0	0	0	0	0	1	0	0	0	0	0	0	0	0	0	0	0	0	0	0	0	0	0	0	0	0	0	0	0	0	1
		conserved	miR-767	1	0	0	0	0	0	0	0	0	0	0	0	0	0	0	1	0	0	0	0	0	0	0	0	0	0	0	0	0	0	0	0	0	0	0	0	0	0	0	0	0	1
		conserved	miR-885	1	0	0	0	0	0	0	0	0	0	0	0	0	0	0	0	0	0	0	0	0	0	0	0	0	0	0	0	0	0	0	0	0	0	0	0	0	0	0	0	1	1
		non-conserved	miR-3600	1	8566	10957	9529	18657	460	639	924	1880	1786	85	2461	3594	3235	10274	10196	4943	2622	4697	3581	10348	2280	4785	4465	7529	2125	3836	2165	2421	963	761	862	417	3177	1894	2119	6126	7344	4160	7371	15614	189848
		non-conserved	miR-378c	1	918	591	631	945	334	384	639	668	467	47	185	137	7507	2165	7109	5766	726	526	433	1568	16959	8906	9989	14501	4980	4171	1770	546	85	35	25	10	822	196	161	526	450	286	214	429	96807
		non-conserved	miR-574	1	678	571	3154	2454	771	991	1018	1225	74	470	416	182	1120	103	1295	888	170	127	427	979	101	39	54	36	3110	2549	4235	822	3287	118	303	151	4415	497	1433	2676	3393	1558	1656	2142	49688
		non-conserved	miR-339b	1	1092	1042	1658	4969	60	84	213	238	225	47	1506	1682	87	85	1064	330	248	750	607	3476	23	46	56	153	992	1250	1722	274	431	123	294	169	617	260	896	1620	2964	2339	2349	8708	44749
		non-conserved	miR-199c	1	1211	636	343	1055	2566	4810	5939	3587	37	5	44	42	148	103	176	75	606	967	173	1103	132	92	66	178	760	1091	272	251	3296	200	189	65	805	173	250	915	635	364	400	1860	35620
		non-conserved	miR-2898	1	139	135	1517	1426	773	592	345	877	61	477	171	178	224	54	784	623	178	193	827	1815	2492	1020	639	326	580	1402	726	103	171	165	486	94	1862	56	308	391	2208	1021	2540	3088	31067
		non-conserved	miR-2478	1	203	108	1068	570	201	381	254	844	102	159	320	283	341	33	522	768	62	39	193	408	136	65	48	34	619	486	376	56	115	69	124	132	1685	55	325	334	1577	617	1030	797	15539
		non-conserved	miR-7859	1	16	8	27	41	0	0	2	10	21	4	30	75	8	9	22	16	27	28	65	128	5	2	7	4	9	5	7	3	14	7	11	14	10	1	7	16	17	41	49	98	864
		non-conserved	miR-4286	1	6	6	28	30	7	12	14	27	4	9	18	9	21	3	15	7	3	3	9	24	14	11	7	8	18	16	17	2	2	2	14	1	18	3	5	13	39	11	42	57	555
		non-conserved	miR-1246	1	14	6	18	4	4	4	11	21	8	29	15	7	24	3	6	2	17	3	9	7	0	4	0	4	12	9	5	2	16	11	9	4	7	2	78	16	11	5	9	6	422
		non-conserved	miR-2310	1	3	6	6	10	2	5	7	2	5	0	6	4	0	0	0	2	9	3	5	10	5	1	1	5	9	8	0	5	11	1	0	0	12	7	2	5	11	3	11	23	205
		non-conserved	miR-2889	1	0	0	8	1	3	3	2	2	0	0	0	1	0	0	1	3	0	0	12	1	0	0	0	1	10	13	6	1	0	2	2	3	1	1	0	13	6	3	2	7	108
		non-conserved	miR-2403	1	3	2	1	1	0	1	1	2	10	5	2	1	0	0	0	0	2	1	0	1	0	0	0	0	8	9	4	1	2	0	0	0	13	0	2	5	0	1	2	1	81
		non-conserved	miR-2447	1	0	1	0	1	1	1	2	0	1	0	5	4	1	1	4	0	0	0	0	1	0	2	0	2	5	8	5	1	2	0	1	0	6	1	5	8	1	1	1	1	73
		non-conserved	miR-2424	1	1	0	1	1	0	0	1	0	1	8	1	0	1	0	0	0	0	2	0	3	0	0	0	0	9	6	6	1	3	0	0	0	6	0	2	2	9	5	1	2	72
		non-conserved	miR-6119-5p	1	0	2	0	1	1	1	1	3	0	0	0	1	1	4	1	1	2	3	1	0	2	2	6	9	1	2	0	3	2	2	0	0	0	3	0	0	0	0	0	2	57
		non-conserved	miR-6528	1	2	0	4	4	0	0	0	0	4	13	4	2	0	0	0	0	1	0	2	0	0	0	0	0	1	1	0	0	0	0	0	0	0	0	0	0	4	4	3	2	51
		non-conserved	miR-2890	1	1	1	1	0	0	1	0	0	0	1	1	0	0	0	2	0	2	1	2	2	0	0	0	0	7	5	1	0	1	0	1	0	0	0	1	2	5	2	7	1	48
		non-conserved	miR-3601	1	2	3	2	6	0	0	1	0	0	0	0	0	0	0	1	0	1	0	1	7	0	0	0	0	0	1	0	0	18	1	2	1	1	0	0	0	0	0	0	0	48
		non-conserved	miR-2312	1	1	3	0	1	0	0	1	2	3	0	1	1	2	1	0	0	0	0	0	0	0	1	4	1	0	0	0	2	1	0	0	0	0	0	0	0	0	0	0	2	27
		non-conserved	miR-2440	1	0	0	0	0	0	0	1	1	0	0	0	0	0	0	0	0	1	0	0	0	0	0	0	0	0	0	1	0	4	0	0	0	1	0	0	0	5	1	0	1	16
		non-conserved	miR-2469	1	0	0	2	0	0	0	0	1	1	2	2	1	0	0	1	1	0	0	0	0	0	0	0	0	1	1	0	1	0	0	0	0	1	0	0	0	0	0	0	0	15
		non-conserved	miR-6119-3p	1	1	0	0	0	0	2	0	0	0	0	0	0	0	0	0	0	0	1	0	0	1	0	0	2	0	0	0	1	0	1	0	0	0	1	0	0	0	0	0	0	10
		non-conserved	miR-6527	1	0	0	0	0	0	0	0	0	1	0	0	0	0	0	1	0	0	0	0	0	0	0	0	0	0	0	0	0	0	0	0	0	0	0	0	0	0	1	1	3	7
		non-conserved	miR-2484	1	0	0	0	0	0	0	0	1	0	0	0	0	0	0	0	0	0	0	3	0	0	0	0	0	1	0	0	1	0	0	0	0	0	0	0	0	0	0	0	0	6
		non-conserved	miR-2334	1	0	0	0	0	0	0	0	0	0	0	1	0	0	0	0	0	0	0	0	0	0	2	0	0	0	0	0	0	0	0	0	0	0	0	0	0	0	0	0	0	3
		non-conserved	miR-2340	1	0	0	0	0	0	0	0	0	0	0	0	0	0	0	0	0	0	1	1	1	0	0	0	0	0	0	0	0	0	0	0	0	0	0	0	0	0	0	0	0	3
		non-conserved	miR-2459	1	0	0	0	0	0	0	0	0	0	0	0	0	0	0	0	0	0	0	0	0	0	0	0	0	0	0	1	0	0	0	2	0	0	0	0	0	0	0	0	0	3
		non-conserved	miR-3141	1	0	0	0	0	0	0	0	0	0	0	0	0	0	0	0	1	0	0	0	0	0	0	0	0	0	0	1	0	0	0	0	0	0	0	0	0	0	0	0	0	2
		non-conserved	miR-2315	1	0	0	0	0	0	0	0	0	0	0	0	0	0	0	0	0	0	0	0	0	0	0	0	0	0	0	0	0	0	0	1	0	0	0	0	0	0	0	0	0	1
		non-conserved	miR-2330-5p	1	0	0	0	1	0	0	0	0	0	0	0	0	0	0	0	0	0	0	0	0	0	0	0	0	0	0	0	0	0	0	0	0	0	0	0	0	0	0	0	0	1
		non-conserved	miR-2428	1	0	0	0	0	0	0	0	0	0	0	0	0	0	0	0	0	0	0	0	0	0	0	0	0	0	0	0	0	0	0	0	0	0	0	0	0	0	0	0	1	1
		non-conserved	miR-4444	1	0	0	0	1	0	0	0	0	0	0	0	0	0	0	0	0	0	0	0	0	0	0	0	0	0	0	0	0	0	0	0	0	0	0	0	0	0	0	0	0	1
		non-conserved	miR-6517	1	0	1	0	0	0	0	0	0	0	0	0	0	0	0	0	0	0	0	0	0	0	0	0	0	0	0	0	0	0	0	0	0	0	0	0	0	0	0	0	0	1
