# Supplementary material for: The combination of SMRT sequencing and Illumina sequencing highlights organ-specific and age-specific expression patterns of miRNAs in Sika Deer
Source: Front Vet Sci. 2022 Nov 14;9:1042445. doi: 10.3389/fvets.2022.1042445 (PMC9701854; doi:10.3389/fvets.2022.1042445)
Supplement: Supplementary file 11 [file Table_8.XLSX]

## Sheet: Sheet1
Supplementary Table 8 Expression of organ-enriched miRNAs.
		miRNA	Testes	Muscle	Heart	Liver	Lung	Kidney	Spleen	Brain	Adrenal	Antler	Type
		miR-103	0	0	0	0	0	0	0	0	0.710142	0	Adrenal
		miR-107	0	0	0	0	0	0	0	0	0.710142	0	Adrenal
		miR-136	0	0	0	0	0	0	0	0.21555	0.691126	0	Adrenal
		miR-2285ae	3.71852	0.0458465	0.0976677	0	0	2.72419	0.879383	0.21555	9.64096	0	Adrenal
		miR-2285q	0	0	0	0	0	0	0	0	0.29215	0	Adrenal
		miR-2330-5p	0	0	0	0	0	0	0	0	0.267281	0	Adrenal
		miR-23b-3p	0	0	0	0	0	0	0	0	0.417992	0	Adrenal
		miR-33a	12.5708	0	0.650177	0.715437	1.53794	9.24269	3.2739	9.41447	27.636	7.37355	Adrenal
		miR-362-3p	0	0.0384747	0	0	0	0	0	0	0.398975	0	Adrenal
		miR-369-3p	0	0	0	0	0	0.291891	0	0.271074	0.816967	0	Adrenal
		miR-375	0	0	0	0.757776	0.718667	0	0	0	4.47305	0	Adrenal
		miR-380-3p	0	0	0	0	0	0	0	0.271074	1.37054	0	Adrenal
		miR-3956	0	0	0	0	0	0	0	0	0.267281	0	Adrenal
		miR-409a	771.921	29.5225	43.7924	240.068	258.347	1272.31	592.182	3116.28	12178.3	629.287	Adrenal
		miR-409b	1919.69	42.1193	377.409	1563.59	1345.51	5520.03	2777.96	8371.4	56472.8	1163.71	Adrenal
		miR-412	0	0.078067	0.813711	0.570651	1.34114	6.49949	2.29544	15.541	64.1145	0	Adrenal
		miR-4444	0	0	0	0	0	0	0	0	0.267281	0	Adrenal
		miR-494	0	0	0	0	0	0	0.556727	0	1.23496	0	Adrenal
		miR-495	0	0	0	0	0	0	0	0	0.267281	0	Adrenal
		miR-539	0	0	0	0	0	0	0	0	0.267281	0	Adrenal
		miR-544a	0.466707	0	0	0	0	0.681049	0	1.27254	8.81185	0.370807	Adrenal
		miR-6517	0	0	0	0	0	0	0	0	0.29215	0	Adrenal
		miR-7	30989.3	352.114	526.466	2472.49	5573.06	3653.27	7087.77	50483.5	314222	13989	Adrenal
		miRn190	0	0.183386	0.164381	0	0	0	0	0	0.417992	0	Adrenal
		miRn22	34.9473	0.553959	3.06861	12.2953	8.62344	85.7766	48.8239	51.8519	293.442	7.26723	Adrenal
		miRn99	0	0	0	0	0	0	0	0	0.398975	0	Adrenal
		miR-148a	7.24391	0.47656	1.82276	8.17037	0.768972	8.56255	9.78833	1.88561	7.50872	21.9953	Antler
		miR-199a-3p	90289.1	1522.34	5566.52	55685.3	27414.8	44177.4	26103.1	1191.27	33914	253282	Antler
		miR-199a-5p	56759	473.663	1817.21	18123.5	11307.5	21603.9	11991.6	430.066	13920.1	163500	Antler
		miR-199c	3157.14	18.3966	74.0349	1559.81	559.792	1571.7	755.115	36.5228	1094.32	12050.7	Antler
		miR-19b	0.466707	0	0.0968202	0	0.384486	0.758861	0	0.4311	0	2.32925	Antler
		miR-205	0	0	0	0	0	0	0	0	0	0.71755	Antler
		miR-214	4459.88	32.2351	432.164	5001.19	1906.94	2006.07	3708.99	133.025	1950.44	11719.2	Antler
		miR-21-5p	1.86683	0.0737164	0	1.32843	0.89153	4.84517	3.87253	0.4311	1.29444	16.0699	Antler
		miR-3120	829.332	8.58077	93.6923	496.601	262.62	525.167	451.355	18.4602	347.629	2564.12	Antler
		miR-3604	90287.1	1522.11	5564.54	55662.2	27407.6	44167.3	26097.7	1190.96	33906.1	253190	Antler
		miR-454	0	0	0.276195	0	0	0	0.275972	0	0	1.16762	Antler
		miR-665	0	0	0.0968202	0.757776	0.325831	0	0.882205	0.312945	0.983276	3.50287	Antler
		miRn133	0	0	0	0	0	0.758972	0.294068	0	0	16.7026	Antler
		miRn164	16.5478	0.161103	0.581769	10.7897	2.3893	8.17278	6.63604	0.312945	6.26308	162.07	Antler
		miR-124a	159.869	0.791273	2.05131	4.7137	2.38846	1.55672	5.39602	32290.5	37.3748	0	Brain
		miR-128	0	0.0799705	0.164381	0	0	0	0	8.88066	0	0	Brain
		miR-1296	192.605	1.63884	147.2	216.068	94.3071	137.034	187.38	885.68	315.975	32.5955	Brain
		miR-1343-3p	229.165	2.87177	489.703	420.566	213.774	274.731	280.422	3624.32	1368.17	33.3398	Brain
		miR-149-5p	0	0	0.440576	0	0	0	0.275972	1.96761	0.685272	0.346743	Brain
		miR-153	0	0	0	0	0	0	0	2.051	0.29215	0	Brain
		miR-197	742.438	27.3373	1059.54	3367.04	1572.78	1175.28	2770.7	8459.17	1968.74	286.557	Brain
		miR-212	0	0	0	0	0	0	0	8.45444	0.958406	0	Brain
		miR-219-3p	0	0	0	0	0	0	0	3.78773	0	0	Brain
		miR-2284b	0	0	0	0	0	0	0	0.271074	0	0	Brain
		miR-2334	0	0.091693	0	0	0	0	0	0.312945	0	0	Brain
		miR-2366	0	0	0.328763	0	0.717729	0	0.850795	56.7346	0.816967	0.346743	Brain
		miR-2469	0	0	0.440576	0	0.23893	0	1.17345	2.46963	0.835983	0.346743	Brain
		miR-2483-3p	0	0	0	0	0	0	0	0.271074	0	0	Brain
		miR-3064	0.466707	0.0322205	0.0968202	0.715437	0.325831	1.73191	1.71208	4.32619	0.666256	0	Brain
		miR-328	31.3108	0.18914	21.1865	48.0444	9.46185	27.8855	19.1563	274.823	53.9117	1.51137	Brain
		miR-329a	0	0	0	0	0	0	0	1.91208	0.267281	0	Brain
		miR-338	0	0	0	0	1.42992	0.758972	0.275972	14.8854	1.49297	0	Brain
		miR-346	0	0	0	0	0	0	0	0.312945	0	0	Brain
		miR-370	0	0	0	0	0	0	0	0.21555	0	0	Brain
		miR-383	0	0	0	0	0	0	0	5.42322	0.801842	0	Brain
		miR-433	102.486	1.38433	37.966	120.601	91.5385	500.405	188.291	6307.4	3099.07	45.8635	Brain
		miR-485	0	0	0.0968202	0	0	0	0.598629	4.5053	2.2314	0	Brain
		miR-488	0	0	0	0	0	0	0	1.50174	0	0	Brain
		miR-496	0	0	0	0	0	0	0	0.584019	0.267281	0	Brain
		miR-544b	0	0	0	0	0	0.291891	0	0.678557	0	0	Brain
		miR-628	25.9793	2.20029	7.21306	4.89419	2.91568	9.90462	5.36385	79.4179	19.9455	9.51183	Brain
		miR-760-3p	2.33353	0	1.97094	2.20967	3.34878	2.56858	6.62376	116.293	13.2475	1.16762	Brain
		miR-760-5p	0	0	0	0	0	0	0	1.88561	0	0	Brain
		miR-874	0	0	0	0	0	0.291891	0.588136	2.76717	0.933537	0	Brain
		miRn103	0	0	0	0	0	0	0	4.38171	0	0	Brain
		miRn104	0	0	0.164381	0.357718	0	0	0	4.42156	0	0	Brain
		miRn115	0	0	0	0	0.23893	0	0	0.678557	0	0	Brain
		miRn117	0	0	0.164381	0.570651	0.325831	0	0	1.62819	0	0	Brain
		miRn123	0	0	0.0976677	0	0	0	0.275972	1.43625	0.417992	0	Brain
		miRn124	0	0	0	0	0	0	0	0.312945	0	0	Brain
		miRn126	0	0	0	0	0	0	0	4.07134	0	0	Brain
		miRn132	0	0	0	0	0	0	0.574823	2.71423	0.29215	0	Brain
		miRn134	0	0.0829917	0.358022	4.30066	0.47786	4.30061	3.34411	10.7834	3.12105	0	Brain
		miRn197	0	0	0	0	0	0	0	1.35711	0	0	Brain
		miRn232	0	0	0	0	0	0.681049	0	2.25122	0	0	Brain
		miRn238	0	0	0	0	0.239868	0	0.598629	2.60889	0	0	Brain
		miRn242	0	0	0	0	0	0.681049	0	3.14533	0	0	Brain
		miRn256	2.57684	0.18914	1.45612	3.63869	1.52142	1.05075	2.01375	60.7556	8.40132	0.71755	Brain
		miRn259	0	0.0322205	0.358022	0.570651	0.717729	3.91156	3.36596	44.6352	10.2088	3.02274	Brain
		miRn85	0	0	0.164381	1.85195	1.34302	2.49088	1.14486	6.08082	1.51198	0	Brain
		miRn91	0	0	0	0.357718	0	0	0.598629	1.84659	0.398975	0	Brain
		miR-133a	2967.04	19819.4	137578	1793.8	357.291	781.671	3981.36	860.59	389.835	264.982	Heart
		miR-133b	84.5176	693.959	1696.53	39.4325	8.4122	18.0774	65.3087	74.0362	4.55108	4.93797	Heart
		miR-133c	26.142	442.793	1424.75	20.3045	4.83905	8.63975	32.8477	6.2237	4.01652	11.162	Heart
		miR-208a	0	0	3.68581	0	0	0	0	0	0	0	Heart
		miR-208b	0	1.64186	42.726	0	0	0	0	0	0	0	Heart
		miR-210	0	0	0.276195	0	0	0	0	0	0	0	Heart
		miR-2284d	0	0	0.0976677	0	0	0	0	0	0	0	Heart
		miR-2284k	0	0	0.164381	0	0	0	0	0	0	0	Heart
		miR-378b	12.3474	63.8512	476.206	51.6322	31.1156	85.2697	110.417	5.07594	25.1157	35.3553	Heart
		miR-4680	0	0	0.0976677	0	0	0	0	0	0	0	Heart
		miR-486	810.307	1347.47	26374.2	10033.5	4456.44	2337.67	4582.98	8106.48	906.848	2511.98	Heart
		miR-499	0	0	0.621766	0	0	0	0	0	0	0	Heart
		miR-504	0	0	0.276195	0	0	0	0	0	0	0	Heart
		miR-545-5p	0	0	0.194488	0	0	0	0	0	0	0	Heart
		miR-767	0	0	0.164381	0	0	0	0	0	0	0	Heart
		miRn128	0	0	0.755193	0	0.239868	0	0	0.271074	0	0	Heart
		let-7g	0	0	0	0	0	0.758861	0.280754	0	0	0	Kidney
		miR-126-3p	13.5241	0.773903	5.0002	9.80165	16.3454	34.0917	1.16014	3.14275	12.906	7.17958	Kidney
		miR-135a	294.23	0.242359	23.1337	0.357718	26.5048	1968.1	33.6487	578.708	375.14	14.1452	Kidney
		miR-190a	0	0	0	0	0	0.681049	0	0	0.29215	0	Kidney
		miR-194	0	0	0	0	0	1.34264	0	0.21555	0.559431	0	Kidney
		miR-196a	96.5333	63.0781	0.635912	2.58871	2.88621	1111.65	2.55913	2.73784	14.778	2.20785	Kidney
		miR-196b	114.292	46.3713	3.2852	8.87653	7.61255	3410.6	10.3677	3.6077	11.8993	0.346743	Kidney
		miR-199b	0	0.0322205	0	0	0	0.291891	0	0	0	0	Kidney
		miR-200b	0	0	0.55239	9.31538	5.90268	47.2084	0	0	0	0	Kidney
		miR-204	0	0	0	0	0	0.291891	0	0	0	0	Kidney
		miR-215	6.98547	0.138157	0.0968202	41.0442	1.0079	118.813	13.9892	2.5866	8.40033	3.0498	Kidney
		miR-2340	0	0	0	0	0	1.73191	0	0	0	0	Kidney
		miR-2484	0	0	0	0	0	2.27692	0.892697	0	0	0.346743	Kidney
		miR-29d-5p	0	0	0	0	0	1.43991	0.275972	0	0.29215	0	Kidney
		miR-30a-5p	208.011	21.2875	66.6678	283.565	248.371	1064.88	201.147	89.5372	319.695	22.6389	Kidney
		miR-30b-5p	107.157	9.19981	30.4156	58.3504	24.5396	630.266	45.7009	39.1482	170.949	19.1992	Kidney
		miR-30d	0.466707	0.0414958	1.00905	2.71032	0	6.28552	1.12677	0.973248	0.952553	0.346743	Kidney
		miR-30f	7830.52	48.0099	6026.09	26084.5	20018.8	59351.8	9429.78	7372.43	9351.83	499.673	Kidney
		miR-376e	0.933414	0.150666	0.0976677	0	1.0948	6.1878	1.47801	0.862201	2.51039	1.16463	Kidney
		miR-429	0	0	0	0	0	1.05086	0	0	0	0	Kidney
		miR-503-5p	0	0	0	0	0.239868	1.65399	0	0	0	0	Kidney
		miRn143	0	0	0.0968202	0	0.949247	4.31984	1.38943	0	0	0.346743	Kidney
		miRn24	0.933414	0.211256	1.10478	14.0779	6.95618	43.9811	3.1377	12.064	3.82145	4.73131	Kidney
		miRn31	0	1.50116	0.0968202	0	0	4.39754	0	0.21555	0.559431	0	Kidney
		miRn39	0	0	0.195335	0	0.710316	2.04315	0.598629	0	0.29215	0.346743	Kidney
		miRn40	5.37708	1.69696	28.3731	54.1604	21.1851	152.811	45.1786	16.6239	17.0119	40.2642	Kidney
		miRn62	0	0	0.0976677	0.357718	0	0.758861	0	0	0	0	Kidney
		miR-1468	5.37708	2.30831	33.2287	5.01131	121.851	28.8582	7.42879	9.13189	13.1763	5.9187	Lung
		miR-181b	0	0	0	0	0.23893	0	0	0	0	0	Lung
		miR-224	0	0	0	0	0.479737	0	0	0	0	0	Lung
		miR-23b-5p	0	0	0	0	0.325831	0	0	0	0	0	Lung
		miR-34a	0	0	0	0	1.53794	0	0	0.62589	0.398975	0	Lung
		miRn54	0	0	0	0	49.743	0	0	0	0	0	Lung
		miR-211	0	0	0	0.357718	0	0	0	0	0	0	Liver
		miR-216a	0	0	0	0.357718	0	0	0	0	0	0	Liver
		miR-216b	44.6737	0.16976	40.8971	786.039	1.51495	8.09488	16.9533	66.1216	12.9699	1.16762	Liver
		miR-2284r	0	0	0	3.25038	0	0.291891	0	0	0	0	Liver
		miR-2284z	0.466707	0.219457	0.261202	4.86203	0.718667	1.94588	2.39452	0.271074	1.33251	1.16463	Liver
		miR-2285j	4.18523	0.0414958	0.358869	183.79	0	0.681049	0.280754	0	0.417992	1.16762	Liver
		miR-2285l	31.9051	0.538342	8.27733	2321.85	80.4765	16.2096	74.0059	9.30223	11.119	530.589	Liver
		miR-2404	4.18523	0.0458465	0.55239	10.2584	2.15882	4.22268	2.23066	4.07134	1.9451	0.370807	Liver
		miR-2428	0	0	0	0.357718	0	0	0	0	0	0	Liver
		miR-2440	1.86683	0	0	3.96875	0.23893	0.758861	0.275972	0	0	0.71755	Liver
		miR-2890	3.04355	0	0.328763	9.21108	0.805567	4.3005	3.73822	0.991502	1.10912	1.16762	Liver
		miR-296-3p	2.57684	0	1.35099	8.49347	0.47786	2.19888	0.868891	3.93493	3.03324	0	Liver
		miR-339a	8547.45	57.1462	1864.64	23816.5	4558.78	8871.6	6336.69	5434.55	8929.58	1437.13	Liver
		miR-339b	2425.29	11.3535	282.771	8083.75	927.917	2174.29	1281.91	1007.63	2761.25	329.465	Liver
		miR-3660	0	0	0	0.570651	0	0	0	0	0	0	Liver
		miR-423-3p	85.1214	1.16954	51.5211	502.881	134.199	127.344	215.145	100.978	158.218	55.9037	Liver
		miR-423-5p	115.579	3.01436	49.6789	514.573	130.179	136.566	190.372	132.38	226.024	58.931	Liver
		miR-455-3p	7.45218	0	0.716771	31.7619	5.30104	4.1643	3.37074	2.94796	1.37054	0.370807	Liver
		miR-502b	0	0	0	0.570651	0	0	0	0	0	0	Liver
		miR-505	0.466707	0	0	5.9213	0	0	0.57004	0.271074	0	0	Liver
		miR-6527	0	0	0.164381	2.47158	0	0	0	0.21555	0	0	Liver
		miR-885	0	0	0	0.357718	0	0	0	0	0	0	Liver
		miRn118	0	0	0	2.44392	0	0	0	0	0	0	Liver
		miRn141	0	0.0322205	0	1.71195	0	0	0	0	0	0	Liver
		miRn145	0.466707	0	0.829552	3.51229	0	0.758861	0.57004	0.584019	0	1.16463	Liver
		miRn180	1.86683	0	1.32173	7.50685	0.958535	1.34264	0.294068	0.21555	2.36309	1.51137	Liver
		miRn181	12.7335	0.0414958	1.6355	35.6045	2.3298	6.59659	1.95468	3.8034	9.96741	0.71755	Liver
		miRn191	0	0	0	3.06326	0	0	0	0	0	0	Liver
		miRn210	0	0	0.164381	1.2113	0	0	0	0	0	0	Liver
		miRn216	0	0	0.0968202	0.357718	0	0	0	0	0	0	Liver
		miRn221	0	0	0	14.8422	0	0	0	0	0	0	Liver
		miRn223	0	0	0	1.2113	0	0	0	0	0	0	Liver
		miRn225	0	0	0	0.570651	0	0	0	0	0	0	Liver
		miRn23	308.203	4.67108	112.181	630.548	68.1211	228.179	238.395	60.24	183.901	86.7514	Liver
		miRn237	0	0	0	1.2813	0	0	0	0	0	0	Liver
		miRn47	0	0	0	1.28609	0	0	0	0	0	0	Liver
		miRn48	0	0	0	11.6488	0	0.758861	0.892697	0	4.78771	0	Liver
		miRn55	0	0	0.0968202	3.75103	0.478799	1.05086	0.846013	0	1.06912	1.16762	Liver
		miRn63	0.933414	0.284972	1.84413	12.2909	0.47786	2.49066	2.59336	0.894107	4.63841	3.02574	Liver
		miRn82	7.02051	0	0.0968202	18.4881	0.23893	0.758861	0.294068	8.14499	0	1.16463	Liver
		miRn89	0.933414	0.2255	1.21938	10.4865	0.623416	1.80961	1.16867	0	3.01619	2.33525	Liver
		miR-206	0	1.4216	0	0	0	0	0	0	0	0	Muscle
		miR-29b	0	0.0414958	0	0	0	0	0	0	0	0	Muscle
		miR-381	0	0.0322205	0	0	0	0	0	0	0	0	Muscle
		miR-4657	0	0.0458465	0	0	0	0	0	0	0	0	Muscle
		miRn209	0	0.0829917	0	0	0	0	0	0	0	0	Muscle
		miR-142-5p	192.905	0.996337	10.0972	30.1689	131.985	65.7698	754.544	8.70518	22.0014	124.043	Spleen
		miR-143	4.18523	0.19763	2.48515	1.35609	2.08712	3.75571	38.9917	0	4.37161	0.693486	Spleen
		miR-145	70036.1	914.189	13994	51407.8	28249.3	42987.7	162959	11084.4	38333.8	15984.9	Spleen
		miR-146a	0	0	0	1.99674	1.58289	1.55672	16.7775	0.542148	0.398975	0.346743	Spleen
		miR-150	28.3327	0.716971	7.44482	60.4102	44.8187	79.7847	219.812	34.1494	7.42044	3.83824	Spleen
		miR-2285af	0	0	0	0	0	0	1.47323	0	0	0	Spleen
		miR-2285g	0	0	0	0	0	0	1.47323	0	0	0	Spleen
		miR-2387	0	0	0	0	0	0	0.280754	0	0	0	Spleen
		miRn101	0	0	0	0.715437	0	0	1.43415	0	0	0	Spleen
		miRn179	0	0	0	0	0.710316	0	19.8618	0.678557	0	0	Spleen
		miRn182	0	0	0.992966	1.32843	0.325831	0.758972	4.06267	0	0.29215	0	Spleen
		miRn194	0	0	1.47779	4.56228	1.2853	3.07466	39.11	3.39278	1.12813	3.42061	Spleen
		miRn206	3.04355	0.122796	0.261202	1.92195	3.00165	1.51783	168.872	0.21555	0	1.88517	Spleen
		miRn208	0	0	0.276195	0	0.23893	0	2.32402	0	0	1.04023	Spleen
		miRn212	0	0	0	0	0	0	0.598629	0	0	0	Spleen
		miRn230	0	0	0.19364	0	0	0	1.47034	0.678557	0	0	Spleen
		miRn61	0	0	0	0	0	0	8.66156	0	0.267281	0	Spleen
		miR-106a	75.7215	0.2255	0.523251	1.71381	2.05334	18.2527	10.0985	4.76919	1.35153	4.56417	Testes
		miR-1246	95.4484	0.349369	4.15537	17.9782	31.6942	23.8178	8.63273	27.9942	15.9315	20.6895	Testes
		miR-17-5p	6483.11	33.38	225.416	800.646	1025.98	1534.98	1082.94	710.245	796.318	2500.02	Testes
		miR-202	6.98547	0	0	0	0	0	0	0	0.29215	0	Testes
		miR-2284a	5.97143	0	0	0	0	0	0	0	0	0	Testes
		miR-2284l	5.97143	0	0.276195	1.2113	0.239868	1.80983	0.868891	0.584019	0.267281	0	Testes
		miR-2285ab	8.83717	0.40665	0.456537	0.570651	0.768972	2.87982	1.45421	1.34882	2.57332	0.71755	Testes
		miR-2285f	179.294	2.14431	8.68921	43.8792	25.6717	75.2262	37.9417	23.4784	56.0625	72.9422	Testes
		miR-2285t	0.466707	0	0	0	0	0	0	0	0	0	Testes
		miR-2285v	4.18523	0	0.0976677	0.357718	0	0	0	0	0	0	Testes
		miR-2315	2.57684	0	0	0	0	0	0	0	0	0	Testes
		miR-2459	5.15368	0	0	0	0	0	0.275972	0	0	0	Testes
		miR-27a-3p	0.466707	0.0414958	0	0	0	0	0	0	0	0	Testes
		miR-2889	30.505	0.0414958	0.992966	9.48256	3.74171	9.39955	8.84495	0.271074	3.61121	8.43185	Testes
		miR-301b	0.466707	0	0	0	0	0	0	0	0	0	Testes
		miR-3533	52.4076	0.110288	0.974135	0	3.0969	5.99374	2.01854	3.02717	2.44748	4.83164	Testes
		miR-3601	23.2444	0	0.164381	0	0.23893	3.56107	0.280754	0	4.11407	0.370807	Testes
		miR-424-5p	1703.52	0.602871	0.0968202	1.1413	0	154.13	5.0231	3.98384	87.3562	43.7052	Testes
		miR-449a	22.3111	0	0	0	0.384486	0	0	0	0	0	Testes
		miR-450b	68.374	0	0	0	0	12.395	1.47801	0.702174	10.3669	9.41388	Testes
		miR-542-5p	23.2444	0	0.164381	0	0.23893	3.56107	0.280754	0	4.11407	0.370807	Testes
		miR-545-3p	7.43705	0	0	0	0	0	0	0	0	0	Testes
		miRn109	74.5117	0	0	0	0	0	0	0	0	0	Testes
		miRn136	5.97143	0	0	0.640651	0	0.758861	0	0.312945	0.267281	0	Testes
		miRn154	50.464	0	0	0	0	0	0	1.35711	0	0	Testes
		miRn166	23.5347	0.469762	2.431	6.07783	3.5757	8.91232	4.58234	7.52926	6.93319	2.676	Testes
		miRn172	5.97143	0	0	0.570651	0.325831	0	0	0	0	0	Testes
		miRn184	15.6614	0.0414958	0	0.640651	0.565699	0.681049	0.280754	5.36325	0	1.16762	Testes
		miRn203	83.0904	0	0	0	0	0	0	0	0	0	Testes
		miRn205	303.508	0	0.440576	0	0	0	0	0	0	0	Testes
		miRn211	3.71852	0	0.276195	0.640651	0	0	0	0	0	0	Testes
		miRn45	5.58535	0	0	0.357718	0	0.758861	0.598629	0	0	1.88218	Testes
		miRn51	89.3368	1.21442	6.10378	6.82278	25.9782	31.0557	42.0581	10.8037	33.8104	32.0158	Testes
		miRn57	11.6223	0.0737164	0	0	1.0948	0	1.19726	0	0.29215	1.11242	Testes
		miRn90	2.57684	0	0	1.1413	0	0.291891	0.882205	0	0.398975	0	Testes
