# Supplementary material for: The combination of SMRT sequencing and Illumina sequencing highlights organ-specific and age-specific expression patterns of miRNAs in Sika Deer
Source: Front Vet Sci. 2022 Nov 14;9:1042445. doi: 10.3389/fvets.2022.1042445 (PMC9701854; doi:10.3389/fvets.2022.1042445)
Supplement: Supplementary file 12 [file Table_9.XLSX]

## Sheet: Sheet1
Supplementary Table 9 Organ-enriched target genes of DE miRNAs were analyzed for GO annotation terms using the DAVID Functional Annotation Tools
		Organ	Category	Term	Count	%	P-Value	Genes	List Total	Pop Hits	Pop Total	Fold Enrichment	Bonferroni	Benjamini	FDR
		Adrenal	GOTERM_BP_DIRECT	GO:0006357~regulation of transcription from RNA polymerase II promoter	201	12.7457	1.00753e-18	ZNF177, SMARCAL1, ZNF175, SMARCB1, SPIB, ZNF609, ZNF608, ZMIZ1, ZNF606, ZNF605, ZMIZ2, ZXDB, SUPT20H, SOX5, ZNF287, ZNF18, ZNF19, ZNF283, SP110, ZFP3, ZFP2, SOX13, ZNF705A, ZNF12, ZNF16, WDR77, ZSCAN23, ZNF711, ZSCAN29, ZNF276, URI1, ZBTB8A, ZNF274, ZBTB1, ZNF23, ZNF25, ZNF26, ZSCAN10, ZSCAN12, ZNF148, ZNF268, ZSCAN16, ZNF146, ZNF143, STAT5B, ZNF383, SNF8, ZNF34, TRERF1, TADA2A, ZNF135, ZNF132, Z…	1363	1324	16614	1.85049	3.15961e-15	3.1586e-15	3.13241e-15
		Adrenal	GOTERM_BP_DIRECT	GO:0006886~intracellular protein transport	69	4.3754	4.33957e-18	USP6NL, VPS29, SNX13, SNX10, SNX11, TBC1D10C, TOM1, TMED3, TLK1, TMED2, VPS35, TMED1, TMED7, VPS39, TMED5, YWHAH, TMED4, TRIM23, WLS, VPS18, TMED9, TICAM2, VPS33A, STX7, TBC1D2B, SYTL3, SYTL2, TOM1L1, STX1B, TOM1L2, TBC1D4, TBC1D25, SLU7, STX1A, STX12, TBC1D9B, TMED10, STXBP3, STX16, STXBP1, USO1, STXBP2, STX18, VPS26A, VPS26B, SNX1, SNX2, SNX27, VTI1A, STX6, VPS11, TBC1D14, STX4, SNX9, TBC1D17, …	1363	264	16614	3.18584	1.36089e-14	6.80227e-15	6.74586e-15
		Adrenal	GOTERM_BP_DIRECT	GO:0016579~protein deubiquitination	33	2.09258	2.02863e-16	USP13, USP14, USP37, USP15, WDR48, USP38, USP54, USP10, USP32, USP11, USP12, USP34, TNFAIP3, USP1, USP50, USP30, USP46, USP47, USP25, USP8, USP48, USP7, USP5, USP20, USP42, USP4, USP9X, USP43, USP3, USP2, USP45, USP28, USP40	1363	73	16614	5.51023	6.96332e-13	2.11992e-13	2.10234e-13
		Adrenal	GOTERM_BP_DIRECT	GO:0006511~ubiquitin-dependent protein catabolic process	53	3.36081	8.54384e-13	USP37, USP38, USP32, USP34, UBE2D1, UBE3A, UBE3B, UBE2L3, USP30, USP46, USP47, USP8, USP48, USP7, USP5, USP42, USP4, USP43, USP3, USP45, USP2, UBE4A, UBE4B, TRPC4AP, WDR81, USP40, USP13, USP15, USP16, USP10, USP11, USP12, UBR4, UBD, TP53INP2, UBQLN1, USP1, USP50, UBQLN4, UBQLN3, UBQLN2, USP25, USP20, USP22, UBE2G1, WWP2, UBE2G2, USP28, UBQLNL, TOLLIP, TTC3, TRIP12, UBA1	1363	216	16614	2.99089	2.67949e-09	6.69623e-10	6.6407e-10
		Adrenal	GOTERM_BP_DIRECT	GO:0006355~regulation of transcription, DNA-templated	83	5.26316	1.79066e-12	ZNF177, TRRAP, ZMYND8, WWC2, ZNF45, UBE2L3, ZNF280B, ZNF527, SPIN1, ZNF845, SLC39A8, ZNF567, TLE3, ZNF484, TLE2, ZNF19, TLE1, ZBTB38, TFB2M, ZNF12, ZNF75D, ZFY, ZFX, TLE6, TFDP2, THAP7, SUB1, TFEC, ZNF713, TESMIN, ZNF677, ZNF555, ZNF235, ZNF674, ZNF432, ZNF596, USP13, ZNF274, ZNF470, SRRT, ZNF3, SPTY2D1, ZNF8, ZBTB4, TAF5L, ZFP57, ZNF507, ZNF624, ZNF789, ZNF502, ZNF226, ZNF621, ZNF862, ZNF268, ZN…	1363	444	16614	2.27863	5.61557e-09	1.12274e-09	1.11343e-09
		Adrenal	GOTERM_BP_DIRECT	GO:0051301~cell division	96	1.69821	7.89091e-10	MAP10, RB1, ANKLE2, CCNT1, CLTC, KIF11, CCAR1, PPP1CB, PPP1CC, CCND3, CDC23, MAEA, CCND1, CHMP1B, ENSA, NUF2, CDC27, OIP5, KMT5A, DIS3L2, NUDC, ANAPC7, IST1, HAUS3, KNL1, ACTR8, MASTL, CDC40, CDC25A, CDC25B, HAUS1, CCNA2, SGO2, ASPM, PSRC1, KATNAL1, KIF2A, CCNE2, PARD3, ANAPC4, MAPRE3, ANAPC5, ARHGEF2, MAPRE1, MAPRE2, ANAPC1, PAFAH1B1, ARL8B, ANAPC2, BECN1, SEH1L, CDCA2, ANAPC16, EPB41, CDCA5, GN…	4946	186	16614	1.73372	5.76982e-06	5.76904e-06	5.74932e-06
		Adrenal	GOTERM_BP_DIRECT	GO:0006897~endocytosis	73	1.29135	3.5168e-09	LGALS3BP, ITSN2, DENND1C, APP, DENND1B, SH3GL3, LRRK2, ITSN1, INPPL1, MIA3, PIK3C2A, FNBP1L, CLINT1, LOXL2, MRC2, EEA1, GHR, RABGEF1, DPYSL2, ANXA6, ENPP2, OLR1, DNM1L, AP2M1, CSNK1G3, RALBP1, SCARA5, FNBP1, EPS15L1, GAPVD1, DNM1, DNM2, EPN2, EPN3, DNM3, RABEP1, HEATR5A, RABEP2, PIK3C3, ENTHD1, PLA2R1, CSNK1G2, BECN1, RAB1A, RAB5B, LRP5, C9ORF72, LRP6, NCKIPSD, CDC42, AP3M2, AP3M1, MYO6, EPS15, A…	4946	133	16614	1.8437	2.57145e-05	1.28557e-05	1.28117e-05
		Adrenal	GOTERM_BP_DIRECT	GO:0042147~retrograde transport, endosome to Golgi	22	1.39505	2.39798e-08	SPAG9, TMEM87A, VPS29, TMEM87B, VPS26A, VPS26B, SNX1, SNX2, VPS51, VPS50, VPS52, TBC1D10C, VTI1A, STX6, UBE2O, VPS35, TBC1D23, TRIM27, TBC1D17, SNX5, VAMP3, SNX6	1363	65	16614	4.12561	7.51977e-05	1.25294e-05	1.24255e-05
		Adrenal	GOTERM_BP_DIRECT	GO:0006635~fatty acid beta-oxidation	31	0.548381	1.1817e-08	ABCD4, ABCD2, ECHS1, ACAA2, ABCD3, HSD17B4, CROT, HSD17B10, ACAT2, ACAT1, SCP2, CPT2, AUH, ACADM, ACAA1, ABCD1, DECR1, CPT1A, CPT1B, HADHB, HADHA, PEX7, SLC25A17, ACOX2, EHHADH, PEX5, ECHDC1, ECHDC2, SLC27A2, PPARD	4946	41	16614	2.53979	8.6402e-05	2.8798e-05	2.86995e-05
		Adrenal	GOTERM_BP_DIRECT	GO:0006906~vesicle fusion	16	1.01458	3.16912e-08	STX12, SYT4, SNAP47, SNAP25, STX16, SNAP23, STX7, STX1B, VAMP7, STX6, VAMP1, STX4, STX2, SNAP29, STX1A, VAMP3	1363	35	16614	5.57225	9.93788e-05	1.41931e-05	1.40754e-05
		Adrenal	GOTERM_BP_DIRECT	GO:0000209~protein polyubiquitination	33	2.09258	7.73977e-08	UBE3D, TNKS, UBE2D1, UBE3B, UBE2J2, UBE2L3, UBE2J1, TNKS2, UBE2Q2, TRIM5, TRIM2, TMEM129, TRIM3, UBR5, TRIM68, SPOP, TRIM27, UBE2B, WWP1, UBE4B, WWP2, UBE2G1, UBE2G2, TOPORS, UBE2W, UBOX5, UBE2N, UBE2V2, TRIP12, TRIM38, UBE2V1, UBE2K, TRIM34	1363	140	16614	2.87319	0.00024269	3.03302e-05	3.00787e-05
		Adrenal	GOTERM_BP_DIRECT	GO:0006914~autophagy	21	1.33164	4.94193e-07	USP13, TIGAR, VCP, USP10, VPS13A, WIPI1, UMOD, WIPI2, VMP1, TMEM59, TM9SF1, TRIM17, VPS51, TRIM5, TOLLIP, VPS11, VTI1A, UBQLN1, TMEM39A, TMBIM6, VPS39	1363	70	16614	3.65679	0.00154859	0.000172144	0.000170716
		Adrenal	GOTERM_BP_DIRECT	GO:0000278~mitotic cell cycle	24	1.52188	7.88326e-07	WDHD1, USP16, TUBGCP2, TUBB, XRCC2, USP3, TBCD, TUBE1, TUBG2, TUBG1, TUBB4A, TUBA4A, WAPL, TUBA1C, TUBA1B, WEE1, TUBB6, TUBA1A, TADA2A, TADA3, TUBGCP5, TUBGCP6, TUBGCP3, TUBA8	1363	91	16614	3.21476	0.00246914	0.00024714	0.00024509
		Adrenal	GOTERM_BP_DIRECT	GO:0015031~protein transport	120	2.12277	3.7046e-07	GOLT1B, NUP188, PHAX, SCAMP5, RABGEF1, ARL6IP5, SEC62, NSF, CADPS2, ATG3, COG8, COG5, IST1, COG4, ARRDC2, ATG9A, ARRDC3, COG2, COG1, ACTN4, SCAMP1, SCAMP2, RUFY1, NUP93, HGS, KDELR2, NUP98, KIF20A, ARL8B, CALCRL, SEH1L, NMD3, PSEN1, LIN7C, MTM1, NUP85, MYO6, AP4S1, SLC15A4, RAB6B, RAB11FIP5, RAB4B, CAV1, HOOK3, KLHL20, COL1A1, ARHGAP33, EHD3, NASP, CHMP2B, PPT1, CORO7, CCDC22, COPE, SFT2D3, GDI1,…	4946	270	16614	1.49292	0.00270514	0.000677108	0.000674792
		Adrenal	GOTERM_BP_DIRECT	GO:0050790~regulation of catalytic activity	60	1.06138	4.65864e-07	GDI1, NCF2, GDI2, CCNC, ARHGEF10L, ARHGAP36, PRKAG3, RGS4, RABGEF1, PPP2R1A, PPP2R5E, PSMD2, ARHGDIA, ARHGDIB, RAC2, CAPN3, FBXO8, CTSB, AGFG1, PPP1R16B, HSP90AA1, PARP1, ELMOD3, RAB3IL1, AP3B1, ARFGAP3, PRKAB1, ARFGAP2, DPM2, ARHGAP10, ACAP1, RABEP2, DAD1, RGN, PLCB1, LLGL1, BECN1, SEC23A, RNF180, MAT2B, BRCC3, HIF1A, RIC8A, RANBP3L, PRKAR2B, SEC23B, SLAMF1, EIF2B2, RANBP3, CCZ1, ELP3, ELP4, GDA…	4946	113	16614	1.78358	0.00340061	0.000681187	0.000678858
		Adrenal	GOTERM_BP_DIRECT	GO:0000226~microtubule cytoskeleton organization	27	1.71211	1.31213e-06	ULK4, SPATA7, TTBK2, TUBA1C, TUBA1B, TUBB6, TUBA1A, SS18, TUBB, TBCD, TUBE1, TUBG2, TUBG1, TUBB4A, TUBA4A, TTLL7, TTLL6, WEE1, TTLL5, SON, TTLL1, TACC3, TACC1, TTLL11, TACC2, VAMP4, TUBA8	1363	114	16614	2.88694	0.00410639	0.000373957	0.000370856
		Adrenal	GOTERM_BP_DIRECT	GO:0007018~microtubule-based movement	51	0.902176	1.10014e-06	DYNC1I2, DNAH2, DNAH8, DNAH5, DNAH6, ASB14, KIF11, KIF17, KIF15, KIF19, KIF5C, KIF5B, KIF13B, KIF21A, KIF1B, KIF1A, KIFAP3, DNAI1, DYNC1H1, DNAH12, DNAH11, DNAI2, DNAH17, KIF23, KIF22, KIF6, KIF27, KTN1, CENPE, DYNC1LI1, KIF9, KIF18A, DYNC1LI2, KIF2A, KIFC2, KIF16B, KIF4A, KIF2C, KIFC3, KIF20A, KIF20B, ACTR10	4946	93	16614	1.84208	0.00801196	0.00125047	0.00124619
		Adrenal	GOTERM_BP_DIRECT	GO:0006606~protein import into nucleus	45	0.796038	1.34177e-06	IPO13, CDKN1A, IPO11, NUP107, NUP188, CSE1L, LRRK2, PIK3R1, PTTG1IP, NXT2, ING1, PHB2, IPO7, ELAVL1, IPO4, ABRA, IPO5, EIF4ENIF1, IPO8, IPO9, NUP85, NUP62, LMNA, FAM53C, FAM53B, AKT1, NUP88, KPNA3, APPL2, KPNA1, APPL1, NUP214, MED1, AKIRIN2, NUP153, RANBP6, PML, NUP93, NFKBIA, POM121L2, POLA2, NUP50, CRY2, KPNB1, RAN	4946	79	16614	1.9134	0.00976306	0.00125047	0.00124619
		Adrenal	GOTERM_BP_DIRECT	GO:0006417~regulation of translation	31	0.548381	1.36832e-06	PPP1R15A, HBS1L, APP, PIWIL1, RPL10, RBM8A, DDX25, RBM4B, NOLC1, CASC3, FXR1, RACK1, AKT1, PELO, EIF4E, GCN1, EIF2A, PTCD3, CNOT10, S100B, QKI, IMPACT, DNAJC1, AGO3, RPS6KB1, CNOT1, GEMIN5, MAPKAPK5, ACO1, GAPDH, KBTBD8	4946	47	16614	2.21556	0.00995525	0.00125047	0.00124619
		Adrenal	GOTERM_BP_DIRECT	GO:0016485~protein processing	34	0.601451	5.36038e-06	PCSK2, CPM, PCSK1, FURIN, ECE1, PCSK7, PSEN1, ECE2, PCSK6, CPZ, GLI3, PHEX, CTSS, COMP, APH1A, NCSTN, ADAMTS3, APH1B, PITRM1, CASP3, CASP2, LONP2, FKRP, MME, PTCH1, ADAM10, BACE1, AFG3L2, ADAM17, MMP16, CPD, SDE2, OGT, METAP2	4946	56	16614	2.03944	0.038437	0.00358078	0.00356854
		Adrenal	GOTERM_BP_DIRECT	GO:0008360~regulation of cell shape	62	1.09676	5.59276e-06	CYFIP1, SH3KBP1, F11R, RND3, EPS8, PALM, KDR, RAC2, PLXNC1, BVES, ANXA1, DAPK3, RHOG, PRPF40A, ARAP1, RHOF, F2, RHOA, ERMN, CDC42EP4, KIT, MYH9, CDC42EP1, PHIP, PKHD1L1, EZR, ALDOA, CRK, CDC42SE1, CSF1R, EPB41, PALM2, HPN, LPAR1, RHOBTB3, ARHGAP18, ARHGAP15, RHOBTB1, MYL12B, RHOBTB2, PALMD, PLXNA1, PTK2B, MYH10, SEMA4A, SEMA4D, MYO10, RDX, FN1, MSN, BAIAP2, PTK2, FMNL3, MKLN1, DLG1, FMNL2, FES, D…	4946	125	16614	1.6661	0.0400695	0.00358078	0.00356854
		Adrenal	GOTERM_BP_DIRECT	GO:0034599~cellular response to oxidative stress	33	0.583761	6.29436e-06	PRKAA1, PRKAA2, PYROXD1, LRRK2, ATP2A2, KEAP1, PRR5L, PARK7, FOXO3, FOXO1, PRDX5, LONP1, ADNP2, PPARGC1A, SLC25A24, G6PD, PNPT1, BRF2, PARP1, GSR, PYCR1, PYCR2, EIF2S1, SIRT2, ETV5, NR4A2, MSRA, FANCD2, PRKRA, ATP13A2, NFE2L1, NFE2L2, ATF4	4946	54	16614	2.05277	0.0449814	0.00358078	0.00356854
		Adrenal	GOTERM_BP_DIRECT	GO:0006457~protein folding	56	0.990624	6.35286e-06	ERO1A, CALR3, HSP90AB1, CCDC47, CWC27, CLGN, CCT6B, NUDCD3, NUDCD2, PDILT, QSOX1, CCT3, PDIA3, CCT2, MKKS, HSP90AA1, NUDC, AHSA2, AHSA1, CLPX, PDIA5, DNAJC1, CDC37, DNAJB11, CANX, PPIF, PFDN1, ERP27, FKBP9, PPIG, PPIB, FKBP6, PPIC, HSP90B1, HSPD1, DNAJB6, GRPEL1, GRPEL2, CDC37L1, CCT8, CCT7, CCT5, CCT4, NKTR, RANBP2, PPIL2, PTGES3, HSPA2, CCT6A, DNAJA1, ERP44, DNAJA4, DNAJA3, DNAJA2, P4HB, CALR	4946	110	16614	1.71008	0.0453899	0.00358078	0.00356854
		Adrenal	GOTERM_BP_DIRECT	GO:0006915~apoptotic process	110	1.94587	6.36714e-06	CYFIP2, AHCYL1, JADE1, CAAP1, FAIM2, NOC2L, COMP, ATCAY, BCAP29, AKT1, MAP3K7, SH3GLB1, MEF2A, CHIA, DAXX, MEF2C, DAPK1, PRKCB, MAP1S, PRKCD, MFSD10, RRAGA, SFRP2, DDIT4, ELMO1, PPIF, DPEP1, ELMO2, DAP3, SHC4, RTN3, ECSCR, PSEN1, FOXO1, SAV1, BAG6, PRDX5, RAD21, HMOX1, RIPK1, FADD, BCL2L14, MAP2K6, ATG5, NGFR, PRELID1, GSDMA, GADD45B, RMDN3, NR4A1, CDK1, CYCS, CLPTM1L, OGT, BCL2L2, MYD88, BCL2L1,…	4946	255	16614	1.44901	0.0454896	0.00358078	0.00356854
		Adrenal	GOTERM_CC_DIRECT	GO:0005829~cytosol	1528	21.8468	8.27369e-111	ARAF, NOC2L, LIPA, LIPE, ALKBH5, CAPNS1, PSMD4, AKT2, DPYSL2, GPBP1, DPYSL3, AKT1, BBX, MEF2A, ATG3, GABARAPL1, SDS, GAPVD1, EML1, CD2AP, BCR, RUFY1, MTHFD1, RUFY3, PSME3, DDIT4, PSME4, OPTN, SKAP2, SLBP, MTMR2, CDCA2, ABCB6, SHMT2, ABCB4, FLII, SHMT1, COPS7A, PLA2G6, OAZ1, NCAPH, GIGYF2, HSPH1, RNF216, MYO6, MOV10L1, PIP5K1B, PIP5K1C, LTA4H, PSMF1, CTC1, GSTM1, JUP, LRBA, PMM2, NR2F2, EIF2AK4, E…	5165	2892	20519	1.6965	1.00856e-107	1.00856e-107	8.90249e-108
		Adrenal	GOTERM_CC_DIRECT	GO:0005737~cytoplasm	1708	24.4826	1.62176e-67	NUP107, PTPDC1, MYLK, LIPE, ENDOV, SAMD14, LSM12, SCP2, PPP4R2, CAPNS1, DPYSL5, AKT2, DPYSL2, DPYSL3, AKT1, PKNOX1, PRKACB, MEF2C, DAXX, SDS, FNBP1, FRS2, DICER1, PRKAB1, EML3, EML4, RUFY1, ACE2, DDX39B, PRKAR1A, RUFY3, PSME3, FEZ1, DDIT4, RUFY2, FEZ2, PADI4, CYP2E1, OPTN, SKAP2, IDO1, ATF4, SLBP, MTMR2, SHMT2, FLII, SHMT1, HPN, ACTL7B, NCAPG, COPS7B, COPS7A, IQGAP1, MTMR4, IQGAP2, IQGAP3, OAZ1, …	5165	3786	20519	1.45225	1.97693e-64	9.88464e-65	8.72508e-65
		Adrenal	GOTERM_CC_DIRECT	GO:0005654~nucleoplasm	1053	14.3994	9.1505e-44	ATF1, NOC2L, LIPA, PTPDC1, SCP2, PPP4R2, PSMD4, AKT2, AKT1, BBX, MEF2A, SECISBP2, DNTTIP2, EWSR1, PSME3, PSME4, CGGBP1, SKAP2, SLBP, CDCA2, ABCB6, ABCB4, FLII, SHMT1, MYNN, GATA6, CDCA8, COPS7B, COPS7A, ABCB8, NCAPH, HSPH1, GRPEL1, RNF216, EPB41L2, PIP5K1C, LTA4H, ATRIP, HEXIM1, CTC1, NGFR, NR2F2, BTBD10, PBX1, MLLT10, AGO3, NAPEPLD, SFXN4, FERMT2, EFCAB6, LRRC32, ECSIT, JPH1, LITAF, MED15, CASP1…	5165	2146	20519	1.50689	1.11545e-40	3.71815e-41	3.28198e-41
		Adrenal	GOTERM_CC_DIRECT	GO:0005739~mitochondrion	390	6.89899	1.41163e-29	CLPB, OSGEPL1, GLDC, ARAF, DCAF8, ABAT, PHB2, ELK3, LIPE, GJA1, SCP2, CDK5RAP1, AKT1, GSTK1, ACOT9, GABARAPL1, SDS, PRKCE, HOGA1, ATG13, LARS2, MTHFD2, FDX1, DDIT4, PIF1, NLRX1, SHMT2, PLA2G6, PRDX5, LDHD, PUSL1, GLYATL3, NDFIP2, RMDN3, MTHFS, BRAF, RMDN2, GPN1, PRDX6, DHFR, GLUD1, ARL2BP, OGDH, SFXN4, SFXN1, SFXN2, CLTC, MRPL39, MRPL37, ECSIT, IFIH1, CASP14, RFK, MTG2, ANXA6, RACK1, JARID2, DLGA…	5165	937	20519	1.65353	1.72078e-26	4.30196e-27	3.7973e-27
		Adrenal	GOTERM_CC_DIRECT	GO:0005634~nucleus	1647	28.1547	2.13389e-27	ZNF175, TRRAP, TESK2, SMC5, SMC6, SMC3, SMC4, SPIB, ZXDB, VPS36, TSPYL2, ZNF287, ZNF18, ZNF19, TSPYL1, ZNF283, STARD9, SOX13, WDR76, SND1, WDR77, ZC3H11A, TYRO3, ZSCAN23, TSPYL4, ZSCAN29, ZNF276, URI1, ZBTB8A, ZNF274, XPC, ZC3HAV1, ZNF23, ZNF26, WDR70, ZSCAN10, ZSCAN12, ZNF148, ZNF268, ZSCAN16, ZNF146, ZNF143, ZNF142, ZNF383, TIPARP, THAP12, TRIP4, ZNF34, TADA2A, ZNF135, ZNF132, ZNF131, SMG1, WDR…	5165	3985	20519	1.59094	1.26966e-24	1.26966e-24	1.18217e-24
		Adrenal	GOTERM_CC_DIRECT	GO:0005813~centrosome	214	3.7856	9.38909e-27	MAP10, HNRNPU, PHAX, CSPP1, CDC27, PCLAF, DPF2, RTTN, KIFAP3, PRKACB, MTUS2, IFT80, CSNK1D, NUP93, DYNC1LI1, DYNC1LI2, IFT88, KATNAL1, PRKAR1A, CEP57L1, IFT81, FEZ1, AKAP9, CCDC81, ATP6V0D1, OBSL1, CALM, CEP85L, FBF1, SLAIN2, SKA3, PKHD1, DYNC2LI1, PRKAR2B, PRKAR2A, CEP70, CEP72, CEP76, PLK4, PLK2, PLK1, CCDC88B, CCDC88A, CYLD, ARL2BP, CDC16, MKS1, ATM, CEP85, RAD18, CEP89, CCNJL, DENND1C, CEP57,…	5165	439	20519	1.93658	1.14453e-23	2.28906e-24	2.02053e-24
		Adrenal	GOTERM_CC_DIRECT	GO:0005794~Golgi apparatus	400	5.44843	7.14724e-22	APP, EHF, CHIC2, GORAB, PITPNB, GCC2, GCC1, PWP1, NDST2, GOLGA3, GOLGA4, ALKBH5, RASSF2, RUSC1, CHEK2, GOLGA1, KDR, KIFAP3, PAQR8, CUBN, GABARAPL1, RSAD2, ENTPD4, GLCE, SACM1L, PRKCE, ENTPD6, PAQR3, AP1B1, MTUS1, COG1, CSNK1D, AP1AR, ACSL3, FNDC3A, RNF128, FEZ1, KIF20A, PLPP3, OBSL1, OPTN, PDXDC1, ABCB6, MAPKAP1, SLC35D2, MTTP, GIGYF2, ABO, APH1A, PKHD1, NCSTN, PRRC1, PDCD10, MYO6, DYM, CD14, KIA…	5165	755	20519	1.62065	8.71249e-19	1.45208e-19	1.28174e-19
		Adrenal	GOTERM_CC_DIRECT	GO:0030496~midbody	86	1.52132	3.83528e-19	MAP10, CEP126, CLIC4, GDI1, MTCL1, CTNND1, SLC2A1, HNRNPU, KEAP1, PIK3CB, PPP1CC, ALKBH4, RASGEF1B, RACK1, NEK2, CEP55, RAB8A, SH3GLB1, NUDC, IST1, ANXA11, RHOA, SIRT2, GEM, GNL3, EML3, DNM2, EML4, ASPM, PSRC1, KATNAL1, MAK, EXOC3, PIK3C3, BIRC6, MAPRE3, LAP3, KIF20A, ARL8B, RALB, CTDP1, CCDC69, DCTN3, GNAI3, RNF8, CDCA8, KLHL13, IQGAP1, GNAI1, HSP90B1, CENPC, GNAI2, CDC42, PGRMC1, RACGAP1, MICAL…	5165	140	20519	2.44037	4.67521e-16	6.67887e-17	5.89538e-17
		Adrenal	GOTERM_CC_DIRECT	GO:0016020~membrane	323	5.71378	1.48249e-18	GLTP, PI4K2B, PKD2L2, CYB5D2, ACTB, LIPE, DPYSL2, ARL6IP5, DAG1, PIEZO1, SEC62, GABARAPL1, ENTPD1, ACSL1, PRKCB, COG5, ENTPD4, BROX, ENTPD5, ENTPD6, ACSL6, COG2, ACSL5, COG1, ACSL4, ACSL3, GAPVD1, HSPG2, BCR, CYP27A1, PRKD3, ORAI3, PRKD1, PLPP3, MACF1, MTMR2, RRAD, CFI, HPN, MTMR4, GIGYF2, ABO, FXR1, NEU3, ABR, RNF215, PDGFD, INPP5D, NEU1, INPP5K, RAB11FIP5, BBS2, ACE, CYP4F2, LRBA, EDEM2, EXOC6B…	5165	837	20519	1.53307	1.80716e-15	2.25895e-16	1.99395e-16
		Adrenal	GOTERM_CC_DIRECT	GO:0048471~perinuclear region of cytoplasm	194	3.43181	3.82654e-17	CYFIP2, CYFIP1, APP, MLC1, GOLGA1, PCLAF, MAP1S, PRKCE, PRKCD, ALG2, PTOV1, CSNK1D, ACTN4, ACSL3, DICER1, GTPBP4, SHTN1, RNF128, EZR, OBSL1, OPTN, MTMR2, MTMR9, FXR1, PKHD1, CYB5R4, PRDX5, MYO6, PLCG2, ATP6V0A2, INPP5K, HMOX1, APOD, PSMF1, ATP6V0A1, SEC31A, ABCA1, NDFIP2, NDFIP1, GSDMA, FZD5, PDE2A, PUM2, EHD1, EHD2, CYLD, EHD3, ANP32B, CALR, FBXL5, LGMN, ITM2C, ARF3, CLIC4, ARF1, MTMR14, ARHGAP1…	5165	449	20519	1.71649	4.66456e-14	5.18284e-15	4.57485e-15
		Adrenal	GOTERM_CC_DIRECT	GO:0005874~microtubule	109	1.92818	6.59347e-14	RASSF1, KIF5C, CSPP1, KIF5B, DPYSL2, NUSAP1, KIF21A, GABARAPL1, MAP1S, EML4, SHTN1, DYNC1LI1, CLIP1, DYNC1LI2, KATNAL1, KIF16B, MAP1B, KIF20A, FKBP4, KIF20B, MACF1, AKNA, IQGAP1, KLC1, NDRG1, DYNC2LI1, KLC4, HSPH1, KLC2, DPP9, MAP2, MAP4, DNAH12, DNAH11, DNAH17, ODF2, HOOK3, CCT6A, DLG1, KIF18A, HOOK2, HOOK1, FGF13, MAP3K11, CEP57, KIF17, KIF15, MAP1LC3B, KIF19, KIF13B, KIF1B, KIF1A, DNM1L, NDEL1…	5165	224	20519	1.93314	8.03897e-11	7.30676e-12	6.44961e-12
		Adrenal	GOTERM_CC_DIRECT	GO:0005759~mitochondrial matrix	87	1.53901	2.26265e-13	DMGDH, GFM1, ALAS1, ACSM3, ACSM1, LRRK2, NDUFA10, ABAT, ETFA, OGDHL, PARK7, ACSM2B, CCAR2, ALDH2, ACADL, DBT, FPGS, LONP1, PDK4, PDK3, MTERF1, PMPCA, DLAT, ACADM, ACADS, PDK2, PDK1, METTL17, RARS2, MCCC2, PDHX, DIMT1, MARS2, NSUN3, MCCC1, DARS2, SIRT5, CLPX, COASY, PCCA, SDHAF2, SDHAF3, PDE12, IVD, PCCB, FDX1, RPUSD3, PPIF, GUF1, CASQ1, GCDH, ACSS3, ECHS1, OAT, SHMT2, AK3, DLST, AK4, MTIF2, PPM1K…	5165	167	20519	2.06961	2.75815e-10	2.29848e-11	2.02885e-11
		Adrenal	GOTERM_CC_DIRECT	GO:0032991~macromolecular complex	140	2.47656	3.0619e-12	GOLT1B, CLSTN3, ABAT, NR3C1, F11R, PHB2, ACTB, IPO4, COMP, CNST, RASSF2, SCP2, FAM186B, AKT2, GRB10, CAPN3, CEP250, AKT1, NEK2, CEP97, RNF111, SH3GLB1, MEF2C, MREG, MITF, RUNX1, BCR, CLDN3, GRWD1, PADI4, PPIB, EZR, ASF1A, KPNB1, KMT2E, KHDRBS1, BLM, PXK, MAGED1, EPB41, NPR3, PEX11B, MTMR9, FOXO3, GIGYF2, HSP90B1, RAD51AP1, C3, HSPH1, BTBD1, IRAK1, DPH1, MIER3, MIER2, ABL1, MBP, NAE1, CEP76, RBM10…	5165	326	20519	1.70607	3.73244e-09	2.87112e-10	2.53431e-10
		Adrenal	GOTERM_CC_DIRECT	GO:0005783~endoplasmic reticulum	338	4.45781	1.03093e-11	AHCYL2, ANKLE2, LPGAT1, KEAP1, MLC1, EMC10, CYB5D2, IFIT2, GJA1, NSDHL, SCP2, KDR, PIEZO1, PIP4K2C, KIFAP3, SEC62, GLUL, CUBN, GABARAPL1, RSAD2, ACSL1, ENTPD5, SACM1L, PRKCE, PRKCD, ACSL6, ALG2, ACSL5, ACSL4, ACSL3, ALG1, FNDC5, CPED1, RNF128, PNLDC1, KDELR2, PDXDC1, FUT10, MTTP, MTMR9, HACD3, HACD2, GIGYF2, PGS1, APH1A, PKHD1, CYB5R4, SGPL1, NCSTN, CYB5R3, APH1B, SERPINH1, INPP5K, HMOX1, APOD, A…	5165	686	20519	1.45936	1.2567e-08	8.97649e-10	7.92347e-10
		Adrenal	GOTERM_CC_DIRECT	GO:0005730~nucleolus	241	4.26322	2.98656e-11	EIF4A2, RPL5, RPL3, GORAB, EIF4A3, RRP1, PPAN, ADARB1, NOC2L, PWP2, PWP1, RRP8, GOLGA3, ENDOV, NUB1, KAT5, MYC, PDK3, CPNE3, MED1, DDX18, DAXX, SCAF11, METTL1, MAP1S, ACSL5, DNTTIP2, GTPBP4, JMJD6, EWSR1, GRWD1, SLBP, MEAF6, PRKDC, PRKRIP1, CDCA8, NOLC1, ABCB8, NMD3, RPAP2, CDKN2AIP, PDCD11, ERI1, DHX37, RRS1, DPH6, LYAR, KIAA0319L, N4BP1, NAA50, PLK4, ARL14EP, MAD2L1BP, PARP10, RPS25, RAD17, INT…	5165	656	20519	1.45948	3.64061e-08	2.42707e-09	2.14236e-09
		Adrenal	GOTERM_CC_DIRECT	GO:0000139~Golgi membrane	133	2.35273	4.54063e-11	GALNT11, ATP8A2, GALNT13, GOLT1B, CLSTN2, PGAP2, GALNT16, CLSTN3, GALNT15, PITPNB, CLSTN1, GOLIM4, MANEA, GBA2, SCAMP5, NDST2, GOLGA5, CHP1, CLCC1, SH3GLB1, RAB2A, RAB2B, COG8, COG5, COG4, GLCE, SACM1L, ATG9A, GOLPH3L, ADAM10, CSNK1D, MR1, KDELR2, PLPP3, HPD, LLGL1, BLZF1, RNF121, RTN3, COPB2, COPA, FUT10, COPB1, PSEN1, PLD3, GLG1, SCFD1, CHST12, PDCD10, CHST10, INPP5E, RAB6A, RAB6B, B3GALNT2, B3…	5165	315	20519	1.67736	5.53503e-08	3.45939e-09	3.05357e-09
		Adrenal	GOTERM_CC_DIRECT	GO:0034451~centriolar satellite	54	0.955245	6.34057e-11	C2CD5, DYSF, KEAP1, DBH, CHD3, PCM1, KIF5B, FLOT1, NEK1, BBS9, CEP97, CEP290, CEP55, DLGAP5, G6PD, IL4R, EXOC7, CEP131, HAUS6, KNSTRN, IL17RB, CD2AP, LATS2, FRMD8, PRKCQ, LRIF1, ALDOB, SDCCAG8, PXK, FLII, DLST, NLRC3, KLHL12, AK5, PLA2G6, ODF2L, KIAA0753, CEP72, RAB11FIP3, PIBF1, RAB11FIP5, MPP1, CENPU, RBM39, CCDC13, CDC42BPG, NEK6, PLK1, DDHD2, HOOK3, KRT18, SASS6, CCDC66, CCDC61	5165	93	20519	2.30673	7.72916e-08	4.54656e-09	4.01321e-09
		Adrenal	GOTERM_CC_DIRECT	GO:0016607~nuclear speck	188	2.45887	7.00541e-11	MAML2, EIF4A3, JADE1, GPATCH2, INPPL1, HNRNPU, CWC25, CASC3, NR3C1, EFTUD2, PPP1CC, PNN, ALKBH5, NAMPT, OIP5, CCNL1, PSKH1, DDX17, FNBP4, PPP1R16B, PNISR, IK, MEF2C, SLC34A1, DNAAF1, METTL3, PPP4R3A, PRPF4B, PPP4R3B, GCAT, CDC40, PIAS1, RUFY1, ATXN2L, PRPF4, PRPF6, DDX39B, PSPC1, PRPF3, PSME4, PPIG, RAF1, CBLL1, ATF4, FTO, RBM8A, EPAS1, ARHGAP18, FOXO4, HIF1A, PCBP1, CMYA5, DHX36, PACSIN2, EP400,…	5165	335	20519	1.64837	8.53959e-08	4.74422e-09	4.18768e-09
		Adrenal	GOTERM_CC_DIRECT	GO:0042470~melanosome	46	0.813727	1.6644e-10	ITGB1, RAB1A, CD63, HSP90AB1, AHCY, CNP, CLTC, SLC1A4, ATP1A1, HSP90B1, LAMP1, ANXA6, FLOT1, CTSD, CCT4, CTSB, ATP6V0A1, PDIA3, HSPA8, HSP90AA1, MREG, ANKRD27, ANXA2, HSPA5, SERPINF1, HPS4, ANXA11, CTNS, RAB27A, GGH, NAP1L1, ATP1B3, PDIA6, GCHFR, MMP14, FASN, SGSM2, CALU, ERP29, ATP6V1B2, P4HB, RAB17, PPIB, SEC22B, RAB5A, RAN	5165	75	20519	2.43659	2.0289e-07	1.06784e-08	9.42575e-09
		Adrenal	GOTERM_CC_DIRECT	GO:0005819~spindle	48	0.849107	1.81862e-10	RB1, DCUN1D5, RGS14, DCTN3, CLTC, BUB1B, NR3C1, CCAR2, KIF15, MAEA, NUP85, PPP2R3C, MYC, CDC27, CHAMP1, AKT1, E4F1, MAP2K5, SAC3D1, NDEL1, ANAPC7, CBX3, MAP1S, CSNK1A1, PLK1, MICAL3, ANXA11, KLHL22, HAUS3, HAUS1, AGBL5, MAD2L2, ATAT1, CYLD, ARL2BP, PRC1, KIF16B, ERCC2, MYH9, ATM, ANAPC5, MMS19, ARHGEF2, KIF20A, MAPRE1, KBTBD8, PAFAH1B1, ARL8B	5165	80	20519	2.38362	2.2169e-07	1.10845e-08	9.78418e-09
		Adrenal	GOTERM_CC_DIRECT	GO:0005789~endoplasmic reticulum membrane	198	3.50257	2.26823e-10	LPGAT1, PGAP2, PITPNB, RTCB, GBA2, KRTCAP2, NSDHL, CREB3L3, BSG, ARL6IP5, BCAP29, ALG9, RSAD2, SACM1L, CYP39A1, POR, KDELR2, CYP2E1, PLPP3, HPD, RNF121, RETSAT, ABCB6, SAR1B, FUT10, HPN, HACD2, PTDSS2, CYB5R3, HMOX1, FDFT1, SEC31A, NUS1, FZD6, ERLIN1, ERLIN2, EXT2, CYP1A2, CALU, ATG2A, CALR, ATG2B, PIGN, MIA2, PIGZ, MIA3, JPH1, HERPUD1, ARV1, PCYT1A, SLC35G1, CYP7B1, CANX, SGK1, GRAMD1C, GRAMD1A,…	5165	527	20519	1.49259	2.76497e-07	1.31665e-08	1.1622e-08
		Adrenal	GOTERM_CC_DIRECT	GO:0031965~nuclear membrane	77	1.36211	2.55172e-10	AHCTF1, NUP107, RIF1, PHF20, CASC3, APEH, LMNB2, AQP1, PHF8, CDH5, PCM1, CCND1, RB1CC1, NUP62, MLX, CPNE1, RCC1, SH3BGRL2, CLCC1, SLC16A3, NDC1, LYPLA1, ANXA4, MRPS23, DNAJB12, AEN, PLRG1, RANGAP1, GTPBP4, SENP1, CTDNEP1, NUP93, INPP4A, GCHFR, NUP50, NUP98, PLCB1, GAPDH, KPNB1, PAFAH1B1, ANKRD17, DCTN5, GTF3C3, HPN, GATA6, RNF6, AKAP6, NOC4L, HACD3, DNAJB2, BRIP1, FZR1, NUP85, LMNA, MYO6, DHX37, …	5165	157	20519	1.94839	3.11055e-07	1.41389e-08	1.24802e-08
		Adrenal	GOTERM_CC_DIRECT	GO:0000776~kinetochore	59	1.04369	3.3044e-10	PHF2, AHCTF1, NUP107, FBXO28, HNRNPU, BUB1B, PHF6, MTBP, PPP1CC, RASSF2, SIN3A, NUF2, CHAMP1, KAT8, NEK2, NDEL1, PPP1R12A, FBXW11, KNL1, RANGAP1, CKAP5, KNSTRN, GPATCH11, KAT2B, SGO2, DYNC1LI1, KIF2C, NUP98, MAD1L1, PAFAH1B1, SEH1L, ANAPC16, MEAF6, DCTN2, DCTN1, DCTN3, PSEN1, SKA3, NUP160, CENPC, NUP85, NUP43, BUB3, BUB1, CLASP1, CENPU, CSNK1A1, PLK1, LRWD1, NDC80, CENPE, KIF18A, CENPH, APC, CENP…	5165	109	20519	2.15036	4.02806e-07	1.75133e-08	1.54588e-08
		Adrenal	GOTERM_CC_DIRECT	GO:0045121~membrane raft	69	1.22059	3.77697e-10	ITGB1, RET, APP, LRRK2, SLC2A1, MLC1, FAIM2, CBLB, PARK7, HK1, IKBKB, GRIP1, LAMP1, PPP2R1B, SGCA, HYAL2, KDR, CAPN2, FLOT1, DAG1, OLR1, CD36, MME, CYBB, EMP2, BACE1, LAT2, CLIP3, ADAM17, LCK, MYADM, PECAM1, BTK, IL6ST, PLPP3, ABCG2, AHNAK, SLC1A2, ATP1A4, FURIN, ATP1A1, PSEN1, CLN6, EGFR, DPP4, PPP2CA, EFNB1, ADGRG1, GPC1, SERPINH1, S1PR1, PGK1, MAL2, CD14, GPM6B, ABCA1, PRNP, ANGPT1, CAV1, ATP2…	5165	136	20519	2.01556	4.60413e-07	1.91839e-08	1.69334e-08
		Adrenal	GOTERM_CC_DIRECT	GO:0031201~SNARE complex	19	1.20482	1.41186e-09	STX12, SNAP47, SNAP25, STX16, SNAP23, STX7, STX18, SNX4, STX1B, VAMP7, VTI1A, STX6, VAMP1, STX4, STX2, VAMP4, SNAP29, STX1A, VAMP3	1437	48	20519	5.65213	8.40058e-07	2.10015e-07	1.95543e-07
		Adrenal	GOTERM_CC_DIRECT	GO:0005903~brush border	29	0.513002	1.26692e-09	ENPEP, FLII, SLC2A2, ADD3, AQP1, MYL12B, EPS8, PDZD3, CAPZB, DNM1L, PLS1, SLC34A3, ACTR3, CUBN, SLC34A2, ACTN3, MME, ACTN1, SLC34A1, PDZK1, MYO1D, MYO1E, MYO1B, MYO1C, CAPZA2, MYH9, ANKS4B, EZR, PLEC	5165	39	20519	2.95406	1.54438e-06	6.17752e-08	5.45284e-08
		Adrenal	GOTERM_CC_DIRECT	GO:0005856~cytoskeleton	128	2.26428	1.57449e-09	FHOD1, FRMPD2, JADE1, INPPL1, FNBP1L, ACTB, ACTG1, PPP1CC, DPYSL2, ARL6IP5, DAG1, MYLIP, SLC30A9, FNBP1, DYRK1A, ACTN4, MYO7A, EML1, ERMN, FRMD1, KLHL41, EML3, EML4, SHTN1, EML5, PREPL, FRMD6, RNF128, FRMD8, CDC42SE1, EPB41, CCDC146, PXN, RHOBTB3, GLG1, RHOBTB1, CORO1B, RHOBTB2, CNN1, EPB41L1, EPB41L2, MICAL1, INPP5D, PACSIN2, MAP2K6, JUP, DMPK, RDX, MICAL3, MSN, PARVA, PARVB, PTK2, NOSTRIN, CDC4…	5165	314	20519	1.61944	1.9193e-06	7.38194e-08	6.51597e-08
		Adrenal	GOTERM_CC_DIRECT	GO:0031410~cytoplasmic vesicle	97	1.7159	2.10375e-09	MLC1, FNBP1L, RUSC1, FAM3C, AP2M1, AGFG1, SH3GLB1, CADPS2, SLC30A9, IST1, ARRDC2, FAM91A1, MPEG1, BTK, ENPEP, MAPKAP1, C5AR1, RHOBTB3, SLC1A3, RHOBTB1, RHOBTB2, PRDX5, ESD, NEU1, N4BP3, KIAA0319L, RAB6B, AP1M2, AP1M1, CD164, DENND4B, DENND4A, CAV1, DENND4C, HPS1, HPS4, CCDC88A, FES, NOSTRIN, AMOTL2, ATM, AMOTL1, CORO7, COPE, FGFR1, DENND1C, DENND1B, PIGT, CALCOCO2, CTSZ, DYSF, ARRB1, HTR2A, ELAVL…	5165	221	20519	1.74367	2.56447e-06	9.49806e-08	8.38385e-08
		Adrenal	GOTERM_CC_DIRECT	GO:0005925~focal adhesion	72	1.27366	4.74208e-09	ITGB1, BCAR3, MDC1, NRP1, ITGB5, SH3KBP1, ITGB3, ITGB2, ITGA2B, ILK, ACTB, ACTG1, DCAF6, LASP1, ANXA6, PPFIA1, DAG1, ITGB8, CPNE3, ITGAV, GIT1, DST, ACTN3, ACTN2, ACTN1, ITGA1, AFAP1, SHROOM4, SENP1, ENAH, ADAM17, PALLD, IRF2, MYH9, ITGA5, LCP1, MAPRE1, EZR, MAPRE2, EPHA2, PLEC, GRB7, RALA, ABCB4, PXN, IQGAP1, LPP, LIMA1, FLRT3, INPP5E, ATP6V0A2, PTK2B, CLASP1, ARL14EP, GSN, CAV2, CAV1, RDX, MSN,…	5165	151	20519	1.89427	5.78058e-06	2.06148e-07	1.81965e-07
		Adrenal	GOTERM_CC_DIRECT	GO:0005764~lysosome	98	1.73359	4.90426e-09	SCARB1, MLC1, IFI30, LAPTM4B, GJA1, CAPN2, PIP4K2A, CHID1, SLC11A1, ARRDC3, CYBB, PLA2G15, RRAGA, HGS, RRAGB, PLBD1, ARL8B, IFNAR1, ATP6V1A, CALCRL, GNS, C9ORF72, NCSTN, PSAP, ARSK, NEU1, ARSG, CTSA, CD164, HSPA8, ACE, ANKRD27, ABCA5, FUCA1, GLMP, KLHL22, GGH, PRDX6, CHMP2B, PPT1, MAN2B1, CALR, FGFR3, ITM2C, LGMN, CPQ, HEXB, GBE1, LRRK2, HEXA, CTSZ, CLTC, CTSS, SGSH, FYCO1, CTSO, CTSL, CTSK, RB1C…	5165	227	20519	1.71509	5.97827e-06	2.06148e-07	1.81965e-07
		Adrenal	GOTERM_CC_DIRECT	GO:0030424~axon	90	1.59208	1.45542e-08	RET, APP, GSK3B, GSK3A, LRRK2, HTR2A, COMT, ACTB, AQP1, IGF1R, GRM3, C4A, ALCAM, DPYSL2, BSG, NPTN, KIF13B, NEFL, NEFM, KIF1B, KIF1A, DIP2B, EMB, ACADM, PPFIA2, KIRREL3, MME, DCC, ATP6AP2, DYRK1A, ADAM10, KCNAB2, DNM1, CD2AP, DNM2, BCR, BACE1, DNM3, PALLD, FEZ1, RUFY3, ALDH1A1, FEZ2, RIN3, LLGL1, PLEC, ARL8B, MTMR2, PRKAA1, PRKAA2, HEPACAM, DCTN1, ATL1, SEMA3A, MYCBP2, ITPR1, KATNB1, HTT, NEXN, L…	5165	207	20519	1.72726	1.77414e-05	5.91385e-07	5.2201e-07
		Adrenal	GOTERM_CC_DIRECT	GO:0030054~cell junction	59	1.04369	1.60818e-08	PTPRR, CTNND2, SCHIP1, CTNND1, IFI30, CDH5, DSTYK, GJA1, CDH2, PPP1R13L, NAMPT, PDGFRA, MIOS, ITGA3, SCRIB, ACTN4, DDB2, DNM2, RAD51C, PARD3, PKP2, PECAM1, RAPGEF2, DPEP1, IRF6, DCP2, NLRX1, EPB41, CXCR4, CD99L2, AGER, EGFR, DPP4, RAP1A, PUF60, EPB41L2, NACC1, NEU1, CLCA2, MCMBP, PCDH1, DCAF13, IP6K2, AFAP1L1, KDF1, ERBIN, SLC16A10, NUDT9, DLG1, HNRNPK, NFIA, ABI2, DLG4, ABI1, GID8, PAF1, CTNNB1,…	5165	118	20519	1.98635	1.96035e-05	6.32378e-07	5.58194e-07
		Adrenal	GOTERM_CC_DIRECT	GO:0005769~early endosome	112	2.34623	4.27721e-08	VPS29, UHRF1BP1L, TSG101, TFRC, USP10, SNX13, VPS26A, VPS26B, SLC5A1, TRAK1, TM9SF4, SNX3, SNX4, SNX27, TMEM127, VPS8, VPS11, TOM1, STX6, VPS35, WASF2, TBC1D16, WLS, UVRAG, VPS18, USP8, TICAM2, TMEM230, TF, SNX16, SNX17, VPS41, WDFY1, VIPAS39, WDFY2, VPS28, TLR3,APP, RNF11, DYSF, MLC1, PTPN23, EEA1, RNF157, LAPTM4B, RABGEF1, GJA1, RASGEF1B, RUSC1, CHMP1A, DNER, FLOT1, LDLRAP1, PLEKHJ1, DBNL, MME,…	5165	191	20519	2.7661	2.54491e-05	5.08989e-06	4.73915e-06
		Adrenal	GOTERM_CC_DIRECT	GO:0098978~glutamatergic synapse	92	1.62745	2.51382e-08	ITGB1, ARF4, GSK3B, PTPRS, CLSTN2, CLSTN3, ITGB3, LRRK2, CLSTN1, ARPC5L, PPP2R2A, PLAT, GRIK2, IL1RAP, ELAVL1, ACTB, CDH8, GRM1, GRM3, EPS8, ARHGAP44, GRIP1, PPP3CB, CALB1, CAMKV, RNF19A, FLOT2, KPNA2, PPFIA3, KPNA1, DLGAP4, CADPS2, GRIPAP1, CDKL5, SLC30A3, ACTN1, ADAM10, DYNLL2, RHOA, DNM1, BCR, BCAN, PLCB4, PRKAR1B, PRKAR1A, IL1RAPL2, AKAP9, CDH11, NUMB, GRIA1, NAPB, NLGN1, CTBP2, RGS14, PLPPR4…	5165	215	20519	1.69995	3.0643e-05	9.57607e-07	8.45271e-07
		Adrenal	GOTERM_CC_DIRECT	GO:0030027~lamellipodium	63	1.11445	4.59844e-08	ITGB1, CYFIP1, SCYL3, INPPL1, ILK, ACTB, ACTG2, PPP1R9B, MYLK, CAPZB, CDH2, DPYSL3, FLOT1, DAG1, RAC2, FLOT2, PLCE1, ACTR3, DBNL, ACTN1, RHOA, ACTA2, SHTN1, ACTA1, CTTN, PALLD, FSCN1, FSCN3, PABPC1, RAPGEF3, EPHA2, ARHGEF6, PLEKHH2, ROCK1, GDPD2, IQGAP2, CORO1B, CORO1C, DPP4, ABLIM1, ABLIM3, CTNNA1, PTK2B, PLCG1, APBB1, MYH10, GSN, MYO10, PARVA, ARPC5, PARVB, CDC42BPA, CCDC88A, ACTC1, ARPC2, ABI2…	5165	132	20519	1.89606	5.60534e-05	1.69864e-06	1.49937e-06
		Adrenal	GOTERM_CC_DIRECT	GO:0031902~late endosome membrane	22	1.39505	1.41121e-07	STARD3, TMEM30A, YIPF1, YIPF2, VPS33A, VPS4A, VPS37B, SNF8, SLC39A14, TSPAN15, TMEM59, VAMP7, WDR81, VPS41, WDR91, VPS11, VTI1A, TMEM106B, VPS36, UBXN6, VPS28, VPS39	1437	82	20519	3.83097	8.39636e-05	1.39945e-05	1.30302e-05
		Adrenal	GOTERM_CC_DIRECT	GO:0000922~spindle pole	47	0.831417	1.08452e-07	CALM, CTDP1, NUMA1, DCTN1, MTCL1, FBF1, BOD1L1, NEDD9, KATNB1, BRCC3, KIF11, CDC14A, CEP128, CDC14B, PPP2CA, PPP2CB, CSPP1, RAD21, NUP62, POC1A, POC1B, NEK2, RAE1, PLK4, ODF2, CKAP2L, PLK2, PLK1, CKAP5, CDC25B, HAUS1, LATS1, ASPM, NEDD1, DYNC1LI1, CENPF, PSRC1, LATS2, KATNAL1, KIF2A, SBDS, EFHC1, CTNNB1, BIRC6, CEP85, CALM1, CEP89	5165	90	20519	2.07463	0.000132194	3.88831e-06	3.43217e-06
		Adrenal	GOTERM_CC_DIRECT	GO:0015629~actin cytoskeleton	74	1.30904	1.25377e-07	FKBP15, IFIT5, PPP1R9A, ACTB, ABRA, PPP1R9B, SAMD14, SIPA1L1, BAIAP2L1, MPRIP, CFL2, CCIN, MYOZ3, MYOZ2, NDC1, PPP1R12A, NCOA5, DAPK1, DENND2A, ALG2, AFAP1, MYO7A, MTSS1, CTTNBP2NL, ADAM17, CDC42EP4, RARA, FSCN1, FSCN3, EZR, ALDOA, CRK, MACF1, AHNAK, FLII, ABCB4, NEXN, CORO1C, LIMA1, ABLIM1, ABLIM2, ABLIM3, CALD1, MYO6, CTNNA1, ABL1, CTNNA2, CORIN, GSN, ANKRD23, KLHL2, MYO5A, DSTN, PARVA, MYO9B, …	5165	167	20519	1.76036	0.000152822	4.36669e-06	3.85444e-06
		Adrenal	GOTERM_CC_DIRECT	GO:0030175~filopodium	32	0.566071	1.42296e-07	ITGB1, GPM6A, B4GALT1, INPPL1, IQGAP2, PPP1R9A, ACTG2, PPP1R9B, MTM1, CDC42, MYO6, DAG1, DYNC1H1, ACTN2, MSN, BAIAP2, ERMN, ACTA2, SHTN1, ACTA1, MYO1B, ACTC1, ABI2, ABI1, FSCN1, FSCN3, LCP1, CD302, EZR, FGF13, RAPGEF3, MYO1G	5165	52	20519	2.44474	0.000173444	4.81831e-06	4.25308e-06
		Adrenal	GOTERM_CC_DIRECT	GO:0001726~ruffle	37	0.65452	1.93348e-07	CYFIP1, ROCK1, MTMR14, ARHGAP18, IQGAP1, MTM1, CYTH3, LIMA1, MYO6, INPP5K, ARFIP2, PLCG1, APPL2, APPL1, DBNL, MYO10, ACTN1, ARAP3, S100B, BAIAP2, KNSTRN, CD2AP, MKLN1, ACAP2, KIF18A, MYO1C, CTTN, RASA1, FSCN1, ATP6V1B2, MYADM, MYH9, FSCN3, LCP1, EZR, RAB5A, BCAR1	5165	65	20519	2.26138	0.000235663	6.37002e-06	5.62276e-06
		Adrenal	GOTERM_CC_DIRECT	GO:0030672~synaptic vesicle membrane	19	1.20482	5.03656e-07	SYT5, UNC13B, UNC13C, SNAP47, SVOP, SLC6A17, SYT1, SYPL2, SYN2, SYN1, SLC9B2, SYNPR, ZNRF1, SYNGR1, SYNGR2, SYPL1, SV2A, VAMP1, STX1A	1437	67	20519	4.04928	0.00029963	3.32972e-05	3.10028e-05
		Adrenal	GOTERM_CC_DIRECT	GO:0005902~microvillus	32	0.566071	2.60188e-07	ATP6V1A, CLIC4, LRRK2, IQGAP2, ESPN, HYAL2, MYO6, PROM1, ATP6V1E1, JAM3, BBS2, PDGFRA, ANGPT1, RDX, MSN, MYO7A, MYO1D, MYO1E, MYO1B, MYO1C, FSCN1, EXOC4, ATP6V1B2, ANKS4B, FSCN3, CD302, EZR, RAPGEF3, CD44, MYO1F, ATP6V1B1, MYO1G	5165	53	20519	2.39861	0.000317119	8.34656e-06	7.36743e-06
		Adrenal	GOTERM_CC_DIRECT	GO:0030018~Z disc	46	0.813727	3.38194e-07	RTN2, RYR2, FHL2, LDB3, FHL5, PSEN1, AKAP4, JPH1, MYPN, MYL12B, PDLIM1, PDLIM3, PPP3CB, DNAJB6, BAG3, CFL2, NRAP, PDE4B, CAPN3, MYOZ3, PDLIM5, MYOZ2, PPP1R12A, HOMER1, JUP, ACTN3, ACTN2, NEBL, ACTN1, ATP2B4, KRT8, PPP2R5A, NEB, FBXO32, FKBP1A, DES, PALLD, HRC, CASQ2, CTNNB1, CASQ1, ASB2, CRYAB, MYH6, PLEC, MYH7	5165	90	20519	2.03049	0.000412174	1.05707e-05	9.33068e-06
		Adrenal	GOTERM_CC_DIRECT	GO:0036064~ciliary basal body	66	1.16752	3.62037e-07	IFT172, JADE1, PTPN23, KIF17, PCM1, AKT1, RTTN, BBS7, ERC1, KIFAP3, RAB8A, OFD1, CDKL5, IFT140, CEP131, CSNK1D, IFT80, RPGRIP1L, IQCD, MLF1, CFAP100, IFT88, EVC, FAM161A, DAAM1, RABEP2, IFT81, BBOF1, MAPRE1, EZR, SAXO2, GAS8, SDCCAG8, DCTN1, PPP1R32, FBF1, DYNC2LI1, PKHD1, ODF2L, POC1A, POC1B, RAB28, MARK4, CCDC178, BBS2, CSNK1A1, CFAP70, IFT122, MAPK15, PTK2, AHI1, CCDC88A, NEDD1, CYLD, KIAA0586…	5165	147	20519	1.78366	0.000441226	1.10331e-05	9.73879e-06
		Adrenal	GOTERM_CC_DIRECT	GO:0005911~cell-cell junction	60	1.06138	4.21538e-07	APP, ITK, CLIC4, SH3KBP1, SLC2A2, PTPRK, CELSR2, CDH2, SGCA, DAG1, AKT1, NCK1, KIRREL3, CD53, MAGI1, ACTR3, HEG1, MAGI3, PRKCD, KRT8, GAB1, RPGRIP1L, CD2AP, ADAM17, MYH2, KIT, MYADM, PECAM1, FSCN1, RAPGEF2, LCP2, DSG2, PRKD1, SDCCAG8, HEPACAM, HPN, PIK3R1, ADD3, LIN7C, IQGAP3, SAV1, RAP1B, CDC42, FLRT3, NPHP1, KRIT1, PACSIN2, PLCG1, PAK2, NGFR, MAPK15, AHI1, PIKFYVE, PTK7, CTNNB1, NECTIN3, LAT, L…	5165	130	20519	1.83355	0.000513723	1.25331e-05	1.10628e-05
		Adrenal	GOTERM_CC_DIRECT	GO:0005814~centriole	57	1.00831	5.20623e-07	CEP120, CEP164, DEUP1, NUBP2, CEP128, PCM1, CEP250, CEP170, RTTN, CEP290, RAB8A, OFD1, CEP135, IFT140, CEP295, IFT88, KIF2A, CEP63, SAXO2, SDCCAG8, CEP104, AKNA, ROCK1, DCTN1, CCDC146, FBF1, HTT, ODF2L, POC1A, POC1B, CEP76, CNTLN, PLK4, ODF2, PLK2, CEP152, CEP350, HSPA6, PLK1, MAPK15, AHI1, CCDC88A, NEDD1, MPHOSPH9, KIAA0586, CENPJ, ALMS1, AGBL2, MKS1, SASS6, CEP162, HYLS1, CEP41, CNTROB, RAN, MD…	5165	122	20519	1.8561	0.000634438	1.51105e-05	1.33379e-05
		Adrenal	GOTERM_CC_DIRECT	GO:0030904~retromer complex	10	0.634115	1.07047e-06	SNX3, VPS29, SNX1, SNX2, SNX27, SNX12, VPS26A, VPS35, TRIM27, VPS26B	1437	18	20519	7.93281	0.00063673	6.36932e-05	5.93043e-05
		Adrenal	GOTERM_CC_DIRECT	GO:0010494~cytoplasmic stress granule	35	0.61914	5.76082e-07	GRB7, DDX6, DYRK3, PRKAA2, DDX3X, ROCK1, DDX25, DDX1, CASC3, C9ORF72, ELAVL1, GIGYF2, PQBP1, RNF135, ATXN2, OGFOD1, DHX36, EIF4E, MBNL1, PABPC4, CIRBP, RC3H1, PUM1, LARP4, EIF2S1, PUM2, ATXN2L, DDX19A, MOV10, DDX19B, HNRNPK, CAPRIN1, PABPC1, LSM14A, KPNB1	5165	62	20519	2.24265	0.000701998	1.63313e-05	1.44154e-05
		Adrenal	GOTERM_CC_DIRECT	GO:0031982~vesicle	38	0.672209	6.34207e-07	CALM, DYNC1I2, IL1RN, DCTN2, SLC2A1, SLC1A2, ABO, GIGYF2, RABGEF1, DPP7, IBSP, MYO6, ANXA6, AKT1, GGT1, SLC34A3, SLC34A2, ANXA2, RIPK2, AHSG, SLC34A1, CASK, MYO5A, MYO9B, MYO7A, MYO19, ANO5, CD2AP, GAK, MYO1D, MYO1E, MYO1B, MYO1C, MYO5B, MYO5C, ARHGEF2, MYO1F, MYO1G	5165	70	20519	2.15661	0.000772799	1.75704e-05	1.55092e-05
		Adrenal	GOTERM_CC_DIRECT	GO:0010008~endosome membrane	24	1.52188	1.52859e-06	SLC48A1, VPS29, STEAP3, STEAP4, TFRC, VTA1, VPS26A, WIPI1, WIPI2, ZDHHC1, THSD1, SLC9B2, TMEM165, SNX3, SNX1, SNX2, SLC9A6, SNX17, TMBIM1, VPS41, VPS35, UBA1, VPS45, TLR3	1437	109	20519	3.14401	0.000909097	8.26828e-05	7.69853e-05
		Adrenal	GOTERM_CC_DIRECT	GO:0016459~myosin complex	28	0.495312	7.59054e-07	MYO6, MYO18A, MYH11, MYH10, MYO10, MYO5A, MYO9B, MYO7A, MYO19, MYO9A, MYO1D, MYO1E, MYH1, MYO1B, MYH2, MYO1C, MYH3, MYO3B, MYL1, MYO5B, MYO5C, MYO3A, MYL3, MYH4, MYO1F, MYH6, MYH7, MYO1G	5165	45	20519	2.4719	0.00092486	2.05619e-05	1.81498e-05
		Adrenal	GOTERM_CC_DIRECT	GO:0033116~endoplasmic reticulum-Golgi intermediate compartment membrane	12	0.760938	2.02341e-06	VMP1, TMEM199, TMED9, TMED10, VMA21, TMED3, TMED2, TMED1, WHAMM, TMED7, TMED5, YIF1A	1437	29	20519	5.90857	0.0012032	9.26098e-05	8.62283e-05
		Adrenal	GOTERM_CC_DIRECT	GO:0005778~peroxisomal membrane	24	0.424553	1.0486e-06	ABCD4, ATAD1, ABCD2, ACBD5, ABCD3, PEX19, PNPLA8, PEX11A, PEX11B, PEX1, HMGCR, PEX13, PEX14, GNPAT, MAVS, DAO, ACOX1, PEX6, CAT, PEX5, FAR1, ABCD1, RAB8B	5165	36	20519	2.64847	0.00127743	2.77879e-05	2.45282e-05
		Adrenal	GOTERM_CC_DIRECT	GO:0031313~extrinsic component of endosome membrane	7	0.443881	2.88033e-06	USP8, SNX16, WDR81, WDR91, USP50, SNX10, SNX5	1437	8	20519	12.4942	0.00171233	0.000122414	0.000113979
		Adrenal	GOTERM_CC_DIRECT	GO:0070062~extracellular exosome	35	0.61914	1.53706e-06	AHNAK, ABCB6, CD81, ITGA2B, AQP1, ACTG1, PKHD1, BAG6, PGRMC1, ANPEP, LAMP2, QSOX1, PROM1, CUBN, SLC12A3, HSPA8, PDCD6IP, ANXA1, ACE, HSPA4, NSUN2, SLC12A1, FN1, DICER1, FKBP1A, BHMT, GPRC5B, SCNN1B, ALB, AGO2, SCNN1A, HNRNPA2B1, PLAA, CD47, ALDOA	5165	64	20519	2.17257	0.00187192	3.98655e-05	3.51889e-05
		Adrenal	GOTERM_CC_DIRECT	GO:0005768~endosome	81	1.43287	2.06828e-06	RAB3B, PI4K2B, ATP8A2, CDKN1B, FKBP15, ITGB3, RAB3D, LRRK2, CLTC, MLC1, ECE1, HMGB1, CLINT1, LAPTM4B, KDR, FLOT1, ITGB8, FLOT2, ATP6V1E1, RAB8A, RAB8B, CUBN, PRKCI, ANXA1, ANXA2, CCDC115, ARRDC3, AP1AR, GAPVD1, RHOA, EPN2, RUFY1, EPN3, BACE1, RABEP1, PIK3C3, BIRC6, ENTHD1, EZR, ASTN2, RAB5B, LEPROT, CALCRL, PIK3R4, LPAR1, LRP2, PLD1, PRKCZ, C9ORF72, GIGYF2, BLOC1S6, RAB40B, RNF215, LEPROTL1, GPC1…	5165	199	20519	1.61703	0.00251806	5.25258e-05	4.6364e-05
		Adrenal	GOTERM_CC_DIRECT	GO:0005777~peroxisome	41	0.725279	2.23853e-06	PECR, ABCD2, MVK, ECI2, HSD17B4, CROT, MFF, DDO, PEX26, PRDX5, SCP2, HAO1, HACL1, DNM1L, ACAA1, HAO2, NUDT12, GSTK1, HSDL2, PHYH, IDH1, EPHX2, IDH2, PEX14, DHRS4, AMACR, DAO, ACOX2, ACOX1, EHHADH, MGAT4A, PEX5, AGPS, CAT, FAR1, PIK3C3, ACOX3, AGXT, CRAT, ACOT4, PAOX	5165	81	20519	2.01087	0.00272505	5.56891e-05	4.91563e-05
		Adrenal	GOTERM_CC_DIRECT	GO:0042995~cell projection	50	0.884486	5.41235e-06	CLSTN2, CLSTN3, CLSTN1, ITSN1, ARPC5L, JADE1, PTEN, SLC2A3, RND3, LAPTM4B, RAC2, CFAP43, CEP290, APPL1, PPP1R16B, ACTR3, ACTR2, PDPK1, MAP1S, SLC2A13, RHOG, RHOF, RHOA, FCHSD1, ENAH, KIZ, CD44, GRB7, MACF1, RHOBTB3, ATP1A2, CPLX2, RTN4, RHOBTB1, RHOBTB2, ODF2L, GRK3, GRK2, PTK2B, AFAP1L1, ODF2, MICAL3, ARPC5, COQ6, PTK2, CYLD, HNRNPK, OGT, FERMT3, CDC42SE2	5165	109	20519	1.82234	0.00657595	0.000131225	0.000115831
		Adrenal	GOTERM_CC_DIRECT	GO:0016328~lateral plasma membrane	29	0.513002	5.49015e-06	MTCL1, IQGAP1, ATP1A1, LIN7C, IQGAP3, CORO1C, ERBB3, PPP2R1A, BSG, LEPR, SLC16A3, BVES, MARK2, ABCC1, SLC16A1, ANXA1, KCNB1, ACTN1, ATP2B1, ATP1B1, MPP7, DLG1, MYO1C, CLDN3, CLDN15, APC, CTNNB1, FGF13, ATP6V1B1	5165	51	20519	2.25899	0.00667017	0.000131225	0.000115831
		Adrenal	GOTERM_CC_DIRECT	GO:0030134~ER to Golgi transport vesicle	12	0.760938	1.20794e-05	TMED9, TMED10, TICAM2, YIPF5, YIPF6, TMED3, TMED2, TMED1, TMED7, TMED5, YIF1A, TMED4	1437	34	20519	5.03967	0.00716152	0.00047915	0.000446133
		Adrenal	GOTERM_CC_DIRECT	GO:0005938~cell cortex	47	0.831417	6.76843e-06	C2CD5, DCTN1, EPB41, PXN, RHOBTB3, ITPR2, PSEN1, FGF1, ADD3, FNBP1L, RND3, RHOBTB1, MYL12B, RHOBTB2, EPS8, LASP1, GRM7, AKT2, RAC2, ARFIP2, ECT2, MYH10, FGB, DYNC1H1, NDFIP1, MYO10, CAV1, KDF1, MICAL3, RHOG, RHOF, RHOA, MPP7, ERMN, PARD3B, MYO1D, CNKSR1, MKLN1, ITCH, MELK, GIPC1, PARD3, CTNNB1, PRKD1, CD302, EZR, PAFAH1B1	5165	101	20519	1.84868	0.0082168	0.000158668	0.000140054
		Adrenal	GOTERM_CC_DIRECT	GO:0030864~cortical actin cytoskeleton	23	0.406864	9.92322e-06	PLEKHH2, DBNL, SLC2A1, DSTN, IQGAP1, PPP1R9A, SHROOM4, PPP1R9B, EEF1A1, CLDN5, CDH2, MOBP, CTTN, DLC1, COTL1, MYADM, FLOT1, LANCL2, FLOT2, HCLS1, MYZAP, LLGL1, RAPGEF3	5165	37	20519	2.46952	0.0120236	0.000228234	0.00020146
		Adrenal	GOTERM_CC_DIRECT	GO:0005770~late endosome	21	1.33164	2.27634e-05	UVRAG, VPS29, VPS18, WDR48, TSG101, TICAM2, SRC, STX7, TMEM192, TCIRG1, VPS26B, TMEM230, TMEM59, TF, SNX16, SNX14, TTPA, VPS41, VPS8, VIPAS39, VPS35	1437	102	20519	2.93981	0.0134531	0.000846515	0.000788184
		Adrenal	GOTERM_CC_DIRECT	GO:0005635~nuclear envelope	45	0.796038	1.20751e-05	AGPAT5, CALR3, LRRC59, IPO11, CSE1L, RTCB, PRKCZ, IPO7, GMCL1, RTN4, MTMR6, AGPAT3, IPO8, RAB40B, IPO9, RAC2, BNIP2, OIT3, MAPK3, POLR2M, RANBP2, BNIP3L, MLIP, PARP1, CBX3, IST1, FBXW11, FANCL, INSR, ANXA11, LMO7, MTOR, CTDNEP1, NUP93, PARP11, CENPF, NAPEPLD, CALR, MNS1, DNASE1, DNASE1L3, CHMP7, MAD1L1, RAN, PAFAH1B1	5165	97	20519	1.84301	0.0146118	0.000272584	0.000240608
		Adrenal	GOTERM_CC_DIRECT	GO:0043231~intracellular membrane-bounded organelle	114	2.01663	1.36834e-05	CD84, CSF2, AHCYL1, AQP9, MSI2, LIPA, CLU, IGF1R, CYP2D14, LIPJ, GRB14, AP1S2, AP1S3, CCDC93, AP2M1, CA13, AGFG1, KCMF1, G6PD, FNBP1, RUFY1, ALDH3A2, PPIF, ENTHD1, FAR1, CYP2E1, PPIG, PPIB, CES2, OSBP2, PPIC, RHOBTB3, CYP2C19, CYP2C18, RHOBTB1, RHOBTB2, NEU3, ADAP2, NEU1, AP4S1, AP1M2, RAB11FIP5, AP1M1, OSBPL9, CTSA, ABCA1, CYP2J2, OSBPL8, ARL14EP, OSBPL7, PDHA1, OSBPL6, ABCA5, HSPA5, OSBPL5, ABC…	5165	315	20519	1.43774	0.0165418	0.000303274	0.000267697
		Adrenal	GOTERM_CC_DIRECT	GO:0032587~ruffle membrane	32	0.566071	1.44925e-05	ITGB1, KANK1, C2CD5, PLEK, IFIT5, MTMR9, RASGRP2, EGFR, PPP1R9B, EPS8, AKT2, PSD4, PSD3, MYO6, PACSIN2, PLCG2, INPP5K, EPS8L2, ITGAV, PLCG1, APPL2, PLEKHA1, HIP1R, RHOA, AIF1L, EEF1A1, SH3YL1, ADAM17, APC, DLC1, ARHGEF2, EZR	5165	61	20519	2.08404	0.0175113	0.00031547	0.000278462
		Adrenal	GOTERM_CC_DIRECT	GO:0016324~apical plasma membrane	89	1.57439	2.29108e-05	ITGB3, SLC2A1, SLC2A2, AQP5, SLC2A5, PLB1, AQP1, DSTYK, GJA1, CDH2, CTSK, HYAL2, CD36, ENPP3, ATP6V1E1, SLC16A3, IL6R, CTSB, SLC34A3, CUBN, SLC34A2, PRKCI, ABCG5, ABCC1, ANXA1, SLC30A5, ANXA4, ABCC5, SLC34A1, ITPK1, AKR1A1, EMP2, LMO7, ATP1B3, PDZK1, ATP1B1, SHROOM4, PARD3B, ACE2, ADAM17, PARD3, SCNN1B, CDHR2, SCNN1A, ATP6V1B2, DPEP1, CDHR5, SLC29A1, EZR, ATP6V0D2, PLPP1, CD44, ABCG2, ATP6V1B1, A…	5165	236	20519	1.49818	0.0275422	0.000481522	0.000425035
		Adrenal	GOTERM_CC_DIRECT	GO:0043235~receptor complex	73	1.29135	2.98819e-05	ACVRL1, DDR1, RET, APP, PIGR, CSF3R, AMHR2, PTPRQ, IL27RA, IGF1R, GHR, GRM7, KDR, LEPR, OLR1, IL6R, ACVR1, EPHA5, PDGFRA, ABCG5, IL4R, GFRA3, PRLR, ADRA2A, GPRC5B, ADRB3, GPR160, KIT, IL3RA, ROR2, IL6ST, PLA2R1, EPHA1, EPHA2, ENG, NOTCH2, CSF1R, NLGN1, RAMP3, CALCRL, LRP1, NPR1, MTTP, LRP5, ITPR2, LRP2, CSF2RA, EGFR, ERBB3, ERBB4, RIPK1, IL12RB2, NTRK1, NTRK2, PTPRN2, RYK, INSR, NR1H4, NR1H3, MCO…	5165	186	20519	1.55918	0.0357711	0.00061739	0.000544965
		Adrenal	GOTERM_CC_DIRECT	GO:0005643~nuclear pore	23	0.406864	3.14386e-05	RANBP2, NUP214, NDC1, RANBP3, NUP188, MX2, RANBP17, NUP153, SENP2, NUP160, NUP93, POM121L2, NXF1, RANBP3L, MYO1C, NUP210L, NUP50, CHMP2B, NUP35, NUP88, NUP98, RAE1, NUP58	5165	39	20519	2.34287	0.0375991	0.000638727	0.000563798
		Adrenal	GOTERM_CC_DIRECT	GO:0001725~stress fiber	29	0.513002	3.57135e-05	FHOD1, FAM107A, LDB3, LPP, CORO1B, MYL12B, MYLK, CNN2, PDLIM1, LIMA1, ABLIM1, PDLIM3, ABLIM3, ANXA6, PDLIM5, MYH10, NEBL, LIMCH1, ACTN1, PTK2, ACTA2, ACTA1, DAAM1, PALLD, FSCN1, MYH9, LCP1, MYH6, MYH7	5165	55	20519	2.0947	0.0426015	0.000713684	0.000629962
		Adrenal	GOTERM_CC_DIRECT	GO:0000930~gamma-tubulin complex	7	0.443881	7.43751e-05	TUBGCP2, TUBGCP5, TUBGCP6, TUBGCP3, TUBG2, TUBG1, TOPORS	1437	12	20519	8.32945	0.0432899	0.00245851	0.0022891
		Adrenal	GOTERM_CC_DIRECT	GO:0008021~synaptic vesicle	19	1.20482	7.9532e-05	STX12, SNAP25, TMED9, SLC6A17, STX7, SYN2, SYN1, TMEM230, SYT7, STX1B, SYNPR, TRIM9, TH, SYPL1, SYT12, STX4, STX2, VAMP4, STX1A	1437	94	20519	2.88619	0.0462211	0.00249061	0.00231899
		Adrenal	GOTERM_CC_DIRECT	GO:0030286~dynein complex	22	0.389174	4.19658e-05	DNAH12, DYNC1H1, DNAH11, DNAH2, DCTN2, DNAH17, DCTN1, DNAH8, DNAH5, DNAH6, ASB14, DNAH9, DYNLL2	5165	37	20519	2.36215	0.0498709	0.000825101	0.000728309
		Adrenal	GOTERM_MF_DIRECT	GO:0005524~ATP binding	645	11.4099	2.43542e-62	PI4K2B, CLPB, ARAF, HNRNPU, MYLK, AKT2, CDK20, AKT1, PIP4K2A, PIP4K2C, PRKACB, DDX17, DDX18, PRKCI, DAPK1, PRKCB, PRKCE, DDX11, DAPK3, PRKCD, DICER1, CLPX, DYNC1LI1, LARS2, DYNC1LI2, DDX39B, MTHFD1, PRKD3, PRKCQ, PRKD1, PIF1, ABCB1, ABCB6, ABCB7, PRKDC, ABCB4, HSPA4L, ABCB8, PRKCZ, HSPH1, MYO6, PIP5K1B, PIP5K1C, PLK4, ABCA1, DNAH12, DNAH11, ABCA5, DNAH17, DMPK, EIF2AK1, PLK2, ABCA3, PLK1, MTHFS, …	4656	1433	18228	1.76214	6.17866e-59	6.17866e-59	5.99357e-59
		Adrenal	GOTERM_MF_DIRECT	GO:0000978~RNA polymerase II core promoter proximal region sequence-specific DNA binding	159	10.0824	1.02751e-22	ZNF175, ZNF692, ZNF570, ZBTB24, ZBTB20, ZNF81, ZFP30, ZNF606, ZNF605, ZNF449, ZNF689, ZNF567, ZNF565, ZNF322, SOX5, ZNF287, ZNF18, ZBTB39, ZNF283, ZBTB38, ZBTB37, ZFP2, ZBTB32, SOX13, ZBTB34, ZNF12, ZBTB33, ZNF16, SUB1, ZNF713, ZNF317, ZSCAN23, ZNF711, ZNF677, ZNF311, ZNF432, ZSCAN29, ZNF277, ZNF274, ZBTB1, ZNF23, ZBTB4, ZNF26, ZKSCAN7, ZKSCAN8, SOHLH2, ZSCAN10, ZNF548, ZNF789, ZSCAN12, ZKSCAN5, …	1247	1035	18228	2.24558	8.6003e-20	8.6003e-20	8.07626e-20
		Adrenal	GOTERM_MF_DIRECT	GO:0042802~identical protein binding	507	7.02282	1.73901e-22	ATF1, RB1, ATF2, HNRNPU, ABAT, CLDN2, ALCAM, PSMD4, NAMPT, DPYSL3, LUC7L, PIP4K2C, IAH1, FNBP1, DAPK1, RNASE1, CD2AP, NISCH, ACE2, CLDN3, DDX39B, DAAM1, EWSR1, PRKAR1A, PSME3, PADI4, RBCK1, HPRT1, PRKD1, CGGBP1, OPTN, SF1, SLBP, MTMR2, PLA2G6, PRPSAP1, HMGXB4, CEP70, HEXIM1, PLK4, BRAP, GSTM1, PLK1, FN1, COL1A1, SETX, EHD1, GLUD1, EHD2, PPP5C, PPFIBP2, COL1A2, HNRNPK, GIPC1, NAPEPLD, RAD18, GABRB…	4656	1018	18228	1.52675	4.41187e-19	2.20593e-19	2.13985e-19
		Adrenal	GOTERM_MF_DIRECT	GO:0004843~thiol-dependent ubiquitin-specific protease activity	39	2.47305	1.22446e-20	USP13, USP14, USP37, USP15, USP38, USP16, USP54, USP10, USP32, USP11, USP12, USP34, TNFAIP3, TANK, USP19, VCPIP1, USP1, USP50, USP30, USP46, USP47, USP25, USP8, ZRANB1, USP48, USP7, USP5, USP20, USP42, USP4, USP9X, USP43, USP22, USP3, USP2, USP45, USP28, USP40, STAMBP	1247	93	18228	6.12991	1.02487e-17	5.12435e-18	4.81212e-18
		Adrenal	GOTERM_MF_DIRECT	GO:0046872~metal ion binding	760	12.8725	2.23276e-18	ZNF177, SPON2, VPS29, ZMYND8, XYLT2, ZFYVE26, TRIM24, TRIM25, TKTL2, ZNF287, VPS18, ZNF18, ZNF19, ZNF283, SP110, ZFP2, ZNF705A, ZNF12, THAP2, THAP6, ZFYVE16, ZC2HC1A, THAP7, ZC3H11A, THAP9, ZNF713, UQCRC1, ZNF711, UQCRC2, ZBTB8A, ZNF274, XPA, ZC3HAV1, ZNF23, ZNF25, ZNF26, ZMPSTE24, ZNHIT1, ZNHIT6, VPS8, VPS11, TRPM7, ZNF148, ZBED5, ZNF146, TRMT1L, ZRANB3, TOE1, ZNF143, ZRANB1, ZNF383, ZRANB2, TIP…	4656	1617	18228	1.8351	1.86882e-15	6.22939e-16	5.84982e-16
		Adrenal	GOTERM_MF_DIRECT	GO:0000981~RNA polymerase II transcription factor activity, sequence-specific DNA binding	140	8.87762	6.2456e-18	ZNF177, ZNF175, ZNF570, SPIB, ZNF81, ZFP30, ZNF605, ZNF329, ZNF449, ZNF689, ZNF567, ZNF565, ZNF322, SOX5, ZNF287, ZNF18, ZNF19, ZNF283, SP110, ZFP3, ZBTB38, ZFP2, SOX13, ZNF705A, ZNF713, ZNF438, ZSCAN23, ZNF436, ZNF555, ZNF311, ZNF674, ZNF432, ZSCAN29, ZNF550, ZNF274, ZNF23, ZNF25, ZBTB4, ZNF26, ZKSCAN7, ZKSCAN8, SOHLH2, ZSCAN10, ZNF548, ZNF789, ZSCAN12, ZKSCAN5, ZNF304, ZSCAN16, ZNF146, ZNF300, …	1247	962	18228	2.12728	5.22757e-15	1.30689e-15	1.22726e-15
		Adrenal	GOTERM_MF_DIRECT	GO:0019901~protein kinase binding	164	2.90111	4.68546e-16	ATF2, ERRFI1, CCNK, CCNT1, NR3C1, ACTB, PPP1CB, PPP1CC, CCND3, CDH2, CCND1, CHEK2, DPYSL2, CEP250, AKT1, FBXO7, NSF, MEF2A, MAP2K3, DAXX, FBXW5, PRKCD, AP1B1, ADAM10, ACSL3, ATP1B1, PRKAB1, ATG13, CDC25A, CDC25B, EEF1A1, NISCH, CCNY, MSH2, CDC37, SIK1, KIF20A, EPHA1, LLGL1, PFKFB2, SHC4, CALM, GRB7, SHC2, CTBP2, SHC1, MAPKAP1, PRKRIP1, GATA6, RHOBTB3, GSKIP, IQGAP1, ADIPOR1, HIF1A, RHOBTB1, RHOBT…	4656	362	18228	1.77362	1.12665e-12	2.97175e-13	2.88273e-13
		Adrenal	GOTERM_MF_DIRECT	GO:0008017~microtubule binding	117	2.0697	7.65224e-16	MAP10, CAPN6, DPYSL5, KIF5C, KIF5B, DPYSL2, NUSAP1, CHP1, KIF21A, MAP1S, MTUS1, MTUS2, EML1, EML3, EML4, CLIP3, EML5, KATNAL1, FAM161A, KIF16B, CEP57L1, MAP1B, SBDS, KIF20A, KIF20B, EZR, MACF1, NDRG1, CNN3, SKA2, RACGAP1, MAP2, MAP4, MARK4, MAP9, PRNP, CEP350, RCC2, PLK1, RMDN3, RMDN2, HOOK3, RMDN1, CCDC88B, REEP1, CCDC88A, KIF18A, HOOK2, HOOK1, FES, KIF4A, REEP3, REEP2, CCSER2, FGF13, MDM1, CEP5…	4656	232	18228	1.97435	1.97165e-12	3.88275e-13	3.76643e-13
		Adrenal	GOTERM_MF_DIRECT	GO:0051015~actin filament binding	101	1.78666	1.49846e-14	CYFIP1, FHOD1, ARPC5L, ESPN, ANTXR1, SAMD14, MPRIP, CFL2, COTL1, PLS3, PLS1, ACTN3, ACTN2, MAP1S, ACTN1, MYO7A, ERMN, FSCN1, FSCN3, EZR, FLII, IQGAP1, IQGAP2, IQGAP3, CORO1B, CORO1C, BLOC1S6, MYO6, ABL1, MYH11, MYH10, NEBL, MICAL3, MYO5A, DSTN, NEB, ARPC5, CORO2B, AIF1L, ARPC2, MYO5B, MYO5C, CORO6, CORO7, ARPC1B, ARPC1A, PPP1R9A, MYOM2, PPP1R9B, LASP1, PSTPIP1, CAPZB, ANXA6, MYO18A, CCIN, ACTR3, …	4656	196	18228	2.0174	3.80246e-11	6.33601e-12	6.1462e-12
		Adrenal	GOTERM_MF_DIRECT	GO:0003779~actin binding	110	1.94587	5.65036e-13	GMFG, FBXO25, HNRNPU, ABRA, MYLK, EPS8, ALKBH4, MAEA, RUSC1, DAG1, MYOZ3, MYOZ2, DNAAF3, ACTN3, ACTN2, LIMCH1, MAP1S, ACTN1, ACTN4, MYO7A, DAAM1, MAP1B, RAI14, MACF1, PXK, EPB41, HPCA, CNN3, CNN2, CNN1, MOBP, CALD1, EPB41L1, EPB41L2, MICAL1, NEBL, RDX, MICAL3, MSN, MYO5A, DSTN, PARVA, NEB, PARVB, PTK2, KLHL20, CCDC88A, ANLN, DIAPH1, DIAPH2, KIF18A, DIAPH3, HOOK1, MYO5B, GIPC1, CORO7, FERMT2, ITGB…	4656	230	18228	1.87237	1.43339e-09	2.04785e-10	1.9865e-10
		Adrenal	GOTERM_MF_DIRECT	GO:0031267~small GTPase binding	102	1.80435	8.91895e-13	IPO13, CYFIP2, CYFIP1, NCKAP1, IPO11, NCF2, CSE1L, IPO7, IPO4, IPO5, EPS8, ARHGAP44, RIMS2, RIMS1, GOLGA4, IPO8, GOLGA5, IPO9, ARHGDIB, PLCE1, DENND5A, RALBP1, DAPK3, OCRL, DAAM1, RIN3, RAF1, OPTN, KPNB1, CDC42SE1, MAPKAP1, MYCBP2, RHOBTB3, IQGAP1, IQGAP2, IQGAP3, NDRG1, C9ORF72, RAP1GAP, CORO1C, RASGRP3, RAP1A, MICAL1, ECT2, RAB11FIP3, RAB11FIP4, RAB11FIP5, ABCA1, NGFR, ANKRD27, RCC2, CAV1, RANB…	4656	209	18228	1.91064	2.2626e-09	2.82842e-10	2.74369e-10
		Adrenal	GOTERM_MF_DIRECT	GO:0008270~zinc ion binding	101	6.40457	6.27999e-12	TES, ZFAND4, ZFAND6, ZMYND8, ZFAND5, TTF2, TRIM28, ZMIZ1, ZMIZ2, TRIM24, TRIM27, TRIM23, USP5, USP3, TRIM17, ZNF318, TRIM13, TRIM16, UTRN, TRIM10, SQSTM1, TRIM11, ZCCHC8, ZNF276, ZCCHC7, TNKS, UBA5, ZCCHC9, UBR4, UBR3, UBR2, ZMAT2, UBR7, ZBBX, ZMAT5, UBR5, VAT1, ZFHX3, ZFR2, VDR, SREK1IP1, TRIP4, ZC3HC1, ZZZ3, TAB2, ZCCHC4, THRA, TNFAIP3, TRIM9, ZMYM2, ZMYM3, ZMYM4, TRIM5, SMPD1, TRPS1, ZMYM5, TR…	1247	720	18228	2.05051	5.25634e-09	1.05127e-09	9.87214e-10
		Adrenal	GOTERM_MF_DIRECT	GO:0019905~syntaxin binding	22	1.39505	1.69155e-11	SYT5, VPS18, SNAP47, SNAP25, TMED9, TMED10, SYT1, STXBP3, STXBP1, STXBP2, SNAP23, STX7, TXLNG, SYT9, TXLNA, SYT12, TXLNB, VPS52, STX6, VAMP1, SNAP29, VAMP3	1247	54	18228	5.95527	1.41582e-08	2.35971e-09	2.21593e-09
		Adrenal	GOTERM_MF_DIRECT	GO:0050660~flavin adenine dinucleotide binding	41	0.725279	5.36156e-11	GCDH, ACADVL, MTRR, KDM1A, KDM1B, PYROXD1, ETFA, MTO1, GULO, AIFM3, ACADL, LDHD, AOX1, NOS1, ACADM, ACAD11, ACAD10, ACADS, ACAD8, NOS3, ACAD9, GSR, MTHFR, CYBB, FMO1, FMO2, FMO3, SDHA, FMO4, KMO, FMO5, ACADSB, POR, ACOX2, ACOX1, ILVBL, IVD, DUS1L, ACOX3, DUS3L, DLD	4656	61	18228	2.63136	1.36023e-07	1.51136e-08	1.46609e-08
		Adrenal	GOTERM_MF_DIRECT	GO:0004197~cysteine-type endopeptidase activity	21	1.33164	2.14526e-10	USP46, USP13, USP47, USP25, USP15, USP37, USP7, USP48, USP38, USP16, USP5, USP20, USP42, USP9X, USP10, USP34, USP12, USP28, USP1, USP40, USP30	1247	55	18228	5.58122	1.79558e-07	2.56512e-08	2.40882e-08
		Adrenal	GOTERM_MF_DIRECT	GO:0005085~guanyl-nucleotide exchange factor activity	95	1.68052	7.73803e-11	DOCK6, BCAR3, DENND1C, DOCK5, DENND1B, DOCK4, DENND5B, ITSN1, DOCK7, ARHGEF10L, RAPGEFL1, DOCK10, RASGEF1B, PSD4, MCF2L, PSD3, RCC1, PLCE1, DENND5A, ARHGEF40, FBXO8, SBF2, ARFGEF3, RALGPS2, DENND2D, PLEKHG3, DENND2C, PLEKHG4, ARHGEF12, DIS3, SH2D3C, DENND2A, ARHGEF18, RAB3IL1, GAPVD1, BCR, ARHGEF3, ELMO1, RAPGEF2, RIN3, PREB, ARHGEF1, ARHGEF2, DOCK2, RAPGEF5, ECT2L, RAPGEF6, NGEF, RAPGEF3, ARHGEF…	4656	202	18228	1.84119	1.96314e-07	1.80844e-08	1.75427e-08
		Adrenal	GOTERM_MF_DIRECT	GO:0016887~ATPase activity	51	0.902176	7.84109e-11	EIF4A2, EIF4A1, HSP90AB1, ATP8A2, MCM7, MCM8, MCM9, EIF4A3, ATP2A1, CCT6B, LONP1, LONP2, CCT3, CCT2, HSP90AA1, DDX52, CHD1L, BCS1L, DDX19A, AFG3L2, DDX39B, MSH2, MCM5, MCM6, RTEL1, DDX27, DDX4, DDX25, DDX1, ATP1A2, ATP1A1, ATP2C1, HSP90B1, DHX30, DHX36, ASCC3, CCT8, CCT7, ATP9B, CCT4, ATAD1, HSPA5, ATP2B4, CCT6A, MOV10, PSMC6, ERCC3, PSMC4, PSMC2, ERCC2, ALPL	4656	85	18228	2.34897	1.98929e-07	1.80844e-08	1.75427e-08
		Adrenal	GOTERM_MF_DIRECT	GO:0005515~protein binding	95	1.68052	1.08261e-10	ARF1, AHCYL2, B4GALT1, ELN, ITGB2, ARRB1, ECE1, ITGAL, FGF1, AP2A2, ACTB, CTSS, RABGEF1, CAPZB, GRB14, DPYSL2, LONP1, DAG1, AKT1, CTSH, CEP290, FGB, PPP1R16B, ACTR3, CCT2, ACTR2, HSP90AA1, ANXA2, AHSG, ADAM10, ARNT, F2, RNASE1, DCN, DNM1, DNAJC3, CCNA2, DDB1, NR5A1, EEF1A1, ACE2, COL2A1, PRKAR1A, FDX1, RAPGEF2, PABPC1, DNASE1, PPIB, FKBP4, CFAP53, GAPDH, CRYAB, LTF, PAFAH1B1, BECN1, COPB2, COPA, …	4656	203	18228	1.83212	2.74657e-07	2.28881e-08	2.22025e-08
		Adrenal	GOTERM_MF_DIRECT	GO:0031625~ubiquitin protein ligase binding	142	2.91693	6.51646e-10	USP13, VCP, TSG101, UBE2D1, SMC6, UBE2J2, TANK, USP19, SMG5, UBE2L3, UBE2J1, TUBA1B, UBB, TRIM28, UBC, SPOP, SNX9, SMAD2, USP25, USP7, SLF1, TPI1, SLF2, UBE2B, XRCC5, TUBB, USP2, UBE2G1, TNFRSF1B, SNCAIP, YWHAZ, SMAD5, UBOX5, TRAF3, TRAF5, TCP1, UQCRC1, TXNIP, TMBIM6, TRIB3, TRIM37, TRIB1, TRIB2, UBE2K, SQSTM1, VCL,RB1, GSK3B, GPI, CDKN1A, HSP90AB1, ARRB1, CASC3, BRCA1, CLU, ACTG1, MAP1LC3B, CASP…	4656	242	18228	2.77853	5.45428e-07	6.27792e-08	5.8954e-08
		Adrenal	GOTERM_MF_DIRECT	GO:0005484~SNAP receptor activity	17	1.078	6.75045e-10	STX12, SNAP47, SNAP25, STX16, SNAP23, STX7, STX18, STX1B, VAMP7, VTI1A, STX6, VAMP1, STX4, STX2, SNAP29, STX1A, VAMP3	1247	37	18228	6.71614	5.65013e-07	6.27792e-08	5.8954e-08
		Adrenal	GOTERM_MF_DIRECT	GO:0003677~DNA binding	107	6.78503	1.022e-09	ZNF177, SMARCB1, ZFAND6, ZFAND5, TIAL1, TRIM28, SMARCAD1, ZNF567, TMPO, SOX5, WDHD1, ZNF19, SP110, SWAP70, ZNF12, THAP2, WDR76, THAP6, THAP7, SUB1, THAP9, TIMELESS, TRIM16, ZNF677, ZNF555, ZNF674, ZBTB8A, SUPT6H, ZFP57, ZNF789, ZNF148, ZBED5, ZNF146, ZNF420, SMAD2, STAT5B, TFAP2B, SMAD4, XRCC4, XRCC2, THAP12, SMARCA5, ZNF34, SMARCA1, SMAD5, SMARCA2, ZFP69, TADA2A, SON, TAF4B, TCF4, ZNF654, ZNF410…	1247	852	18228	1.83576	8.55415e-07	8.55416e-08	8.03294e-08
		Adrenal	GOTERM_MF_DIRECT	GO:0005509~calcium ion binding	236	4.17477	4.25222e-10	ITSN2, ITSN1, CBLB, PKD2L2, CAPNS1, CPNE1, DAG1, CUBN, ACTN3, ACTN2, GLCE, ACTN1, ACTN4, HSPG2, MYL1, MYL3, PADI4, ASTN2, CALM, MACF1, PCDH15, IQGAP1, PCDH18, MYL12B, CRACR2A, PLCG1, RAB11FIP3, EDEM2, AIF1L, EHD1, EHD2, EHD3, CABYR, CALU, NAPEPLD, HRC, NOX5, DCHS1, CALR, CALM1, PAM, RET, FKBP10, RYR2, C2CD5, DOC2A, FKBP14, NCAN, EFCAB3, LPCAT1, EFCAB6, EFCAB7, PPP3CB, CRTAC1, DNER, ANXA6, SDF4, N…	4656	647	18228	1.42802	1.07879e-06	8.29836e-08	8.04977e-08
		Adrenal	GOTERM_MF_DIRECT	GO:0004674~protein serine/threonine kinase activity	121	2.14046	1.30163e-09	NUP107, AMHR2, RPS6KA5, AKT2, CHEK2, RPS6KA1, PDK3, AKT1, CPNE3, NEK2, NEK3, PSKH1, ACVR1, MAP2K3, CSNK1G3, PRKCI, CDKL4, PRKCB, PRKCE, PRKCD, DAPK3, DYRK1A, CASK, DYRK1B, CSNK1D, PRPF4B, MELK, MAPKAPK3, MAK, SIK3, PRKCQ, SIK1, RAF1, CSNK1G2, PRKDC, PIK3R4, PKMYT1, KALRN, PRKCZ, ABR, IRAK1, MARK4, MARK3, MARK2, MAP2K5, MARK1, MAP2K6, PLK4, NEK8, DMPK, PLK2, NEK6, PLK1, CDC7, CLK4, CLK3, CLK1, AAK…	4656	288	18228	1.64482	3.30222e-06	2.35873e-07	2.28807e-07
		Adrenal	GOTERM_MF_DIRECT	GO:0001227~transcriptional repressor activity, RNA polymerase II transcription regulatory region sequence-specific binding	47	2.98034	5.37559e-09	ZNF177, ZNF550, ZNF692, ZNF175, ZBTB24, ZBTB1, ZBTB20, ZC3H8, ZNF25, ZBTB4, ZKSCAN7, TRPS1, ZNF248, ZNF148, ZNF621, ZNF146, ZBTB17, ZBTB39, ZNF19, ZFHX3, ZBTB14, ZBTB37, ZBTB32, ZNF180, SOX13, ZNF705A, ZBTB34, ZBTB33, SMAD5, ZNF75A, SREBF2, ZNF16, ZFP69, ZEB1, SP2, TFEC, ZNF614, ZNF317, ZNF536, ZNF239, ZNF217, ZNF711, ZNF436, ZNF555, ZNF674, ZNF597, ZNF596	1247	267	18228	2.57311	4.49936e-06	4.09034e-07	3.84111e-07
		Adrenal	GOTERM_MF_DIRECT	GO:0005200~structural constituent of cytoskeleton	18	1.14141	7.76963e-09	SYNM, TUBB, TUBE1, TUBG2, TUBG1, TUBB4B, TUBB4A, TUBA4A, TUBA1C, TUBA1B, TUBB6, TUBA1A, TUBB2A, TLN2, VIM, TLN1, SPTBN1, TUBA8	1247	48	18228	5.48156	6.50316e-06	5.41932e-07	5.08911e-07
		Adrenal	GOTERM_MF_DIRECT	GO:0042803~protein homodimerization activity	209	3.69715	4.59891e-09	PANK3, PANK1, ENO1, F11R, NUDT5, PHB2, GOLGA5, CREB3L3, CHEK2, PIP4K2A, AKT1, PDK2, CUBN, SDS, GLCE, SLC11A1, ACTN1, DAPK3, SERPINF2, MTUS2, HOGA1, KNSTRN, FDX1, RABL3, HPD, ABCB7, SHMT2, SHMT1, PEX11B, FXR1, BLOC1S6, INPP5F, GRPEL1, FLRT3, PDCD10, GRPEL2, PNPO, HMOX1, PSMF1, RAB11FIP3, RAB11FIP4, JUP, EIF2AK1, PDE2A, NR2F2, EXT2, CCDC88A, KYAT3, CEP57, IDE, EEA1, IKBKB, ATIC, IMPA1, HNF4A, CHMP1…	4656	573	18228	1.42797	1.16674e-05	7.77829e-07	7.54528e-07
		Adrenal	GOTERM_MF_DIRECT	GO:0044183~protein binding involved in protein folding	25	0.442243	6.37033e-09	CALR3, HSP90AB1, CCDC47, HSPA14, HSPA13, CLGN, CCT6B, DNAJB1, CCT7, CCT5, CCT4, HSPA9, CCT3, CD74, HSPA8, CCT2, RIC3, HSP90AA1, HSPA5, HSPA1L, HSPA6, HSPA2, CCT6A, PFDN1, HSPA1A	4656	32	18228	3.05855	1.61614e-05	1.0101e-06	9.79836e-07
		Adrenal	GOTERM_MF_DIRECT	GO:0043130~ubiquitin binding	22	1.39505	3.64378e-08	USP13, TOP2A, WDR48, TSG101, USP16, UBXN2B, USP5, TNFAIP3, TOM1L1, TOM1L2, TP53INP2, TOLLIP, UBR5, SPRTN, TOM1, SMARCAD1, UBAP1, TAB2, STAM2, VPS36, SQSTM1, VPS28	1247	78	18228	4.12288	3.0498e-05	2.29655e-06	2.15662e-06
		Adrenal	GOTERM_MF_DIRECT	GO:0051082~unfolded protein binding	50	0.884486	1.21052e-08	CALR3, HSP90AB1, CLU, CLGN, CCT6B, NUDCD3, NUDCD2, CCT3, CCT2, MKKS, HSP90AA1, NUDC, CCDC115, DNAJB13, CLPX, CDC37, DNAJB11, CANX, PFDN1, CRYAB, HSPA14, HSPA13, HSP90B1, DNAJB2, ERLEC1, DNAJB1, DNAJB6, GRPEL1, DNAJB4, GRPEL2, SERPINH1, CDC37L1, CCT8, CCT7, CCT5, CCT4, HSPA9, HSPA8, HSPA5, HSPA1L, PTGES3, HSPA6, HSPA2, CCT6A, DNAJA1, DNAJA4, DNAJA3, DNAJA2, CALR, HSPA1A	4656	92	18228	2.12769	3.07105e-05	1.80653e-06	1.75241e-06
		Adrenal	GOTERM_MF_DIRECT	GO:0022857~transmembrane transporter activity	31	1.96576	3.84131e-08	SLC47A2, SLC44A5, SLC46A3, SLC44A3, SLC44A2, SLC43A3, SLC4A2, SLC5A10, SLC5A1, SLC4A3, SLC5A2, SLC7A1, SLC7A2, SLC7A3, SV2A, SLCO1B3, SLC37A4, SLC37A1, SVOP, SPNS2, SLC4A10, SLC4A11, SLC4A7, SLC5A6, SLC7A5, SLC4A9, SLC7A6, SLC7A7, SLC5A9, SLCO1A2, SPNS1	1247	145	18228	3.12512	3.21512e-05	2.29655e-06	2.15662e-06
		Adrenal	GOTERM_MF_DIRECT	GO:0051287~NAD binding	27	0.477623	1.43681e-08	AHCY, HPGD, HIBADH, CTBP2, NUDT6, ADH4, ALDH2, NNT, AOX2, ME1, AOX1, PHGDH, ME2, NDUFV1, IDH3A, PARP1, IDH3G, IDH1, IDH2, GRHPR, ALDH1A1, GPD1, GAPDHS, NDUFS2, GPD1L, GAPDH, GLYR1	4656	37	18228	2.85685	3.64512e-05	2.02511e-06	1.96444e-06
		Adrenal	GOTERM_MF_DIRECT	GO:0000149~SNARE binding	19	1.20482	5.52086e-08	SYT5, STX12, SYT4, SYT1, STX16, STX7, TNFAIP2, SYT15, SYT9, SYT7, STX1B, VAMP7, SYT12, VPS50, VTI1A, STX6, STX4, STX2, STX1A	1247	60	18228	4.62887	4.62085e-05	3.08064e-06	2.89293e-06
		Adrenal	GOTERM_MF_DIRECT	GO:0016787~hydrolase activity	80	1.41518	3.35786e-08	EIF4A2, AHCYL2, DDX3X, DDX49, HDAC10, DDX46, PRKCSH, OLA1, DDX42, DDX43, NUDT5, OPLAH, PEPD, NUDT6, NDST2, AADACL3, ABHD11, CAPN6, NUDT19, RIOK1, ENPP3, ATP6V1E1, ACAD10, DDX17, DDX18, ACOT9, LYPLA1, ENTPD1, ABCC1, IAH1, ENTPD4, PGAM1, ENTPD5, ENTPD6, ITPK1, BPGM, QRSL1, DDX50, DDX19A, NT5C3B, DDX19B, MPPED1, ATP6V1B2, ADTRP, RAD54L2, CES3, CES2, DCP2, ATP6V1B1, DDX28, DDX6, HDAC2, DDX4, HDAC3, D…	4656	178	18228	1.75953	8.51852e-05	4.48362e-06	4.34931e-06
		Adrenal	GOTERM_MF_DIRECT	GO:0005096~GTPase activator activity	86	1.52132	4.98533e-08	ARHGAP9, NRP1, GDI1, LRRK2, GDI2, ARHGAP1, HTR2B, ARRB1, SIPA1L2, ARHGAP36, ARHGAP44, RGS4, SIPA1L1, ARHGDIA, ARHGDIB, GIT1, AGFG2, AGFG1, RGS7, RALBP1, RALGAPA1, ELMOD2, ARAP3, ELMOD3, OCRL, ARAP1, ARFGAP3, GAPVD1, RANGAP1, ARFGAP2, ACAP3, ARHGAP10, ACAP2, RALGAPB, ACAP1, RABEP1, RASA3, RABEP2, RASA1, RASA2, RAPGEF2, PREB, PLCB1, LLGL1, SEC23A, RGS14, RGS16, NPRL3, ARHGAP19, ARHGAP18, IQGAP1, RA…	4656	197	18228	1.70906	0.00012647	6.32389e-06	6.13445e-06
		Adrenal	GOTERM_MF_DIRECT	GO:0003730~mRNA 3'-UTR binding	35	0.61914	9.33567e-08	DDX5, DAZAP1, CELF2, HNRNPU, FXR1, BOLL, PCBP4, PCBP1, DHX36, IGF2BP3, IGF2BP2, CCT5, RNF20, FUS, SECISBP2L, ANGEL2, SECISBP2, PABPC4, RC3H1, PUM1, LARP4, RNF40, PUM2, DAZL, RSL1D1, CARHSP1, CSDC2, HNRNPA2B1, GEMIN5, RBMS1, PABPC1, CPEB3, RBMS2, CPEB4, RBMS3	4656	58	18228	2.36247	0.000236818	1.12784e-05	1.09405e-05
		Adrenal	GOTERM_MF_DIRECT	GO:0051010~microtubule plus-end binding	16	0.283036	9.93247e-08	NUMA1, DCTN1, FBXW11, KNSTRN, CLIP3, CLIP2, CLIP1, KIF18A, APC, CLIP4, KIF2C, MAPRE3, MAPRE1, MAPRE2, CLASP1, PAFAH1B1	4656	17	18228	3.68466	0.000251955	1.14539e-05	1.11108e-05
		Adrenal	GOTERM_MF_DIRECT	GO:0004842~ubiquitin-protein transferase activity	29	1.83893	4.8775e-07	WDSUB1, UBR4, TNFAIP3, UBE2D1, UBE3A, TNFAIP1, UBE2L3, ZNRF1, TRIM28, UBE2Q2, TRIM5, TRIM2, UBR5, TRIM47, TRIM23, TRIM45, UBE2B, UBE2G2, TRAF7, UBE2W, UBOX5, TRIM17, TRAF3, TTC3, TRAF5, UBE2N, TRIM36, TRIP12, UBE2K	1247	145	18228	2.9235	0.000408163	2.55154e-05	2.39607e-05
		Adrenal	GOTERM_MF_DIRECT	GO:0017075~syntaxin-1 binding	11	0.697527	1.07974e-06	UNC13B, SYNPR, UNC13C, SNAP25, SYT1, SYPL1, STXBP3, STXBP1, STXBP2, SYPL2, VAMP3	1247	23	18228	6.99097	0.000903334	5.31613e-05	4.99221e-05
		Adrenal	GOTERM_MF_DIRECT	GO:0004672~protein kinase activity	79	1.39749	4.1736e-07	SCYL3, NRK, LRRK1, ARAF, ILK, BUB1B, MYLK, IKBKB, RASSF2, CCND1, CHEK2, CDK20, NEK1, PDK3, NEK2, RIOK2, IKBKE, MAP3K4, PDK2, SCYL2, PDK1, SCYL1, MAP3K5, MAP4K1, CDKL5, KSR1, CHUK, RIPK2, MINK1, HUNK, CASK, CSNK1D, PRKAB1, GAK, MYO3B, PDIK1L, MAK, KIT, MYO3A, BMP2K, RAF1, EPHA1, GUCY2C, PXK, RNASEL, PRKAA2, NPR1, ROCK2, NPR2, PKMYT1, CAMKK2, GRK3, GRK2, NUAK2, IRAK1, RPS6KC1, GRK4, RIPK1, MAP2K7, …	4656	184	18228	1.68087	0.00105828	4.60366e-05	4.46575e-05
		Adrenal	GOTERM_MF_DIRECT	GO:0005385~zinc ion transmembrane transporter activity	10	0.634115	1.5625e-06	SLC39A6, SLC39A11, SLC39A10, SLC39A8, SLC39A12, SLC39A7, SLC39A1, SLC39A14, SLC39A4, SLC39A3	1247	19	18228	7.69341	0.00130696	7.07574e-05	6.64461e-05
		Adrenal	GOTERM_MF_DIRECT	GO:0046873~metal ion transmembrane transporter activity	9	0.570704	1.94414e-06	SLC39A9, SLC39A6, SLC39A11, SLC39A10, SLC39A8, SLC39A12, SLC39A14, SLC39A4, TMEM165	1247	15	18228	8.77049	0.00162593	8.13624e-05	7.64048e-05
		Adrenal	GOTERM_MF_DIRECT	GO:0071949~FAD binding	27	0.477623	6.93605e-07	ERO1A, MTRR, KDM1B, DDO, GULO, CYB5R4, CYB5R3, AIFM1, MICAL1, AOX2, LDHD, AOX1, D2HGDH, QSOX1, MICAL3, MTHFR, DHCR24, KMO, COQ6, DAO, ACOX2, ACOX1, CRY2, AGPS, CRY1, ACOX3, PCYOX1	4656	42	18228	2.51675	0.00175813	7.33198e-05	7.11234e-05
		Adrenal	GOTERM_MF_DIRECT	GO:0003724~RNA helicase activity	35	0.61914	8.26735e-07	DDX28, EIF4A2, DDX6, EIF4A1, DDX5, DDX27, DDX3X, DDX4, DDX49, DDX24, DHX8, DDX46, DDX25, DDX1, EIF4A3, DDX42, DDX20, DDX21, DDX43, DDX41, IFIH1, DHX30, DHX36, DHX15, DDX17, DDX18, DDX31, DDX52, DDX50, DHX40, DDX19A, DDX19B, DDX39B, SKIV2L, DHX29	4656	62	18228	2.21005	0.00209523	8.35423e-05	8.10397e-05
		Adrenal	GOTERM_MF_DIRECT	GO:0003723~RNA binding	237	4.19246	8.56169e-07	RPL4, EIF4A2, RPL3, EIF4A3, IFIT5, GPATCH1, HNRNPU, PHAX, HNRNPR, ADARB1, IFIT3, IFIT2, RAVER1, RPS19, DHX57, GPBP1, SEC63, DDX17, DDX18, MBNL1, AQR, MBNL2, DICER1, CRNKL1, DHX40, DDX39B, EWSR1, PNLDC1, GRB7, DHX8, HTATSF1, RNPC3, HNRNPLL, CDKN2AIP, DHX30, LARP1, DHX32, PDCD11, PCBP4, ERI1, DHX34, PCBP1, DHX36, PCBP2, DHX37, MOV10L1, PUSL1, RBM12, PPARGC1A, RBM10, LARP4, PUM1, MEX3C, PUM2, EIF1, …	4656	704	18228	1.31796	0.00216974	8.35423e-05	8.10397e-05
		Adrenal	GOTERM_MF_DIRECT	GO:0030170~pyridoxal phosphate binding	32	0.566071	1.13023e-06	PYGB, ALAS1, OAT, PDXDC1, GLDC, SHMT2, SHMT1, HDC, GADL1, ABAT, PYGM, GPT, PYGL, CSAD, SGPL1, NFS1, CBS, KYNU, PNPO, SDS, GOT1, AADAT, PHYKPL, AGXT2, GPT2, GOT2, GCAT, PSAT1, ALB, KYAT3, KYAT1, AGXT	4656	55	18228	2.27779	0.00286329	0.0001062	0.000103018
		Adrenal	GOTERM_MF_DIRECT	GO:0000146~microfilament motor activity	20	0.353794	1.29399e-06	MYO10, MYO5A, MYO9B, MYO7A, MYO19, MYO1D, MYO1E, MYO1B, ACTC1, MYO1C, MYH3, MYO5B, MYO5C, MYO6, MYH9, MYH10, MYO1F, MYH6, MYO1G, MYH7	4656	27	18228	2.89996	0.00327747	0.000117245	0.000113732
		Adrenal	GOTERM_MF_DIRECT	GO:0000287~magnesium ion binding	84	1.48594	2.22816e-06	DYRK3, ATP8A2, DYRK2, CERK, MAST3, LRRK2, ENO1, NUDT5, COMT, ENO2, ENO3, ENO4, ENDOV, RPS6KA5, IMPA1, ENOSF1, MTG2, RPS6KA1, PAPOLA, PGM3, NUDT19, NUDT18, PGM2, PRKACB, MAP3K7, ENOPH1, PGM1, MAP3K5, DIS3L2, IDH3A, NUDT12, ITPK1, ATP11B, IRAK4, GEM, MSH6, LATS1, PPM1A, NT5C3B, PKM, F9, PPA2, PLSCR3, MSH2, MTHFD2, ILVBL, SIK3, SIK1, HPRT1, PRPS2, PIF1, MVK, FOXK2, ATP10B, ATP10A, GNAI1, PRPSAP1, RN…	4656	206	18228	1.59639	0.00563691	0.000188428	0.000182784
		Adrenal	GOTERM_MF_DIRECT	GO:0032266~phosphatidylinositol-3-phosphate binding	13	0.82435	9.16066e-06	WDR45B, SNX12, SNX13, SNX24, WIPI1, WIPI2, WDR45, SNX3, SNX4, ZFYVE26, SNX27, VPS36, TECPR1	1247	40	18228	4.75068	0.00763819	0.000348521	0.000327285
		Adrenal	GOTERM_MF_DIRECT	GO:0030276~clathrin binding	13	0.82435	9.16066e-06	SYT5, SYT4, SYT1, SYT15, SYT9, SYT7, TOM1L1, TOM1L2, SYT12, TOM1, TLN2, TLN1, SMAP1	1247	40	18228	4.75068	0.00763819	0.000348521	0.000327285
		Adrenal	GOTERM_MF_DIRECT	GO:0003774~motor activity	20	0.353794	3.05851e-06	MYO10, MYO5A, MYO7A, MYO19, MYO9A, MYO1D, MYO1E, MYH1, MYH2, MYO1B, MYO1C, MYO3B, MYO5B, MYO6, MYO18A, MYH11, MYH4, MYH10, MYO1G, MYH7	4656	28	18228	2.79639	0.00772942	0.000250304	0.000242806
		Adrenal	GOTERM_MF_DIRECT	GO:0016538~cyclin-dependent protein serine/threonine kinase regulator activity	23	0.406864	3.49117e-06	CCNK, CCNT2, CCNI, CCNT1, CCNH, CCNC, CCNA2, CCNB3, CCNA1, CCND3, CCNB1, CCNY, CCNE2, CCND1, CCNG2, CCNG1, CCNI2, CCNYL1, CCNL2, CCNL1, CNPPD1, CCNJL	4656	35	18228	2.57268	0.008818	0.000276784	0.000268493
		Adrenal	GOTERM_MF_DIRECT	GO:0019899~enzyme binding	69	1.22059	4.37911e-06	APP, KDM1A, MCM8, MCM9, DIS3L, ATP2A2, MCM10, LDB2, PPP3CB, LAMP1, LAMP2, ANXA6, COTL1, KAT8, IL6R, ABCD1, CTNNBL1, NCOA1, IQCB1, ATG3, ARMT1, PARP4, NCOA6, PRKCE, PUS7, BACE1, NR5A1, MSH6, PEX7, PCCA, MSH3, EHHADH, PLSCR4, CAT, CYP2E1, PHLDB3, PLCB1, SLC27A2, NOTCH2, KMT2E, RPS19BP1, NOXO1, FOXO4, PTGS2, HACD3, HACD2, GOLGA7B, APH1A, ANKMY2, POLD1, EIF4E, PMS1, CYB5A, AKIRIN2, MSR1, NOP14, CPSF1…	4656	163	18228	1.65725	0.0110483	0.000336661	0.000326576
		Adrenal	GOTERM_MF_DIRECT	GO:0061630~ubiquitin protein ligase activity	40	2.53646	1.73968e-05	TRIM50, TRIM52, TRAF3IP2, UHRF2, UBE3D, UBR4, UBR3, UBE2D1, UBE3A, UBR2, UBE3B, TRIM9, UBR7, TRIM5, TRIM2, TMEM129, TRIM3, TRIM24, TRIM68, TRIM25, TRIM27, VPS18, TRIM62, TRIM63, TRIM41, SYVN1, WWP1, WWP2, TOPORS, TRIM17, TRIM13, UBE2O, TRIP12, TRIM59, TRIM37, TRIM38, TRIM54, TRIM10, TRIM11, TRIM34	1247	280	18228	2.08821	0.0144558	0.000621091	0.000583247
		Adrenal	GOTERM_MF_DIRECT	GO:0061631~ubiquitin conjugating enzyme activity	12	0.760938	1.78091e-05	UBE2W, UBE2B, UBE2Q2, UBE2N, UBE2O, UBE2D1, UBE2G1, UBE2G2, UBE2J2, UBE2K, UBE2J1, UBE2L3	1247	36	18228	4.87249	0.0147958	0.000621091	0.000583247
		Adrenal	GOTERM_MF_DIRECT	GO:0003712~transcription cofactor activity	52	0.919866	6.48816e-06	PHF2, NAB1, FHL2, JMJD1C, PSIP1, RSF1, FHL5, LDB2, MED15, PHF8, MED17, MED12, MED13, KAT5, MED10, DPF2, KAT8, KAT7, PIAS4, MED1, KDM2A, KDM2B, MED8, MED9, PIAS2, PIAS1, SAP30, MED22, MED24, AEBP2, EWSR1, KAT6B, KDM3A, DDX1, PXN, MED12L, BCLAF1, BTAF1, MED30, NSD1, CAMTA2, RALY, PPARGC1A, AKIRIN2, AKIRIN1, PHF10, FUS, PHF12, NMI, MED13L, GON4L, HDGF	4656	114	18228	1.78577	0.0163258	0.000484131	0.000469628
		Adrenal	GOTERM_MF_DIRECT	GO:0008022~protein C-terminus binding	54	0.955245	6.84092e-06	MDC1, GPSM2, MRE11, NUMA1, NCF2, CEP120, PHB2, PEX26, MED12, GRIP1, NEFL, CEP250, KPNA3, CEP135, PEX1, ATP1B1, HSPG2, SIRT1, DNM1, MSH2, LCK, PEX6, PEX5, FDX1, MAPRE3, PABPC1, NEIL1, EZR, OPTN, EPB41, FBLN1, FBLN5, PPP2CA, PDZD3, ABL1, PTK2B, MPDZ, FN1, PEX12, DLG1, CDK7, DAB2, CENPF, RAD51, MYO1C, ERCC3, DLG4, AGO2, ERCC2, SDC1, CTNNB1, ERCC6, SAE1, PFKM	4656	120	18228	1.76173	0.0172057	0.00049435	0.000479541
		Adrenal	GOTERM_MF_DIRECT	GO:0017124~SH3 domain binding	37	0.65452	7.01483e-06	KHDRBS1, PTPN22, CBLB, MYPN, CASP9, FUT8, GJA1, SH3BGRL, MICAL1, DPYSL3, ABL1, SIRPA, SH3BGRL2, OSTF1, REPS1, AFAP1L2, AFAP1L1, SGIP1, LANCL1, HIP1R, ADAM10, AFAP1, QKI, CD2AP, DNM2, ENAH, RUFY1, ADAM17, ABI2, ABI1, RUFY2, ELMO1, ADAM9, ELMO2, HCLS1, CRK, CRB3	4656	72	18228	2.01185	0.0176392	0.00049435	0.000479541
		Adrenal	GOTERM_MF_DIRECT	GO:0005178~integrin binding	49	0.866796	8.00213e-06	ITGB1, COL16A1, ITGB5, CD81, ITGB3, ITGB2, ICAM5, F11R, FGF1, ICAM1, COMP, IBSP, KDR, ITGB8, ITGAV, LGALS8, ACTN1, EMP2, NISCH, ADAM17, COL4A3, ANGPTL3, ADAM9, MYH9, ITGA5, LCP1, MFGE8, PLPP3, CD151, FBLN1, PTN, FBLN5, PTPRZ1, GPNMB, JAM2, JAM3, LAMB2, IGF2, FN1, LAMB1, PTK2, COL3A1, CXCL12, P4HB, CALR, FERMT2, PTPN2, FBN1, FERMT3	4656	106	18228	1.80974	0.0200968	0.000548687	0.00053225
		Adrenal	GOTERM_MF_DIRECT	GO:0005547~phosphatidylinositol-3,4,5-trisphosphate binding	22	0.389174	8.70433e-06	ARHGAP9, MYO10, MAPKAP1, GBF1, HIP1R, ARAP3, DAPP1, ARRB1, ARAP1, IQGAP1, IQGAP2, CYTH3, FUNDC2, MYO1B, ADAP2, RACGAP1, KIF16B, BTK, AKT1, OGT, FERMT2, MYO1G	4656	34	18228	2.5332	0.0218409	0.000581129	0.00056372
		Adrenal	GOTERM_MF_DIRECT	GO:0005516~calmodulin binding	59	1.04369	9.68332e-06	MYLK2, RYR2, MYLK, AKAP12, PPP3CB, EEF2K, PPP3CC, CAMKV, AKT1, NOS1, IQCB1, DAPK1, EDF1, PHKA1, MYO7A, IQCG, ENKUR, EEF1A1, ASPM, MYH1, MYH2, MAPKAPK3, MYO3A, MAPKAPK5, PLCB1, MYH7, CAMK2B, CAMK2D, EPB41, PDE1B, PDE1A, CAMK2A, IQGAP1, IQGAP2, IQGAP3, CAMSAP2, CNN3, CNN2, CNN1, CALD1, PHKG2, MYO6, MBP, KCNN2, CAMK2G, MYH10, NGFR, MARCKSL1, ARPP21, MYO10, NOS3, ATP2B4, PHKB, MYO1D, MYO1E, RIT1, MYO…	4656	136	18228	1.6984	0.0242674	0.000629912	0.000611042
		Adrenal	GOTERM_MF_DIRECT	GO:0003713~transcription coactivator activity	29	1.83893	2.95271e-05	TRIM52, SMARCB1, USP16, WBP2, TGFB1I1, UBE3A, XPC, UBE2L3, TRIM28, TRIM24, TRIM25, TRIM27, WWTR1, SS18, WWOX, TRIM62, TRIP4, SMARCA2, TDRD3, TAF6L, SNW1, TADA2A, THRAP3, SUB1, TADA3, TRIM13, TAF6, TRIM37, TRIM38	1247	178	18228	2.3815	0.0244117	0.000987269	0.000927113
		Adrenal	GOTERM_MF_DIRECT	GO:0035091~phosphatidylinositol binding	20	1.26823	3.06679e-05	SNX12, SNX13, SNX24, TULP3, TOM1L1, SNX4, TOM1L2, SNX1, SNX19, SNX2, SNX16, SNX27, SNX17, SNX25, TOM1, SNX9, TLN1, STAM2, SNX5, SNX6	1247	98	18228	2.98316	0.0253427	0.000987269	0.000927113
		Adrenal	GOTERM_MF_DIRECT	GO:0030674~protein binding, bridging	31	0.548381	1.09517e-05	NUFIP1, DDX20, NOLC1, NMD3, APH1A, NCSTN, APH1B, GRB14, PPP4R2, NEFL, NCK1, MEN1, CNTLN, NDC1, AKIRIN2, HSPA8, CAV2, AMFR, CAV1, BFAR, ATP1B3, ATP1B1, DDB1, CNKSR1, COL1A2, PEX3, ERCC2, FSCN1, FSCN3, GAS6, OPTN	4656	57	18228	2.12918	0.0274023	0.000684685	0.000664175
		Adrenal	GOTERM_MF_DIRECT	GO:0050661~NADP binding	21	0.371484	1.10651e-05	G6PD, HIBADH, NOS3, GSR, FMO1, FMO2, FMO3, HMGCR, FMO4, PGD, FMO5, DHFR, POR, NNT, DPYD, CAT, GAPDHS, NOS1, DHCR7, GAPDH, GLYR1	4656	32	18228	2.56918	0.0276819	0.000684685	0.000664175
		Adrenal	GOTERM_MF_DIRECT	GO:0003729~mRNA binding	78	1.3798	1.21185e-05	EIF4A2, PIWIL1, RBM25, CELF2, EIF4A3, HDLBP, PARK7, CASC3, EDC3, PTBP1, EIF4ENIF1, BOLL, PCF11, LUC7L, DENR, RBM5, EIF2A, RBM14, AQR, CLUH, NCBP1, NCBP2, METTL3, RC3H1, PKM, ESRP1, LUC7L3, NCBP3, NUP98, NSRP1, SF1, FYTTD1, KHDRBS1, SLBP, DDX6, RBM47, RBM8A, CSTF3, RBM4B, CSTF2T, HNRNPLL, FXR1, NXF1, SCAF8, NXF3, PCBP4, PCBP1, PCBP2, IGF2BP3, IGF2BP2, PAIP2, SF3B1, N4BP1, CPSF6, MYEF2, RBPMS, CNBP…	4656	195	18228	1.56598	0.030277	0.000732015	0.000710086
		Adrenal	GOTERM_MF_DIRECT	GO:0051787~misfolded protein binding	16	0.283036	1.3375e-05	HSPA9, HSPA8, HSPA5, HSPA1L, DERL3, HSPA6, DERL1, DERL2, HSPA2, HSPA14, CLU, HSPA13, DNAJC3, BAG6, DNAJB9, HSPA1A	4656	21	18228	2.98282	0.0333633	0.000789124	0.000765485
		Adrenal	GOTERM_MF_DIRECT	GO:0008569~ATP-dependent microtubule motor activity, minus-end-directed	20	0.353794	1.39753e-05	DNAH12, DYNC1H1, DNAH11, DNAH2, DNAH17, DNAH8, DNAH5, DNAH6, ASB14, DNAH9, KIFC3	4656	30	18228	2.60997	0.0348343	0.0008058	0.000781661
		Adrenal	GOTERM_MF_DIRECT	GO:0042162~telomeric DNA binding	9	0.570704	4.24276e-05	UPF2, SMG1, XRCC5, TINF2, TP53BP1, SMG7, SMG5, TELO2, SMG6	1247	21	18228	6.26464	0.0348894	0.00131525	0.00123511
		Adrenal	GOTERM_MF_DIRECT	GO:0008373~sialyltransferase activity	8	0.507292	4.53162e-05	ST6GAL1, ST6GALNAC2, ST3GAL4, ST3GAL5, ST8SIA6, ST6GALNAC4, ST6GALNAC6, ST3GAL3	1247	16	18228	7.30874	0.0372201	0.00135463	0.00127209
		Adrenal	GOTERM_MF_DIRECT	GO:0050840~extracellular matrix binding	10	0.634115	4.80893e-05	VTN, SMOC2, SPARC, SPOCK2, SMOC1, SPP1, SPARCL1, TGFBI, THSD1, THBS1	1247	27	18228	5.41388	0.0394524	0.00138796	0.00130339
		Antler	GOTERM_BP_DIRECT	GO:0006357~regulation of transcription from RNA polymerase II promoter	167	14.7788	5.58041e-23	ZNF177, ZNF175, ZNF692, ZNF570, ZBTB24, ZBTB20, ZNF609, ZNF608, ZFP30, ZMIZ1, ZNF606, ZNF605, ZXDB, ZMIZ2, ZNF329, ZNF449, ZNF689, ZNF567, ZNF565, ZNF322, ZNF287, ZNF18, ZBTB39, ZNF19, ZNF283, ZFP3, ZBTB37, ZFP2, ZBTB32, ZNF705A, ZBTB34, ZBTB33, ZNF16, WDR77, ZNF317, ZNF436, ZNF711, ZNF677, ZSCAN25, TOX, ZNF555, ZNF311, ZNF674, ZNF432, ZSCAN29, ZNF276, ZNF550, URI1, ZBTB8A, ZNF274, ZBTB1, ZNF23, …	956	1324	16614	2.19202	1.31419e-19	1.31363e-19	1.30079e-19
		Antler	GOTERM_BP_DIRECT	GO:0016579~protein deubiquitination	33	2.92035	5.94959e-21	USP13, USP14, USP37, USP15, WDR48, USP38, USP54, USP10, USP32, USP11, USP33, USP12, USP34, TNFAIP3, USP1, USP50, USP30, USP46, USP47, USP25, USP8, USP48, USP7, USP5, USP20, USP42, USP4, USP9X, USP3, USP2, USP45, USP28, USP40	956	73	16614	7.85611	1.40113e-17	7.00266e-18	6.93424e-18
		Antler	GOTERM_BP_DIRECT	GO:0006511~ubiquitin-dependent protein catabolic process	53	4.69027	3.01945e-19	USP37, USP38, USP32, USP33, USP34, UBE2D1, UBE3A, UBE3B, UBE2L3, USP30, USP46, USP47, USP8, USP48, USP7, USP5, USP42, USP4, USP3, USP45, USP2, UBE4A, UBE4B, TRPC4AP, WDR81, USP40, USP13, USP15, USP16, USP10, USP11, USP12, UBR4, UBD, TP53INP2, UBQLN1, USP1, USP50, UBQLN4, UBQLN3, UBQLN2, USP25, USP20, USP22, UBE2G1, WWP2, UBE2G2, USP28, UBQLNL, TOLLIP, TTC3, TRIP12, UBA1	956	216	16614	4.26421	7.1108e-16	2.36926e-16	2.34611e-16
		Antler	GOTERM_BP_DIRECT	GO:0006355~regulation of transcription, DNA-templated	71	6.28319	9.14667e-15	ZNF177, TRRAP, ZMYND8, ZNF45, UBE2L3, ZNF280B, ZNF527, ZNF845, ZNF567, TLE4, TLE3, ZNF484, TLE2, ZNF19, TLE1, ZBTB38, TFB2M, ZNF75D, ZFY, ZFX, TLE6, TFDP2, THAP7, TFEC, ZNF713, TESMIN, ZNF677, ZNF555, ZNF235, VGLL4, ZNF674, ZNF432, ZNF596, USP13, ZNF274, ZNF470, ZNF3, ZNF8, ZBTB4, TAF5L, ZFP57, ZNF507, ZNF624, ZNF502, ZNF226, ZNF621, ZNF862, ZNF268, ZNF420, ZNF189, ZNF286A, ZNF583, ZNF143, ZNF582…	956	444	16614	2.77902	2.14395e-11	5.38282e-12	5.33022e-12
		Antler	GOTERM_BP_DIRECT	GO:0006886~intracellular protein transport	44	3.89381	5.23107e-10	USP6NL, VPS29, TBC1D9B, TMED10, USO1, VPS26A, VPS26B, TBC1D10C, VPS11, TOM1, VTI1A, TLK1, TBC1D14, TMED2, VPS35, TMED1, TMED7, TBC1D17, TMED5, VPS39, TBC1D15, YWHAH, TRIM23, TBC1D16, WLS, TMED4, TBC1D8B, VPS18, TMED9, TICAM2, VPS33A, XPO7, SYTL3, SYTL2, WDR11, TOM1L1, TBCK, TOM1L2, XPOT, TBC1D4, VPS41, TBC1D25, VIPAS39, VPS45	956	264	16614	2.89644	1.23192e-06	2.46279e-07	2.43873e-07
		Antler	GOTERM_BP_DIRECT	GO:0006914~autophagy	21	1.85841	1.32603e-09	USP13, TIGAR, VCP, USP10, TRAPPC4, VPS13A, UMOD, WIPI2, VMP1, TMEM59, TM9SF1, TRIM17, VPS51, TRIM5, TOLLIP, VPS11, VTI1A, UBQLN1, TMEM39A, TMBIM6, VPS39	956	70	16614	5.2136	3.12279e-06	5.20244e-07	5.15161e-07
		Antler	GOTERM_BP_DIRECT	GO:0006897~endocytosis	75	1.31857	7.74068e-10	LGALS3BP, ITSN2, DENND1C, APP, DENND1B, SH3GL3, LRRK2, ITSN1, INPPL1, SNX10, MIA3, PIK3C2A, FNBP1L, CLINT1, LOXL2, MRC2, EEA1, GHR, RABGEF1, DPYSL2, ANXA6, ENPP2, OLR1, DNM1L, AP2M1, CSNK1G3, RALBP1, SCARA5, FNBP1, EPS15L1, GAPVD1, DNM1, DNM2, EPN2, EPN3, DNM3, RABEP1, HEATR5A, RABEP2, PIK3C3, ENTHD1, PLA2R1, CSNK1G2, CSNK1G1, BECN1, RAB1A, RAB5B, LRP5, C9ORF72, LRP6, NCKIPSD, CDC42, AP3M2, AP3M1…	5010	133	16614	1.87002	5.7188e-06	5.71804e-06	5.69559e-06
		Antler	GOTERM_BP_DIRECT	GO:0051301~cell division	96	1.68776	1.65858e-09	MAP10, RB1, ANKLE2, CCNT1, CLTC, KIF11, SMC3, CCAR1, PPP1CB, PPP1CC, CCND3, CDC23, MAEA, CHMP1B, ENSA, NUF2, CDC27, OIP5, KMT5A, DIS3L2, NUDC, ANAPC7, IST1, SPICE1, HAUS3, KNL1, ACTR8, MASTL, CDC40, CDC25A, CDC25B, HAUS1, CCNA2, SGO2, ASPM, PSRC1, KATNAL1, KIF2A, CCNE2, PARD3, SPECC1L, ANAPC4, MAPRE3, ANAPC5, ARHGEF2, MAPRE1, MAPRE2, ANAPC1, PAFAH1B1, ARL8B, ANAPC2, BECN1, SEH1L, CDCA2, ANAPC16, …	5010	186	16614	1.71157	1.22535e-05	6.12598e-06	6.10193e-06
		Antler	GOTERM_BP_DIRECT	GO:0000209~protein polyubiquitination	29	2.56637	5.7218e-09	UBE3D, TNKS, UBE2D1, UBE3B, UBE2L3, UBE2J1, TNKS2, UBE2Q2, TRIM5, TMEM129, TRIM3, UBR5, TRIM27, UBE2B, WWP1, UBE4B, WWP2, UBE2G1, UBE2G2, TOPORS, UBE2W, UBOX5, UBE2N, UBE2V2, TRIP12, TRIM38, UBE2V1, UBE2K, TRIM34	956	140	16614	3.59987	1.34747e-05	1.87198e-06	1.85369e-06
		Antler	GOTERM_BP_DIRECT	GO:0000278~mitotic cell cycle	23	2.0354	6.36188e-09	WDHD1, USP16, TUBGCP2, TUBB, XRCC2, USP3, TBCD, TUBE1, TUBG2, TUBG1, TUBB4A, TUBA4A, WAPL, TUBA1C, TUBA1B, WEE1, TUBA1A, TADA2A, TADA3, TUBGCP5, TUBGCP6, TUBGCP3, TUBA8	956	91	16614	4.39241	1.49821e-05	1.87198e-06	1.85369e-06
		Antler	GOTERM_BP_DIRECT	GO:0015031~protein transport	128	2.25035	3.10535e-09	GOLT1B, NUP188, PHAX, SCAMP5, SCAMP4, RABGEF1, ARL6IP5, SEC62, NSF, CADPS2, ATG3, COG8, COG5, IST1, COG4, ARRDC2, ATG9A, ARRDC3, COG2, COG1, ACTN4, SCAMP1, SCAMP2, RUFY1, NUP93, HGS, KDELR2, NUP98, KIF20A, STAM2, ARL8B, CALCRL, SEH1L, STXBP3, STXBP1, STXBP2, NMD3, PSEN1, LIN7C, MTM1, SNX3, SNX4, AP5M1, NUP85, MYO6, SLC15A4, RAB6B, RAB11FIP5, RAB4B, SEC16A, CAV1, SNF8, DNAJC14, KLHL20, COL1A1, ARH…	5010	270	16614	1.57211	2.29421e-05	7.64641e-06	7.61639e-06
		Antler	GOTERM_BP_DIRECT	GO:0006888~ER to Golgi vesicle-mediated transport	22	1.9469	1.32482e-07	TMED9, TMED10, TICAM2, TRAPPC4, USO1, TRAPPC8, YIF1A, VAMP7, TFG, ZW10, TRAPPC12, YIPF6, VTI1A, TRIP11, TMED2, TRAPPC11, TMED1, WHAMM, TMED7, YKT6, TMED5, TMED4	956	98	16614	3.90133	0.000311946	3.46514e-05	3.43128e-05
		Antler	GOTERM_BP_DIRECT	GO:0071108~protein K48-linked deubiquitination	11	0.973451	2.16375e-07	USP13, VCPIP1, USP25, USP8, USP37, USP5, USP20, USP33, USP34, USP50, TNFAIP3	956	23	16614	8.31153	0.000509433	5.09347e-05	5.0437e-05
		Antler	GOTERM_BP_DIRECT	GO:0007030~Golgi organization	20	1.76991	3.80984e-07	USP6NL, TMED9, TMED10, TICAM2, UBXN2B, UBXN2A, TANGO2, SURF4, TJAP1, VMP1, VPS51, ZW10, TRAPPC12, TRIP11, TMED2, TRAPPC11, TMED1, TMED7, TMED5, TMED4	956	87	16614	3.99509	0.000896816	8.15307e-05	8.07341e-05
		Antler	GOTERM_BP_DIRECT	GO:0042147~retrograde transport, endosome to Golgi	17	1.50442	5.65612e-07	TMEM87A, VPS29, TMEM87B, VPS26A, VPS26B, VPS51, VPS50, VPS52, TBC1D10C, VTI1A, UBE2O, VPS35, TBC1D23, TRIM27, TBC1D17, YKT6, VAMP3	956	65	16614	4.54519	0.00133113	0.000110954	0.00010987
		Antler	GOTERM_BP_DIRECT	GO:0000226~microtubule cytoskeleton organization	22	1.9469	1.86675e-06	TUBB, ULK4, TBCD, TUBE1, TUBG2, TUBG1, TUBB4A, TUBA4A, TTBK2, TTLL7, TUBA1C, TTLL6, TUBA1B, WEE1, TTLL5, TUBA1A, TTLL1, TACC1, TTLL11, TACC2, VAMP4, TUBA8	956	114	16614	3.35378	0.00438656	0.000338026	0.000334723
		Antler	GOTERM_BP_DIRECT	GO:0008360~regulation of cell shape	65	1.14276	6.46473e-07	CYFIP1, SH3KBP1, F11R, RND2, RND3, EPS8, PALM, KDR, RAC2, PLXNC1, BVES, ANXA1, DAPK3, RHOG, PRPF40A, ARAP1, RHOF, F2, RHOA, ERMN, CDC42EP4, KIT, MYH9, CDC42EP1, PHIP, PKHD1L1, EZR, ALDOA, CDC42SE1, CSF1R, EPB41, PALM2, HPN, LPAR1, RHOBTB3, ARHGAP18, ARHGAP15, CORO1A, RHOBTB1, MYL12B, RHOBTB2, SLC9A3R1, STRIP2, PALMD, PLXNA1, PTK2B, MYH10, SEMA4A, SEMA4D, MYO10, RDX, FN1, MSN, BAIAP2, PTK2, FMNL3,…	5010	125	16614	1.72441	0.00476476	0.00119387	0.00118919
		Antler	GOTERM_BP_DIRECT	GO:0006635~fatty acid beta-oxidation	28	0.492264	2.48559e-06	ABCD4, ABCD2, ECHS1, ACAA2, ABCD3, HSD17B4, CROT, HSD17B10, ACAT2, ACAT1, SCP2, CPT2, ACADM, ACAA1, ABCD1, DECR1, CPT1B, HADHB, HADHA, SLC25A17, ACOX2, EHHADH, PEX5, ECHDC1, ECHDC2, SLC27A2, PPARD	5010	41	16614	2.2647	0.018196	0.00367222	0.0036578
		Antler	GOTERM_BP_DIRECT	GO:0006099~tricarboxylic acid cycle	23	0.40436	3.26937e-06	FH, PDHA1, MDH1, MRPS36, IDH3G, MDH2, IDH1, IREB2, IDH2, DLST, OGDHL, PDHB, SDHA, SUCLA2, SDHAF2, OGDH, IDH3B, SUCLG2, ACO1, ACO2, DLAT, IDH3A, MDH1B	5010	31	16614	2.46038	0.0238648	0.00402514	0.00400934
		Antler	GOTERM_BP_DIRECT	GO:0050790~regulation of catalytic activity	58	1.01969	4.7392e-06	GDI1, NCF2, GDI2, CCNC, ARHGEF10L, ARHGAP36, PRKAG3, RGS4, RABGEF1, PPP2R1A, PPP2R5E, PSMD2, ARHGDIA, ARHGDIB, RAC2, CAPN3, FBXO8, CTSB, AGFG1, PPP1R16B, HSP90AA1, PARP1, IGFBP3, AP3B1, ARFGAP3, PRKAB1, ARFGAP2, DPM2, ARHGAP10, ACAP1, RABEP2, DAD1, RGN, PLCB1, LLGL1, BECN1, SEC23A, BRCC3, HIF1A, RIC8A, RANBP3L, PRKAR2B, SEC23B, SLAMF1, EIF2B2, RANBP3, CCZ1, ELP3, ELP4, GDAP2, RCAN1, PPP2R2B, PRKR…	5010	113	16614	1.7021	0.0344074	0.00500121	0.00498158
		Antler	GOTERM_CC_DIRECT	GO:0005829~cytosol	1459	21.853	6.34153e-110	ARAF, NOC2L, LIPA, LIPE, ALKBH5, CAPNS1, AKT2, DPYSL2, GPBP1, DPYSL3, AKT1, BBX, MEF2A, ATG3, STARD4, SDS, RBFOX2, GAPVD1, EML1, SND1, CD2AP, BCR, RUFY1, MTHFD1, RUFY3, PSME3, CLNS1A, DDIT4, PSME4, OPTN, SKAP2, SLBP, MTMR2, CDCA2, ABCB6, SHMT2, ABCB4, FLII, SHMT1, COPS7A, PLA2G6, OAZ1, NCAPH, GIGYF2, HSPH1, RNF216, MYO6, MOV10L1, PIP5K1B, PIP5K1C, LTA4H, PSMF1, CTC1, GSTM1, JUP, LRBA, SNF8, ERLIN…	5226	2892	20519	1.68756	7.8635e-107	7.8635e-107	7.0391e-107
		Antler	GOTERM_CC_DIRECT	GO:0005737~cytoplasm	1397	24.5605	1.32532e-67	NUP107, SPINT2, PTPDC1, MYLK, LIPE, SAMD14, LSM12, SCP2, PPP4R2, CAPNS1, DPYSL5, AKT2, DPYSL2, DPYSL3, AKT1, PKNOX1, PRKACB, PKNOX2, MEF2C, SDS, RBFOX2, FNBP1, STARD8, STARD9, FRS2, DICER1, PRKAB1, SND1, EML3, EML4, RUFY1, ACE2, DDX39A, DDX39B, PRKAR1A, RUFY3, PSME3, FEZ1, DDIT4, RUFY2, FEZ2, PADI4, CYP2E1, OPTN, SKAP2, IDO1, SLBP, MTMR2, MTMR3, SHMT2, FLII, SHMT1, HPN, ACTL7B, NCAPG, COPS7B, COP…	5226	3786	20519	1.44878	1.6434e-64	8.21699e-65	7.35553e-65
		Antler	GOTERM_CC_DIRECT	GO:0005654~nucleoplasm	998	14.6097	1.15196e-46	ATF1, SLA2, NOC2L, LIPA, PTPDC1, SCP2, PPP4R2, AKT2, AKT1, BBX, PKNOX2, MEF2A, STARD3, RBFOX2, SECISBP2, DNTTIP2, EWSR1, PSME3, PSME4, CGGBP1, SKAP2, SLBP, CDCA2, ABCB6, ABCB4, FLII, SHMT1, MYNN, GATA6, CDCA8, COPS7B, COPS7A, ABCB8, NCAPH, HSD11B2, HSPH1, GRPEL1, RNF216, EPB41L2, PIP5K1C, LTA4H, ATRIP, CTC1, NGFR, SNF8, BTBD10, PBX1, MLLT10, AGO3, NAPEPLD, SFXN4, FERMT2, EFCAB6, CTCF, LRRC32, JPH…	5226	2146	20519	1.5204	1.42843e-43	4.76142e-44	4.26224e-44
		Antler	GOTERM_CC_DIRECT	GO:0005634~nucleus	1570	31.2389	7.14112e-33	TCERG1, VEZT, ZNF175, TRRAP, TESK2, UBE2L3, ZNF609, ZNF608, ZNF606, ZNF605, ZXDB, TRIM24, UBAP2L, SYNPO, VPS36, TRIM23, TSPYL2, ZNF287, ZNF18, ZNF19, TSPYL1, ZNF283, ZFP2, THAP2, WDR76, UHMK1, WDR77, XRN1, THAP7, ZW10, ZC3H11A, XRN2, TYRO3, TFAM, UPRT, TRIB3, ZSCAN25, TRIB1, TRIB2, TRIM11, TSPYL4, ZSCAN29, ZNF276, ZBED9, URI1, ZBTB8A, ZNF274, XPC, ZNF23, ZNF26, TTBK2, UBE2J1, WDR70, ZNHIT6, XRRA1…	5226	3985	20519	1.80141	3.35633e-30	3.35633e-30	3.13495e-30
		Antler	GOTERM_CC_DIRECT	GO:0005813~centrosome	211	3.70956	1.06382e-24	MAP10, HNRNPU, PHAX, CSPP1, CDC27, PCLAF, DPF2, RTTN, KIFAP3, PRKACB, CDK5RAP3, MTUS2, IFT80, CSNK1D, NUP93, DYNC1LI1, IFT88, KATNAL1, PRKAR1A, CEP57L1, IFT81, FEZ1, AKAP9, CCDC81, ATP6V0D1, OBSL1, CALM, FBF1, SLAIN2, SKA3, PKHD1, DYNC2LI1, PRKAR2B, PRKAR2A, CEP70, CEP72, CEP76, PLK4, PLK5, PLK2, PLK1, CCDC88B, CCDC88A, CYLD, ARL2BP, CDC16, MKS1, ATM, CEP85, CALM2, RAD18, CEP89, CCNJL, DENND1C, C…	5226	439	20519	1.88714	1.31913e-21	3.29783e-22	2.95209e-22
		Antler	GOTERM_CC_DIRECT	GO:0005739~mitochondrion	373	6.55767	4.53226e-23	DMGDH, ISCA1, OSGEPL1, CLPB, GLDC, ACSM1, ECI2, ARAF, DCAF8, ABAT, MTFR1L, PHB2, ELK3, LIPE, GJA1, SCP2, CDK5RAP1, PDK4, AKT1, CPNE3, ACAD11, GLUL, FBXO7, ACAD10, PDK2, PDK1, MCCC2, PDHX, STARD3, ACOT9, SDS, RSAD2, ACSL1, PRKCE, ECH1, RSAD1, MCCC1, MTUS1, ACSL5, ACSL4, HOGA1, CPT1B, ATG13, GCAT, PISD, CYP27A1, LARS2, PPA2, PDE12, FDX1, DDIT4, GUF1, SUCLG2, LAP3, ALDH7A1, PIF1, GCDH, AARS2, MAOB, …	5226	937	20519	1.56299	5.62e-20	1.124e-20	1.00616e-20
		Antler	GOTERM_CC_DIRECT	GO:0005794~Golgi apparatus	374	5.45007	1.10953e-21	APP, EHF, CHIC2, GORAB, PITPNB, STMN3, GCC2, GCC1, SLA2, PWP1, NDST2, GOLGA3, GOLGA4, ALKBH5, RUSC1, CHEK2, GOLGA1, KDR, KIFAP3, PAQR8, CUBN, ST6GAL1, RSAD2, ENTPD4, GLCE, SACM1L, PRKCE, PAQR3, AP1B1, MTUS1, COG1, CSNK1D, AP1AR, ACSL3, FNDC3A, SPATA16, RNF128, FEZ1, KIF20A, PLPP3, OBSL1, OPTN, PDXDC1, ABCB6, MAPKAP1, SLC35D2, MTTP, GIGYF2, ABO, APH1A, PKHD1, SNX1, NCSTN, PRRC1, PDCD10, MYO6, ST3G…	5226	755	20519	1.61214	1.37582e-18	2.29303e-19	2.05263e-19
		Antler	GOTERM_CC_DIRECT	GO:0016607~nuclear speck	160	2.81294	1.18367e-18	MAML2, EIF4A3, JADE1, GPATCH2, INPPL1, HNRNPU, CWC25, SMC5, STK19, CASC3, NR3C1, SMC4, EFTUD2, PPP1CC, PNN, ALKBH5, NAMPT, OIP5, CCNL1, PSKH1, DDX17, FNBP4, PPP1R16B, PNISR, IK, MEF2C, SLC34A1, DNAAF1, PPP4R3A, PRPF4B, PPP4R3B, GCAT, CDC40, PIAS1, SRRM1, RUFY1, ATXN2L, PRPF4, DDX39A, PRPF6, DDX39B, PRPF3, PSME4, SRSF3, SRSF4, SRSF5, PPIG, SRSF6, RAF1, CBLL1, FTO, RBM8A, EPAS1, ARHGAP18, FOXO4, HI…	5226	335	20519	1.87526	1.46775e-15	2.09678e-16	1.87696e-16
		Antler	GOTERM_CC_DIRECT	GO:0016020~membrane	325	5.71378	2.54131e-18	GLTP, PI4K2B, HPSE2, PKD2L2, CYB5D2, ACTB, LIPE, DPYSL2, ARL6IP5, DAG1, PIEZO1, DIP2A, SEC62, ENTPD1, ACSL1, PRKCB, COG5, ENTPD4, BROX, ENTPD5, IL1R2, ACSL6, COG2, ACSL5, COG1, ACSL4, ACSL3, GAPVD1, HSPG2, BCR, CYP27A1, PRKD3, PLPP3, MACF1, MTMR2, SLC45A3, MTMR3, RRAD, CFI, HPN, MTMR4, GIGYF2, ABO, FXR1, NEU3, ABR, AP5M1, RNF215, PDGFD, INPP5D, NEU1, INPP5K, RAB11FIP5, BBS2, ACE, CYP4F2, LRBA, ED…	5226	837	20519	1.52456	3.15123e-15	3.93904e-16	3.52607e-16
		Antler	GOTERM_CC_DIRECT	GO:0030496~midbody	84	1.47679	1.65553e-17	MAP10, CEP126, CLIC4, GDI1, MTCL1, CTNND1, SLC2A1, HNRNPU, KEAP1, PIK3CB, PPP1CC, ALKBH4, RASGEF1B, RACK1, NEK2, CEP55, RAB8A, SH3GLB1, NUDC, IST1, ANXA11, RHOA, SIRT2, GEM, EML3, DNM2, EML4, ASPM, PSRC1, KATNAL1, MAK, EXOC3, PIK3C3, BIRC6, MAPRE3, LAP3, KIF20A, ARL8B, RALB, CTDP1, CCDC69, DCTN3, GNAI3, RNF8, CDCA8, KLHL13, IQGAP1, GNAI1, HSP90B1, CENPC, GNAI2, CDC42, PGRMC1, RACGAP1, MICAL1, RAD…	5226	140	20519	2.3558	2.05286e-14	2.28096e-15	2.04183e-15
		Antler	GOTERM_CC_DIRECT	GO:0048471~perinuclear region of cytoplasm	194	3.41069	2.489e-16	CYFIP2, CYFIP1, APP, MLC1, GOLGA1, PCLAF, MAP1S, PRKCE, PRKCD, ALG2, CSNK1D, ACTN4, ACSL3, DICER1, GTPBP4, SHTN1, RNF128, EZR, OBSL1, OPTN, MTMR2, FXR1, PKHD1, CYB5R4, PRDX5, MYO6, PLCG2, ATP6V0A2, INPP5K, APOD, PSMF1, ATP6V0A1, SEC31A, ABCA1, NDFIP2, NDFIP1, GSDMA, FZD5, PDE2A, SNF8, PUM2, EHD1, EHD2, CYLD, EHD3, CALR, FBXL5, LGMN, ITM2C, ARF3, CLIC4, ARF1, MTMR14, ARHGAP1, CLINT1, PHEX, HYAL2, …	5226	449	20519	1.69645	2.75335e-13	3.08635e-14	2.76279e-14
		Antler	GOTERM_CC_DIRECT	GO:0005783~endoplasmic reticulum	324	4.64135	3.01769e-14	AHCYL2, ANKLE2, LPGAT1, KEAP1, MLC1, EMC10, CYB5D2, IFIT2, GJA1, NSDHL, SCP2, KDR, PIEZO1, PIP4K2C, KIFAP3, SEC62, GLUL, CUBN, STARD4, RSAD2, ACSL1, ENTPD5, SACM1L, PRKCE, PRKCD, ACSL6, ALG2, ACSL5, ACSL4, ACSL3, ALG1, CPED1, RNF128, PNLDC1, KDELR2, PDXDC1, FUT10, MTTP, HACD3, HACD2, GIGYF2, PGS1, APH1A, PKHD1, HSD11B2, CYB5R4, SGPL1, NCSTN, CYB5R3, APH1B, SERPINH1, INPP5K, SSR1, APOD, ARSG, PSMF…	5226	686	20519	1.51101	3.74456e-11	3.11828e-12	2.79136e-12
		Antler	GOTERM_CC_DIRECT	GO:0000139~Golgi membrane	140	2.46132	3.46046e-13	ATP8A2, GOLT1B, CLSTN2, PGAP2, GALNT16, CLSTN3, GALNT15, PITPNB, CLSTN1, GOLIM4, MANEA, GBA2, SCAMP5, NDST2, GOLGA5, CHP1, CLCC1, SH3GLB1, RAB2A, RAB2B, COG8, ST6GAL1, COG5, COG4, GLCE, SACM1L, ATG9A, GOLPH3L, ADAM10, CSNK1D, MR1, KDELR2, PLPP3, HPD, LLGL1, BLZF1, RNF121, RTN3, COPB2, COPA, FUT10, COPB1, ARL1, PSEN1, PLD3, GLG1, SCFD1, MAN2A2, PDCD10, CHST10, INPP5E, ST8SIA4, ST3GAL5, CHST14, RAB…	5226	315	20519	1.74504	4.2911e-10	3.30075e-11	2.9547e-11
		Antler	GOTERM_CC_DIRECT	GO:0005789~endoplasmic reticulum membrane	208	3.65682	1.22016e-12	LPGAT1, PGAP2, PITPNB, RTCB, GBA2, NSDHL, BSG, ARL6IP5, BCAP29, STARD3, ALG9, RSAD2, SACM1L, CYP39A1, POR, SOAT1, SOAT2, KDELR2, CYP2E1, PLPP3, HPD, RNF121, RETSAT, ABCB6, SAR1B, FUT10, HPN, HACD2, PTDSS2, CYB5R3, SSR1, FDFT1, SEC31A, NUS1, FZD6, ERLIN1, ERLIN2, EXT2, SQLE, CYP1A2, CALU, CYP1A1, ATG2A, CALR, PIGN, MIA2, PIGZ, MIA3, PIGV, JPH1, CYB561D2, HERPUD1, ARV1, PCYT1A, SSR2, SSR3, SLC35G1,…	5226	527	20519	1.54967	1.51297e-09	1.08071e-10	9.67412e-11
		Antler	GOTERM_CC_DIRECT	GO:0005874~microtubule	106	1.86357	3.0173e-12	RASSF1, KIF5C, CSPP1, KIF5B, DPYSL2, STMN1, NUSAP1, KIF21A, CDK5RAP3, MAP1S, EML4, SHTN1, DYNC1LI1, CLIP1, STIM1, KATNAL1, MAP1B, KIF20A, FKBP4, KIF20B, MACF1, AKNA, IQGAP1, KLC1, NDRG1, CAMSAP1, DYNC2LI1, KLC4, HSPH1, KLC2, DPP9, MAP2, MAP4, DNAH12, DNAH11, DNAH17, ODF2, DNAH14, CCT6A, DLG1, KIF18A, HOOK2, HOOK1, MAP3K11, CEP57, SPEF1, KIF15, MAP1LC3B, KIF19, KIF13B, KIF1B, KIF1A, DNM1L, NDEL1, …	5226	224	20519	1.858	3.74139e-09	2.4943e-10	2.2328e-10
		Antler	GOTERM_CC_DIRECT	GO:0005764~lysosome	105	1.84599	2.13401e-11	SCARB1, MLC1, IFI30, LAPTM4B, GJA1, CAPN2, PIP4K2A, AP5S1, CHID1, SLC11A1, ARRDC3, CYBB, PLA2G15, RRAGA, HGS, RRAGB, PLBD1, SQSTM1, ARL8B, IFNAR1, SIDT2, ATP6V1A, CALCRL, GNS, C9ORF72, SNX1, NCSTN, AP5M1, SNX2, MAN2A2, PSAP, ARSK, NEU1, ARSG, CTSA, CD164, HSPA8, ACE, ABCA5, FUCA1, GLMP, KLHL22, GGH, PRDX6, CHMP2B, PPT1, MAN2B1, CALR, FGFR3, ITM2C, LGMN, CPQ, HEXB, GBE1, LRRK2, HEXA, CTSZ, CLTC, C…	5226	227	20519	1.81614	2.64617e-08	1.65385e-09	1.48047e-09
		Antler	GOTERM_CC_DIRECT	GO:0016324~apical plasma membrane	107	1.88115	5.9703e-11	AQP5, SLC4A2, PLB1, AQP1, GJA1, CDH2, SLC39A8, ENPP3, ATP6V1E1, SLC16A3, IL6R, SLC39A4, SLC34A3, SLC34A2, CUBN, PRKCI, ABCG5, SLC6A19, SLC30A5, SLC34A1, ATP1B3, LMO7, PDZK1, ATP1B1, ACE2, ADAM17, PARD3, SCNN1B, SCNN1A, DPEP1, EZR, ATP6V0D2, PLPP1, ABCG2, ATP6V1A, ENPEP, STXBP3, SLC22A2, ABCB4, SLC22A1, PSEN1, PLD1, PRKCZ, AGER, SLC9A1, DPP4, PKHD1, SLC9A3R1, PDZD3, ATP6V0A4, SLC38A3, SLC10A2, FZD…	5226	236	20519	1.78016	7.40317e-08	4.35481e-09	3.89826e-09
		Antler	GOTERM_CC_DIRECT	GO:0005819~spindle	49	0.861463	6.40974e-11	RB1, CLTC, BUB1B, NR3C1, CCAR2, KIF15, MAEA, MYC, CDC27, CHAMP1, AKT1, NDEL1, ANAPC7, MAP1S, SPICE1, ANXA11, HAUS3, HAUS1, SPECC1L, MYH9, ANAPC5, ARHGEF2, KIF20A, MAPRE1, PAFAH1B1, ARL8B, RGS14, DCTN3, SPATA5, SPATA5L1, PPP2R3C, NUP85, E4F1, MAP2K5, SAC3D1, CBX3, CSNK1A1, PLK1, MICAL3, KLHL22, ATAT1, AGBL5, CYLD, ARL2BP, PRC1, ERCC2, ATM, MMS19, KBTBD8	5226	80	20519	2.40488	7.94808e-08	4.4156e-09	3.95267e-09
		Antler	GOTERM_CC_DIRECT	GO:0005759~mitochondrial matrix	82	1.44163	1.09679e-10	DMGDH, GFM1, ALAS1, ACSM3, ACSM1, LRRK2, NDUFA10, ABAT, ETFA, OGDHL, ACSM2B, CCAR2, ACADL, DBT, FPGS, LONP1, PDK4, MTERF1, PMPCA, DLAT, ACADM, ACADS, PDK2, PDK1, METTL17, MCCC2, PDHX, DIMT1, MARS2, NSUN3, MCCC1, DARS2, SIRT5, CLPX, COASY, SIRT3, PCCA, SDHAF2, SDHAF3, PDE12, IVD, PCCB, FDX1, RPUSD3, PPIF, GUF1, CASQ1, CARS2, GCDH, ACSS3, ECHS1, OAT, SHMT2, AK3, DLST, AK4, PPM1K, MTIF3, FOXO3, HSPD…	5226	167	20519	1.9279	1.36002e-07	7.15801e-09	6.40757e-09
		Antler	GOTERM_CC_DIRECT	GO:0032991~macromolecular complex	136	2.391	1.72156e-10	GOLT1B, CLSTN3, ABAT, NR3C1, F11R, PHB2, ACTB, IPO4, CNST, SCP2, FAM186B, AKT2, GRB10, CAPN3, CEP250, AKT1, NEK2, CDK5RAP3, RNF111, SH3GLB1, MEF2C, MITF, RUNX1, BCR, CLDN3, PADI4, PPIB, EZR, ASF1A, KPNB1, KMT2E, KHDRBS1, BLM, MAGED1, EPB41, NPR3, PEX11B, FOXO3, CORO1A, GIGYF2, HSP90B1, STK3, RAD51AP1, C3, HSPH1, BTBD1, IRAK1, MIER3, MIER2, ABL1, MBP, NAE1, CEP76, RBM10, STRA6, SIGLEC15, PRELID1, …	5226	326	20519	1.63798	2.13473e-07	1.04977e-08	9.39715e-09
		Antler	GOTERM_CC_DIRECT	GO:0005856~cytoskeleton	132	2.32068	1.77784e-10	FHOD1, FRMPD2, JADE1, INPPL1, FNBP1L, ACTB, ACTG1, PPP1CC, DPYSL2, ARL6IP5, DAG1, MYLIP, SLC30A9, FNBP1, DYRK1A, ACTN4, MYO7A, EML1, ERMN, FRMD1, KLHL41, EML3, EML4, SHTN1, EML5, PREPL, FRMD6, RNF128, FRMD8, CDC42SE1, EPB41, CCDC146, PXN, RHOBTB3, GLG1, RHOBTB1, CORO1B, RHOBTB2, CNN1, EPB41L1, EPB41L2, MICAL1, INPP5D, PACSIN2, MAP2K6, JUP, DMPK, RDX, MICAL3, MSN, PARVA, PARVB, SSH2, PTK2, NOSTRIN…	5226	314	20519	1.65056	2.20452e-07	1.04977e-08	9.39715e-09
		Antler	GOTERM_CC_DIRECT	GO:0005925~focal adhesion	75	1.31857	3.79485e-10	ITGB1, BCAR3, MDC1, NRP1, ITGB5, SH3KBP1, ITGB3, ITGB2, ITGA2B, ILK, ACTB, ACTG1, DCAF6, LASP1, ANXA6, PPFIA1, DAG1, ITGB8, CPNE3, ITGAV, GIT1, DST, ACTN3, ACTN2, ACTN1, ITGA1, AFAP1, SHROOM4, SENP1, ENAH, ADAM17, PALLD, IRF2, MYH9, ITGA5, LCP1, MAPRE1, EZR, MAPRE2, EPHA2, GRB7, RALA, SRC, ABCB4, PXN, IQGAP1, LPP, LIMA1, FLRT3, INPP5E, ATP6V0A2, PTK2B, CLASP1, ARL14EP, GSN, CAV2, CAV1, RDX, MSN, …	5226	151	20519	1.95016	4.70561e-07	2.13892e-08	1.91467e-08
		Antler	GOTERM_CC_DIRECT	GO:0031410~cytoplasmic vesicle	99	1.74051	7.3119e-10	MLC1, FNBP1L, RUSC1, FAM3C, AP2M1, SLC39A4, AGFG1, PDGFRB, SH3GLB1, CADPS2, SLC30A9, STARD4, IST1, ARRDC2, FAM91A1, MPEG1, BTK, SQSTM1, ENPEP, MAPKAP1, C5AR1, RHOBTB3, SLC1A3, RHOBTB1, RHOBTB2, PRDX5, ESD, NEU1, N4BP3, KIAA0319L, RAB6B, AP1M2, AP1M1, CD164, DENND4B, DENND4A, CAV1, DENND4C, HPS1, CCDC88A, FES, NOSTRIN, AMOTL2, ATM, CORO7, FGFR1, DENND1C, DENND1B, PIGT, CALCOCO2, CTSZ, DYSF, ARRB1,…	5226	221	20519	1.75885	9.06675e-07	3.94207e-08	3.52879e-08
		Antler	GOTERM_CC_DIRECT	GO:0031965~nuclear membrane	76	1.33615	1.27034e-09	AHCTF1, NUP107, RIF1, PHF20, CASC3, LMNB2, AQP1, PHF8, CDH5, PCM1, RB1CC1, NUP62, SPIN1, MLX, CPNE1, RCC1, SH3BGRL2, CLCC1, SLC16A3, NDC1, LYPLA1, ANXA4, DNAJB12, AEN, PLRG1, RANGAP1, GTPBP4, SENP1, CTDNEP1, NUP93, INPP4A, GCHFR, NUP50, NUP98, PLCB1, GAPDH, KPNB1, STX1A, PAFAH1B1, ANKRD17, DCTN5, GTF3C3, HPN, GATA6, RNF6, AKAP6, NOC4L, HACD3, DNAJB2, BRIP1, FZR1, NUP85, LMNA, MYO6, DHX37, CLCA2, …	5226	157	20519	1.90064	1.57522e-06	6.56344e-08	5.87533e-08
		Antler	GOTERM_CC_DIRECT	GO:0005903~brush border	29	0.509845	1.68994e-09	ENPEP, FLII, SLC2A2, ADD3, AQP1, MYL12B, EPS8, PDZD3, CAPZB, DNM1L, PLS1, SLC34A3, ACTR3, CUBN, SLC34A2, ACTN3, MME, ACTN1, SLC34A1, PDZK1, MYO1D, MYO1E, MYO1B, MYO1C, SOAT2, CAPZA2, MYH9, ANKS4B, EZR	5226	39	20519	2.91958	2.09552e-06	8.38209e-08	7.50332e-08
		Antler	GOTERM_CC_DIRECT	GO:0045121~membrane raft	68	1.1955	1.91305e-09	ITGB1, APP, LRRK2, SLC2A1, MLC1, FAIM2, CBLB, SLC2A4, HK1, IKBKB, GRIP1, LAMP1, PPP2R1B, SGCA, SMPD1, HYAL2, KDR, CAPN2, DAG1, OLR1, CD36, MME, CYBB, EMP2, LAT2, CLIP3, ADAM17, LCK, PECAM1, BTK, IL6ST, PLPP3, ABCG2, STX12, AHNAK, SRC, SLC1A2, ATP1A4, FURIN, ATP1A1, PSEN1, CLN6, EGFR, SLC9A1, DPP4, PPP2CA, EFNB1, SERPINH1, S1PR1, PGK1, MAL2, STOM, CD14, GPM6B, ABCA1, PRNP, ANGPT1, CAV1, ATP2B4, ER…	5226	136	20519	1.96316	2.37218e-06	9.12379e-08	8.16727e-08
		Antler	GOTERM_CC_DIRECT	GO:0016323~basolateral plasma membrane	73	1.2834	6.06336e-09	B4GALT1, SPEF1, CD81, FRMPD2, SLC40A1, SLC2A1, MLC1, AQP4, IDE, SLC4A2, AQP1, DSTYK, HEPH, CDH2, BSG, LEPR, FLOT2, SLC39A8, SLC16A3, SLC13A3, ABCC1, ANXA1, ITGA3, ABCC5, CASK, ATP1B3, SCRIB, ATP1B1, SLC39A14, SLC9B2, SLC7A8, NUMB, SLC29A1, EZR, PLPP3, CD44, SLC29A2, SLC22A6, NDRG4, SLC22A5, LRP1, EPB41, SLC43A3, MTTP, SLC22A1, C5AR1, LPO, SLC3A2, NOD1, ATP1A1, LIN7C, SLC7A1, EGFR, ERBB4, STX2, RH…	5226	153	20519	1.87335	7.51853e-06	2.78465e-07	2.49271e-07
		Antler	GOTERM_CC_DIRECT	GO:0030027~lamellipodium	65	1.14276	9.72409e-09	ITGB1, CYFIP1, SPEF1, INPPL1, ILK, ACTB, ACTG2, PPP1R9B, MYLK, CAPZB, CDH2, DPYSL3, DAG1, RAC2, FLOT2, PLCE1, ACTR3, DBNL, ACTN1, RHOA, SHTN1, ACTA1, CTTN, PALLD, FSCN3, PABPC1, RAPGEF3, EPHA2, ARHGEF6, PLEKHH2, ROCK1, GDPD2, IQGAP2, CORO1A, CORO1B, CORO1C, DPP4, ABLIM1, SNX1, SNX2, ABLIM3, CTNNA1, PTK2B, PLCG1, APBB1, STX2, MYH10, GSN, MYO10, PARVA, ARPC5, PARVB, CDC42BPA, CCDC88A, ARHGAP31, ACT…	5226	132	20519	1.93342	1.20578e-05	4.30638e-07	3.85491e-07
		Antler	GOTERM_CC_DIRECT	GO:0030424~axon	91	1.59986	1.15309e-08	APP, GSK3B, GSK3A, LRRK2, HTR2A, COMT, SLC6A1, ACTB, AQP1, IGF1R, C4A, ALCAM, DPYSL2, BSG, NPTN, KIF13B, NEFL, NEFM, KIF1B, KIF1A, DIP2B, EMB, ACADM, PPFIA2, KIRREL3, MME, DCC, ATP6AP2, DYRK1A, ADAM10, KCNAB2, DNM1, CD2AP, DNM2, BCR, DNM3, STX1B, PALLD, FEZ1, RUFY3, ALDH1A1, FEZ2, RIN3, LLGL1, STX1A, ARL8B, MTMR2, PRKAA1, PRKAA2, HEPACAM, DCTN1, ATL1, STXBP1, SEMA3A, MYCBP2, ITPR1, KATNB1, HTT, N…	5226	207	20519	1.72607	1.42983e-05	4.93047e-07	4.41357e-07
		Antler	GOTERM_CC_DIRECT	GO:0000922~spindle pole	49	0.861463	1.46897e-08	NUMA1, MTCL1, KIF11, CDC14A, CEP128, CDC14B, CSPP1, NUP62, NEK2, CKAP2L, CKAP5, CDC25B, HAUS1, LATS1, ASPM, DYNC1LI1, LATS2, PSRC1, KATNAL1, KIF2A, EFHC1, SBDS, BIRC6, CALM, CTDP1, DCTN1, FBF1, BOD1L1, NEDD9, KATNB1, BRCC3, PPP2CA, PPP2CB, RAD21, POC1A, POC1B, RAE1, PLK4, PLK5, ODF2, PLK2, PLK1, NEDD1, CENPF, CTNNB1, CEP85, CALM1, CALM2, CEP89	5226	90	20519	2.13767	1.82151e-05	6.07175e-07	5.4352e-07
		Antler	GOTERM_CC_DIRECT	GO:0098978~glutamatergic synapse	93	1.63502	2.04782e-08	ITGB1, SNAP25, ARF4, GSK3B, PTPRS, CLSTN2, CLSTN3, ITGB3, LRRK2, CLSTN1, ARPC5L, PPP2R2A, PLAT, GRIK2, ELAVL1, ACTB, GRM1, EPS8, ARHGAP44, GRIP1, PPP3CB, CALB1, CAMKV, RNF19A, FLOT2, KPNA2, PPFIA3, KPNA1, DLGAP4, CADPS2, GRIPAP1, CDKL5, SLC30A3, ACTN1, ADAM10, DYNLL2, RHOA, DNM1, BCR, BCAN, PLCB4, PRKAR1B, PRKAR1A, IL1RAPL2, AKAP9, CDH11, NUMB, SPARCL1, GRIA1, SNAP47, NAPB, NLGN1, RGS14, STXBP1, …	5226	215	20519	1.69837	2.53927e-05	8.1913e-07	7.33253e-07
		Antler	GOTERM_CC_DIRECT	GO:0033116~endoplasmic reticulum-Golgi intermediate compartment membrane	12	1.06195	5.8252e-08	VMP1, TMEM199, TMED9, TMED10, VMA21, SURF4, TMED2, TMED1, WHAMM, TMED7, YIF1A, TMED5	1009	29	20519	8.41489	2.73781e-05	6.84461e-06	6.39316e-06
		Antler	GOTERM_CC_DIRECT	GO:0030054~cell junction	59	1.03727	2.53084e-08	PTPRR, SCHIP1, CTNND1, SMC5, IFI30, CDH5, DSTYK, GJA1, CDH2, PPP1R13L, NAMPT, PDGFRA, MIOS, ITGA3, SCRIB, ACTN4, DNM2, RAD51C, PARD3, PKP2, PECAM1, RAPGEF2, DPEP1, IRF6, DCP2, EPB41, CXCR4, CD99L2, AGER, EGFR, SLC7A2, DPP4, SCIN, RAP1A, SLX4, PUF60, EPB41L2, NACC1, NEU1, CLCA2, MCMBP, PCDH1, DCAF13, IP6K2, AFAP1L1, KDF1, ERBIN, SLC16A10, NUDT9, DLG1, HNRNPK, NFIA, ABI2, DLG4, ABI1, GID8, PAF1, CT…	5226	118	20519	1.96316	3.1382e-05	9.80702e-07	8.77886e-07
		Antler	GOTERM_CC_DIRECT	GO:0005730~nucleolus	288	4.0436	2.92809e-08	EIF4A2, RPL5, GORAB, EIF4A3, RRP1, ADARB1, NOC2L, PWP2, PWP1, RRP8, GOLGA3, NUB1, KAT5, MYC, CPNE3, CDK5RAP3, MED1, DDX18, SCAF11, METTL1, MAP1S, ACSL5, DNTTIP2, GTPBP4, EWSR1, SUB1, SLBP, MEAF6, PRKDC, PRKRIP1, CDCA8, NOLC1, ABCB8, NMD3, RPAP2, CDKN2AIP, PDCD11, ERI1, DHX37, RRS1, GAR1, DPH6, LYAR, KIAA0319L, SPTBN1, N4BP1, NAA50, SRPK2, PLK4, ARL14EP, MAD2L1BP, RPS25, RAD17, SPATS2L, MAGED2, NO…	5226	656	20519	1.37661	3.63076e-05	1.10025e-06	9.84903e-07
		Antler	GOTERM_CC_DIRECT	GO:0005814~centriole	60	1.05485	4.06995e-08	CEP120, CEP164, DEUP1, NUBP1, NUBP2, CEP128, PCM1, CEP250, CEP170, RTTN, CEP290, RAB8A, OFD1, CEP135, IFT140, CEP295, STARD9, SPICE1, IFT88, KIF2A, CEP63, SAXO1, SAXO2, CEP104, AKNA, ROCK1, DCTN1, CCDC146, FBF1, HTT, ODF2L, POC1A, POC1B, CEP76, CNTLN, PLK4, STIL, ODF2, PLK2, CEP152, CEP350, HSPA6, PLK1, MAPK15, AHI1, CCDC88A, NEDD1, MPHOSPH9, KIAA0586, CENPJ, ALMS1, AGBL2, MKS1, CEP162, HYLS1, CE…	5226	122	20519	1.93098	5.04662e-05	1.48434e-06	1.32872e-06
		Antler	GOTERM_CC_DIRECT	GO:0005768~endosome	86	1.51195	7.65884e-08	RAB3B, PI4K2B, STEAP3, ATP8A2, CDKN1B, STEAP4, FKBP15, ITGB3, RAB3D, PTPRN, LRRK2, CLTC, MLC1, ECE1, SNX11, HMGB1, SLC2A4, CLINT1, LAPTM4B, KDR, ITGB8, FLOT2, ATP6V1E1, RAB8A, RAB8B, CUBN, PRKCI, ANXA1, CCDC115, ARRDC3, AP1AR, GAPVD1, RHOA, EPN2, RUFY1, EPN3, RABEP1, PIK3C3, BIRC6, ENTHD1, STAMBP, EZR, ASTN2, RAB5B, LEPROT, CALCRL, PIK3R4, LPAR1, LRP2, PLD1, PRKCZ, C9ORF72, GIGYF2, BLOC1S6, SNX1,…	5226	199	20519	1.69681	9.4965e-05	2.71342e-06	2.42894e-06
		Antler	GOTERM_CC_DIRECT	GO:0031902~late endosome membrane	18	1.59292	3.90689e-07	TMEM30A, YIPF1, VPS33A, VPS4A, VPS37B, TSPAN15, TMEM59, VAMP7, WDR81, VPS41, WDR91, VPS11, VTI1A, TMEM106B, VPS36, UBXN6, VPS28, VPS39	1009	82	20519	4.46399	0.000183607	3.67248e-05	3.43025e-05
		Antler	GOTERM_CC_DIRECT	GO:0000776~kinetochore	54	0.949367	1.56202e-07	PHF2, AHCTF1, NUP107, FBXO28, HNRNPU, BUB1B, PHF6, MTBP, PPP1CC, SIN3A, NUF2, CHAMP1, NEK2, NDEL1, PPP1R12A, FBXW11, KNL1, RANGAP1, CKAP5, GPATCH11, KAT2B, SGO2, DYNC1LI1, KIF2C, NUP98, MAD1L1, PAFAH1B1, SEH1L, ANAPC16, MEAF6, DCTN1, DCTN3, PSEN1, SKA3, NUP160, CENPC, NUP85, NUP43, BUB3, BUB1, CLASP1, CENPU, CSNK1A1, PLK1, LRWD1, NDC80, CENPE, KIF18A, CENPH, APC, CHMP2B, CENPO, CENPQ, NUP37	5226	109	20519	1.94515	0.000193672	5.23489e-06	4.68607e-06
		Antler	GOTERM_CC_DIRECT	GO:0042995~cell projection	54	0.949367	1.56202e-07	CLSTN2, CLSTN3, CLSTN1, ITSN1, ARPC5L, JADE1, PTEN, SLC2A3, RND2, RND3, NUBP1, LAPTM4B, RAC2, CFAP43, CEP290, APPL1, PPP1R16B, ACTR3, ACTR2, SLC6A17, PDPK1, MAP1S, SLC2A13, RHOG, RHOF, RHOA, FCHSD1, ENAH, KIZ, CD44, GRB7, MACF1, RHOBTB3, ATP1A2, CPLX2, RTN4, RHOBTB1, RHOBTB2, ODF2L, GRK3, SCIN, GRK2, PTK2B, AFAP1L1, ODF2, MICAL3, ARPC5, COQ6, PTK2, CYLD, HNRNPK, OGT, FERMT3, CDC42SE2	5226	109	20519	1.94515	0.000193672	5.23489e-06	4.68607e-06
		Antler	GOTERM_CC_DIRECT	GO:0005938~cell cortex	51	0.896624	1.70762e-07	C2CD5, FGF1, FNBP1L, RND2, RND3, EPS8, LASP1, GRM7, AKT2, RAC2, ARFIP2, SPTAN1, FGB, SPINK5, RHOG, RHOF, RHOA, ERMN, PARD3B, CNKSR1, MELK, PARD3, CD302, EZR, PAFAH1B1, EPB41, DCTN1, PXN, RHOBTB3, ITPR2, PSEN1, ADD3, RHOBTB1, MYL12B, RHOBTB2, SCIN, ECT2, MYH10, NDFIP1, MYO10, CAV1, KDF1, MICAL3, MPP7, MYO1D, ARHGAP32, MKLN1, ITCH, GIPC1, SPIRE2, CTNNB1	5226	101	20519	1.9826	0.000211722	5.57222e-06	4.98803e-06
		Antler	GOTERM_CC_DIRECT	GO:0036064~ciliary basal body	67	1.17792	2.35258e-07	IFT172, JADE1, PTPN23, PCM1, AKT1, RTTN, BBS7, ERC1, KIFAP3, RAB8A, OFD1, CDKL5, IFT140, CEP131, CSNK1D, IFT80, RPGRIP1L, IQCD, MLF1, CFAP100, IFT88, FAM161A, DAAM1, RABEP2, IFT81, BBOF1, SAXO1, MAPRE1, EZR, SSX2IP, SAXO2, GAS8, DCTN1, PPP1R32, FBF1, SPATA7, DYNC2LI1, PKHD1, ODF2L, POC1A, POC1B, RAB28, MARK4, CCDC178, BBS2, SPAG5, CSNK1A1, CFAP70, IFT122, MAPK15, PTK2, AHI1, CCDC88A, NEDD1, CYLD,…	5226	147	20519	1.78955	0.000291677	7.48e-06	6.6958e-06
		Antler	GOTERM_CC_DIRECT	GO:0043025~neuronal cell body	69	1.21308	2.49378e-07	HSP90AB1, NRSN1, CPNE5, PTPRN, GRIK2, SLC6A1, PTPRF, ALCAM, CALB1, KIF5C, DPYSL5, DPYSL2, DNER, RACK1, HSP90AA1, MME, ELOVL5, MAP1S, FBXW11, KREMEN1, ERMN, CREB3, MAP1B, RUFY3, RAPGEF2, RIN3, IL6ST, PAFAH1B1, GRIA1, SNAP47, GPM6A, PRKAA1, PRKAA2, PDE1C, HDAC1, PDE1B, KCNA1, PDE1A, HPN, SEZ6, SLC1A3, ATP1A2, PSEN1, LRP6, FXR1, CDC42, BRINP1, INPP5F, SLC38A7, MBP, KCNN2, APOD, NCDN, LRIG2, APOB, GA…	5226	153	20519	1.7707	0.000309181	7.73072e-06	6.92025e-06
		Antler	GOTERM_CC_DIRECT	GO:0070062~extracellular exosome	36	0.632911	5.83314e-07	AHNAK, ABCB6, CD81, ITGA2B, SLC2A4, AQP1, ACTG1, PKHD1, BAG6, PGRMC1, ANPEP, LAMP2, QSOX1, CUBN, SLC12A3, HSPA8, PDCD6IP, ANXA1, ACE, HSPA4, NSUN2, SLC12A1, SORD, FN1, DICER1, FKBP1A, BHMT, GPRC5B, SCNN1B, ALB, AGO2, SCNN1A, HNRNPA2B1, PLAA, CD47, ALDOA	5226	64	20519	2.20856	0.000723048	1.76417e-05	1.57921e-05
		Antler	GOTERM_CC_DIRECT	GO:0042470~melanosome	40	0.703235	7.66664e-07	ITGB1, RAB1A, CD63, HSP90AB1, AHCY, CNP, CLTC, ATP1A1, HSP90B1, LAMP1, ANXA6, CTSD, CCT4, CTSB, ATP6V0A1, PDIA3, HSPA8, HSP90AA1, HSPA5, SERPINF1, ANXA11, CTNS, RAB27A, GGH, NAP1L1, ATP1B3, PDIA6, SND1, PDIA4, GCHFR, FASN, SGSM2, CALU, ERP29, ATP6V1B2, P4HB, RAB17, PPIB, SEC22B, RAN	5226	75	20519	2.09404	0.000950212	2.23018e-05	1.99638e-05
		Antler	GOTERM_CC_DIRECT	GO:0010494~cytoplasmic stress granule	35	0.615331	7.73371e-07	GRB7, DDX6, DYRK3, PRKAA2, DDX3X, ROCK1, DDX25, DDX1, CASC3, C9ORF72, ELAVL1, GIGYF2, PQBP1, RNF135, ATXN2, OGFOD1, DHX36, EIF4E, MBNL1, PABPC4, CIRBP, RC3H1, PUM1, LARP4, EIF2S1, PUM2, ATXN2L, DDX19A, MOV10, DDX19B, HNRNPK, CAPRIN1, PABPC1, LSM14A, KPNB1	5226	62	20519	2.21648	0.00095852	2.23018e-05	1.99638e-05
		Antler	GOTERM_CC_DIRECT	GO:0031982~vesicle	38	0.668073	8.65296e-07	CALM, DYNC1I2, IL1RN, SLC24A4, SLC2A1, SLC1A2, ABO, GIGYF2, CYB561D2, RABGEF1, DPP7, IBSP, MYO6, ANXA6, AKT1, GGT1, SLC34A3, SLC34A2, RIPK2, AHSG, SLC34A1, CASK, MYO5A, MYO9B, MYO7A, MYO19, ANO5, CD2AP, GAK, MYO1D, MYO1E, MYO1B, MYO1C, MYO5B, MYO5C, ARHGEF2, CALM2, MYO1G	5226	70	20519	2.13144	0.00107239	2.43856e-05	2.18291e-05
		Antler	GOTERM_CC_DIRECT	GO:0005769~early endosome	103	2.38938	2.46082e-06	VPS29, UHRF1BP1L, TSG101, TFRC, USP10, VPS26A, VPS26B, TRAK1, TM9SF4, TMEM127, VPS8, VPS11, TOM1, VPS35, WASF2, TBC1D16, WLS, UVRAG, VPS18, USP8, TICAM2, TF, VPS41, VIPAS39, WDFY2, VPS28, TLR3,APP, RNF11, DYSF, SNX13, MLC1, PTPN23, EEA1, RNF157, LAPTM4B, RABGEF1, GJA1, RASGEF1B, RUSC1, CHMP1A, DNER, LDLRAP1, PLEKHJ1, DBNL, MME, DTX3L, ARRDC3, F2R, NIPA2, RAB31, RABEP1, RABEP2, ANGPTL3, NUMB, RIN3…	5226	191	20519	2.87472	0.00115592	0.000192764	0.00018005
		Antler	GOTERM_CC_DIRECT	GO:0005778~peroxisomal membrane	24	0.421941	1.30957e-06	ABCD4, ATAD1, ABCD2, ACBD5, ABCD3, PEX19, PNPLA8, PEX11A, PEX11B, PEX1, HMGCR, PEX13, PEX14, GNPAT, MAVS, DAO, ACOX1, PEX6, CAT, PEX5, FAR1, ABCD1, RAB8B	5226	36	20519	2.61755	0.00162255	3.60858e-05	3.23026e-05
		Antler	GOTERM_CC_DIRECT	GO:0030134~ER to Golgi transport vesicle	11	0.973451	3.48851e-06	TMED9, TMED10, TICAM2, YIPF5, YIPF6, TMED2, TMED1, TMED7, YIF1A, TMED5, TMED4	1009	34	20519	6.57929	0.00163826	0.00021879	0.000204359
		Antler	GOTERM_CC_DIRECT	GO:0030672~synaptic vesicle membrane	15	1.32743	3.72408e-06	SYT5, UNC13B, UNC13C, SVOP, SYT1, SYPL2, SYN2, SYN1, SYNPR, ZNRF1, SYNGR1, SYNGR2, SYPL1, SV2A, VAMP1	1009	67	20519	4.55283	0.00174879	0.00021879	0.000204359
		Antler	GOTERM_CC_DIRECT	GO:0030018~Z disc	45	0.791139	1.42404e-06	RTN2, RYR2, FHL2, LDB3, FHL5, PSEN1, AKAP4, JPH1, MYPN, MYL12B, PDLIM1, PDLIM3, PPP3CB, DNAJB6, CSRP1, BAG3, CFL2, NRAP, PDE4B, CAPN3, MYOZ3, PDLIM5, MYOZ2, PPP1R12A, HOMER1, JUP, ACTN3, ACTN2, NEBL, ACTN1, ATP2B4, KRT8, PPP2R5A, NEB, FBXO32, FKBP1A, DES, PALLD, HRC, CASQ2, CTNNB1, CASQ1, ASB2, CRYAB, MYH7	5226	90	20519	1.96316	0.00176425	3.83871e-05	3.43626e-05
		Antler	GOTERM_CC_DIRECT	GO:0034451~centriolar satellite	46	0.80872	1.55984e-06	C2CD5, FLII, DYSF, DLST, KEAP1, NLRC3, KLHL12, AK5, CHD3, DBH, PLA2G6, ODF2L, PCM1, KIF5B, KIAA0753, NEK1, BBS9, CEP72, CEP290, RAB11FIP3, PIBF1, DLGAP5, CEP55, RAB11FIP5, MPP1, SPAG9, CENPU, RBM39, G6PD, IL4R, EXOC7, NEK6, CEP131, PLK1, DDHD2, HAUS6, IL17RB, CD2AP, LATS2, FRMD8, PRKCQ, LRIF1, ALDOB, CCDC66, SSX2IP, CCDC61	5226	93	20519	1.94206	0.00193234	4.09618e-05	3.66674e-05
		Antler	GOTERM_CC_DIRECT	GO:0005911~cell-cell junction	59	1.03727	1.58562e-06	APP, ITK, CLIC4, SH3KBP1, SLC2A2, PTPRK, CELSR2, CDH2, SGCA, DAG1, AKT1, NCK1, KIRREL3, CD53, MAGI1, ACTR3, PRKCH, HEG1, MAGI3, PRKCD, KRT8, GAB1, RPGRIP1L, CD2AP, ADAM17, MYH2, KIT, PECAM1, RAPGEF2, LCP2, DSG2, HEPACAM, HPN, PIK3R1, ADD3, LIN7C, IQGAP3, CORO1A, SAV1, RAP1B, CDC42, FLRT3, NPHP1, KRIT1, PACSIN2, PLCG1, PAK2, NGFR, FZD4, MAPK15, IGSF11, AHI1, PIKFYVE, PTK7, CTNNB1, NECTIN3, LIMS2, …	5226	130	20519	1.78195	0.00196424	4.09618e-05	3.66674e-05
		Antler	GOTERM_CC_DIRECT	GO:0005635~nuclear envelope	47	0.826301	2.43106e-06	CALR3, LRRC59, IPO11, CSE1L, RTCB, PRKCZ, IPO7, GMCL1, RTN4, MTMR6, AGPAT3, IPO8, MTA1, RAB40B, IPO9, RAC2, BNIP2, OIT3, MAPK3, POLR2M, RANBP2, SUN2, BNIP3L, PARP1, CBX3, IST1, FBXW11, FANCL, INSR, LMNTD1, ANXA11, PARP16, LMO7, MTOR, CTDNEP1, NUP93, PARP11, CENPF, NAPEPLD, CALR, MNS1, DNASE1, DNASE1L3, CHMP7, MAD1L1, RAN, PAFAH1B1	5226	97	20519	1.90245	0.00300998	6.15208e-05	5.5071e-05
		Antler	GOTERM_CC_DIRECT	GO:0030175~filopodium	30	0.527426	3.15238e-06	ITGB1, GPM6A, B4GALT1, SPEF1, INPPL1, IQGAP2, PPP1R9A, ACTG2, PPP1R9B, MTM1, CDC42, SLC9A3R1, MYO6, DAG1, ACTN2, MSN, BAIAP2, ERMN, SHTN1, ACTA1, MYO1B, ACTC1, ABI2, ABI1, FSCN3, LCP1, CD302, EZR, RAPGEF3, MYO1G	5226	52	20519	2.26519	0.00390133	7.81791e-05	6.99829e-05
		Antler	GOTERM_CC_DIRECT	GO:0070382~exocytic vesicle	9	0.79646	8.35428e-06	SYT5, SYT4, SYT1, SYT12, SYT15, SYT9, SYTL3, SYT7, SYTL2	1009	23	20519	7.95756	0.00391883	0.000436279	0.000407503
		Antler	GOTERM_CC_DIRECT	GO:0001726~ruffle	35	0.615331	3.24701e-06	CYFIP1, ROCK1, MTMR14, ARHGAP18, IQGAP1, MTM1, CYTH3, LIMA1, SLC9A3R1, MYO6, INPP5K, ARFIP2, PLCG1, APPL2, SNX5, APPL1, DBNL, MYO10, ACTN1, ARAP3, S100B, BAIAP2, CD2AP, MKLN1, ACAP2, KIF18A, MYO1C, CTTN, RASA1, ATP6V1B2, MYH9, FSCN3, LCP1, EZR, BCAR1	5226	65	20519	2.11418	0.00401821	7.8947e-05	7.06703e-05
		Antler	GOTERM_CC_DIRECT	GO:0000930~gamma-tubulin complex	7	0.619469	9.91153e-06	TUBGCP2, TUBGCP5, TUBGCP6, TUBGCP3, TUBG2, TUBG1, TOPORS	1009	12	20519	11.8627	0.00464761	0.000465842	0.000435116
		Antler	GOTERM_CC_DIRECT	GO:0016459~myosin complex	27	0.474684	4.17581e-06	MYO6, MYO18A, MYH11, MYH10, MYH7B, MYO10, MYO5A, MYO9B, MYO7A, MYO19, MYO9A, MYO1D, MYO1E, MYH1, MYO1B, MYH2, MYO1C, MYH3, MYO3B, MYL1, MYO5B, MYO5C, MYO3A, MYL3, MYH4, MYH7, MYO1G	5226	45	20519	2.3558	0.00516464	9.95771e-05	8.91375e-05
		Antler	GOTERM_CC_DIRECT	GO:0016604~nuclear body	29	2.56637	1.17646e-05	ZCCHC8, TRIM52, ZNF470, TNKS, TESK2, ZBTB4, UBN1, UIMC1, TRIM25, SYMPK, TP53BP1, ZNF300, SUZ12, WWTR1, TLE2, ZFHX3, TRIM41, UQCC2, TINF2, TRIP4, USP28, TERF1, TERF2, TSPAN15, UBOX5, YME1L1, UBE2O, TPP2, TELO2	1009	233	20519	2.53109	0.00551415	0.000502671	0.000469516
		Antler	GOTERM_CC_DIRECT	GO:0043231~intracellular membrane-bounded organelle	117	2.05696	4.67306e-06	CD84, CSF2, AHCYL1, AQP9, LIPA, CLU, IGF1R, CYP2D14, LIPJ, GRB14, AP1S2, AP1S3, CCDC93, AP2M1, CA13, AGFG1, KCMF1, G6PD, FNBP1, RUFY1, ALDH3A2, PPIF, ENTHD1, FAR1, CYP2E1, PPIG, SPATA18, PPIB, STAM2, CES2, OSBP2, PPIC, RHOBTB3, CYP2C19, CYP2C18, RHOBTB1, RHOBTB2, NEU3, ADAP2, NEU1, AP1M2, RAB11FIP5, AP1M1, OSBPL9, CTSA, ABCA1, CYP2J2, OSBPL8, ARL14EP, PDHA1, OSBPL6, ABCA5, HSPA5, OSBPL5, ABCA3, C…	5226	315	20519	1.45835	0.00577785	0.000109332	9.78697e-05
		Antler	GOTERM_CC_DIRECT	GO:0032587~ruffle membrane	33	0.580169	5.79119e-06	ITGB1, KANK1, C2CD5, SRC, PLEK, IFIT5, RASGRP2, EGFR, PPP1R9B, EPS8, AKT2, PSD4, PSD3, MYO6, PACSIN2, PLCG2, RPS3, INPP5K, EPS8L2, ITGAV, PLCG1, APPL2, PLEKHA1, HIP1R, RHOA, AIF1L, EEF1A1, SH3YL1, ADAM17, APC, DLC1, ARHGEF2, EZR	5226	61	20519	2.12408	0.00715538	0.000132983	0.000119041
		Antler	GOTERM_CC_DIRECT	GO:0005669~transcription factor TFIID complex	10	0.884956	2.12994e-05	TAF7L, TAF6L, TAF8, TAF7, TAF4B, TCEA1, TAF6, TAF9B, TAF3, TAF1	1009	33	20519	6.16242	0.00996087	0.000738412	0.000689708
		Antler	GOTERM_CC_DIRECT	GO:0005901~caveola	32	0.562588	1.21165e-05	SCARB1, PLVAP, ASAH2, SRC, MLC1, HTR2A, HDAC6, LRP6, AQP1, NEU3, LIPE, SMPD2, LAMP1, PACSIN2, STX4, CD36, BVES, MAPK3, CAV2, NOS3, CAV1, INSR, PTCH1, F2R, EHD2, KIF18A, SMO, DLC1, CDH13, ADTRP, PLPP1, BMPR1A	5226	60	20519	2.09404	0.0149122	0.000273171	0.000244532
		Antler	GOTERM_CC_DIRECT	GO:0001650~fibrillar center	55	0.966948	1.5061e-05	SMARCB1, DDX46, CDCA7L, LIPA, AFF4, RERG, HERC4, BOLL, SESN1, ANKRD1, PRMT7, RSAD2, PLRG1, SIRT1, CD2AP, DKC1, KIT, POLR1C, EZR, PAFAH1B2, RAI14, AKNA, NUFIP1, SPATA2, NOLC1, MLLT1, AGER, SELENBP1, DSN1, ORC6, DEAF1, NRIP1, LEO1, GAR1, IP6K1, RAE1, IP6K2, NOP56, KDM4A, NOP58, MBD6, CCDC137, SMARCA5, SAMD4A, APEX2, BTBD10, PEX14, ARHGAP32, NEDD1, CDK7, KLF6, DAB2, EIF3L, NFIB, CC2D1A	5226	126	20519	1.71387	0.0185025	0.000333493	0.00029853
		Antler	GOTERM_CC_DIRECT	GO:0005902~microvillus	29	0.509845	1.84687e-05	ATP6V1A, CLIC4, SPEF1, LRRK2, IQGAP2, SLC9A3R1, HYAL2, MYO6, ATP6V1E1, JAM3, BBS2, PDGFRA, ANGPT1, RDX, MSN, MYO7A, MYO1D, MYO1E, MYO1B, MYO1C, EXOC4, ATP6V1B2, ANKS4B, FSCN3, CD302, EZR, RAPGEF3, CD44, MYO1G	5226	53	20519	2.14837	0.0226412	0.000394849	0.000353454
		Antler	GOTERM_CC_DIRECT	GO:0015629~actin cytoskeleton	68	1.1955	2.18092e-05	FKBP15, IFIT5, PPP1R9A, ACTB, PPP1R9B, SAMD14, MPRIP, CFL2, CCIN, MYOZ3, MYOZ2, PKNOX2, NDC1, PPP1R12A, DENND2A, ALG2, AFAP1, MYO7A, SRCIN1, MTSS1, CTTNBP2NL, ADAM17, CDC42EP4, RARA, FSCN3, EZR, ALDOA, MACF1, AHNAK, FLII, ABCB4, NEXN, CORO1C, LIMA1, ABLIM1, SCIN, ABLIM2, ABLIM3, CALD1, MYO6, CTNNA1, ABL1, STK38L, CTNNA2, CORIN, GSN, ANKRD23, KLHL2, MYO5A, DSTN, PARVA, MYO9B, PARVB, BAIAP2, MYO19,…	5226	167	20519	1.59875	0.0266813	0.000458363	0.000410309
		Antler	GOTERM_CC_DIRECT	GO:0005777~peroxisome	39	0.685654	2.41216e-05	PECR, ABCD2, MVK, ECI2, HSD17B4, CROT, MFF, DDO, PEX26, PRDX5, SCP2, HAO1, HACL1, DNM1L, ACAA1, HAO2, NUDT12, HSDL2, PHYH, IDH1, EPHX2, IDH2, PEX14, DHRS4, AMACR, DAO, ACOX2, ACOX1, EHHADH, MGAT4A, PEX5, AGPS, CAT, FAR1, PIK3C3, ACOX3, AGXT, CRAT, ACOT4	5226	81	20519	1.89046	0.0294683	0.000498514	0.00044625
		Antler	GOTERM_CC_DIRECT	GO:0072686~mitotic spindle	43	0.755977	2.91106e-05	HDAC3, EPB41, CUL3, KIF11, SKA3, CDC14A, CDC14B, CDC42, PKHD1, NGRN, NUDCD2, NUP62, CDC27, NUSAP1, RPS3, CEP170, CLASP1, IQCB1, NUDC, SPAG5, CKAP2L, LIMK2, SLC34A1, KDF1, KLHL22, HAUS3, CDC7, KIF22, GEM, IL17RB, AGBL5, EML4, ATAT1, KAT2A, NCOR1, KIFC2, HECW2, MAK, CDC16, CDK1, EFHC1, LSM14A, MAD1L1	5226	93	20519	1.8154	0.0354539	0.000591756	0.000529717
		Antler	GOTERM_CC_DIRECT	GO:0005770~late endosome	46	0.80872	3.16162e-05	GRN, SRC, PIK3R4, DERL1, DYSF, CXCR4, HTT, DERL2, SLA2, CTSS, MTM1, FYCO1, GJA1, AP5M1, RAP1A, RASGEF1B, MVB12B, PSAP, SDF4, AP5S1, ANKRD13A, CHID1, NTRK1, HSPA8, EXOC8, ABCA5, SLC31A1, SLC11A1, ABCA3, STX7, F2R, M6PR, CTNS, RAB27A, SNX16, RNF128, SNX14, NBR1, CHMP3, RAPGEF2, PIK3C3, LAMTOR2, RAB7B, LGMN, RAB7A, IFNAR1	5226	102	20519	1.7707	0.0384462	0.000632325	0.000566033
		Antler	GOTERM_CC_DIRECT	GO:0005884~actin filament	13	1.15044	0.000105584	TMOD1, VPS18, TPM4, WIPF1, TPM3, TPM2, WIPF2, TPM1, TWF2, TWF1, TSC1, VPS11, TEK	1009	68	20519	3.88776	0.0484156	0.00310152	0.00289695
		Antler	GOTERM_MF_DIRECT	GO:0005524~ATP binding	652	11.4627	3.99298e-63	PI4K2B, CLPB, ARAF, HNRNPU, SMC5, SMC3, SMC4, MYLK, AKT2, CDK20, AKT1, PIP4K2A, PIP4K2C, PRKACB, DDX17, DDX18, PRKCI, PRKCH, PRKCB, PRKCE, DDX11, DAPK3, STARD9, PRKCD, DICER1, CLPX, DYNC1LI1, LARS2, DDX39A, DDX39B, MTHFD1, PRKD3, PRKCQ, PIF1, ABCB1, ABCB6, ABCB7, PRKDC, ABCB4, HSPA4L, ABCB8, PRKCZ, HSPH1, MYO6, PIP5K1B, PIP5K1C, PLK4, ABCA1, DNAH12, MYH7B, DNAH11, PLK5, ABCA5, DNAH17, DMPK, EIF2A…	4711	1433	18228	1.76046	1.0258e-59	1.0258e-59	9.89061e-60
		Antler	GOTERM_MF_DIRECT	GO:0000978~RNA polymerase II core promoter proximal region sequence-specific DNA binding	136	12.0354	7.2942e-28	ZNF175, ZNF692, ZNF570, ZBTB24, ZBTB20, ZFP30, ZNF606, ZNF605, ZNF449, ZNF689, ZNF567, ZNF565, ZNF322, ZNF287, ZNF18, ZBTB39, ZNF283, ZBTB38, ZBTB37, ZFP2, ZBTB32, ZBTB34, ZBTB33, ZNF16, ZNF713, ZNF317, ZNF711, ZNF677, ZSCAN25, ZNF311, ZNF432, ZSCAN29, ZNF277, ZNF274, ZBTB1, ZNF23, ZBTB4, ZNF26, ZKSCAN7, ZKSCAN8, ZNF548, ZSCAN12, ZKSCAN5, ZNF304, ZNF148, ZSCAN16, ZNF268, ZNF300, ZNF420, ZNF782, Z…	867	1035	18228	2.7626	4.36193e-25	4.36193e-25	4.10663e-25
		Antler	GOTERM_MF_DIRECT	GO:0046872~metal ion binding	726	15.3982	1.64413e-25	ZNF177, VPS29, ZNF692, ZNF570, ZMYND8, XYLT2, ZFYVE26, ZFP30, TRIM24, TRIM25, ZNF689, ZNF567, ZNF565, TGM2, TKTL2, ZNF287, ZNF18, VPS18, ZNF19, ZNF283, USP4, ZFP2, USP2, ZNF705A, TRAFD1, THAP2, THAP6, ZC2HC1A, ZFYVE16, THAP7, ZC3H11A, THAP9, ZNF713, UQCRC1, ZNF317, ZNF436, ZNF711, UQCRC2, WDFY2, ZNF677, ZSCAN25, ZNF555, ZNF311, ZNF674, ZNF432, ZNF550, ZBTB8A, ZNF274, XPA, ZNF23, ZNF25, ZNF26, ZFP…	867	1617	18228	2.26235	9.83188e-23	4.91594e-23	4.62822e-23
		Antler	GOTERM_MF_DIRECT	GO:0004843~thiol-dependent ubiquitin-specific protease activity	38	3.36283	4.51241e-25	USP13, USP14, USP37, USP15, USP38, USP16, USP54, USP10, USP32, USP11, USP33, USP12, USP34, TNFAIP3, TANK, USP19, VCPIP1, USP1, USP50, USP30, USP46, USP47, USP25, USP8, ZRANB1, USP48, USP7, USP5, USP20, USP42, USP4, USP9X, USP22, USP3, USP2, USP45, USP28, USP40	867	93	18228	8.59054	2.69842e-22	8.99474e-23	8.46829e-23
		Antler	GOTERM_MF_DIRECT	GO:0000981~RNA polymerase II transcription factor activity, sequence-specific DNA binding	114	10.0885	1.09797e-19	ZNF177, ZNF175, ZNF570, ZFP30, ZNF605, ZNF329, ZNF449, ZNF689, ZNF567, ZNF565, ZNF322, ZNF287, ZNF18, ZNF19, ZNF283, ZFP3, ZBTB38, ZFP2, ZNF705A, ZNF713, ZNF436, ZSCAN25, ZNF555, ZNF311, ZNF674, ZNF432, ZSCAN29, ZNF550, ZNF274, ZNF23, ZNF25, ZBTB4, ZNF26, ZKSCAN7, ZKSCAN8, ZNF548, ZSCAN12, ZKSCAN5, ZNF304, ZSCAN16, ZNF300, ZNF420, TFAP2B, ZNF143, ZFHX3, ZNF383, ZBTB11, ZNF34, ZFP69, ZNF536, TCF4,…	867	962	18228	2.49144	6.56585e-17	1.64146e-17	1.54539e-17
		Antler	GOTERM_MF_DIRECT	GO:0042802~identical protein binding	471	6.87412	7.43118e-20	ATF1, RB1, ATF2, HNRNPU, ABAT, CLDN2, ALCAM, NAMPT, DPYSL3, LUC7L, PIP4K2C, IAH1, FNBP1, SOX13, CD2AP, NISCH, ACE2, CLDN3, DDX39A, DDX39B, DAAM1, EWSR1, PRKAR1A, PSME3, PADI4, RBCK1, HPRT1, CGGBP1, OPTN, SF1, SLBP, MTMR2, PLA2G6, PRPSAP1, HMGXB4, CEP70, PLK4, BRAP, GSTM1, PLK1, FN1, COL1A1, SETX, EHD1, GLUD1, EHD2, PPP5C, PPFIBP2, COL1A2, HNRNPK, GIPC1, NAPEPLD, RAD18, GABRB3, CEP57, SERPINA1, CL…	4711	1018	18228	1.48612	1.90907e-16	9.54536e-17	9.20352e-17
		Antler	GOTERM_MF_DIRECT	GO:0008270~zinc ion binding	86	7.61062	5.83399e-15	ZNF330, TES, THRA, ZFAND4, ZMYND8, USP33, ZFAND5, TNFAIP3, TTF2, ZMYM2, ZMYM3, TRIM28, ZMYM4, ZMIZ1, TRIM5, ZMIZ2, TRPS1, ZMYM5, TRIM3, ZMYM6, TRIM24, TIMP2, TIMP3, TRIM27, TK1, TRIM23, TRIM62, USP5, USP3, USP45, TOP3A, ZFR, TET2, TET1, TRAF7, TRIM17, TRAF3, ZNF638, TET3, ZNF318, TRAF5, TRIM13, TRIM59, TRIM16, UTRN, TRIM54, TRIM11, USP13, ZCCHC8, ZNF276, ZCCHC7, TRIM50, USP16, TRIM52, TNKS, UBA5,…	867	720	18228	2.51123	3.51874e-12	6.97745e-13	6.56907e-13
		Antler	GOTERM_MF_DIRECT	GO:0008017~microtubule binding	117	2.05696	2.0109e-15	MAP10, CAPN6, DPYSL5, KIF5C, KIF5B, DPYSL2, NUSAP1, CHP1, KIF21A, MAP1S, STARD9, MTUS1, MTUS2, MID1, EML1, EML3, EML4, CLIP3, EML5, KATNAL1, FAM161A, CEP57L1, MAP1B, SBDS, KIF20A, KIF20B, EZR, MACF1, NDRG1, CAMSAP1, CNN3, SKA2, RACGAP1, MAP2, MAP4, MARK4, PRNP, CEP350, RCC2, PLK1, RMDN3, RMDN2, RMDN1, CCDC88B, REEP1, CCDC88A, KIF18A, HOOK2, HOOK1, FES, KIF4A, REEP3, REEP2, CCSER2, MDM1, CEP57, NU…	4711	232	18228	1.9513	5.13389e-12	1.722e-12	1.66033e-12
		Antler	GOTERM_MF_DIRECT	GO:0004197~cysteine-type endopeptidase activity	22	1.9469	2.33544e-14	USP46, USP13, USP47, USP25, USP15, USP37, USP7, USP48, USP38, USP16, USP5, USP20, USP42, USP9X, USP10, USP33, USP34, USP12, USP28, USP1, USP40, USP30	867	55	18228	8.40969	1.39422e-11	2.32766e-12	2.19143e-12
		Antler	GOTERM_MF_DIRECT	GO:0019901~protein kinase binding	161	2.83052	1.75091e-14	ATF2, ERRFI1, CCNK, CCNT1, NR3C1, ACTB, PPP1CB, PPP1CC, CCND3, CDH2, CHEK2, DPYSL2, CEP250, AKT1, FBXO7, PDGFRB, NSF, MEF2A, MAP2K3, FBXW5, PRKCD, AP1B1, ADAM10, ACSL3, ATP1B1, SRCIN1, PRKAB1, ATG13, CDC25A, CDC25B, EEF1A1, NISCH, STX1B, CCNY, MSH2, CDC37, SIK1, KIF20A, LLGL1, SHC4, CALM, GRB7, SHC2, SHC1, MAPKAP1, PRKRIP1, GATA6, RHOBTB3, GSKIP, IQGAP1, ADIPOR1, HIF1A, RHOBTB1, RHOBTB2, CCNB3, F…	4711	362	18228	1.72085	4.50642e-11	8.99618e-12	8.67401e-12
		Antler	GOTERM_MF_DIRECT	GO:0004674~protein serine/threonine kinase activity	134	2.35584	5.23628e-14	NUP107, AMHR2, STK19, STKLD1, STK10, RPS6KA5, AKT2, CHEK2, RPS6KA1, AKT1, CPNE3, NEK2, NEK3, STK32C, PSKH1, ACVR1, MAP2K3, CSNK1G3, PRKCI, CDKL4, MAP2K1, PRKCH, MAP2K2, PRKCB, PRKCE, PRKCD, DAPK3, DYRK1A, CASK, DYRK1B, CSNK1D, PRPF4B, MELK, MAPKAPK3, MAK, SIK3, PRKCQ, SIK1, RAF1, CSNK1G2, CSNK1G1, PRKDC, PIK3R4, PKMYT1, KALRN, PRKCZ, STK3, ABR, STK33, IRAK1, STK36, STK38, STK38L, MARK4, MARK3, MA…	4711	288	18228	1.80027	1.34622e-10	2.242e-11	2.16171e-11
		Antler	GOTERM_MF_DIRECT	GO:0051015~actin filament binding	100	1.75809	1.0134e-13	CYFIP1, FHOD1, ARPC5L, ANTXR1, SAMD14, MPRIP, CFL2, COTL1, PLS3, PLS1, PKNOX2, ACTN3, ACTN2, MAP1S, ACTN1, MYO7A, ERMN, FSCN3, EZR, FLII, IQGAP1, IQGAP2, IQGAP3, CORO1A, CORO1B, CORO1C, BLOC1S6, SCIN, MYO6, ABL1, MYH11, MYH10, MYH7B, NEBL, MICAL3, MYO5A, DSTN, NEB, ARPC5, CORO2B, AIF1L, ARPC2, MYO5B, MYO5C, CORO6, CORO7, ARPC1B, ARPC1A, PPP1R9A, MYOM2, PPP1R9B, LASP1, PSTPIP1, CAPZB, ANXA6, MYO18…	4711	196	18228	1.9741	2.60402e-10	3.71919e-11	3.586e-11
		Antler	GOTERM_MF_DIRECT	GO:0003779~actin binding	112	1.96906	1.74683e-13	GMFG, FBXO25, HNRNPU, MYLK, EPS8, ALKBH4, MAEA, RUSC1, DAG1, MYOZ3, MYOZ2, DNAAF3, ACTN3, ACTN2, LIMCH1, MAP1S, ACTN1, ACTN4, MYO7A, DAAM1, MAP1B, RAI14, MACF1, EPB41, HPCA, CNN3, CNN2, CNN1, SCIN, MOBP, CALD1, EPB41L1, EPB41L2, MICAL1, SPTBN1, NEBL, RDX, MICAL3, MSN, MYO5A, DSTN, PARVA, NEB, PARVB, SSH2, PTK2, KLHL20, CCDC88A, ANLN, DIAPH1, DIAPH2, KIF18A, DIAPH3, HOOK1, MYO5B, GIPC1, SPIRE2, CO…	4711	230	18228	1.88415	4.48645e-10	5.60951e-11	5.40862e-11
		Antler	GOTERM_MF_DIRECT	GO:0001227~transcriptional repressor activity, RNA polymerase II transcription regulatory region sequence-specific binding	44	3.89381	1.79804e-12	ZNF177, ZNF550, ZNF692, ZNF175, ZBTB24, ZBTB1, ZBTB20, TCF21, ZC3H8, ZNF25, ZBTB4, ZKSCAN7, TRPS1, ZNF746, ZNF248, ZNF148, ZNF621, TGIF1, ZBTB17, ZBTB39, ZNF19, ZFHX3, ZBTB14, ZBTB37, ZBTB32, ZNF180, ZNF705A, ZBTB34, ZBTB33, TBX3, ZNF75A, ZNF16, ZFP69, ZEB1, TFEC, ZNF614, ZNF317, ZNF536, ZNF239, ZNF711, ZNF436, ZNF555, ZNF674, ZNF596	867	267	18228	3.46467	1.07521e-09	1.53604e-10	1.44613e-10
		Antler	GOTERM_MF_DIRECT	GO:0031267~small GTPase binding	101	1.77567	5.23719e-12	IPO13, CYFIP2, CYFIP1, NCKAP1, IPO11, NCF2, CSE1L, STK19, IPO7, IPO4, IPO5, EPS8, ARHGAP44, RIMS2, RIMS1, GOLGA4, IPO8, GOLGA5, IPO9, ARHGDIB, PLCE1, DENND5A, RALBP1, PRKCH, DAPK3, OCRL, DAAM1, RIN3, RAF1, OPTN, KPNB1, CDC42SE1, MAPKAP1, MYCBP2, RHOBTB3, IQGAP1, IQGAP2, IQGAP3, NDRG1, C9ORF72, RAP1GAP, CORO1C, RASGRP3, STRIP1, RAP1A, MICAL1, ECT2, RAB11FIP3, RAB11FIP4, RAB11FIP5, ABCA1, NGFR, RCC…	4711	209	18228	1.86983	1.34542e-08	1.49493e-09	1.44139e-09
		Antler	GOTERM_MF_DIRECT	GO:0016887~ATPase activity	53	0.931786	6.42677e-12	EIF4A2, EIF4A1, HSP90AB1, ATP8A2, MCM7, MCM8, MCM9, EIF4A3, ATP2A1, SMC3, CCT6B, LONP1, LONP2, SMARCAD1, CCT3, CCT2, HSP90AA1, DDX56, DDX52, CHD1L, BCS1L, DDX19A, AFG3L2, DDX39B, MSH2, MCM5, MCM6, RTEL1, DDX27, DDX4, DDX25, DDX1, ATP1A2, ATP1A1, ATP2C1, HSP90B1, DHX30, DHX36, ASCC3, CCT8, CCT7, ATP9B, CCT4, ATAD1, HSPA5, ATP2B4, CCT6A, MOV10, ERCC3, PSMC4, PSMC2, ERCC2, ALPL	4711	85	18228	2.41259	1.65103e-08	1.65104e-09	1.59191e-09
		Antler	GOTERM_MF_DIRECT	GO:0042803~protein homodimerization activity	219	3.85021	4.64679e-11	PANK3, PANK1, ENO1, F11R, NUDT5, PHB2, GOLGA5, CHEK2, PIP4K2A, AKT1, PDK2, STARD3, CUBN, ST6GAL1, SDS, GLCE, SLC11A1, ACTN1, DAPK3, SERPINF2, MTUS2, HOGA1, FDX1, RABL3, HPD, ABCB7, SHMT2, SHMT1, PEX11B, FXR1, BLOC1S6, SNX1, SNX2, INPP5F, GRPEL1, FLRT3, PDCD10, GRPEL2, PNPO, SNX9, PSMF1, RAB11FIP3, RAB11FIP4, ST3GAL2, STAT5B, JUP, FZD4, EIF2AK1, PDE2A, SNF8, EXT2, CCDC88A, KYAT3, CEP57, IDE, EEA1,…	4711	573	18228	1.47882	1.19376e-07	1.08524e-08	1.04637e-08
		Antler	GOTERM_MF_DIRECT	GO:0050660~flavin adenine dinucleotide binding	41	0.720816	7.917e-11	GCDH, ACADVL, MTRR, KDM1A, KDM1B, PYROXD1, ETFA, MTO1, GULO, AIFM3, ACADL, LDHD, AOX1, NOS1, ACADM, ACAD11, ACAD10, ACADS, ACAD8, NOS3, ACAD9, GSR, MTHFR, CYBB, FMO1, FMO2, FMO3, SDHA, FMO4, KMO, FMO5, ACADSB, POR, ACOX2, ACOX1, ILVBL, IVD, DUS1L, ACOX3, DUS3L, DLD	4711	61	18228	2.60064	2.03388e-07	1.64878e-08	1.58973e-08
		Antler	GOTERM_MF_DIRECT	GO:0005515~protein binding	96	1.68776	8.34336e-11	SNAP25, ARF1, AHCYL2, B4GALT1, ELN, ITGB2, ARRB1, ECE1, ITGAL, FGF1, AP2A2, ACTB, CTSS, RABGEF1, CAPZB, GRB14, DPYSL2, LONP1, DAG1, AKT1, CTSH, CEP290, FGB, PPP1R16B, ACTR3, CCT2, ACTR2, HSP90AA1, AHSG, ADAM10, ARNT, F2, DCN, DNM1, DNAJC3, CCNA2, DDB1, NR5A1, EEF1A1, ACE2, COL2A1, PRKAR1A, FDX1, RAPGEF2, PABPC1, DNASE1, PPIB, FKBP4, CFAP53, GAPDH, CRYAB, STX1A, LTF, PAFAH1B1, BECN1, SNAP47, COPB2…	4711	203	18228	1.82979	2.14341e-07	1.64878e-08	1.58973e-08
		Antler	GOTERM_MF_DIRECT	GO:0004842~ubiquitin-protein transferase activity	28	2.47788	9.40932e-10	WDSUB1, UBR4, TNFAIP3, UBE2D1, UBE3A, TNFAIP1, UBE2L3, ZNRF1, TRIM28, UBE2Q2, TRIM5, UBR5, TRIM47, TRIM23, TRIM45, UBE2B, UBE2G2, TRAF7, UBE2W, UBOX5, TRIM17, TRAF3, TTC3, TRAF5, UBE2N, TRIM36, TRIP12, UBE2K	867	145	18228	4.05985	5.62677e-07	7.03347e-08	6.62181e-08
		Antler	GOTERM_MF_DIRECT	GO:0031625~ubiquitin protein ligase binding	135	3.18584	4.06559e-09	USP13, VCP, TSG101, UBE2D1, TANK, USP19, UBE2L3, UBE2J1, TUBA1B, UBB, TRIM28, UBC, ZNF746, USP25, USP7, TPI1, UBE2B, XRCC5, TUBB, USP2, UBE2G1, TNFRSF1B, YWHAZ, UBOX5, TRAF3, TRAF5, TCP1, UQCRC1, TXNIP, TMBIM6, TRIB3, TRIM37, TRIB1, TRIB2, UBE2K, VCL,RB1, SMC6, CASC3, CLU, ACTG1, CHEK2, PSMD1, FBXO7, PRKACB, FBXW7, MID1, PIAS2, RNF40, PIAS1, PRKAR1A, SQSTM1, BLZF1, ANAPC2, CUL7, CUL5, CUL3, CUL2,…	4711	242	18228	3.12757	2.43122e-06	2.70136e-07	2.54325e-07
		Antler	GOTERM_MF_DIRECT	GO:0043130~ubiquitin binding	19	1.68142	1.83367e-08	USP13, TOP2A, WDR48, TSG101, USP16, UBXN2B, USP5, UBXN2A, TNFAIP3, TOM1L1, TOM1L2, TP53INP2, TOLLIP, UBR5, TOM1, UBAP1, TAB2, VPS36, VPS28	867	78	18228	5.12128	1.09653e-05	1.09653e-06	1.03236e-06
		Antler	GOTERM_MF_DIRECT	GO:0071949~FAD binding	30	0.527426	5.31006e-09	ERO1A, MTRR, STEAP4, KDM1B, DDO, GULO, CYB5R4, CYB5R3, AIFM1, MICAL1, AOX2, LDHD, AOX1, D2HGDH, QSOX1, MICAL3, MTHFR, DHCR24, KMO, PRODH2, COQ6, SQLE, DAO, ACOX2, ACOX1, CRY2, AGPS, CRY1, ACOX3, PCYOX1	4711	42	18228	2.76374	1.36415e-05	9.74397e-07	9.39502e-07
		Antler	GOTERM_MF_DIRECT	GO:0005200~structural constituent of cytoskeleton	15	1.32743	2.86551e-08	SYNM, TUBB, TUBE1, TUBG2, TUBG1, TUBB4B, TUBB4A, TUBA4A, TUBA1C, TUBA1B, TUBA1A, TUBB2A, VIM, TLN1, TUBA8	867	48	18228	6.57007	1.71356e-05	1.5578e-06	1.46662e-06
		Antler	GOTERM_MF_DIRECT	GO:0003723~RNA binding	249	4.37764	1.14306e-08	RPL4, EIF4A2, EIF4A3, IFIT5, GPATCH1, HNRNPU, PHAX, HNRNPR, ADARB1, IFIT2, RAVER1, RPS19, SNRPD1, DHX57, GPBP1, SEC63, DDX17, DDX18, MBNL1, AQR, MBNL2, RBFOX2, RPL22, DICER1, CRNKL1, SND1, DHX40, DDX39A, DDX39B, EWSR1, PNLDC1, GRB7, DHX8, HTATSF1, RNPC3, HNRNPLL, CDKN2AIP, DHX30, LARP1, DHX32, PDCD11, PCBP4, ERI1, DHX34, PCBP1, DHX36, PCBP2, DHX37, GAR1, MOV10L1, RBM12, PPARGC1A, RBM10, LARP4, PU…	4711	704	18228	1.36852	2.93649e-05	1.95769e-06	1.88758e-06
		Antler	GOTERM_MF_DIRECT	GO:0005085~guanyl-nucleotide exchange factor activity	90	1.58228	1.32332e-08	DOCK6, BCAR3, DENND1C, DOCK5, DENND1B, DOCK4, DENND5B, ITSN1, ARHGEF10L, DOCK10, RASGEF1B, PSD4, MCF2L, PSD3, RCC1, PLCE1, DENND5A, ARHGEF40, FBXO8, SBF2, ARFGEF3, RALGPS2, DENND2D, PLEKHG3, DENND2C, PLEKHG4, PLEKHG1, ARHGEF12, DIS3, DENND2A, ARHGEF18, GAPVD1, BCR, SPATA13, ARHGEF3, RAPGEF2, RIN3, PREB, ARHGEF1, ARHGEF2, DOCK2, RAPGEF5, SOS1, RAPGEF6, NGEF, RAPGEF3, ARHGEF6, RAPGEF4, MYCBP2, DENN…	4711	202	18228	1.72392	3.39955e-05	2.12476e-06	2.04867e-06
		Antler	GOTERM_MF_DIRECT	GO:0003677~DNA binding	77	6.81416	8.25756e-08	ZNF177, TOP2B, WDR48, ZFAND5, TNFAIP3, TFB1M, TIAL1, TRIM28, UIMC1, ZNF527, ZNF567, WDHD1, ZNF19, ZHX3, SWAP70, TOP3A, TET1, ZNF75D, ZFY, ZFX, ZHX1, THAP2, TOPORS, WDR76, SUPV3L1, THAP6, TFDP2, THAP7, THRAP3, THAP9, TIMELESS, TRIM16, ZNF677, ZNF512, ZNF555, ZNF674, ZNF596, ZBTB8A, ZNF470, UHRF2, ZNF3, SUPT6H, ZFP57, ZNF624, ZNF226, ZNF148, ZNF621, ZBED5, ZNF420, ZNF189, ZNF286A, ZNF583, TCF7L2, T…	867	852	18228	1.90008	4.9379e-05	4.11502e-06	3.87417e-06
		Antler	GOTERM_MF_DIRECT	GO:0030170~pyridoxal phosphate binding	35	0.615331	1.96027e-08	PYGB, GOT1L1, ALAS1, OAT, PDXDC1, GLDC, SHMT2, SHMT1, GADL1, ABAT, PYGM, GPT, PYGL, CSAD, SGPL1, NFS1, SPTLC1, SPTLC3, CBS, KYNU, PNPO, SDS, GOT1, AADAT, PHYKPL, AGXT2, GPT2, GOT2, GCAT, PSAT1, CTH, ALB, KYAT3, KYAT1, AGXT	4711	55	18228	2.46225	5.0358e-05	2.96231e-06	2.85622e-06
		Antler	GOTERM_MF_DIRECT	GO:0016787~hydrolase activity	81	1.42405	2.43045e-08	EIF4A2, SMARCAL1, AHCYL2, DDX3X, DDX49, HDAC10, DDX46, PRKCSH, OLA1, DDX42, DDX43, NUDT5, OPLAH, PEPD, NUDT6, NDST2, AADACL3, ABHD11, CAPN6, NUDT19, RIOK1, ENPP3, ATP6V1E1, ACAD10, DDX17, DDX18, ACOT9, LYPLA1, ENTPD1, ABCC1, IAH1, ENTPD4, PGAM1, ENTPD5, ITPK1, BPGM, QRSL1, DDX50, DDX19A, NT5C3B, DDX19B, DDX39A, MPPED1, ATP6V1B2, ADTRP, RAD54L2, SNRNP200, CES3, CES2, DCP2, DDX6, HDAC2, DDX4, HDAC3…	4711	178	18228	1.76072	6.24364e-05	3.4688e-06	3.34457e-06
		Antler	GOTERM_MF_DIRECT	GO:0005096~GTPase activator activity	87	1.52954	3.87152e-08	NRP1, GDI1, LRRK2, GDI2, ARHGAP1, HTR2B, ARRB1, SIPA1L2, ARHGAP36, ARHGAP44, RGS4, ARHGDIA, ARHGDIB, GIT1, AGFG1, RGS7, RALBP1, RALGAPA1, ELMOD2, STARD8, ARAP3, OCRL, ARAP1, ARFGAP3, GAPVD1, RANGAP1, ARFGAP2, ACAP3, ARHGAP10, ACAP2, RALGAPB, ACAP1, RABEP1, RASA3, RABEP2, RASA1, RASA2, RAPGEF2, PREB, PLCB1, LLGL1, SEC23A, RGS14, RGS16, NPRL3, ARHGAP19, ARHGAP18, IQGAP1, RASAL2, ARHGAP15, IQGAP2, I…	4711	197	18228	1.70875	9.94545e-05	5.23471e-06	5.04725e-06
		Antler	GOTERM_MF_DIRECT	GO:0003729~mRNA binding	86	1.51195	5.02839e-08	EIF4A2, PIWIL1, RBM25, SLC4A1AP, CELF2, EIF4A3, HDLBP, CASC3, EDC3, PTBP1, EIF4ENIF1, BOLL, PCF11, SNRNP70, LUC7L, DENR, RBM5, EIF2A, RBM14, AQR, RBFOX2, CLUH, NCBP1, NCBP2, RC3H1, PKM, ESRP1, LUC7L3, STRAP, SRSF4, NCBP3, SRSF5, NUP98, SRSF6, NSRP1, SF1, FYTTD1, KHDRBS1, SLBP, DDX6, RBM47, RBM8A, CSTF3, SRBD1, SRSF1, RBM4B, CSTF2T, HNRNPLL, FXR1, NXF1, SCAF8, NXF3, PCBP4, PCBP1, PCBP2, RPS3, IGF2…	4711	195	18228	1.70644	0.000129171	6.45897e-06	6.22766e-06
		Antler	GOTERM_MF_DIRECT	GO:0051082~unfolded protein binding	49	0.861463	5.97873e-08	CALR3, HSP90AB1, CLU, CLGN, CCT6B, NUDCD3, NUDCD2, CCT3, CCT2, MKKS, HSP90AA1, NUDC, CCDC115, DNAJB13, CLPX, CDC37, DNAJB11, CANX, CRYAB, HSPA14, HSPA13, HSP90B1, DNAJB2, ERLEC1, DNAJB1, DNAJB6, GRPEL1, DNAJB4, GRPEL2, SERPINH1, CDC37L1, CCT8, CCT7, CCT5, CCT4, HSPA9, HSPA8, HSPA5, HSPA1L, PTGES3, HSPA6, HSPA2, CCT6A, DNAJA1, DNAJA4, DNAJA3, DNAJA2, CALR, HSPA1A	4711	92	18228	2.06079	0.000153582	7.31398e-06	7.05205e-06
		Antler	GOTERM_MF_DIRECT	GO:0044183~protein binding involved in protein folding	24	0.421941	6.43344e-08	HSPA9, CCT3, CD74, HSPA8, CCT2, CALR3, RIC3, HSP90AA1, HSP90AB1, HSPA5, HSPA1L, CCDC47, HSPA6, HSPA2, HSPA14, HSPA13, CCT6B, CLGN, CCT6A, DNAJB1, CCT7, CCT5, HSPA1A, CCT4	4711	32	18228	2.90193	0.000165261	7.5125e-06	7.24347e-06
		Antler	GOTERM_MF_DIRECT	GO:0005509~calcium ion binding	228	4.00844	7.04028e-08	ITSN2, SPARC, ITSN1, CBLB, PKD2L2, CAPNS1, CPNE1, DAG1, HMCN1, CUBN, ACTN3, ACTN2, GLCE, ACTN1, ACTN4, HSPG2, MYL1, MYL3, SPARCL1, PADI4, ASTN2, CALM, MACF1, PCDH15, IQGAP1, PCDH18, MYL12B, CRACR2A, PLCG1, RAB11FIP3, EDEM2, AIF1L, EHD1, EHD2, EHD3, CABYR, CALU, NAPEPLD, HRC, NOX5, DCHS1, CALR, CALM1, PAM, CALM2, FKBP10, RYR2, C2CD5, DOC2A, FKBP14, NCAN, LPCAT1, EFCAB6, PPP3CB, CRTAC1, DNER, ANXA6…	4711	647	18228	1.3635	0.000180848	7.86369e-06	7.58208e-06
		Antler	GOTERM_MF_DIRECT	GO:0051010~microtubule plus-end binding	16	0.281294	1.17614e-07	NUMA1, DCTN1, FBXW11, CLIP3, CLIP2, CLIP1, KIF18A, STIM1, APC, CLIP4, KIF2C, MAPRE3, MAPRE1, MAPRE2, CLASP1, PAFAH1B1	4711	17	18228	3.64164	0.000302104	1.25896e-05	1.21387e-05
		Antler	GOTERM_MF_DIRECT	GO:0005516~calmodulin binding	64	1.12518	1.9e-07	MYLK2, RYR2, MYLK, AKAP12, PPP3CB, EEF2K, PPP3CC, CAMKV, AKT1, NOS1, SPTAN1, IQCB1, SPHK1, EDF1, PHKA1, MYO7A, IQCG, EEF1A1, ASPM, MYH1, MYH2, MAPKAPK3, MYO3A, PLCB1, MYH7, CAMK2B, SLC24A4, CAMK2D, EPB41, PDE1B, PDE1A, CAMK2A, IQGAP1, IQGAP2, IQGAP3, CAMSAP1, STRN3, CAMSAP2, SLC9A1, CNN3, CNN2, CNN1, CALD1, PHKG2, MYO6, MBP, KCNN2, CAMK2G, MYH10, NGFR, MARCKSL1, ARPP21, MYO10, NOS3, ATP2B4, PHKB,…	4711	136	18228	1.82082	0.000487992	1.95244e-05	1.88252e-05
		Antler	GOTERM_MF_DIRECT	GO:0000287~magnesium ion binding	88	1.54712	1.97614e-07	DYRK3, ATP8A2, DYRK2, CERK, MAST3, LRRK2, CIB2, ENO1, NUDT5, COMT, ENO2, ENO3, ENO4, RPS6KA5, IMPA1, ENOSF1, RPS6KA1, PAPOLA, PGM3, IDH3B, NUDT19, NUDT18, PGM2, PRKACB, MAP3K7, ENOPH1, PGM1, MAP3K5, DIS3L2, IDH3A, NUDT12, SPHK1, ITPK1, ATP11B, IRAK4, GEM, MSH6, LATS1, PPM1A, NT5C3B, PKM, F9, PPA2, PLSCR3, MSH2, ILVBL, SIK3, SUCLG2, SIK1, HPRT1, PRPS2, PIF1, MVK, FOXK2, ATP10B, ATP10A, GNAI1, STK3…	4711	206	18228	1.65288	0.000507541	1.95257e-05	1.88265e-05
		Antler	GOTERM_MF_DIRECT	GO:0035091~phosphatidylinositol binding	50	0.879044	2.44866e-07	PLEKHF2, NUMA1, PITPNB, PITPNA, SNX12, SNX13, PIK3C2A, MCF2L, SBF2, APPL2, APPL1, BCAS3, EXOC8, PARD3B, NISCH, HGS, PARD3, AIDA, SGK1, STAM2, GRB7, ITPR1, NOXO1, ITPR2, PLD1, PLD2, MTM1, SNX4, GGA1, SNX1, GGA3, SNX2, SNX27, RPS6KC1, HS1BP3, SNX9, SNX5, SNX6, PHF12, SNX24, ARHGAP33, CCDC88A, SH3YL1, MYO1E, SNX19, SNX16, FES, SNX17, ESYT3, ESYT1	4711	98	18228	1.9741	0.000628864	2.31038e-05	2.22764e-05
		Antler	GOTERM_MF_DIRECT	GO:0008022~protein C-terminus binding	58	1.01969	2.51812e-07	MDC1, GPSM2, NUMA1, NCF2, CEP120, PHB2, PEX26, MED12, GRIP1, NEFL, CEP250, KPNA3, MAP2K1, CEP135, PEX1, ATP1B1, HSPG2, SIRT1, SREBF2, DNM1, MSH2, LCK, PEX6, PEX5, FDX1, MAPRE3, PABPC1, NEIL1, EZR, OPTN, EPB41, SRC, FBLN1, CORO1A, FBLN5, PPP2CA, PDZD3, ABL1, PTK2B, MPDZ, FN1, SNF8, PEX12, DLG1, CDK7, DAB2, CENPF, MYO1C, ERCC3, DLG4, SNX17, AGO2, ERCC2, SDC1, CTNNB1, ERCC6, SAE1, PFKM	4711	120	18228	1.87013	0.000646696	2.31038e-05	2.22764e-05
		Antler	GOTERM_MF_DIRECT	GO:0003730~mRNA 3'-UTR binding	34	0.59775	5.09369e-07	DDX5, DAZAP1, CELF2, HNRNPU, FXR1, BOLL, PCBP4, PCBP1, DHX36, IGF2BP2, CCT5, RNF20, FUS, SECISBP2L, ANGEL2, SECISBP2, PABPC4, RC3H1, PUM1, LARP4, RNF40, PUM2, DAZL, RSL1D1, CARHSP1, CSDC2, HNRNPA2B1, GEMIN5, RBMS1, PABPC1, CPEB3, RBMS2, CPEB4, RBMS3	4711	58	18228	2.26818	0.00130771	4.3619e-05	4.20569e-05
		Antler	GOTERM_MF_DIRECT	GO:0003774~motor activity	21	0.369198	5.62508e-07	MYH7B, MYO10, MYO5A, MYO7A, MYO19, MYO9A, MYO1D, MYO1E, MYH1, MYH2, MYO1B, MYO1C, MYO3B, MYO5B, MYO6, MYO18A, MYH11, MYH4, MYH10, MYO1G, MYH7	4711	28	18228	2.90193	0.00144404	4.66156e-05	4.49462e-05
		Antler	GOTERM_MF_DIRECT	GO:0019706~protein-cysteine S-palmitoyltransferase activity	10	0.884956	3.60959e-06	ZDHHC9, ZDHHC5, ZDHHC13, ZDHHC6, ZDHHC7, ZDHHC22, ZDHHC1, YKT6, ZDHHC17, ZDHHC3	867	28	18228	7.50865	0.00215621	0.000166041	0.000156323
		Antler	GOTERM_MF_DIRECT	GO:0061630~ubiquitin protein ligase activity	33	2.92035	4.0512e-06	TRIM50, TRIM52, TRAF3IP2, UHRF2, UBE3D, UBR4, UBE2D1, UBE3A, UBR2, UBE3B, UBR7, TRIM5, TMEM129, TRIM3, TRIM24, TRIM25, TRIM27, VPS18, TRIM62, TRIM41, WWP1, WWP2, TOPORS, TRIM17, TRIM13, UBE2O, TRIP12, TRIM59, TRIM37, TRIM38, TRIM54, TRIM11, TRIM34	867	280	18228	2.47785	0.00241969	0.000173044	0.000162916
		Antler	GOTERM_MF_DIRECT	GO:0061631~ubiquitin conjugating enzyme activity	11	0.973451	4.57708e-06	UBE2W, UBE2B, UBE2Q2, UBE2N, UBE2O, UBE2D1, UBE2G1, UBE2G2, UBE2K, UBE2J1, UBE2L3	867	36	18228	6.42407	0.00273336	0.000182473	0.000171793
		Antler	GOTERM_MF_DIRECT	GO:0003724~RNA helicase activity	35	0.615331	1.10781e-06	EIF4A2, DDX6, EIF4A1, DDX5, DDX27, DDX3X, DDX4, DDX49, DDX24, DHX8, DDX46, DDX25, DDX1, EIF4A3, DDX42, DDX20, DDX21, DDX43, DDX41, IFIH1, DHX30, DHX36, DHX15, DDX17, DDX18, DDX56, DDX52, DDX50, DHX40, DDX19A, DDX19B, DDX39A, DDX39B, SKIV2L, SNRNP200	4711	62	18228	2.18425	0.00284193	8.89366e-05	8.57516e-05
		Antler	GOTERM_MF_DIRECT	GO:0004672~protein kinase activity	78	1.37131	1.48594e-06	NRK, LRRK1, ARAF, ILK, BUB1B, MYLK, IKBKB, CHEK2, CDK20, NEK1, NEK2, RIOK2, IKBKE, MAP3K4, PDK2, SCYL2, PDK1, SCYL1, MAP3K5, MAP4K1, CDKL5, KSR1, CHUK, RIPK2, MINK1, HUNK, CASK, CSNK1D, PRKAB1, GAK, MYO3B, PDIK1L, MAK, KIT, MYO3A, BMP2K, RAF1, GUCY2C, RNASEL, PRKAA2, NPR1, ROCK2, NPR2, PKMYT1, CAMKK2, STK3, GRK3, STK33, GRK2, NUAK2, IRAK1, RPS6KC1, GRK4, RIPK1, MAP2K7, MARK4, BUB1, MAP3K2, SRPK2,…	4711	184	18228	1.64022	0.00381011	0.000115678	0.000111536
		Antler	GOTERM_MF_DIRECT	GO:0019905~syntaxin binding	13	1.15044	6.63889e-06	SYT5, VPS18, TMED9, TMED10, SYT1, TXLNG, SYT9, TXLNA, SYT12, TXLNB, VPS52, VAMP1, VAMP3	867	54	18228	5.06139	0.0039622	0.000248128	0.000233606
		Antler	GOTERM_MF_DIRECT	GO:0000977~RNA polymerase II regulatory region sequence-specific DNA binding	25	2.21239	8.44334e-06	ZNF177, ZNF550, ZBTB8A, ZBTB46, TCF21, ZNF25, TRPS1, ZNF329, ZNF248, ZNF621, TFAP2B, ZNF19, ZFP3, ZFP2, ZNF180, ZNF705A, VEZF1, ZNF75A, ZFP69, TFDP2, ZNF614, ZNF436, ZNF555, ZNF674, ZNF596	867	186	18228	2.82584	0.00503641	0.000297007	0.000279623
		Antler	GOTERM_MF_DIRECT	GO:0019904~protein domain specific binding	65	1.14276	2.2627e-06	GPSM2, FHOD1, CLTC, ICA1, ATN1, STMN3, MED12, LAMP1, CHMP1A, CEP250, CASP2, ARFIP2, ARFIP1, MAP3K5, NCK1, NCOA2, DBNL, ANGEL1, KCNAB1, ACSL3, DICER1, CCNA2, RABEP1, PRKAR1A, HGS, RARA, MYH9, AIDA, STAMBP, KPNB1, RAPGEF3, SHC4, DDX6, PRKDC, ICA1L, STX18, ARL1, PLG, IQGAP1, HIF1A, PRKAR2A, RAB6A, CNTLN, HSPA5, CBX3, RCC2, M6PR, SRP68, L1CAM, POU2F2, MPP7, SNAP91, MYO1D, HNRNPM, EHD2, OCLN, HNRNPK, …	4711	147	18228	1.71089	0.00579602	0.000170967	0.000164844
		Antler	GOTERM_MF_DIRECT	GO:0003713~transcription coactivator activity	24	2.12389	1.26391e-05	WWOX, WWTR1, TRIM62, TRIM52, USP16, WBP2, TGFB1I1, TRIP4, XPC, UBE3A, TDRD3, UBE2L3, TAF6L, TADA2A, TRIM28, THRAP3, TADA3, TRIM24, TRIM13, TRIM25, TAF6, TRIM37, TRIM38, TRIM27	867	178	18228	2.83473	0.00752974	0.000383929	0.000361458
		Antler	GOTERM_MF_DIRECT	GO:0030276~clathrin binding	11	0.973451	1.28404e-05	TOM1L1, SYT5, TOM1L2, SYT4, SYT1, SYT12, TOM1, SYT15, SYT9, TLN1, SYT7	867	40	18228	5.78166	0.00764923	0.000383929	0.000361458
		Antler	GOTERM_MF_DIRECT	GO:0051287~NAD binding	24	0.421941	3.43375e-06	AHCY, HIBADH, PARP1, IDH3G, IDH1, IDH2, SORD, NUDT6, GRHPR, NNT, AOX2, ALDH1A1, GPD1, GAPDHS, ME1, IDH3B, AOX1, PHGDH, ME2, GPD1L, NDUFV1, GAPDH, IDH3A, GLYR1	4711	37	18228	2.50978	0.00878254	0.000247542	0.000238677
		Antler	GOTERM_MF_DIRECT	GO:0019903~protein phosphatase binding	36	0.632911	3.46887e-06	CSF1R, CDKN1B, MTMR3, MVP, PIK3R1, IQGAP1, MTMR4, EGFR, HSP90B1, SNX3, FBXL20, CDH5, CDH2, PPP6R1, PPP6R2, PPP6R3, CDC27, RACK1, STAT6, NEK2, SHOC2, KIFAP3, MAP3K5, JAK1, CADM4, JUP, ANAPC7, ITGA1, STAT3, AP3B1, PTK2, PPP1R3C, LCK, ANAPC4, CTNNB1, ANAPC5	4711	67	18228	2.079	0.00887194	0.000247542	0.000238677
		Antler	GOTERM_MF_DIRECT	GO:0005178~integrin binding	50	0.879044	4.50465e-06	ITGB1, COL16A1, ITGB5, CD81, ITGB3, ITGB2, ICAM5, F11R, FGF1, ICAM1, IBSP, KDR, ITGB8, ITGAV, LGALS8, ACTN1, EMP2, NISCH, ADAM17, COL4A3, ANGPTL3, ADAM9, MYH9, ITGA5, LCP1, MFGE8, PLPP3, CD151, SRC, FBLN1, PTN, FBLN5, PTPRZ1, GPNMB, SPP1, JAM2, JAM3, LAMB2, IGF2, FN1, LAMB1, PTK2, COL3A1, CXCL12, P4HB, CALR, FERMT2, PTPN2, FBN1, FERMT3	4711	106	18228	1.82511	0.0115058	0.000312768	0.000301568
		Antler	GOTERM_MF_DIRECT	GO:0043021~ribonucleoprotein complex binding	19	0.334037	9.823e-06	PRMT5, RNASEL, DDX5, PRMT7, SECISBP2, SECISBP2L, SRP54, HNRNPU, PHF6, CKAP5, PQBP1, SMG6, IFIH1, RNF135, BOP1, ITCH, PRPF6, PES1, GEMIN4	4711	27	18228	2.7228	0.0249197	0.000664086	0.000640304
		Antler	GOTERM_MF_DIRECT	GO:0042169~SH2 domain binding	21	0.369198	1.33842e-05	KHDRBS1, AFAP1L2, SRC, CTR9, INPPL1, AFAP1, ARHGAP5, PTK2, RUFY1, LAT2, CCDC88A, LCK, DLC1, NUP62, KIT, ABL1, RACK1, DAG1, BLNK, SQSTM1, SLAMF1	4711	32	18228	2.53919	0.0337998	0.000859601	0.000828817
		Antler	GOTERM_MF_DIRECT	GO:0050661~NADP binding	21	0.369198	1.33842e-05	G6PD, HIBADH, NOS3, GSR, FMO1, FMO2, FMO3, HMGCR, FMO4, PGD, FMO5, DHFR, POR, NNT, DPYD, CAT, GAPDHS, NOS1, DHCR7, GAPDH, GLYR1	4711	32	18228	2.53919	0.0337998	0.000859601	0.000828817
		Brain	GOTERM_BP_DIRECT	GO:0006886~intracellular protein transport	79	4.03679	9.54085e-19	USP6NL, VPS29, SNX13, SNX10, SNX11, TBC1D10C, TOM1, TMED3, TLK1, TMED2, VPS35, TMED1, TMED7, VPS39, TMED5, YWHAH, TMED4, TRIM23, WLS, VPS18, TMED9, TICAM2, VPS33A, STX7, TBC1D8, TBC1D2B, SYTL3, SYTL2, TOM1L1, STX1B, TOM1L2, TBC1D4, TBC1D25, SLU7, STX1A, STX12, SEC23A, TBC1D9B, TMED10, STXBP3, STX16, STXBP1, USO1, STXBP2, STX18, VPS26A, VPS26B, SNX1, SNX2, SNX27, VTI1A, STX6, VPS11, TBC1D14, STX4,…	1699	264	16614	2.9262	3.54252e-15	3.54156e-15	3.50626e-15
		Brain	GOTERM_BP_DIRECT	GO:0016579~protein deubiquitination	34	1.73735	1.62205e-14	USP13, USP14, USP37, USP15, WDR48, USP38, USP54, USP10, USP32, USP11, USP33, USP12, USP34, TNFAIP3, USP1, USP50, USP30, USP46, USP47, USP25, USP8, USP48, USP7, USP5, USP20, USP42, USP4, USP9X, USP43, USP3, USP2, USP45, USP28, USP40	1699	73	16614	4.55446	6.0185e-11	3.01053e-11	2.98052e-11
		Brain	GOTERM_BP_DIRECT	GO:0006511~ubiquitin-dependent protein catabolic process	56	2.86152	1.03215e-10	USP37, USP38, USP32, USP33, USP34, UBE2D1, UBE3A, UBE2L6, UBE3B, UBE2L3, USP30, USP46, USP47, USP8, USP48, USP7, USP5, USP42, USP4, USP43, USP3, USP45, USP2, UBE4A, UBE4B, TRPC4AP, WDR81, USP40, USP13, USP15, USP16, USP10, USP11, USP12, UBR4, UBD, TP53INP2, UBQLN1, USP1, USP50, UBQLN4, UBQLN3, UBQLN2, USP25, USP20, USP22, SIAH1, UBE2G1, WWP2, UBE2G2, USP28, UBQLNL, TOLLIP, TTC3, TRIP12, UBA1	1699	216	16614	2.53522	3.83238e-07	1.27712e-07	1.26439e-07
		Brain	GOTERM_BP_DIRECT	GO:0006357~regulation of transcription from RNA polymerase II promoter	207	10.5774	1.89202e-10	ZNF177, SMARCAL1, ZNF175, SMARCB1, ZNF292, SPIB, ZNF609, ZNF608, ZMIZ1, ZNF606, ZNF605, ZMIZ2, ZXDB, SUPT20H, SOX5, ZNF287, ZNF18, ZNF19, ZNF283, SP110, ZFP3, ZFP2, SOX13, ZNF705A, ZNF16, WDR77, ZSCAN23, ZNF711, ZSCAN25, ZSCAN29, ZNF276, URI1, ZBTB8A, ZNF274, ZBTB1, ZNF23, ZNF25, ZNF26, ZSCAN10, ZSCAN12, ZNF148, ZNF268, ZSCAN16, ZNF146, ZNF143, STAT5B, ZNF383, SNF8, ZNF34, TRERF1, TADA2A, SNAI1, …	1699	1324	16614	1.52884	7.02506e-07	1.75579e-07	1.73829e-07
		Brain	GOTERM_BP_DIRECT	GO:0051301~cell division	95	1.6841	1.49565e-09	MAP10, RB1, ANKLE2, CCNT1, CLTC, KIF11, CCAR1, PPP1CB, PPP1CC, CCND3, CDC23, MAEA, CCND2, CCND1, CHMP1B, ENSA, NUF2, CDC27, OIP5, KMT5A, DIS3L2, NUDC, ANAPC7, IST1, HAUS3, KNL1, ACTR8, MASTL, CDC40, CDC25A, CDC25B, HAUS1, CCNA2, ASPM, PSRC1, KATNAL1, KIF2A, CCNE2, PARD3, ANAPC4, MAPRE3, ANAPC5, ARHGEF2, MAPRE1, MAPRE2, ANAPC1, PAFAH1B1, ARL8B, ANAPC2, BECN1, CDCA2, ANAPC16, EPB41, CDCA5, GNAI3, R…	4922	186	16614	1.72402	1.07746e-05	1.00555e-05	1.00025e-05
		Brain	GOTERM_BP_DIRECT	GO:0006888~ER to Golgi vesicle-mediated transport	32	1.63516	5.11283e-09	TMED10, USO1, SPAST, TFG, TRAPPC12, TMED3, VTI1A, TMED2, TRAPPC11, TMED1, WHAMM, TMED7, YKT6, SEC23B, TMED5, SEC31A, TMED4, TMED9, SEC24B, SEC24A, TICAM2, TRAPPC4, TRAPPC8, YIF1A, SEC23IP, VAMP7, ZW10, YIPF6, TRIP11, SEC22B, SEC22A, SEC24C	1699	98	16614	3.19304	1.89837e-05	3.79576e-06	3.75793e-06
		Brain	GOTERM_BP_DIRECT	GO:0006897~endocytosis	73	1.2941	2.79204e-09	LGALS3BP, ITSN2, DENND1C, APP, DENND1B, LRRK2, ITSN1, INPPL1, MIA3, PIK3C2A, FNBP1L, CLINT1, LOXL2, MRC2, EEA1, RABGEF1, DPYSL2, ANXA6, ENPP2, OLR1, DNM1L, AP2M1, CSNK1G3, RALBP1, SCARA5, FNBP1, EPS15L1, GAPVD1, DNM1, DNM2, EPN2, EPN3, DNM3, RABEP1, HEATR5A, RABEP2, PIK3C3, ENTHD1, PLA2R1, CSNK1G2, CSNK1G1, BECN1, RAB1A, RAB5B, LRP5, C9ORF72, LRP6, NCKIPSD, CDC42, AP3M2, AP3M1, MYO6, EPS15, ATP9B…	4922	133	16614	1.85269	2.01136e-05	1.00555e-05	1.00025e-05
		Brain	GOTERM_BP_DIRECT	GO:0006355~regulation of transcription, DNA-templated	85	4.34338	1.65704e-08	ZNF177, ZNF331, SETD2, TRRAP, ZMYND8, WWC2, ZNF45, UBE2L3, ZNF280B, ZNF527, SPIN1, ZNF845, SLC39A8, ZNF567, TLE4, TLE3, ZNF484, TLE2, ZNF19, TLE1, ZBTB38, TFB2M, ZNF75D, ZFY, ZFX, TLE6, TFDP2, THAP7, SUB1, TFEC, ZNF713, TESMIN, ZNF677, ZNF555, ZNF235, VGLL4, ZNF674, ZNF432, ZNF596, USP13, ZNF274, ZNF470, SRRT, ZNF3, SPTY2D1, ZNF8, ZBTB4, TAF5L, ZFP57, ZNF507, ZNF624, ZNF502, ZNF226, ZNF621, ZNF86…	1699	444	16614	1.87205	6.15242e-05	1.02516e-05	1.01494e-05
		Brain	GOTERM_BP_DIRECT	GO:0010951~negative regulation of endopeptidase activity	28	1.43076	7.70253e-08	SERPINA11, SERPINA1, SERPINE2, SERPINE3, SERPINC1, WFIKKN2, SERPINA10, TKDP1, SERPINA5, SERPINH1, TIMP2, TIMP3, SPOCK1, SERPINA3-3, SERPINB2, SERPINA3-1, SERPIND1, SERPINF1, TFPI2, SERPINF2, SERPINB9, SERPINB8, SERPINB6, SERPINI1, SERPINA3-8, SERPINA3-7, SERPINA3-6	1699	87	16614	3.14717	0.000285954	3.75232e-05	3.71492e-05
		Brain	GOTERM_BP_DIRECT	GO:0006906~vesicle fusion	17	0.868677	8.08689e-08	STX12, SYT4, SNAP47, SNAP25, STX16, SNAP23, STX7, STX1B, VAMP7, STX6, VAMP1, STX4, STX2, SNAP29, VAMP2, STX1A, VAMP3	1699	35	16614	4.74965	0.000300221	3.75232e-05	3.71492e-05
		Brain	GOTERM_BP_DIRECT	GO:0048015~phosphatidylinositol-mediated signaling	28	0.496366	6.34715e-08	CSF1R, PTAFR, PIK3CD, PIK3CB, PIK3C2A, PIK3CG, IGF1R, PLCZ1, INPP5F, PLCE1, CA8, PDGFRB, PDGFRA, PLCL1, PLCL2, PLCB4, PIK3CA, PI4KA, PIK3C3, PI4KB, EZR, PLCD3, PLCB1, OGT, PLCB2, PLCD4, PLCD1, EXOC1	4922	37	16614	2.5544	0.000457144	0.000152395	0.000151591
		Brain	GOTERM_BP_DIRECT	GO:0007018~microtubule-based movement	53	0.93955	1.0704e-07	DYNC1I2, DNAH2, DNAH8, DNAH5, DNAH6, ASB14, KIF11, KIF17, KIF15, KIF19, KIF5C, KIF3A, KIF5B, KIF5A, KIF13B, KIF21A, KIF1B, KIF1A, KIFAP3, DNAI1, DYNC1H1, DNAH12, DNAH11, DNAI2, DNAH17, KIF23, KIF22, KIF6, KIF27, KTN1, CENPE, DYNC1LI1, KIF9, KIF18A, DYNC1LI2, KIF2A, KIFC2, KIF16B, KIF4A, KIF2C, KIFC3, KIF20A, KIF20B, ACTR10	4922	93	16614	1.92365	0.000770822	0.000192753	0.000191736
		Brain	GOTERM_BP_DIRECT	GO:0000278~mitotic cell cycle	28	1.43076	2.15953e-07	USP16, TUBGCP2, SKA3, SKA2, TUBA1C, TUBA1B, TUBB6, TUBA1A, TUBB3, WDHD1, TUBB, XRCC2, USP3, SETDB2, TBCD, TUBE1, TUBG2, TUBG1, TUBB4A, TUBA4A, WAPL, WEE1, TADA2A, TADA3, TUBGCP5, TUBGCP6, TUBGCP3, TUBA8	1699	91	16614	3.00883	0.000801512	7.79891e-05	7.72118e-05
		Brain	GOTERM_BP_DIRECT	GO:0042147~retrograde transport, endosome to Golgi	23	1.17527	2.23319e-07	SPAG9, TMEM87A, VPS29, TMEM87B, VPS26A, VPS26B, SNX1, SNX2, VPS51, VPS50, VPS52, TBC1D10C, VTI1A, STX6, UBE2O, VPS35, TBC1D23, TRIM27, TBC1D17, YKT6, SNX5, VAMP3, SNX6	1699	65	16614	3.46015	0.000828838	7.79891e-05	7.72118e-05
		Brain	GOTERM_BP_DIRECT	GO:0006814~sodium ion transport	19	0.970874	2.3111e-07	SLC13A1, SLC13A2, SLC12A3, SLC13A3, SLC20A2, SLC5A12, SLC5A10, SLC5A1, SLC5A2, SLC8A1, SLC9B1, SLC5A6, SLC5A9, SLC9A8, SLC38A7, SLC13A5, SLC17A2, SLC38A2, SLC17A3	1699	46	16614	4.03903	0.000857743	7.79891e-05	7.72118e-05
		Brain	GOTERM_BP_DIRECT	GO:0050790~regulation of catalytic activity	61	1.08137	1.43218e-07	GDI1, NCF2, GDI2, CCNC, ARHGEF10L, ARHGAP36, PRKAG3, RGS4, RABGEF1, PPP2R1A, PPP2R5E, PSMD2, ARHGDIA, RAC2, CAPN3, FBXO8, CTSB, AGFG1, PPP1R16B, HSP90AA1, PARP1, IGFBP3, ELMOD3, RAB3IL1, AP3B1, ARFGAP3, GTF2F1, PRKAB1, ARFGAP2, DPM2, ARHGAP10, DPM3, ACAP1, RABEP2, DAD1, EEF1D, RGN, PLCB1, GPRC5C, LLGL1, BECN1, RNF180, MAT2B, BRCC3, HIF1A, RIC8A, RANBP3L, PRKAR2B, EIF2B2, RANBP3, CCZ1, ELP3, ELP4,…	4922	113	16614	1.82215	0.00103121	0.000206319	0.000205231
		Brain	GOTERM_BP_DIRECT	GO:0070536~protein K63-linked deubiquitination	13	0.664282	5.76214e-07	USP13, USP25, USP8, ZRANB1, USP7, USP20, SHMT2, USP33, TNFAIP3, SPATA2, STAMBPL1, USP50, STAMBP	1699	23	16614	5.52709	0.0021372	0.000178242	0.000176466
		Brain	GOTERM_BP_DIRECT	GO:0006457~protein folding	59	1.04591	3.14757e-07	ERO1A, CALR3, HSP90AB1, CCDC47, CWC27, CLGN, CCT6B, NUDCD3, NUDCD2, PDILT, QSOX1, CCT3, PDIA3, CCT2, MKKS, HSP90AA1, NUDC, AHSA2, AHSA1, CLPX, PDIA5, PDIA4, DNAJC1, CDC37, DNAJB11, CANX, PPIF, PFDN1, ERP27, FKBP9, PPIG, PPIB, FKBP6, PPIC, HSP90B1, HSPD1, DNAJB6, GRPEL1, DNAJB5, GRPEL2, CDC37L1, CCT8, CCT7, CCT5, CCT4, NKTR, RANBP2, PPIL1, PPIL2, PTGES3, HSPA2, CCT6A, DNAJA1, ERP44, DNAJA4, DNAJA3…	4922	110	16614	1.81047	0.00226494	0.000332062	0.00033031
		Brain	GOTERM_BP_DIRECT	GO:0006635~fatty acid beta-oxidation	29	0.514093	3.46913e-07	ABCD4, ABCD2, ECHS1, ACAA2, ABCD3, HSD17B4, CROT, HSD17B10, ACAT2, ACAT1, SCP2, CPT2, AUH, ACADM, ACAA1, ABCD1, DECR1, CPT1A, CPT1B, HADHB, HADHA, PEX7, ACOX2, EHHADH, PEX5, ECHDC1, ECHDC2, PPARD	4922	41	16614	2.38752	0.00249604	0.000332062	0.00033031
		Brain	GOTERM_BP_DIRECT	GO:0055085~transmembrane transport	33	1.68625	7.11684e-07	SLC44A5, SLC22A6, SLC44A3, SLC44A2, SLC4A2, SLC4A3, SLC25A48, SLC22A16, SLC22A17, SV2A, SLCO2B1, SLC19A3, SLC25A40, SLC25A23, SLC17A2, SLC25A25, SLC25A24, SLC19A2, SVOP, SLC12A1, SLC4A10, TAP1, SLC4A11, SLC16A13, SLC4A7, SLC25A16, SLC4A9, SLC25A17, SLC25A19, SLCO1A2, SPNS1, SLC25A12, SLC25A36	1699	125	16614	2.58158	0.00263899	0.000203213	0.000201187
		Brain	GOTERM_BP_DIRECT	GO:0006606~protein import into nucleus	46	0.815458	3.68804e-07	IPO13, CDKN1A, IPO11, NUP107, NUP188, CSE1L, LRRK2, PIK3R1, PTTG1IP, NXT2, ING1, PHB2, IPO7, ELAVL1, IPO4, ABRA, IPO5, PPP3CA, EIF4ENIF1, IPO8, IPO9, NUP85, NUP62, LMNA, FAM53C, FAM53B, AKT1, NUP88, KPNA3, APPL2, KPNA1, APPL1, NUP214, MED1, AKIRIN2, NUP153, RANBP6, PML, NUP93, NFKBIA, POM121L2, POLA2, NUP50, CRY2, KPNB1, RAN	4922	79	16614	1.96546	0.00265334	0.000332062	0.00033031
		Brain	GOTERM_BP_DIRECT	GO:0006914~autophagy	23	1.17527	9.54051e-07	USP13, TIGAR, VCP, USP10, TRAPPC4, SEC16A, VPS13A, WIPI1, UMOD, WIPI2, VMP1, TMEM59, TM9SF1, TRIM17, VPS51, TRIM5, TOLLIP, VPS11, VTI1A, UBQLN1, TMEM39A, TMBIM6, VPS39	1699	70	16614	3.213	0.00353613	0.00025296	0.000250438
		Brain	GOTERM_BP_DIRECT	GO:0006417~regulation of translation	31	0.549548	1.22164e-06	PPP1R15A, HBS1L, APP, PIWIL1, RPL10, RBM8A, DDX25, RBM4B, NOLC1, CASC3, FXR1, RACK1, AKT1, PELO, EIF4E, GCN1, EIF2A, PTCD3, RPL13A, CNOT10, S100B, QKI, IMPACT, DNAJC1, AGO3, RPS6KB1, CNOT1, GEMIN5, ACO1, GAPDH, KBTBD8	4922	47	16614	2.22637	0.00876206	0.000948703	0.000943698
		Brain	GOTERM_BP_DIRECT	GO:0016485~protein processing	35	0.620457	1.31709e-06	PCSK2, CPM, PCSK1, PSEN2, FURIN, ECE1, PCSK7, PSEN1, ECE2, PCSK6, CPZ, GLI3, PHEX, CTSS, COMP, APH1A, CLN3, NCSTN, ADAMTS3, APH1B, PITRM1, CASP3, CASP2, LONP2, FKRP, MME, PTCH1, ADAM10, BACE1, AFG3L2, ADAM17, MMP16, CPD, OGT, METAP2	4922	56	16614	2.10966	0.00944348	0.000948703	0.000943698
		Brain	GOTERM_BP_DIRECT	GO:0000209~protein polyubiquitination	34	1.73735	3.48994e-06	UBE3D, TNKS, UBE2D1, UBE2L6, UBE3B, UBE2J2, UBE2L3, UBE2J1, TNKS2, UBE2Q2, TRIM5, TRIM2, TMEM129, TRIM3, UBR5, TRIM68, SPOP, TRIM27, UBE2B, WWP1, UBE4B, WWP2, UBE2G1, UBE2G2, TOPORS, UBE2W, UBOX5, UBE2N, UBE2V2, TRIP12, TRIM38, UBE2V1, UBE2K, TRIM34	1699	140	16614	2.37483	0.0128746	0.000863644	0.000855035
		Brain	GOTERM_BP_DIRECT	GO:0015031~protein transport	117	2.0741	1.86905e-06	GOLT1B, NUP188, PHAX, SCAMP5, SCAMP4, RABGEF1, ARL6IP5, NSF, CADPS2, ATG3, COG8, COG5, IST1, COG4, ARRDC2, ATG9A, ARRDC3, COG2, COG1, ACTN4, SCAMP1, AP5B1, SCAMP2, RUFY1, NUP93, HGS, KDELR2, NUP98, KIF20A, ARL8B, ENY2, CALCRL, NMD3, PSEN1, LIN7C, MTM1, NUP85, MYO6, AP4S1, RAB6B, RAB11FIP5, RAB4B, CAV1, DNAJC14, HOOK3, KLHL20, COL1A1, ARHGAP33, EHD3, NASP, CHMP2B, PPT1, CORO7, CCDC22, GPR89A, GDI1…	4922	270	16614	1.4627	0.0133744	0.00122389	0.00121743
		Brain	GOTERM_BP_DIRECT	GO:0098656~anion transmembrane transport	9	0.459888	3.97619e-06	SLC13A1, SLC13A2, SLC13A3, SLC4A10, VDAC3, VDAC2, VDAC1, SLC13A5, SLC22A9	1699	12	16614	7.33402	0.0146552	0.000922476	0.000913281
		Brain	GOTERM_BP_DIRECT	GO:0000226~microtubule cytoskeleton organization	29	1.48186	8.16966e-06	ULK4, SPATA7, TTBK2, TUBA1C, TUBA1B, TUBB6, TUBA1A, TUBB3, SS18, TUBB, TBCD, TUBE1, TUBG2, TUBG1, TUBB4A, TUBA4A, TTLL7, TTLL6, WEE1, TTLL5, SON, TTLL1, TACC3, SIK3, TACC1, TTLL11, TACC2, VAMP4, TUBA8	1699	114	16614	2.48756	0.0298786	0.00178387	0.00176609
		Brain	GOTERM_BP_DIRECT	GO:0008360~regulation of cell shape	62	1.0991	4.7104e-06	CYFIP1, F11R, RND2, RND3, EPS8, PALM, KDR, RAC2, PLXNC1, BVES, ANXA1, DAPK3, RHOG, PRPF40A, ARAP1, RHOF, F2, RHOA, ERMN, CDC42EP4, KIT, MYH9, CDC42EP1, PLEKHO1, PHIP, PKHD1L1, EZR, ALDOA, CRK, CDC42SE1, CSF1R, EPB41, PALM2, HPN, LPAR1, RHOBTB3, ARHGAP18, ARHGAP15, CORO1A, RHOBTB1, MYL12B, RHOBTB2, PALMD, PLXNA1, PTK2B, MYH10, MYO10, RDX, FN1, MSN, BAIAP2, PTK2, FMNL3, MKLN1, DLG1, FMNL2, FES, DLC…	4922	125	16614	1.67423	0.0333645	0.00282742	0.0028125
		Brain	GOTERM_BP_DIRECT	GO:0032922~circadian regulation of gene expression	35	0.620457	6.83546e-06	HDAC1, MAGED1, MYCBP2, RBM4B, HNRNPU, ARNTL, PPP1CB, PPP1CC, MTA1, NAMPT, NRIP1, PPARGC1A, NUDT12, NCOA2, PRMT5, NGFR, EGR1, KDM2A, GFPT1, HUWE1, CSNK1D, CARTPT, NR1D1, PML, PPP1CA, PER2, PER1, MYBBP1A, ID2, CRY2, BHLHE40, CRY1, PPARA, OGT, ATF4	4922	59	16614	2.00239	0.0480501	0.00378737	0.00376739
		Brain	GOTERM_CC_DIRECT	GO:0005829~cytosol	1596	22.106	2.54112e-117	ARAF, NOC2L, LIPA, LIPE, ALKBH5, CAPNS1, PSMD4, AKT2, DPYSL2, GPBP1, DPYSL3, AKT1, BBX, MEF2A, ATG3, GABARAPL1, GAPVD1, EML1, CD2AP, BCR, RUFY1, CNBD2, MTHFD1, RUFY3, PSME3, CLNS1A, DDIT4, PSME4, OPTN, MTMR2, CDCA2, ABCB6, ABCB4, FLII, AGAP2, COPS7A, PLA2G6, OAZ1, NCAPH, GIGYF2, HSPH1, RNF216, MYO6, MOV10L1, PIP5K1B, PIP5K1C, LTA4H, PSMF1, CTC1, GSTM1, JUP, LRBA, PMM2, NR2F2, ERLIN2, FLI1, MOV10,…	5144	2892	20519	1.71998	3.05189e-114	3.05189e-114	2.71392e-114
		Brain	GOTERM_CC_DIRECT	GO:0005737~cytoplasm	1408	24.9601	3.76453e-76	NUP107, PTPDC1, MYLK, LIPE, ENDOV, SAMD14, LSM12, SCP2, PPP4R2, CAPNS1, DPYSL5, AKT2, DPYSL2, DPYSL3, AKT1, PKNOX1, PRKACB, PKNOX2, MEF2C, DAXX, FNBP1, FRS2, DICER1, PRKAB1, EML3, EML4, RUFY1, ACE2, DDX39A, DDX39B, PRKAR1A, RUFY3, PSME3, FEZ1, DDIT4, RUFY2, FEZ2, PADI4, CYP2E1, OPTN, IDO1, ATF4, MTMR2, MTMR3, FLII, HPN, ACTL7B, NCAPG, COPS7B, COPS7A, IQGAP1, MTMR4, IQGAP2, IQGAP3, OAZ1, NCAPH, MT…	5144	3786	20519	1.48346	4.52121e-73	2.2606e-73	2.01026e-73
		Brain	GOTERM_CC_DIRECT	GO:0005654~nucleoplasm	1095	14.5719	6.62713e-47	ATF1, NOC2L, LIPA, PTPDC1, SCP2, PPP4R2, PSMD4, AKT2, AKT1, BBX, PKNOX2, MEF2A, DNTTIP2, EWSR1, PSME3, PSME4, CGGBP1, CDCA2, ABCB6, ABCB4, FLII, MYNN, AGAP2, GATA6, CDCA8, COPS7B, COPS7A, ABCB8, NCAPH, HSD11B2, HSPH1, GRPEL1, RNF216, EPB41L2, PIP5K1C, LTA4H, ATRIP, CTC1, NGFR, NR2F2, BTBD10, PBX1, MLLT10, AGO3, NAPEPLD, FERMT2, EFCAB6, CTCF, LRRC32, JPH1, LITAF, MED15, CASP14, MED13, MED10, OLR1,…	5144	2146	20519	1.52791	7.95919e-44	2.65306e-44	2.35926e-44
		Brain	GOTERM_CC_DIRECT	GO:0005813~centrosome	221	3.91775	2.45553e-30	MAP10, HNRNPU, PHAX, CSPP1, CDC27, PCLAF, DPF2, RTTN, CEP95, KIFAP3, PRKACB, CDK5RAP3, MTUS2, IFT80, CSNK1D, NUP93, DYNC1LI1, DYNC1LI2, IFT88, KATNAL1, PRKAR1A, CEP57L1, IFT81, FEZ1, AKAP9, CCDC81, ATP6V0D1, OBSL1, CALM, CEP85L, FBF1, PKHD1, DYNC2LI1, PRKAR2B, PRKAR2A, CEP70, CEP72, CEP76, PLK4, PLK5, PLK2, PLK1, CCDC88B, CCDC88A, CYLD, ARL2BP, CDC16, MKS1, ATM, CEP85, CALM2, RAD18, CEP89, CCNJL,…	5144	439	20519	2.00809	2.9491e-27	7.37274e-28	6.55627e-28
		Brain	GOTERM_CC_DIRECT	GO:0005739~mitochondrion	382	6.77185	2.90263e-27	DMGDH, ISCA1, OSGEPL1, CLPB, GLDC, ACSM1, ECI2, ARAF, DCAF8, ABAT, MTFR1L, PHB2, IFIT3, ELK3, LIPE, GJA1, SCP2, CDK5RAP1, PDK4, PDK3, AKT1, CPNE3, ACAD11, GLUL, FBXO7, ACAD10, PDK2, PDK1, MCCC2, GSTK1, PDHX, ACOT9, GABARAPL1, CPT1A, RSAD2, ACSL1, PRKCE, ECH1, RSAD1, MCCC1, MTUS1, ACSL5, ACSL4, HOGA1, CPT1B, ATG13, GCAT, PISD, CYP27A1, LARS2, NIF3L1, PPA2, PDE12, MTHFD2, FDX1, DDIT4, GUF1, LAP3, M…	5144	937	20519	1.62622	3.48605e-24	6.97211e-25	6.20001e-25
		Brain	GOTERM_CC_DIRECT	GO:0005634~nucleus	1746	21.9996	9.67375e-23	ATF2, EHMT1, LIPE, ALKBH5, PPP4R2, PSMD4, RAVER1, PSMD2, GPBP1, AKT1, BBX, PSMD1, PKNOX1, SAMD13, PRKACB, SAMD11, PKNOX2, MEF2A, MEF2C, RC3H1, DICER1, PRKAB1, EML3, RFX6, EWSR1, RFX4, CLNS1A, PSME4, CDIP1, ATF7, PADI4, CGGBP1, OPTN, ATF4, PIF1, MTMR2, CDCA2, FLII, CDCA5, MRPL19, ACTL7B, AGAP2, GATA4, BAZ2A, BAZ2B, IQGAP1, OAZ1, HSPH1, HMGXB4, MYO6, LTA4H, HMGXB3, PPARGC1A, CTC1, PBX3, PBX2, NR2F2…	5144	3985	20519	1.24222	1.16182e-19	1.93636e-20	1.72193e-20
		Brain	GOTERM_CC_DIRECT	GO:0005794~Golgi apparatus	415	5.38912	7.01684e-21	APP, EHF, CHIC2, GORAB, PITPNB, GCC2, GCC1, PWP1, NDST2, GOLGA3, GOLGA4, ALKBH5, RASSF2, RUSC1, CHEK2, GOLGA1, KDR, KIFAP3, PAQR8, CUBN, GABARAPL1, RSAD2, ENTPD4, GLCE, SACM1L, PRKCE, ENTPD6, PAQR3, AP1B1, MTUS1, COG1, CSNK1D, AP1AR, ACSL3, FNDC3A, RNF128, FEZ1, KIF20A, PLPP3, OBSL1, OPTN, PDXDC1, ABCB6, MAPKAP1, MTTP, GIGYF2, ABO, APH1A, PKHD1, NCSTN, PRRC1, PDCD10, MYO6, DYM, CD14, KIAA0319L, A…	5144	755	20519	1.60613	8.42722e-18	1.20389e-18	1.07057e-18
		Brain	GOTERM_CC_DIRECT	GO:0016020~membrane	328	5.81457	2.74676e-20	GLTP, PI4K2B, HPSE2, PKD2L2, CYB5D2, ACTB, LIPE, DPYSL2, ARL6IP5, DAG1, PIEZO1, DIP2A, GABARAPL1, ENTPD1, ACSL1, PRKCB, COG5, ENTPD4, BROX, ENTPD5, IL1R2, ENTPD6, ACSL6, COG2, ACSL5, COG1, ACSL4, ACSL3, GAPVD1, HSPG2, BCR, CYP27A1, PRKD3, ORAI3, PRKD1, PLPP3, MACF1, MTMR2, MTMR3, RRAD, CFI, HPN, MTMR4, GIGYF2, ABO, FXR1, NEU3, ABR, RNF215, PDGFD, INPP5D, NEU1, INPP5K, RAB11FIP5, BBS2, ACE, CYP4F2…	5144	837	20519	1.56316	3.29886e-17	4.12357e-18	3.66692e-18
		Brain	GOTERM_CC_DIRECT	GO:0005874~microtubule	116	2.05637	1.45003e-17	RASSF1, KIF5C, CSPP1, KIF5B, DPYSL2, KIF5A, NUSAP1, KIF21A, CDK5RAP3, GABARAPL1, MAP1S, EML4, DYNC1LI1, CLIP1, DYNC1LI2, KATNAL1, KATNAL2, KIF16B, MAP1B, MAP1A, KIF20A, FKBP4, KIF20B, MACF1, AKNA, IQGAP1, KLC1, NDRG1, CAMSAP1, DYNC2LI1, KLC4, HSPH1, KLC2, KIF3A, DPP9, MAP2, MAP4, DNAH12, DNAH11, DNAH17, ODF2, HOOK3, CCT6A, DLG1, KIF18A, HOOK2, HOOK1, FGF13, MAP3K11, CEP57, KIF17, KIF15, MAP1LC3B,…	5144	224	20519	2.06569	1.74149e-14	1.93498e-15	1.7207e-15
		Brain	GOTERM_CC_DIRECT	GO:0030496~midbody	83	1.47137	2.59087e-17	MAP10, CEP126, CLIC4, GDI1, MTCL1, CTNND1, HNRNPU, KEAP1, PIK3CB, PPP1CC, ALKBH4, RASGEF1B, RACK1, NEK2, CEP55, RAB8A, NUDC, IST1, ANXA11, RHOA, GEM, EML3, DNM2, EML4, ASPM, PSRC1, KATNAL1, MAK, EXOC3, PIK3C3, BIRC6, MAPRE3, LAP3, KIF20A, ARL8B, RALB, CTDP1, CCDC69, DCTN3, GNAI3, RNF8, CDCA8, KLHL13, IQGAP1, GNAI1, HSP90B1, CENPC, GNAI2, CDC42, PGRMC1, RACGAP1, MICAL1, RAD21, KATNA1, ANKRD54, ECT…	5144	140	20519	2.36486	3.11163e-14	3.11163e-15	2.76705e-15
		Brain	GOTERM_CC_DIRECT	GO:0048471~perinuclear region of cytoplasm	190	3.3682	1.19412e-15	ANKRD13C, RAB3B, CYFIP2, CYFIP1, APP, CCNT2, CSF1, RAB3D, MLC1, BUB1B, PARK7, CASC3, CLU, LAMP1, CAPN6, GOLGA1, PCLAF, ENPP3, ANKRD13A, PPP1R16B, FBXW7, MAP1S, PRKCE, ANGEL1, PRKCD, APLP1, ALG2, PTOV1, CSNK1D, ACTN4, ACSL3, DICER1, GTPBP4, RNF128, PPIB, EZR, OBSL1, OPTN, CHODL, MTMR2, CUL7, DDX4, BRI3, ITPR1, PSEN2, MTMR9, PSEN1, NDRG2, NDRG1, CORO1B, HSP90B1, RASGRP3, PKHD1, FXR1, PRDX5, CYB5R4,…	5144	449	20519	1.68796	1.46672e-12	1.30376e-13	1.15938e-13
		Brain	GOTERM_CC_DIRECT	GO:0005759~mitochondrial matrix	88	1.56001	5.40197e-14	DMGDH, GFM1, ALAS1, ACSM3, ACSM1, LRRK2, NDUFA10, ABAT, ETFA, OGDHL, PARK7, ACSM2B, CCAR2, ALDH2, ACADL, DBT, FPGS, LONP1, PDK4, PDK3, MTERF1, PMPCA, DLAT, ACADM, ACADS, PDK2, PDK1, METTL17, RARS2, MCCC2, PDHX, DIMT1, MARS2, NSUN3, MCCC1, DARS2, CLPX, COASY, PCCA, PDE12, IVD, PCCB, FDX1, RPUSD3, PPIF, GUF1, CASQ1, CARS2, GCDH, ACSS3, ECHS1, OAT, AK3, DLST, AK4, MTIF2, PPM1K, MTIF3, FOXO3, HSPD1, …	5144	167	20519	2.10195	6.49355e-11	5.40647e-12	4.80775e-12
		Brain	GOTERM_CC_DIRECT	GO:0032991~macromolecular complex	143	2.53501	1.77005e-13	GOLT1B, CLSTN3, FRMPD1, ABAT, NR3C1, F11R, PHB2, ACTB, IPO4, COMP, CNST, RASSF2, SCP2, FAM186B, AKT2, GRB10, CAPN3, CEP250, AKT1, NEK2, CEP97, CDK5RAP3, RNF111, MEF2C, MREG, MITF, RUNX1, BCR, CLDN3, GRWD1, PADI4, PPIB, EZR, ASF1A, KPNB1, KMT2E, KHDRBS1, BLM, PXK, MAGED1, EPB41, NPR3, PEX11B, MTMR9, FOXO3, CORO1A, GIGYF2, HSP90B1, RAD51AP1, C3, HSPH1, BTBD1, IRAK1, DPH1, MIER3, MIER2, ABL1, MBP, N…	5144	326	20519	1.74974	2.1254e-10	1.63525e-11	1.45416e-11
		Brain	GOTERM_CC_DIRECT	GO:0005730~nucleolus	243	4.30775	5.91869e-12	EIF4A2, RPL5, RPL3, GORAB, EIF4A3, RRP1, PPAN, ADARB1, NOC2L, PWP2, PWP1, RRP8, GOLGA3, ENDOV, NUB1, KAT5, MYC, PDK3, CPNE3, CDK5RAP3, MED1, DDX18, DAXX, SCAF11, METTL1, MAP1S, ACSL5, DNTTIP2, GTPBP4, JMJD6, EWSR1, GRWD1, MEAF6, PRKDC, PRKRIP1, CDCA8, NOLC1, ABCB8, NMD3, RPAP2, CDKN2AIP, PDCD11, ERI1, DHX37, RRS1, GAR1, DPH6, LYAR, KIAA0319L, N4BP1, NAA50, PLK4, ARL14EP, MAD2L1BP, ELL3, PARP10, R…	5144	656	20519	1.4776	7.10837e-09	5.07739e-10	4.51512e-10
		Brain	GOTERM_CC_DIRECT	GO:0005783~endoplasmic reticulum	355	4.46729	6.41807e-12	AHCYL2, ANKLE2, LPGAT1, KEAP1, MLC1, EMC10, CYB5D2, IFIT2, GJA1, NSDHL, SCP2, KDR, PIEZO1, PIP4K2C, KIFAP3, GLUL, CUBN, GABARAPL1, RSAD2, ACSL1, ENTPD5, SACM1L, PRKCE, PRKCD, ACSL6, ALG2, ACSL5, ACSL4, ACSL3, ALG1, FNDC5, CPED1, RNF128, PNLDC1, KDELR2, KCTD17, PDXDC1, FUT10, MTTP, MTMR9, HACD3, HACD2, GIGYF2, PGS1, APH1A, PKHD1, HSD11B2, CYB5R4, NCSTN, CYB5R3, APH1B, INPP5K, HMOX1, APOD, ARSG, PS…	5144	686	20519	1.46532	7.70812e-09	5.13874e-10	4.56967e-10
		Brain	GOTERM_CC_DIRECT	GO:0000139~Golgi membrane	132	2.34001	7.41076e-11	GALNT11, ATP8A2, GALNT13, GOLT1B, CLSTN2, PGAP2, GALNT16, CLSTN3, GALNT15, PITPNB, CLSTN1, GOLIM4, MANEA, GBA2, SCAMP5, NDST2, GOLGA5, CHP1, CLCC1, RAB2A, RAB2B, COG8, COG5, COG4, GLCE, SACM1L, ATG9A, GOLPH3L, ADAM10, CSNK1D, MR1, KDELR2, PLPP3, HPD, LLGL1, BLZF1, RNF121, RTN3, COPB2, COPA, FUT10, COPB1, PSEN2, ARL1, PSEN1, PLD3, GLG1, SCFD1, MAN2A2, CHST12, PDCD10, CHST10, INPP5E, SCAP, RAB6A, R…	5144	315	20519	1.67155	8.90032e-08	5.5627e-09	4.94668e-09
		Brain	GOTERM_CC_DIRECT	GO:0005789~endoplasmic reticulum membrane	273	3.51002	1.54995e-10	LPGAT1, PGAP2, PITPNB, RTCB, GBA2, KRTCAP2, NSDHL, CREB3L3, BSG, ARL6IP5, BCAP29, ALG9, RSAD2, SACM1L, CYP39A1, POR, KDELR2, CYP2E1, PLPP3, HPD, RNF121, RETSAT, ABCB6, SAR1B, FUT10, HPN, HACD2, PTDSS2, CYB5R3, HMOX1, SCAP, FDFT1, NUS1, ICMT, FZD6, ERLIN1, ERLIN2, EXT2, CYP1A2, CALU, CYP1A1, ATG2A, CALR, ATG2B, PIGN, MIA2, PIGZ, MIA3, PIGV, JPH1, CYB561D2, HERPUD1, ARV1, ANXA7, PCYT1A, CYP7B1, CAN…	5144	527	20519	1.49868	1.86148e-07	1.09426e-08	9.73082e-09
		Brain	GOTERM_CC_DIRECT	GO:0000922~spindle pole	52	0.921822	1.64003e-10	NUMA1, MTCL1, KIF11, CDC14A, CEP128, CDC14B, CSPP1, NUP62, NEK2, CEP95, CKAP2L, CKAP5, CDC25B, HAUS1, LATS1, ASPM, DYNC1LI1, LATS2, PSRC1, KATNAL1, KIF2A, KATNAL2, EFHC1, SBDS, BIRC6, CALM, CTDP1, DCTN1, FBF1, BOD1L1, NEDD9, KATNB1, BRCC3, PPP2CA, PPP2CB, RAD21, POC1A, POC1B, RAE1, PLK4, PLK5, ODF2, PLK2, PLK1, NEDD1, CENPF, CTNNB1, CEP85, CALM1, CALM2, CEP44, CEP89	5144	90	20519	2.30471	1.96967e-07	1.09426e-08	9.73082e-09
		Brain	GOTERM_CC_DIRECT	GO:0034451~centriolar satellite	53	0.93955	2.12533e-10	C2CD5, DYSF, KEAP1, DBH, CHD3, PCM1, KIF5B, FLOT1, NEK1, BBS9, CEP97, CEP290, CEP55, DLGAP5, G6PD, IL4R, EXOC7, CEP131, HAUS6, KNSTRN, IL17RB, CD2AP, LATS2, FRMD8, PRKCQ, LRIF1, ALDOB, PXK, FLII, DLST, NLRC3, KLHL12, AK5, PLA2G6, ODF2L, KIAA0753, CEP72, RAB11FIP3, PIBF1, RAB11FIP5, MPP1, CENPU, RBM39, CCDC13, CDC42BPG, NEK6, PLK1, DDHD2, HOOK3, KRT18, SASS6, CCDC66, CCDC61	5144	93	20519	2.27325	2.55252e-07	1.34343e-08	1.19466e-08
		Brain	GOTERM_CC_DIRECT	GO:0016607~nuclear speck	195	2.42865	2.33032e-10	MAML2, EIF4A3, JADE1, GPATCH2, INPPL1, HNRNPU, CWC25, CASC3, NR3C1, EFTUD2, PPP1CC, PNN, ALKBH5, NAMPT, OIP5, CCNL1, PSKH1, DDX17, FNBP4, PPP1R16B, PNISR, IK, MEF2C, DNAAF1, METTL3, PPP4R3A, PRPF4B, PPP4R3B, DGKZ, GCAT, CDC40, PIAS1, RUFY1, ATXN2L, PRPF4, DDX39A, PRPF6, DDX39B, PSPC1, PRPF3, PSME4, CD2BP2, PPIG, RAF1, CBLL1, ATF4, FTO, RBM8A, EPAS1, ARHGAP18, FOXO4, HIF1A, PCBP1, CMYA5, DHX36, PA…	5144	335	20519	1.63129	2.79871e-07	1.39935e-08	1.24439e-08
		Brain	GOTERM_CC_DIRECT	GO:0031201~SNARE complex	21	1.07307	9.27135e-10	STX12, SNAP47, SNAP25, STX16, SNAP23, STX7, STX18, SNX4, STX1B, VAMP7, VTI1A, STX6, VAMP1, STX4, STX2, VAMP4, SEC22B, SNAP29, VAMP2, STX1A, VAMP3	1794	48	20519	5.00394	6.24889e-07	1.39596e-07	1.29033e-07
		Brain	GOTERM_CC_DIRECT	GO:0016324~apical plasma membrane	52	2.65713	1.03558e-09	SPEF1, SLC2A1, SLC2A2, TCIRG1, SLC4A2, SLC2A5, SLC39A8, SLC16A3, SLC39A4, SLC34A3, SLC34A2, SLC6A19, SLC6A18, SLC30A5, SLC34A1, SLC39A14, SHROOM4, SLC7A5, SLC7A8, SLC7A9, ZMYND10, SLC29A1, SLC24A4, STXBP3, SLC22A2, SLC22A1, SLC5A12, UMOD, SLC3A2, THY1, SLC5A1, SLC7A1, SLC9A1, SLC9A3R2, SLC9A3R1, SLC38A3, TRPM6, SLC17A3, SLC12A3, SLC16A1, TMEM30A, SLC10A2, SLC12A1, SLC4A10, SLC4A11, SLC4A7, SLC6A6…	1794	236	20519	2.52014	6.97978e-07	1.39596e-07	1.29033e-07
		Brain	GOTERM_CC_DIRECT	GO:0005819~spindle	47	0.833186	6.62062e-10	RB1, RGS14, DCTN3, CLTC, BUB1B, NR3C1, CCAR2, KIF15, MAEA, NUP85, PPP2R3C, MYC, CDC27, CHAMP1, AKT1, E4F1, MAP2K5, SAC3D1, NDEL1, ANAPC7, CBX3, MAP1S, CSNK1A1, PLK1, MICAL3, ANXA11, KLHL22, HAUS3, HAUS1, AGBL5, MAD2L2, ATAT1, CYLD, ARL2BP, PRC1, KIF16B, ERCC2, MYH9, ATM, ANAPC5, MMS19, ARHGEF2, KIF20A, MAPRE1, KBTBD8, PAFAH1B1, ARL8B	5144	80	20519	2.34349	7.95136e-07	3.78636e-08	3.36706e-08
		Brain	GOTERM_CC_DIRECT	GO:0005938~cell cortex	55	0.975004	9.02631e-10	RYR1, C2CD5, FRMPD1, FGF1, FNBP1L, RND2, RND3, EPS8, LASP1, GRM7, AKT2, RAC2, ARFIP2, FGB, RHOG, RHOF, RHOA, ERMN, PARD3B, CNKSR1, MELK, PARD3, PRKD1, CD302, EZR, PAFAH1B1, EPB41, DCTN1, PXN, PSEN2, RHOBTB3, ITPR2, PSEN1, ADD3, RASAL3, RHOBTB1, MYL12B, RHOBTB2, SCIN, ECT2, MYH10, DYNC1H1, NDFIP1, MYO10, CAV1, KDF1, MICAL3, MPP7, MYO1D, ARHGAP32, MKLN1, ITCH, BFSP1, GIPC1, CTNNB1	5144	101	20519	2.17218	1.08406e-06	4.92754e-08	4.38186e-08
		Brain	GOTERM_CC_DIRECT	GO:0031965~nuclear membrane	75	1.32955	1.63116e-09	AHCTF1, NUP107, RIF1, PHF20, CASC3, APEH, LMNB2, AQP1, PHF8, CDH5, PCM1, CCND2, CCND1, RB1CC1, NUP62, MLX, CPNE1, RCC1, CLCC1, NDC1, LYPLA1, ANXA4, MRPS23, DNAJB12, AEN, PLRG1, RANGAP1, GTPBP4, CTDNEP1, NUP93, INPP4A, GCHFR, NUP50, NUP98, PLCB1, GAPDH, KPNB1, PAFAH1B1, ANKRD17, DCTN5, GTF3C3, HPN, GATA6, RNF6, AKAP6, NOC4L, HACD3, DNAJB2, BRIP1, FZR1, NUP85, LMNA, MYO6, DHX37, CLCA2, KLHDC2, BRAP…	5144	157	20519	1.90553	1.95902e-06	8.51748e-08	7.57424e-08
		Brain	GOTERM_CC_DIRECT	GO:0030027~lamellipodium	66	1.17001	1.70935e-09	ITGB1, CYFIP1, INPPL1, ILK, ACTB, ACTG2, PPP1R9B, MYLK, CAPZB, CDH2, DPYSL3, FLOT1, DAG1, RAC2, FLOT2, PLCE1, ACTR3, DBNL, ACTN1, DGKZ, RHOA, ACTA2, ACTA1, CTTN, PIK3CA, PALLD, FSCN1, FSCN3, PABPC1, RAPGEF3, EPHA2, ARHGEF6, PLEKHH2, ROCK1, GDPD2, IQGAP2, CORO1A, CORO1B, CORO1C, DPP4, ABLIM1, ABLIM3, CTNNA1, PTK2B, PLCG1, APBB1, MYH10, GSN, MYO10, PARVA, ARPC5, PARVB, CDC42BPA, CCDC88A, ARHGAP31, …	5144	132	20519	1.99446	2.05292e-06	8.55386e-08	7.6066e-08
		Brain	GOTERM_CC_DIRECT	GO:0030424~axon	92	1.63092	2.1252e-09	RET, APP, GSK3B, GSK3A, LRRK2, HTR2A, COMT, ACTB, AQP1, IGF1R, GRM3, C4A, ALCAM, DPYSL2, BSG, NPTN, KIF13B, NEFL, NEFM, KIF1B, KIF1A, DIP2B, EMB, ACADM, PPFIA2, KIRREL3, MME, DCC, ATP6AP2, DYRK1A, ADAM10, KCNAB2, DNM1, CD2AP, DNM2, BCR, BACE1, DNM3, PALLD, FEZ1, RUFY3, ALDH1A1, FEZ2, RIN3, LLGL1, PLEC, ARL8B, MTMR2, PRKAA1, PRKAA2, HEPACAM, DCTN1, ATL1, MYCBP2, ITPR1, KATNB1, HTT, NEXN, LPAR3, LR…	5144	207	20519	1.77285	2.55236e-06	1.02094e-07	9.07884e-08
		Brain	GOTERM_CC_DIRECT	GO:0030018~Z disc	50	0.886368	2.38341e-09	RYR1, RYR2, FHL2, LDB3, FHL5, JPH1, MYPN, PPP3CA, PPP3CB, CSRP1, CFL2, PDE4B, CAPN3, MYOZ3, MYOZ2, PPP1R12A, ACTN3, ACTN2, ACTN1, KRT8, PPP2R5A, PALLD, CASQ2, CASQ1, CRYAB, MYH6, PLEC, MYH7, RTN2, PSEN2, PSEN1, AKAP4, MYL12B, PDLIM1, PDLIM3, DNAJB6, BAG3, NRAP, PDLIM5, HOMER1, JUP, NEBL, ATP2B4, NEB, FBXO32, FKBP1A, DES, HRC, CTNNB1, ASB2	5144	90	20519	2.21607	2.86247e-06	1.10095e-07	9.79031e-08
		Brain	GOTERM_CC_DIRECT	GO:0015629~actin cytoskeleton	78	1.38273	2.69669e-09	FKBP15, HSPB7, IFIT5, PPP1R9A, ACTB, ABRA, PPP1R9B, SAMD14, BAIAP2L1, MPRIP, CFL2, CCIN, MYOZ3, MYOZ2, PKNOX2, NDC1, PPP1R12A, NCOA5, DAPK1, DENND2A, ALG2, AFAP1, MYO7A, MTSS1, CTTNBP2NL, ADAM17, CDC42EP4, RARA, FSCN1, FSCN3, EZR, ALDOA, CRK, MACF1, AHNAK, FLII, ABCB4, NEXN, CORO1C, LIMA1, ABLIM1, SCIN, ABLIM2, ABLIM3, CALD1, MYO6, CTNNA1, ABL1, CTNNA2, APBB3, CORIN, GSN, ANKRD23, KLHL2, MYO5A, D…	5144	167	20519	1.86309	3.23872e-06	1.19953e-07	1.06669e-07
		Brain	GOTERM_CC_DIRECT	GO:0030054~cell junction	60	1.06364	4.56107e-09	PTPRR, CTNND2, SCHIP1, CTNND1, IFI30, CDH5, DSTYK, GJA1, CDH2, PPP1R13L, NAMPT, PDGFRA, MIOS, ITGA3, ACTN4, GTF2F1, DDB2, DNM2, RAD51C, PARD3, PKP2, PECAM1, RAPGEF2, DPEP1, IRF6, DCP2, NLRX1, EPB41, CXCR4, CD99L2, AGER, EGFR, DPP4, SCIN, RAP1A, PUF60, EPB41L2, NACC1, NEU1, CLCA2, MCMBP, PCDH1, DCAF13, IP6K2, AFAP1L1, KDF1, ERBIN, ELL3, NUDT9, DLG1, HNRNPK, NFIA, ABI2, DLG4, ABI1, GID8, PAF1, CTNN…	5144	118	20519	2.02826	5.47783e-06	1.95637e-07	1.73972e-07
		Brain	GOTERM_CC_DIRECT	GO:0005856~cytoskeleton	126	2.23365	5.07425e-09	FHOD1, FRMPD1, FRMPD2, JADE1, INPPL1, FNBP1L, ACTB, ACTG1, PPP1CC, DPYSL2, ARL6IP5, DAG1, MYLIP, FNBP1, DYRK1A, ACTN4, MYO7A, EML1, ERMN, FRMD1, KLHL41, EML3, EML4, EML5, PREPL, FRMD6, RNF128, FRMD8, CDC42SE1, EPB41, CCDC146, PXN, RHOBTB3, GLG1, RHOBTB1, CORO1B, RHOBTB2, CNN1, EPB41L1, EPB41L2, MICAL1, INPP5D, PACSIN2, MAP2K6, JUP, DMPK, RDX, MICAL3, MSN, PARVA, PARVB, PTK2, NOSTRIN, CDC42SE2, DY…	5144	314	20519	1.60065	6.09416e-06	2.10144e-07	1.86872e-07
		Brain	GOTERM_CC_DIRECT	GO:0045121~membrane raft	66	1.17001	7.85623e-09	ITGB1, RET, APP, LRRK2, MLC1, FAIM2, CBLB, PARK7, HK1, IKBKB, GRIP1, LAMP1, PPP2R1B, HYAL2, KDR, CAPN2, FLOT1, DAG1, OLR1, CD36, MME, CYBB, EMP2, BACE1, LAT2, CLIP3, ADAM17, LCK, MYADM, PECAM1, BTK, IL6ST, PLPP3, ABCG2, AHNAK, PSEN2, ATP1A4, FURIN, ATP1A1, PSEN1, CLN6, EGFR, DPP4, PPP2CA, EFNB1, ADGRG1, GPC1, S1PR1, PGK1, MAL2, CD14, GPM6B, ABCA1, PRNP, ANGPT1, CAV1, ATP2B4, ERLIN2, DLG1, CD4, PI…	5144	136	20519	1.9358	9.43529e-06	3.14511e-07	2.79682e-07
		Brain	GOTERM_CC_DIRECT	GO:0042470~melanosome	43	0.762276	1.07112e-08	ITGB1, RAB1A, CD63, HSP90AB1, AHCY, CNP, CLTC, ATP1A1, HSP90B1, LAMP1, ANXA6, FLOT1, CTSD, CCT4, CTSB, ATP6V0A1, PDIA3, HSPA8, HSP90AA1, MREG, ANKRD27, ANXA2, HSPA5, HPS4, ANXA11, CTNS, RAB27A, GGH, NAP1L1, ATP1B3, PDIA6, PDIA4, GCHFR, MMP14, FASN, CALU, ERP29, ATP6V1B2, P4HB, RAB17, PPIB, RAB5A, RAN	5144	75	20519	2.28698	1.2864e-05	4.14971e-07	3.69017e-07
		Brain	GOTERM_CC_DIRECT	GO:0005814~centriole	60	1.06364	2.20691e-08	CEP120, CEP164, DEUP1, NUBP1, NUBP2, CEP128, PCM1, CEP250, CEP170, RTTN, CEP290, RAB8A, OFD1, CEP135, IFT140, CEP295, ARMC9, IFT88, KIF2A, CEP63, SAXO1, SAXO2, CEP104, AKNA, ROCK1, DCTN1, CCDC146, FBF1, HTT, ODF2L, POC1A, POC1B, CEP76, CNTLN, PLK4, ODF2, PLK2, CEP152, CEP350, HSPA6, PLK1, MAPK15, AHI1, CCDC88A, NEDD1, MPHOSPH9, KIAA0586, CENPJ, ALMS1, AGBL2, MKS1, SASS6, CEP162, HYLS1, CEP41, CNT…	5144	122	20519	1.96176	2.65046e-05	8.2828e-07	7.36555e-07
		Brain	GOTERM_CC_DIRECT	GO:0000776~kinetochore	55	0.975004	3.0397e-08	PHF2, AHCTF1, NUP107, FBXO28, HNRNPU, BUB1B, PHF6, MTBP, PPP1CC, RASSF2, NUF2, CHAMP1, NEK2, NDEL1, PPP1R12A, FBXW11, KNL1, RANGAP1, CKAP5, KNSTRN, GPATCH11, KAT2B, DYNC1LI1, KIF2C, NUP98, MAD1L1, PAFAH1B1, ANAPC16, MEAF6, DCTN2, DCTN1, DCTN3, PSEN2, PSEN1, NUP160, CENPC, NUP85, NUP43, BUB3, BUB1, CLASP1, CENPU, CSNK1A1, PLK1, LRWD1, NDC80, CENPE, KIF18A, CENPH, APC, CENPI, CHMP2B, CENPO, CENPQ, …	5144	109	20519	2.01276	3.65062e-05	1.10627e-06	9.83758e-07
		Brain	GOTERM_CC_DIRECT	GO:0098978~glutamatergic synapse	91	1.61319	4.55321e-08	ITGB1, ARF4, GSK3B, PTPRS, CLSTN2, CLSTN3, ITGB3, LRRK2, CLSTN1, ARPC5L, PPP2R2A, PLAT, GRIK2, IL1RAP, ELAVL1, ACTB, CDH8, GRM1, GRM3, EPS8, ARHGAP44, PPP3CA, GRIP1, PPP3CB, CALB1, CAMKV, RNF19A, FLOT2, KPNA2, PPFIA3, KPNA1, DLGAP4, CADPS2, GRIPAP1, CDKL5, ACTN1, ADAM10, DYNLL2, RHOA, DNM1, BCR, BCAN, PLCB4, PRKAR1B, PRKAR1A, IL1RAPL2, AKAP9, CDH11, NUMB, GRIA1, NAPB, NLGN1, CTBP2, RGS14, PLPPR4,…	5144	215	20519	1.68833	5.46826e-05	1.60835e-06	1.43024e-06
		Brain	GOTERM_CC_DIRECT	GO:0005911~cell-cell junction	62	1.0991	5.25288e-08	APP, ITK, CLIC4, PTPRK, CELSR2, CDH2, DAG1, AKT1, NCK1, KIRREL3, CD53, MAGI1, ACTR3, PRKCH, HEG1, MAGI3, PRKCD, KRT8, GAB1, RPGRIP1L, CD2AP, ADAM17, MYH2, KIT, MYADM, PECAM1, FSCN1, RAPGEF2, LCP2, DSG2, PRKD1, HEPACAM, HPN, PIK3R1, ADD3, LIN7C, IQGAP3, CORO1A, SAV1, RAP1B, CDC42, FLRT3, PERP, NPHP1, KRIT1, PACSIN2, PLCG1, PAK2, NGFR, MAPK15, IGSF11, AHI1, PIKFYVE, PTK7, FAT1, CTNNB1, PTPN6, NECTI…	5144	130	20519	1.90241	6.30851e-05	1.80249e-06	1.60288e-06
		Brain	GOTERM_CC_DIRECT	GO:0016323~basolateral plasma membrane	36	1.83955	9.56478e-08	SLC22A6, SLC22A5, SPEF1, TFRC, SLC43A3, SLC22A1, SLC40A1, SLC2A1, UMOD, SLC3A2, SLC4A2, SLC7A1, VSIG1, SLC39A8, SLC26A10, STX2, SLC16A3, WASF2, SLC13A3, SLC4A10, SLC16A12, SLC4A11, SCRIB, SLC16A10, SLC39A14, SLC9B2, SLC4A7, SLC6A6, SLC4A9, SLC7A8, TEK, SLC29A1, SLC22A8, SLC26A6, SLC22A9, SLC29A2	1794	153	20519	2.69119	6.44645e-05	8.05832e-06	7.44857e-06
		Brain	GOTERM_CC_DIRECT	GO:0005925~focal adhesion	69	1.22319	7.04328e-08	ITGB1, BCAR3, MDC1, NRP1, ITGB5, ITGB3, ITGB2, ITGA2B, ILK, ACTB, ACTG1, DCAF6, LASP1, ANXA6, PPFIA1, DAG1, ITGB8, CPNE3, ITGAV, GIT1, DST, ACTN3, ACTN2, ACTN1, ITGA1, AFAP1, ENAH, ADAM17, PALLD, IRF2, MYH9, ITGA5, LCP1, MAPRE1, EZR, MAPRE2, EPHA2, PLEC, GRB7, RALA, ABCB4, PXN, IQGAP1, LPP, LIMA1, FLRT3, INPP5E, ATP6V0A2, PTK2B, CLASP1, ARL14EP, GSN, CAV2, CAV1, RDX, MSN, PARVA, PARVB, CORO2B, PT…	5144	151	20519	1.82275	8.45863e-05	2.34972e-06	2.08951e-06
		Brain	GOTERM_CC_DIRECT	GO:0036064~ciliary basal body	67	1.18773	1.25278e-07	IFT172, JADE1, PTPN23, KIF17, PCM1, AKT1, RTTN, BBS7, ERC1, KIFAP3, RAB8A, OFD1, CDKL5, IFT140, CEP131, ARMC9, CSNK1D, IFT80, RPGRIP1L, IQCD, MLF1, CFAP100, IFT88, EVC, FAM161A, DAAM1, RABEP2, IFT81, BBOF1, SAXO1, MAPRE1, EZR, SAXO2, GAS8, DCTN1, PPP1R32, FBF1, DYNC2LI1, PKHD1, ODF2L, POC1A, POC1B, RAB28, MARK4, CCDC178, BBS2, CSNK1A1, CFAP70, IFT122, MAPK15, PTK2, AHI1, CCDC88A, NEDD1, CYLD, KIA…	5144	147	20519	1.81808	0.000150448	4.06646e-06	3.61614e-06
		Brain	GOTERM_CC_DIRECT	GO:0030175~filopodium	32	0.567275	1.28828e-07	ITGB1, GPM6A, B4GALT1, INPPL1, IQGAP2, PPP1R9A, ACTG2, PPP1R9B, MTM1, CDC42, MYO6, DAG1, DYNC1H1, ACTN2, MSN, BAIAP2, ERMN, ACTA2, ACTA1, MYO1B, ACTC1, ABI2, ABI1, FSCN1, FAT1, FSCN3, LCP1, CD302, EZR, FGF13, RAPGEF3, MYO1G	5144	52	20519	2.45472	0.000154711	4.07166e-06	3.62076e-06
		Brain	GOTERM_CC_DIRECT	GO:0016459~myosin complex	29	0.514093	1.45639e-07	MYO6, MYO18A, MYH11, MYH10, MYH7B, MYO10, MYO5A, MYO9B, MYO7A, MYO19, MYO9A, MYO1D, MYO1E, MYH1, MYO1B, MYH2, MYO1C, MYH3, MYO3B, MYL1, MYO5B, MYO5C, MYO3A, MYL3, MYH4, MYO1F, MYH6, MYH7, MYO1G	5144	45	20519	2.57064	0.000174897	4.48494e-06	3.98827e-06
		Brain	GOTERM_CC_DIRECT	GO:0033116~endoplasmic reticulum-Golgi intermediate compartment membrane	14	0.715381	2.95707e-07	TMED9, TMED10, SURF4, YIF1A, VMP1, TMEM199, VMA21, TMED3, TMED2, TMED1, WHAMM, TMED7, SEC22B, TMED5	1794	29	20519	5.52159	0.000199287	2.20394e-05	2.03718e-05
		Brain	GOTERM_CC_DIRECT	GO:0001726~ruffle	37	0.655912	1.73317e-07	CYFIP1, ROCK1, MTMR14, ARHGAP18, IQGAP1, MTM1, CYTH3, LIMA1, MYO6, INPP5K, ARFIP2, PLCG1, APPL2, APPL1, DBNL, MYO10, ACTN1, ARAP3, S100B, BAIAP2, KNSTRN, CD2AP, MKLN1, ACAP2, KIF18A, MYO1C, CTTN, RASA1, FSCN1, ATP6V1B2, MYADM, MYH9, FSCN3, LCP1, EZR, RAB5A, BCAR1	5144	65	20519	2.27062	0.000208133	5.20386e-06	4.62758e-06
		Brain	GOTERM_CC_DIRECT	GO:0005635~nuclear envelope	49	0.86864	1.82417e-07	CALR3, IPO11, CSE1L, RTCB, IPO7, IPO8, IPO9, RAC2, OIT3, HTATIP2, BNIP3L, MLIP, PARP1, IST1, FBXW11, LMNTD1, ANXA11, LMO7, CTDNEP1, NUP93, MNS1, DNASE1, DNASE1L3, CHMP7, MAD1L1, PAFAH1B1, AGPAT5, LRRC59, PRKCZ, GMCL1, RTN4, MTMR6, AGPAT3, MTA1, RAB40B, BNIP2, MAPK3, POLR2M, RANBP2, CBX3, FANCL, INSR, PARP16, MTOR, PARP11, CENPF, NAPEPLD, CALR, RAN	5144	97	20519	2.01502	0.000219059	5.34349e-06	4.75175e-06
		Brain	GOTERM_CC_DIRECT	GO:0031902~late endosome membrane	24	1.22637	3.26994e-07	STARD3, TMEM30A, YIPF1, YIPF2, VPS33A, VPS4B, SLC11A2, VPS4A, VPS37B, SNF8, SLC39A14, TSPAN15, TMEM59, VAMP7, WDR81, VPS41, WDR91, VPS11, VTI1A, TMEM106B, VPS36, UBXN6, VPS28, VPS39	1794	82	20519	3.34758	0.00022037	2.20394e-05	2.03718e-05
		Brain	GOTERM_CC_DIRECT	GO:0005902~microvillus	32	0.567275	2.35864e-07	ATP6V1A, CLIC4, LRRK2, IQGAP2, ESPN, HYAL2, MYO6, PROM1, ATP6V1E1, JAM3, BBS2, PDGFRA, ANGPT1, RDX, MSN, MYO7A, MYO1D, MYO1E, MYO1B, MYO1C, FSCN1, EXOC4, ATP6V1B2, ANKS4B, FSCN3, CD302, EZR, RAPGEF3, CD44, MYO1F, ATP6V1B1, MYO1G	5144	53	20519	2.4084	0.000283233	6.7446e-06	5.99769e-06
		Brain	GOTERM_CC_DIRECT	GO:0005768~endosome	83	1.47137	3.91741e-07	RAB3B, PI4K2B, ATP8A2, CDKN1B, FKBP15, ITGB3, RAB3D, PTPRN, LRRK2, CLTC, MLC1, ECE1, HMGB1, CLINT1, LAPTM4B, KDR, FLOT1, ITGB8, FLOT2, ATP6V1E1, RAB8A, RAB8B, CUBN, PRKCI, ANXA1, ANXA2, CCDC115, ARRDC3, AP1AR, GAPVD1, RHOA, EPN2, RUFY1, EPN3, BACE1, RABEP1, PIK3C3, BIRC6, ENTHD1, EZR, ASTN2, RAB5B, LEPROT, CALCRL, PIK3R4, LPAR1, LRP2, PLD1, PRKCZ, C9ORF72, GIGYF2, BLOC1S6, RAB40B, RNF215, LEPROTL…	5144	199	20519	1.66372	0.00047037	1.09414e-05	9.72975e-06
		Brain	GOTERM_CC_DIRECT	GO:0005764~lysosome	132	1.63092	4.07971e-07	SCARB1, CPQ, HEXB, GBE1, LRRK2, HEXA, CTSZ, CLTC, MLC1, IFI30, CTSS, FYCO1, LAPTM4B, CTSO, GJA1, CTSL, CTSK, RB1CC1, HYAL2, CAPN2, PIP4K2A, MFSD1, CTSH, EPG5, ACP2, GUSB, AP5S1, CTSD, CTSC, CTSB, CHID1, MANBA, DTX3L, CCDC115, ARRDC3, CYBB, PLA2G15, BACE1, RRAGA, RRAGB, HGS, PLBD1, RAB7B, CRYAB, RAB7A, IFNAR1, ARL8B, PCYOX1, ATP6V1A, ASAH1, RAMP3, CALCRL, CXCR4, PRCP, GNS, C9ORF72, CLN3, GANAB, NC…	5144	227	20519	1.61665	0.000489853	1.11358e-05	9.90257e-06
		Brain	GOTERM_CC_DIRECT	GO:0010494~cytoplasmic stress granule	35	0.620457	5.1992e-07	GRB7, DDX6, DYRK3, PRKAA2, DDX3X, ROCK1, DDX25, DDX1, CASC3, C9ORF72, ELAVL1, GIGYF2, PQBP1, RNF135, ATXN2, OGFOD1, DHX36, EIF4E, MBNL1, PABPC4, CIRBP, RC3H1, PUM1, LARP4, EIF2S1, PUM2, ATXN2L, DDX19A, MOV10, DDX19B, HNRNPK, CAPRIN1, PABPC1, LSM14A, KPNB1	5144	62	20519	2.25181	0.00062423	1.38761e-05	1.23394e-05
		Brain	GOTERM_CC_DIRECT	GO:0005765~lysosomal membrane	35	1.78845	1.06041e-06	SLC48A1, SLC35F6, SEH1L, SPPL2B, SLC2A6, WDR24, TMEM165, TRPM2, SMPD1, VPS11, SLC17A5, SLC26A11, SLC39A8, UBXN6, TRIM23, SPAG9, VPS33A, SLC11A2, TFEB, TMEM192, TMEM150C, SLC39A14, TPCN2, TPCN1, TMEM59, TM9SF1, VAMP7, WDR81, TMBIM1, TMEM106B, UBA1, VAMP2, TECPR1, TMEM9B, SIDT2	1794	161	20519	2.48643	0.000714459	5.95595e-05	5.50528e-05
		Brain	GOTERM_CC_DIRECT	GO:0005777~peroxisome	42	0.744549	6.52571e-07	PECR, ABCD2, MVK, ECI2, HSD17B4, CROT, MFF, DDO, PEX26, PRDX5, SCP2, HAO1, HACL1, DNM1L, ACAA1, HAO2, NUDT12, GSTK1, HSDL2, PHYH, NOS2, IDH1, EPHX2, IDH2, PEX14, DHRS4, AMACR, DAO, ACOX2, ACOX1, EHHADH, MGAT4A, PEX5, AGPS, CAT, FAR1, PIK3C3, ACOX3, AGXT, CRAT, ACOT4, PAOX	5144	81	20519	2.06833	0.000783431	1.70378e-05	1.5151e-05
		Brain	GOTERM_CC_DIRECT	GO:0005769~early endosome	113	1.99285	1.21437e-06	VPS29, UHRF1BP1L, TSG101, TFRC, USP10, SNX13, VPS26A, VPS26B, SLC5A1, TRAK1, SLC30A10, TM9SF4, SNX3, SNX4, SNX27, TMEM127, VPS8, VPS11, TOM1, STX6, VPS35, WASF2, TBC1D16, WLS, UVRAG, VPS18, USP8, TICAM2, SLC11A2, TMEM230, TF, SNX16, SNX17, VPS41, WDFY1, VIPAS39, WDFY2, VPS28, TLR3,APP, RNF11, DYSF, MLC1, PTPN23, EEA1, RNF157, LAPTM4B, RABGEF1, GJA1, RASGEF1B, RUSC1, CHMP1A, DNER, FLOT1, LDLRAP1, …	5144	191	20519	2.33542	0.000818154	6.29606e-05	5.81966e-05
		Brain	GOTERM_CC_DIRECT	GO:0031410~cytoplasmic vesicle	89	1.57773	8.82469e-07	DENND1C, DENND1B, PIGT, CALCOCO2, CTSZ, DYSF, MLC1, ARRB1, HTR2A, FNBP1L, RND2, ELAVL1, RND3, MAP1LC3B, GRM4, ADAMTS1, RUSC1, HYAL2, FLOT1, RAC2, FLOT2, MAN1A1, KIF1B, FAM3C, CEP290, AP2M1, AGFG1, PDGFRB, CADPS2, PDPK1, IST1, ARRDC2, ATP6AP2, RHOG, EMP2, ARAP1, RHOF, FAM91A1, RHOA, MPEG1, DNM1, DNM2, DNM3, ADGRF5, BTK, ATG4B, ITGA5, DNASE1, ENPEP, MAPKAP1, C5AR1, RHOBTB3, DENND3, RHOBTB1, RHOBTB2…	5144	221	20519	1.6064	0.00105928	2.25499e-05	2.00527e-05
		Brain	GOTERM_CC_DIRECT	GO:0005778~peroxisomal membrane	24	0.425456	9.70608e-07	ABCD4, ATAD1, ABCD2, ACBD5, ABCD3, PEX19, PNPLA8, PEX11A, PEX11B, PEX1, HMGCR, PEX13, PEX14, GNPAT, MAVS, DAO, ACOX1, PEX6, CAT, PEX5, FAR1, ABCD1, RAB8B	5144	36	20519	2.65928	0.00116502	2.42854e-05	2.1596e-05
		Brain	GOTERM_CC_DIRECT	GO:0010008~endosome membrane	27	1.37966	1.78558e-06	SLC48A1, VPS29, STEAP3, STEAP4, TFRC, SPPL2B, VPS26A, ZDHHC1, THSD1, TMEM165, SNX3, SNX1, SNX2, VPS35, SLC11A1, VTA1, WIPI1, WIPI2, SLC9B2, TPCN1, SLC9A6, SNX17, VPS41, TMBIM1, UBA1, VPS45, TLR3	1794	109	20519	2.83316	0.00120276	8.59631e-05	7.94585e-05
		Brain	GOTERM_CC_DIRECT	GO:0005887~integral component of plasma membrane	117	5.97854	2.43445e-06	SLC27A1, TFRC, SLC8A1, SLCO2B1, SLC39A6, SLC16A7, SLC39A8, SLC26A11, SLC16A9, SLC26A10, SLC16A3, SLC12A7, SLC39A4, SLC16A5, SLC6A19, SLC6A18, SEMA6A, SLC6A17, SLC6A16, SEMA6D, SLC11A2, SLC6A11, TMEM130, TM4SF1, STIM1, TFR2, TYRO3, STX1A, SLC22A6, SLC26A1, SLC1A3, SLC9A1, TRPM2, TSPAN9, TSPAN7, SLCO1B3, TSPAN4, TRPM7, TSPAN3, TRPM8, SLC38A3, SLC38A2, TRPM6, TRPM3, STRA6, SLC38A4, VCAM1, SLC52A2, S…	1794	869	20519	1.53993	0.00163947	0.000109388	0.000101111
		Brain	GOTERM_CC_DIRECT	GO:0005903~brush border	25	0.443184	1.51989e-06	ENPEP, FLII, ADD3, AQP1, MYL12B, EPS8, PDZD3, CAPZB, DNM1L, PLS1, ACTR3, CUBN, ACTN3, MME, ACTN1, PDZK1, MYO1D, MYO1E, MYO1B, MYO1C, CAPZA2, MYH9, ANKS4B, EZR, PLEC	5144	39	20519	2.557	0.00182373	3.72528e-05	3.31274e-05
		Brain	GOTERM_CC_DIRECT	GO:0030672~synaptic vesicle membrane	20	1.02197	2.83741e-06	SYT5, UNC13B, UNC13C, SNAP47, SVOP, SLC6A17, SYT1, SYPL2, SYN2, SYN1, SLC9B2, SYNPR, ZNRF1, SYNGR1, SYNGR2, SYPL1, SV2A, VAMP1, VAMP2, STX1A	1794	67	20519	3.4142	0.00191059	0.000119526	0.000110482
		Brain	GOTERM_CC_DIRECT	GO:0042995~cell projection	51	0.904095	1.87026e-06	CLSTN2, CLSTN3, CLSTN1, ITSN1, ARPC5L, JADE1, PTEN, RND2, RND3, NUBP1, LAPTM4B, RAC2, CFAP43, CEP290, APPL1, PPP1R16B, ACTR3, ACTR2, PDPK1, MAP1S, RHOG, RHOF, RHOA, FCHSD1, ENAH, KIZ, CD44, GRB7, MACF1, RHOBTB3, ATP1A2, CPLX2, RTN4, RHOBTB1, RHOBTB2, ODF2L, GRK3, SCIN, GRK2, PTK2B, AFAP1L1, ODF2, MICAL3, ARPC5, COQ6, PTK2, CYLD, HNRNPK, OGT, FERMT3, CDC42SE2	5144	109	20519	1.86638	0.00224367	4.49237e-05	3.99488e-05
		Brain	GOTERM_CC_DIRECT	GO:0005770~late endosome	25	1.27747	5.67561e-06	VPS29, TSG101, WDR48, SRC, TCIRG1, VPS26B, SLA2, TTPA, VPS8, SDF4, VPS35, UVRAG, VPS18, TICAM2, SLC31A1, SLC11A1, STX7, TMEM192, TMEM230, TMEM59, TF, SNX16, SNX14, VPS41, VIPAS39	1794	102	20519	2.80333	0.00381807	0.000225021	0.000207994
		Brain	GOTERM_CC_DIRECT	GO:0030904~retromer complex	10	0.510986	6.82575e-06	SNX3, VPS29, SNX1, SNX2, SNX27, SNX12, VPS26A, VPS35, TRIM27, VPS26B	1794	18	20519	6.35421	0.00459001	0.000255587	0.000236247
		Brain	GOTERM_CC_DIRECT	GO:0043025~neuronal cell body	65	1.15228	3.88644e-06	HSP90AB1, NRSN1, CPNE5, PTPRN, GRIK2, PTPRF, ALCAM, CALB1, KIF5C, DPYSL5, DPYSL2, KIF5A, DNER, RACK1, HSP90AA1, MME, ELOVL5, MAP1S, FBXW11, KREMEN1, ERMN, CREB3, MAP1B, RUFY3, MAP1A, RAPGEF2, RIN3, IL6ST, PAFAH1B1, GRIA1, GPM6A, PRKAA1, PRKAA2, PDE1C, HDAC1, PDE1B, KCNA1, PDE1A, HPN, PSEN2, ATP1A2, PSEN1, LRP6, FXR1, CDC42, BRINP1, INPP5F, MBP, KCNN2, APOD, NCDN, LRIG2, APOB, GABRD, POLR2M, RIC3,…	5144	153	20519	1.69464	0.00465674	9.15218e-05	8.13865e-05
		Brain	GOTERM_CC_DIRECT	GO:0032587~ruffle membrane	33	0.585003	4.03696e-06	ITGB1, KANK1, C2CD5, PLEK, IFIT5, MTMR9, RASGRP2, EGFR, PPP1R9B, EPS8, AKT2, PSD4, PSD3, MYO6, PACSIN2, PLCG2, RPS3, INPP5K, EPS8L2, ITGAV, PLCG1, APPL2, PLEKHA1, HIP1R, RHOA, AIF1L, EEF1A1, ADAM17, APC, DLC1, PLEKHO1, ARHGEF2, EZR	5144	61	20519	2.15794	0.00483667	9.32384e-05	8.2913e-05
		Brain	GOTERM_CC_DIRECT	GO:0031313~extrinsic component of endosome membrane	7	0.35769	1.05934e-05	USP8, SNX16, WDR81, WDR91, USP50, SNX10, SNX5	1794	8	20519	10.0079	0.00711453	0.000375785	0.000347351
		Brain	GOTERM_CC_DIRECT	GO:0005929~cilium	66	1.17001	6.38759e-06	KIF17, NUBP1, NUBP2, FFAR4, RAB8A, IQCB1, PDGFRA, CEP131, ARMC9, IFT80, RPGRIP1L, KIF27, MLF1, LZTFL1, ACE2, CFAP221, CATSPERB, PKM, IFT81, MAK, CCDC40, NOTCH2, CEP104, NAXE, FAM149B1, PPP1R32, DNAH8, ANKS3, DNAH5, ASB14, DNAH9, DYNC2LI1, ANKMY2, IFT74, NPHP1, CCT8, PROM1, ATP6V1D, CCT4, NEK8, DNAH12, DNAH11, DNAH17, PTCH1, CAV1, DAW1, IFT122, RAB10, AHI1, ARL2BP, RAB15, PDCL, CFAP36, HYLS1, CEP4…	5144	158	20519	1.66626	0.00764217	0.000144462	0.000128464
		Brain	GOTERM_CC_DIRECT	GO:0043231~intracellular membrane-bounded organelle	115	2.03865	6.49537e-06	CD84, CSF2, AHCYL1, AQP9, MSI2, LIPA, CLU, IGF1R, CYP2D14, LIPJ, GRB14, AP1S2, AP1S3, CCDC93, AP2M1, CA13, AGFG1, KCMF1, G6PD, FNBP1, RUFY1, ALDH3A2, PPIF, ENTHD1, FAR1, CYP2E1, PPIG, PPIB, CES2, OSBP2, PPIC, RHOBTB3, CYP2C19, CYP2C18, RHOBTB1, RHOBTB2, NEU3, ADAP2, NEU1, AP4S1, AP1M2, RAB11FIP5, AP1M1, OSBPL9, CTSA, ABCA1, CYP2J2, OSBPL8, ARL14EP, OSBPL7, PDHA1, OSBPL6, ABCA5, HSPA5, OSBPL5, ABC…	5144	315	20519	1.45627	0.00777062	0.000144462	0.000128464
		Brain	GOTERM_CC_DIRECT	GO:0001650~fibrillar center	55	0.975004	9.24325e-06	DDX46, CDCA7L, LIPA, AFF4, RERG, COIL, HERC4, BOLL, ANKRD1, RPP38, PRMT7, RSAD2, PLRG1, CD2AP, DKC1, PSPC1, EEF1D, KIT, POLR1C, CD2BP2, EZR, PAFAH1B2, RAI14, AKNA, NUFIP1, NOLC1, MLLT1, AGER, DSN1, ORC6, DEAF1, NRIP1, LEO1, GAR1, IP6K1, RAE1, IP6K2, NOP56, KDM4A, NOP58, MBD6, CCDC137, SAMD4A, APEX2, BTBD10, PEX14, ARHGAP32, NEDD1, CDK7, KLF6, DAB2, EIF3L, NFIB, NFKBIE, CC2D1A	5144	126	20519	1.74119	0.0110398	0.000198282	0.000176324
		Brain	GOTERM_CC_DIRECT	GO:0005871~kinesin complex	23	0.407729	9.24547e-06	KIF23, KIF22, KLC1, KIF17, KIF6, KIF15, KLC4, KIF19, KLC2, KIFC2, KIF3A, KIF16B, KIF5B, KIF5A, KIF13B, KIF21A, KIF1B, KIF1A, KIF20A, KIFC3, KIFAP3, KIF20B, NDEL1	5144	37	20519	2.4796	0.0110424	0.000198282	0.000176324
		Brain	GOTERM_CC_DIRECT	GO:0030134~ER to Golgi transport vesicle	13	0.664282	1.68891e-05	TMED9, TMED10, TICAM2, YIPF5, YIF1A, SEC23IP, YIPF6, TMED3, TMED2, TMED1, TMED7, TMED5, TMED4	1794	34	20519	4.37319	0.0113188	0.000569163	0.000526096
		Brain	GOTERM_CC_DIRECT	GO:0043235~receptor complex	74	1.31182	1.31269e-05	ACVRL1, DDR1, RET, APP, PIGR, CSF3R, AMHR2, PTPRQ, IL27RA, IGF1R, GRM7, KDR, LEPR, OLR1, IL6R, ACVR1, EPHA5, PDGFRB, PDGFRA, ABCG5, IL4R, GFRA3, PRLR, ADRA2A, GPRC5B, ADRB3, GPR160, KIT, IL3RA, ROR2, IL6ST, PLA2R1, EPHA1, GPRC5C, EPHA2, ENG, NOTCH2, CSF1R, NLGN1, RAMP3, CALCRL, LRP1, NPR1, MTTP, LRP5, ITPR2, LRP2, CSF2RA, EGFR, ERBB3, ERBB4, RIPK1, IL12RB2, NTRK1, NTRK2, PTPRN2, RYK, INSR, NR1H4,…	5144	186	20519	1.58699	0.0156418	0.000276585	0.000245956
		Brain	GOTERM_CC_DIRECT	GO:0070062~extracellular exosome	33	0.585003	1.492e-05	AHNAK, ABCB6, CD81, ITGA2B, AQP1, ACTG1, PKHD1, BAG6, PGRMC1, ANPEP, LAMP2, QSOX1, PROM1, CUBN, HSPA8, PDCD6IP, ANXA1, ACE, HSPA4, NSUN2, FN1, DICER1, FKBP1A, BHMT, GPRC5B, SCNN1B, ALB, AGO2, SCNN1A, HNRNPA2B1, PLAA, CD47, ALDOA	5144	64	20519	2.05679	0.0177594	0.000308946	0.000274733
		Brain	GOTERM_CC_DIRECT	GO:0031982~vesicle	35	0.620457	1.80586e-05	CALM, DYNC1I2, IL1RN, DCTN2, ABO, GIGYF2, CYB561D2, RABGEF1, DPP7, IBSP, MYO6, ANXA6, AKT1, GGT1, ANXA2, RIPK2, AHSG, CASK, MYO5A, MYO9B, MYO7A, MYO19, ANO5, CD2AP, GAK, MYO1D, MYO1E, MYO1B, MYO1C, MYO5B, MYO5C, ARHGEF2, CALM2, MYO1F, MYO1G	5144	70	20519	1.99446	0.021455	0.000367599	0.000326891
		Brain	GOTERM_CC_DIRECT	GO:0070971~endoplasmic reticulum exit site	11	0.562085	3.63576e-05	SEC23A, SEC24B, SEC24A, TFG, SEC16A, YIPF5, SEC24D, SEC24C, SEC23B, TMED5, SEC31A	1794	26	20519	4.83897	0.0242076	0.00106544	0.000984817
		Brain	GOTERM_CC_DIRECT	GO:0001725~stress fiber	29	0.514093	3.29761e-05	FHOD1, FAM107A, LDB3, LPP, CORO1B, MYL12B, MYLK, CNN2, PDLIM1, LIMA1, ABLIM1, PDLIM3, ABLIM3, ANXA6, PDLIM5, MYH10, NEBL, LIMCH1, ACTN1, PTK2, ACTA2, ACTA1, DAAM1, PALLD, FSCN1, MYH9, LCP1, MYH6, MYH7	5144	55	20519	2.10325	0.0388309	0.000660072	0.000586975
		Brain	GOTERM_CC_DIRECT	GO:0071564~npBAF complex	7	0.35769	6.80735e-05	SMARCE1, SMARCD1, SS18, SMARCC1, SMARCC2, SMARCB1, SMARCA4	1794	10	20519	8.0063	0.0448464	0.00191173	0.00176708
		Brain	GOTERM_CC_DIRECT	GO:0030286~dynein complex	22	0.390002	3.93057e-05	DNAH12, DYNC1H1, DNAH11, DNAH2, DCTN2, DNAH17, DCTN1, DNAH8, DNAH5, DNAH6, ASB14, DNAH9, DYNLL2	5144	37	20519	2.37179	0.0461102	0.000749304	0.000666325
		Brain	GOTERM_CC_DIRECT	GO:0030864~cortical actin cytoskeleton	22	0.390002	3.93057e-05	PLEKHH2, DBNL, DSTN, IQGAP1, PPP1R9A, CORO1A, PPP1R9B, EEF1A1, CLDN5, CDH2, MOBP, CTTN, DLC1, COTL1, MYADM, FLOT1, LANCL2, FLOT2, HCLS1, MYZAP, LLGL1, RAPGEF3	5144	37	20519	2.37179	0.0461102	0.000749304	0.000666325
		Brain	GOTERM_MF_DIRECT	GO:0005524~ATP binding	664	11.771	6.23191e-71	PI4K2B, CLPB, ARAF, HNRNPU, MYLK, AKT2, CDK20, AKT1, PIP4K2A, PIP4K2C, PRKACB, DDX17, DDX18, PRKCI, PRKCH, DAPK1, PRKCB, PRKCE, DDX11, DAPK3, PRKCD, DICER1, PASK, CLPX, DYNC1LI1, LARS2, DYNC1LI2, DDX39A, DDX39B, MTHFD1, PRKD3, PRKCQ, PRKD1, PIF1, ABCB1, FICD, ABCB6, ABCB7, PRKDC, ABCB4, HSPA4L, ABCB8, PRKCZ, HSPH1, MYO6, PIP5K1B, PIP5K1C, PLK4, ABCA1, DNAH12, MYH7B, DNAH11, PLK5, ABCA5, DNAH17, D…	4645	1433	18228	1.81834	1.52993e-67	1.52993e-67	1.47322e-67
		Brain	GOTERM_MF_DIRECT	GO:0022857~transmembrane transporter activity	63	3.21921	1.30044e-28	SLC46A3, SLC23A3, SLC44A5, SLC35B2, SLC35F6, SLC44A3, SLC44A2, SLC4A2, SLC2A4, SLC4A3, SLC2A5, SLC2A6, SLC22A14, SLC22A16, SLC22A17, SLC16A9, SLC37A4, SLC22A10, SLC13A1, SLC13A2, SLC13A3, SVOP, SPNS3, SPNS2, SLC5A6, SLC7A5, SLC7A6, SLC7A7, SLC5A9, SPNS1, SLC18B1, SLC25A12, SLC25A13, SLC47A2, SLC22A5, SLC43A3, SLC5A10, SLC5A1, SLC5A2, SLC7A1, SLC7A2, SLC7A3, SV2A, SLCO1B3, SLC17A5, SLC13A5, SLC25A…	1567	145	18228	5.05409	1.32775e-25	1.32775e-25	1.23932e-25
		Brain	GOTERM_MF_DIRECT	GO:0046872~metal ion binding	794	10.2819	1.20907e-22	OSGEPL1, MT-CO1, ARAF, ABAT, GPATCH8, MYLK, RNF115, ALKBH5, RNF114, CDK5RAP1, RNF111, MBNL1, MBNL2, DNAAF3, DICER1, RUFY1, ARMC1, ACE2, RNF126, RNF128, EWSR1, PRKD3, RUFY2, FDX1, CDIP1, RBCK1, HPRT1, PRKD1, DUS3L, HPD, OPTN, IDO1, RNF121, MTMR3, SAR1B, AGAP2, MYNN, BAZ2A, BAZ2B, MTMR4, GNS, ADAMTS10, C2, HPX, CYB5R4, PPP4C, RNF216, RNF215, ADAMTS18, HMOX1, HMOX2, FDFT1, ACE, PMM2, MTHFS, MEX3C, C…	4645	1617	18228	1.40757	2.96828e-19	1.48414e-19	1.42913e-19
		Brain	GOTERM_MF_DIRECT	GO:0042802~identical protein binding	523	6.96685	1.50615e-21	ATF1, RB1, ATF2, HNRNPU, ABAT, CLDN2, ALCAM, PSMD4, NAMPT, DPYSL3, LUC7L, PIP4K2C, IAH1, FNBP1, DAPK1, RNASE1, CD2AP, NISCH, ACE2, CLDN3, DDX39A, DDX39B, DAAM1, EWSR1, PRKAR1A, PSME3, PADI4, RBCK1, HPRT1, PRKD1, CGGBP1, OPTN, MTMR2, PLA2G6, PRPSAP1, HMGXB4, CEP70, PLK4, BRAP, GSTM1, PLK1, FN1, COL1A1, EHD1, GLUD1, EHD2, PPP5C, PPFIBP2, COL1A2, HNRNPK, GIPC1, NAPEPLD, RAD18, GABRB3, CEP57, GMEB2, …	4645	1018	18228	1.51495	3.69761e-18	1.23254e-18	1.18685e-18
		Brain	GOTERM_MF_DIRECT	GO:0008017~microtubule binding	124	2.19819	1.43145e-19	MAP10, CAPN6, DPYSL5, KIF5C, KIF5B, DPYSL2, KIF5A, NUSAP1, CHP1, KIF21A, MAP1S, MTUS1, MTUS2, MID1, EML1, EML3, EML4, CLIP3, EML5, KATNAL1, FAM161A, KATNAL2, KIF16B, CEP57L1, MAP1B, MAP1A, SBDS, KIF20A, KIF20B, EZR, MACF1, NDRG1, CAMSAP1, CNN3, RACGAP1, KIF3A, MAP2, MAP4, MARK4, MAP9, PRNP, CEP350, PLK1, RMDN3, RMDN2, HOOK3, RMDN1, CCDC88B, REEP1, CCDC88A, KIF18A, HOOK2, HOOK1, FES, KIF4A, REEP3,…	4645	232	18228	2.09743	3.5142e-16	8.7855e-17	8.45984e-17
		Brain	GOTERM_MF_DIRECT	GO:0004843~thiol-dependent ubiquitin-specific protease activity	41	2.09504	4.6041e-19	USP13, USP14, USP37, USP15, USP38, USP16, USP54, USP10, USP32, USP11, USP33, USP12, USP34, TNFAIP3, TANK, USP19, VCPIP1, STAMBPL1, USP1, USP50, USP30, USP46, USP47, USP25, USP8, ZRANB1, USP48, USP7, USP5, USP20, USP42, USP4, USP9X, USP43, USP22, USP3, USP2, USP45, USP28, USP40, STAMBP	1567	93	18228	5.12827	4.70078e-16	2.35039e-16	2.19385e-16
		Brain	GOTERM_MF_DIRECT	GO:0051015~actin filament binding	106	1.8791	2.37968e-17	CYFIP1, FHOD1, ARPC5L, ESPN, ANTXR1, SAMD14, MPRIP, CFL2, COTL1, PLS3, PLS1, PKNOX2, ACTN3, ACTN2, MAP1S, ACTN1, MYO7A, ERMN, FSCN1, FSCN3, EZR, FLII, IQGAP1, IQGAP2, IQGAP3, CORO1A, CORO1B, CORO1C, BLOC1S6, SCIN, MYO6, ABL1, MYH11, MYH10, MYH7B, NEBL, MICAL3, MYO5A, DSTN, NEB, ARPC5, CORO2A, CORO2B, AIF1L, ARPC2, MYO5B, MYO5C, CORO6, CORO7, ARPC1B, ARPC1A, PPP1R9A, RCSD1, MYOM2, PPP1R9B, LASP1, …	4645	196	18228	2.12228	5.84211e-14	1.16842e-14	1.12511e-14
		Brain	GOTERM_MF_DIRECT	GO:0019901~protein kinase binding	164	2.90729	3.06853e-16	ATF2, ERRFI1, CCNK, CCNT1, NR3C1, ACTB, PPP1CB, PPP1CC, CCND3, CCND2, CDH2, CCND1, CHEK2, DPYSL2, CEP250, AKT1, FBXO7, PDGFRB, NSF, MEF2A, MAP2K3, DAXX, FBXW5, PRKCD, AP1B1, ADAM10, ACSL3, ATP1B1, PRKAB1, ATG13, CDC25A, CDC25B, EEF1A1, NISCH, CCNY, MSH2, CDC37, KIF20A, EPHA1, LLGL1, PFKFB2, CALM, GRB7, CTBP2, MAPKAP1, PRKRIP1, GATA6, RHOBTB3, GSKIP, IQGAP1, ADIPOR1, HIF1A, RHOBTB1, RHOBTB2, CCNB3…	4645	362	18228	1.77782	8.17679e-13	1.25554e-13	1.209e-13
		Brain	GOTERM_MF_DIRECT	GO:0000978~RNA polymerase II core promoter proximal region sequence-specific DNA binding	166	8.48237	1.84757e-15	ZNF331, ZNF175, ZNF692, ZNF570, ZBTB24, ZBTB20, ZNF81, ZFP30, ZNF606, ZNF605, ZNF84, ZNF449, ZNF689, ZNF567, ZNF565, ZNF322, SOX5, ZNF287, ZNF18, ZBTB39, ZNF283, ZBTB38, ZBTB37, ZFP2, ZBTB32, SOX13, ZBTB34, ZBTB33, ZNF16, SUB1, ZNF713, ZNF317, ZSCAN23, ZNF711, ZNF677, ZSCAN25, ZNF311, ZNF432, ZSCAN29, ZNF277, ZNF274, ZBTB1, ZNF23, ZBTB4, ZNF26, ZKSCAN7, ZKSCAN8, SOHLH2, ZSCAN10, ZNF548, ZSCAN12, …	1567	1035	18228	1.86568	1.92701e-12	6.2879e-13	5.86911e-13
		Brain	GOTERM_MF_DIRECT	GO:0003779~actin binding	112	1.98546	6.33669e-14	GMFG, FBXO25, HNRNPU, ABRA, MYLK, EPS8, ALKBH4, MAEA, RUSC1, DAG1, MYOZ3, MYOZ2, DNAAF3, ACTN3, ACTN2, LIMCH1, MAP1S, ACTN1, ACTN4, MYO7A, DAAM1, MAP1B, MAP1A, RAI14, MACF1, PXK, EPB41, HPCA, CNN3, CNN2, CNN1, SCIN, MOBP, CALD1, EPB41L1, EPB41L2, MICAL1, NEBL, RDX, MICAL3, MSN, MYO5A, DSTN, PARVA, NEB, PARVB, PTK2, KLHL20, CCDC88A, ANLN, DIAPH1, DIAPH2, KIF18A, DIAPH3, HOOK1, MYO5B, GIPC1, CORO7,…	4645	230	18228	1.91092	1.55632e-10	2.22237e-11	2.13999e-11
		Brain	GOTERM_MF_DIRECT	GO:0016887~ATPase activity	55	0.975004	1.48386e-13	EIF4A2, EIF4A1, HSP90AB1, ATP8A2, MCM7, MCM8, MCM9, EIF4A3, ATP2A1, CCT6B, LONP1, LONP2, CCT3, CCT2, HSP90AA1, DDX55, DDX56, DDX52, CHD1L, BCS1L, DDX19A, AFG3L2, DDX39B, MSH2, MCM5, DNA2, MCM6, RTEL1, DDX27, DDX4, DDX25, DDX1, ATP1A2, ATP1A1, ATP2C1, HSP90B1, DHX30, ORC1, DHX36, ASCC3, CCT8, CCT7, ATP9B, CCT4, ATAD1, HSPA5, ATP2B4, CCT6A, MOV10, PSMC6, ERCC3, PSMC4, PSMC2, ERCC2, ALPL	4645	85	18228	2.5392	3.64412e-10	4.55358e-11	4.38479e-11
		Brain	GOTERM_MF_DIRECT	GO:0008270~zinc ion binding	121	6.18293	7.88304e-13	ZNF330, TES, ZFAND4, ZFAND6, ZMYND8, ZFAND5, TTF2, TRIM28, ZMIZ1, ZMIZ2, TRIM24, TRIM27, TRIM23, USP5, USP3, SETMAR, TRIM17, ZNF318, TRIM13, TRIM16, UTRN, TRIM10, SQSTM1, TRIM11, SF1, ZCCHC8, ZNF276, ZCCHC7, SHMT2, TNKS, SHMT1, UBA5, ZCCHC9, UBR4, UBR3, UBR2, ZMAT2, UBR7, ZBBX, ZMAT5, UBR5, VAT1, ZFHX3, SETDB1, ZFR2, VDR, SIAH1, SETDB2, SREK1IP1, TRIP4, ZC3HC1, ZZZ3, TAB2, ZCCHC4, THRA, USP33, ZF…	1567	720	18228	1.95489	8.04812e-10	2.01215e-10	1.87813e-10
		Brain	GOTERM_MF_DIRECT	GO:0005515~protein binding	99	1.75501	1.80003e-12	AHCYL2, FGF1, ACTB, RABGEF1, GRB14, DPYSL2, LONP1, DAG1, AKT1, PPP1R16B, ADAM10, RNASE1, EEF1A1, ACE2, PRKAR1A, FDX1, PPIB, FKBP4, COPB2, COPA, CALCRL, PDE1A, LPL, PIK3R1, BLOC1S6, GRK2, PPP4C, PRKAR2B, MBP, PLCG1, PRNP, HSPA8, JUP, CPSF3, FN1, DNAJC14, GFAP, COL1A1, EHD1, GNB1, ALB, RAB5A, ACHE, ARF1, B4GALT1, ELN, ITGB2, ARRB1, ECE1, ITGAL, AP2A2, CTSS, PPP3CA, CAPZB, CTSH, CEP290, FGB, ACTR3, …	4645	203	18228	1.91378	4.41901e-09	4.91008e-10	4.72808e-10
		Brain	GOTERM_MF_DIRECT	GO:0000981~RNA polymerase II transcription factor activity, sequence-specific DNA binding	147	7.5115	4.3935e-12	ZNF331, ZNF177, ZNF175, ZNF570, ZNF292, SPIB, ZNF81, ZFP30, ZNF605, ZNF84, ZNF329, ZNF449, ZNF689, ZNF567, ZNF565, ZNF322, SOX5, ZNF287, ZNF18, ZNF19, ZNF283, SP110, ZFP3, ZBTB38, ZFP2, SOX13, ZNF705A, ZNF713, ZNF438, ZSCAN23, ZNF436, ZSCAN25, ZNF555, ZNF311, ZNF674, ZNF432, ZSCAN29, ZNF550, ZNF274, ZNF23, ZNF25, ZBTB4, ZNF26, ZKSCAN7, ZKSCAN8, SOHLH2, ZSCAN10, ZNF548, ZSCAN12, ZKSCAN5, ZNF304, S…	1567	962	18228	1.77751	4.48575e-09	8.97152e-10	8.374e-10
		Brain	GOTERM_MF_DIRECT	GO:0004674~protein serine/threonine kinase activity	128	2.2691	3.75849e-12	NUP107, AMHR2, RPS6KA5, AKT2, CHEK2, RPS6KA1, PDK3, AKT1, CPNE3, NEK2, NEK3, PSKH1, ACVR1, MAP2K3, CSNK1G3, PRKCI, CDKL4, MAP2K1, PRKCH, MAP2K2, PRKCB, PRKCE, PRKCD, DAPK3, DYRK1A, CASK, DYRK1B, CSNK1D, PRPF4B, PASK, MELK, MAPKAPK3, MAK, ALPK3, PRKCQ, RAF1, CSNK1G2, CSNK1G1, PRKDC, PIK3R4, PKMYT1, KALRN, PRKCZ, ABR, IRAK1, MARK4, MARK3, MARK2, MAP2K5, MARK1, MAP2K6, PLK4, NEK8, DMPK, PLK2, NEK6, …	4645	288	18228	1.7441	9.22697e-09	9.2271e-10	8.88507e-10
		Brain	GOTERM_MF_DIRECT	GO:0031267~small GTPase binding	100	1.77274	5.77757e-12	IPO13, CYFIP2, CYFIP1, NCKAP1, IPO11, NCF2, CSE1L, IPO7, IPO4, IPO5, EPS8, ARHGAP44, RIMS2, RIMS1, GOLGA4, IPO8, GOLGA5, IPO9, PLCE1, DENND5A, RALBP1, PRKCH, DAPK3, OCRL, DAAM1, RIN3, RAF1, OPTN, KPNB1, CDC42SE1, MAPKAP1, MYCBP2, RHOBTB3, IQGAP1, IQGAP2, IQGAP3, NDRG1, C9ORF72, RAP1GAP, CORO1C, RASGRP3, RAP1A, MICAL1, ECT2, RAB11FIP3, RAB11FIP4, RAB11FIP5, ABCA1, NGFR, ANKRD27, CAV1, RANBP17, MIC…	4645	209	18228	1.87762	1.4184e-08	1.28945e-09	1.24165e-09
		Brain	GOTERM_MF_DIRECT	GO:0005484~SNAP receptor activity	20	1.02197	1.96765e-11	STX12, SNAP47, SNAP25, STX16, SNAP23, STX7, STX18, STX1B, VAMP7, VTI1A, STX6, VAMP1, STX4, STX2, SEC22B, SNAP29, YKT6, VAMP2, STX1A, VAMP3	1567	37	18228	6.28779	2.00897e-08	3.34828e-09	3.12528e-09
		Brain	GOTERM_MF_DIRECT	GO:0005085~guanyl-nucleotide exchange factor activity	97	1.71955	9.50079e-12	DENND5B, ITSN1, RAPGEFL1, DOCK10, RCC1, PLCE1, DENND5A, ARHGEF40, FBXO8, SBF2, GAPVD1, BCR, ELMO1, RIN3, PREB, NGEF, MYCBP2, RASGRP2, KALRN, RASGRP1, C9ORF72, RASGRP4, RASGRP3, RCC1L, RIC8A, ABR, RIC8B, RAP1A, ECT2, RALGDS, ANKRD27, EIF2B2, DENND4B, ARHGEF37, DENND4A, RAB3IP, DENND4C, HPS1, CCZ1, HPS4, NET1, CCDC88A, RGL1, RGL2, MON1A, DOCK6, BCAR3, DENND1C, DENND1B, DOCK5, DOCK4, DOCK7, ARHGEF10…	4645	202	18228	1.8844	2.33246e-08	1.9437e-09	1.87166e-09
		Brain	GOTERM_MF_DIRECT	GO:0005509~calcium ion binding	241	4.27229	2.00849e-11	ITSN2, ITSN1, CBLB, PKD2L2, CAPNS1, CPNE1, DAG1, HMCN1, CUBN, ACTN3, ACTN2, GLCE, ACTN1, ACTN4, HSPG2, MYL1, MYL3, PADI4, ASTN2, CALM, MACF1, PCDH15, IQGAP1, PCDH18, MYL12B, CRACR2A, PLCG1, RAB11FIP3, EDEM2, AIF1L, EHD1, EHD2, EHD3, CABYR, CALU, NAPEPLD, HRC, FAT1, NOX5, DCHS1, CALR, CALM1, PAM, CALM2, RYR1, RET, FKBP10, RYR2, C2CD5, DOC2A, FKBP14, NCAN, EFCAB3, LPCAT1, EFCAB6, PPP3CB, CRTAC1, DN…	4645	647	18228	1.46173	4.93085e-08	3.79295e-09	3.65236e-09
		Brain	GOTERM_MF_DIRECT	GO:0050660~flavin adenine dinucleotide binding	41	0.726821	4.95599e-11	GCDH, ACADVL, MTRR, KDM1A, KDM1B, PYROXD1, ETFA, MTO1, GULO, AIFM3, ACADL, LDHD, AOX1, NOS1, ACADM, ACAD11, ACAD10, ACADS, ACAD8, NOS2, NOS3, ACAD9, GSR, MTHFR, CYBB, FMO1, FMO2, FMO3, FMO4, KMO, FMO5, ACADSB, POR, ACOX2, ACOX1, ILVBL, IVD, DUS1L, ACOX3, DUS3L, DLD	4645	61	18228	2.63759	1.2167e-07	8.69068e-09	8.36854e-09
		Brain	GOTERM_MF_DIRECT	GO:0019905~syntaxin binding	23	1.17527	1.61954e-10	SYT5, VPS18, SNAP47, SNAP25, TMED9, TMED10, SYT1, STXBP3, STXBP1, STXBP2, SNAP23, STX7, TXLNG, SYT9, TXLNA, SYT12, TXLNB, VPS52, STX6, VAMP1, SNAP29, VAMP2, VAMP3	1567	54	18228	4.95455	1.65355e-07	2.06694e-08	1.92928e-08
		Brain	GOTERM_MF_DIRECT	GO:0015293~symporter activity	21	1.07307	1.62201e-09	SLC25A3, SLC6A19, SLC6A18, SLC16A1, SLC15A2, SLC6A17, SLC20A2, SLC6A16, SLC1A2, SLC5A12, SLC1A4, SLC1A6, SLC16A13, SLC5A6, SLC6A7, SLC16A7, SLC16A3, SLC15A4, SLC17A2, SLC25A22, SLC16A5	1567	50	18228	4.88562	1.65607e-06	1.64501e-07	1.53545e-07
		Brain	GOTERM_MF_DIRECT	GO:0042803~protein homodimerization activity	212	3.7582	7.02418e-10	PANK3, PANK1, ENO1, F11R, NUDT5, PHB2, GOLGA5, CREB3L3, CHEK2, PIP4K2A, AKT1, PDK2, CUBN, GLCE, ACTN1, DAPK3, MTUS2, HOGA1, KNSTRN, FDX1, RABL3, HPD, FICD, ABCB7, PEX11B, FXR1, BLOC1S6, INPP5F, GRPEL1, FLRT3, PDCD10, GRPEL2, PNPO, HMOX1, PSMF1, RAB11FIP3, RAB11FIP4, JUP, EIF2AK1, PDE2A, NR2F2, EXT2, CCDC88A, KYAT3, CEP57, ACHE, IDE, EEA1, IKBKB, ATIC, IMPA1, HNF4A, CHMP1A, RACK1, MLX, APPL2, APPL…	4645	573	18228	1.45189	1.72443e-06	1.14962e-07	1.10701e-07
		Brain	GOTERM_MF_DIRECT	GO:0004197~cysteine-type endopeptidase activity	22	1.12417	1.74838e-09	USP46, USP13, USP47, USP25, USP15, USP37, USP7, USP48, USP38, USP16, USP5, USP20, USP42, USP9X, USP10, USP33, USP34, USP12, USP28, USP1, USP40, USP30	1567	55	18228	4.65297	1.78509e-06	1.64501e-07	1.53545e-07
		Brain	GOTERM_MF_DIRECT	GO:0000149~SNARE binding	23	1.17527	1.7723e-09	SYT5, STX12, SYT4, SEC24B, SEC24A, SYT1, STX16, STX7, TNFAIP2, SYT15, SYT9, SYT7, STX1B, VAMP7, SYT12, VPS50, VTI1A, STX6, STX4, SEC24D, STX2, SEC24C, STX1A	1567	60	18228	4.45909	1.80951e-06	1.64501e-07	1.53545e-07
		Brain	GOTERM_MF_DIRECT	GO:0051287~NAD binding	28	0.496366	1.85255e-09	AHCY, HPGD, HIBADH, CTBP2, NUDT6, ADH4, ALDH2, NNT, AOX2, IDH3B, ME1, AOX1, PHGDH, ME2, NDUFV1, IDH3A, PARP1, IDH3G, IDH1, IDH2, GRHPR, ALDH1A1, GPD1, GAPDHS, NDUFS2, GPD1L, GAPDH, GLYR1	4645	37	18228	2.96968	4.54799e-06	2.8425e-07	2.73714e-07
		Brain	GOTERM_MF_DIRECT	GO:0051082~unfolded protein binding	51	0.904095	3.19753e-09	CALR3, HSP90AB1, CLU, CLGN, CCT6B, NUDCD3, NUDCD2, CCT3, CCT2, MKKS, HSP90AA1, NUDC, CCDC115, DNAJB13, CLPX, CDC37, DNAJB11, CANX, PFDN1, CRYAB, HSPA14, HSPA13, HSP90B1, DNAJB2, ERLEC1, DNAJB1, DNAJB6, GRPEL1, DNAJB5, DNAJB4, GRPEL2, CDC37L1, CCT8, CCT7, CCT5, CCT4, HSPA9, HSPA8, HSPA5, HSPA1L, PTGES3, HSPA6, HSPA2, CCT6A, DNAJA1, NACA, DNAJA4, DNAJA3, DNAJA2, CALR, HSPA1A	4645	92	18228	2.17538	7.8499e-06	4.61761e-07	4.44644e-07
		Brain	GOTERM_MF_DIRECT	GO:0016787~hydrolase activity	82	1.45364	5.00471e-09	EIF4A2, AHCYL2, DDX3X, DDX49, HDAC10, DDX46, PRKCSH, OLA1, DDX42, DDX43, NUDT5, OPLAH, PEPD, NUDT6, NDST2, AADACL3, ABHD11, CAPN6, NUDT19, RIOK1, ENPP3, ATP6V1E1, ACAD10, DDX17, DDX18, ACOT9, LYPLA1, ENTPD1, ABCC1, IAH1, ENTPD4, DDX55, PGAM1, ENTPD5, ENTPD6, ITPK1, BPGM, QRSL1, DDX50, DDX19A, NT5C3B, DDX19B, DDX39A, MPPED1, ATP6V1B2, ADTRP, RAD54L2, CES3, CES2, DCP2, ATP6V1B1, DDX28, DDX6, HDAC2,…	4645	178	18228	1.80779	1.22865e-05	6.82587e-07	6.57286e-07
		Brain	GOTERM_MF_DIRECT	GO:0044183~protein binding involved in protein folding	25	0.443184	6.05472e-09	CALR3, HSP90AB1, CCDC47, HSPA14, HSPA13, CLGN, CCT6B, DNAJB1, CCT7, CCT5, CCT4, HSPA9, CCT3, CD74, HSPA8, CCT2, RIC3, HSP90AA1, HSPA5, HSPA1L, HSPA6, HSPA2, CCT6A, PFDN1, HSPA1A	4645	32	18228	3.0658	1.48642e-05	7.82333e-07	7.53334e-07
		Brain	GOTERM_MF_DIRECT	GO:0005200~structural constituent of cytoskeleton	19	0.970874	3.52758e-08	SYNM, TUBB, TUBE1, TUBG2, TUBG1, TUBB4B, TUBB4A, TUBA4A, TUBA1C, TUBA1B, TUBB6, TUBA1A, TUBB2A, TUBB3, TLN2, VIM, TLN1, SPTBN1, TUBA8	1567	48	18228	4.6045	3.60159e-05	3.00138e-06	2.80149e-06
		Brain	GOTERM_MF_DIRECT	GO:0016538~cyclin-dependent protein serine/threonine kinase regulator activity	26	0.460911	1.53056e-08	CCNK, CCNT2, CCNI, CCNT1, CCNH, CCNC, CCNB3, CCNB2, CCND3, CCNB1, CCND2, CCND1, CCNL2, CCNL1, CNPPD1, CCNA2, CCNA1, CCNY, CCNE2, CCNG2, CCNG1, CCNI2, CCNYL1, GPRC5C, CCNJL	4645	35	18228	2.91513	3.75745e-05	1.87876e-06	1.80912e-06
		Brain	GOTERM_MF_DIRECT	GO:0046873~metal ion transmembrane transporter activity	11	0.562085	4.27938e-08	SLC39A9, SLC11A1, SLC11A2, SLC39A6, SLC39A11, SLC39A10, SLC39A8, SLC39A12, SLC39A14, SLC39A4, TMEM165	1567	15	18228	8.53044	4.36915e-05	3.2097e-06	2.99593e-06
		Brain	GOTERM_MF_DIRECT	GO:0001227~transcriptional repressor activity, RNA polymerase II transcription regulatory region sequence-specific binding	52	2.65713	4.40116e-08	ZNF177, ZNF175, ZNF692, ZBTB24, TCF21, ZBTB20, ZC3H8, TRPS1, ZNF248, TGIF1, ZBTB39, ZNF19, ZBTB37, ZBTB32, SOX13, ZNF705A, ZBTB34, ZBTB33, ZNF75A, SREBF2, ZNF16, ZEB1, TFEC, ZNF317, ZNF239, ZNF436, ZNF711, ZNF555, ZNF597, ZNF674, ZNF596, ZNF550, ZBTB1, ZNF25, ZBTB4, ZKSCAN7, ZNF746, ZNF148, ZNF621, SKIL, ZNF146, ZBTB17, ZFHX3, ZBTB14, ZNF180, SMAD5, ZFP69, SP2, ZNF614, SNAI1, ZNF536, ZNF217	1567	267	18228	2.26549	4.49348e-05	3.2097e-06	2.99593e-06
		Brain	GOTERM_MF_DIRECT	GO:0003730~mRNA 3'-UTR binding	36	0.638185	2.00501e-08	DDX5, DAZAP1, CELF2, HNRNPU, CRYZ, FXR1, BOLL, PCBP4, PCBP1, DHX36, IGF2BP3, IGF2BP2, CCT5, RNF20, FUS, ANGEL2, PABPC4, RC3H1, PUM1, LARP4, RNF40, PUM2, DAZL, RSL1D1, CARHSP1, CPEB1, CSDC2, HNRNPA2B1, GEMIN5, RBMS1, PABPC1, CPEB3, CPEB2, RBMS2, CPEB4, RBMS3	4645	58	18228	2.43572	4.92217e-05	2.34395e-06	2.25706e-06
		Brain	GOTERM_MF_DIRECT	GO:0005385~zinc ion transmembrane transporter activity	12	0.613183	7.18646e-08	SLC30A5, SLC39A6, SLC39A11, SLC39A10, SLC39A8, SLC39A12, SLC39A7, SLC30A10, SLC39A1, SLC39A14, SLC39A4, SLC39A3	1567	19	18228	7.34679	7.33711e-05	4.89158e-06	4.5658e-06
		Brain	GOTERM_MF_DIRECT	GO:0043130~ubiquitin binding	24	1.22637	8.71016e-08	USP13, TOP2A, WDR48, TSG101, USP16, UBXN2B, USP5, ZFAND2B, TNFAIP3, TOM1L1, TOM1L2, SHARPIN, TP53INP2, TOLLIP, UBR5, SPRTN, TOM1, SMARCAD1, UBAP1, TAB2, STAM2, VPS36, SQSTM1, VPS28	1567	78	18228	3.57921	8.89268e-05	5.259e-06	4.90874e-06
		Brain	GOTERM_MF_DIRECT	GO:0031625~ubiquitin protein ligase binding	146	2.45273	8.75641e-08	USP13, VCP, TSG101, UBE2D1, UBE2L6, SMC6, UBE2J2, TANK, USP19, SMG5, UBE2L3, UBE2J1, TUBA1B, UBB, TRIM28, UBC, ZNF746, SPOP, SNX9, SMAD2, USP25, USP7, SLF1, TPI1, SLF2, UBE2B, XRCC5, TUBB, USP2, UBE2G1, TNFRSF1B, SNCAIP, YWHAZ, SMAD5, UBOX5, TRAF3, TRAF5, TCP1, UQCRC1, TXNIP, TMBIM6, TRIB3, TRIM37, TRIB1, TRIB2, UBE2K, SQSTM1, VCL,RB1, CASC3, CLU, ACTG1, CHEK2, PSMD1, FBXO7, PRKACB, PIAS4, DAXX, …	4645	242	18228	2.30726	8.93989e-05	5.259e-06	4.90874e-06
		Brain	GOTERM_MF_DIRECT	GO:0003724~RNA helicase activity	37	0.655912	5.18021e-08	DDX28, EIF4A2, DDX6, EIF4A1, DDX5, DDX27, DDX3X, DDX4, DDX49, DDX24, DHX8, DDX46, DDX25, DDX1, EIF4A3, DDX42, DDX20, DDX21, DDX43, DDX41, IFIH1, DHX30, DHX36, DHX15, DDX17, DDX18, DDX55, DDX56, DDX31, DDX52, DDX50, DHX40, DDX19A, DDX19B, DDX39A, DDX39B, DHX29	4645	62	18228	2.34187	0.000127166	5.78065e-06	5.56638e-06
		Brain	GOTERM_MF_DIRECT	GO:0051010~microtubule plus-end binding	16	0.283638	9.5999e-08	NUMA1, DCTN1, FBXW11, KNSTRN, CLIP3, CLIP2, CLIP1, KIF18A, APC, CLIP4, KIF2C, MAPRE3, MAPRE1, MAPRE2, CLASP1, PAFAH1B1	4645	17	18228	3.69338	0.00023565	1.02468e-05	9.86703e-06
		Brain	GOTERM_MF_DIRECT	GO:0005516~calmodulin binding	64	1.13455	1.09606e-07	RYR1, MYLK2, RYR2, MYLK, AKAP12, PPP3CA, PPP3CB, EEF2K, PPP3CC, CAMKV, AKT1, NOS1, IQCB1, DAPK1, EDF1, PHKA1, MYO7A, IQCG, ENKUR, EEF1A1, ASPM, MYH1, MYH2, MAPKAPK3, MYO3A, PLCB1, MYH7, CAMK2B, CAMK2D, EPB41, PDE1B, PDE1A, CAMK2A, IQGAP1, IQGAP2, IQGAP3, CAMSAP1, CAMSAP2, CNN3, CNN2, CNN1, CALD1, PHKG2, MYO6, MBP, KCNN2, CAMK2G, MYH10, NGFR, MARCKSL1, ARPP21, MYO10, NOS2, NOS3, ATP2B4, PHKB, MYO1…	4645	136	18228	1.84669	0.000269046	1.12118e-05	1.07962e-05
		Brain	GOTERM_MF_DIRECT	GO:0071949~FAD binding	28	0.496366	1.30116e-07	ERO1A, MTRR, KDM1B, DDO, GULO, CYB5R4, CYB5R3, AIFM1, MICAL1, AOX2, LDHD, AOX1, D2HGDH, QSOX1, MICAL3, MTHFR, DHCR24, KMO, PRODH2, COQ6, DAO, ACOX2, ACOX1, CRY2, AGPS, CRY1, ACOX3, PCYOX1	4645	42	18228	2.61615	0.000319384	1.27774e-05	1.23038e-05
		Brain	GOTERM_MF_DIRECT	GO:0050661~NADP binding	23	0.407729	3.34606e-07	G6PD, HIBADH, NOS2, NOS3, GSR, FMO1, FMO2, FMO3, HMGCR, FMO4, PGD, FMO5, CRYZ, DHFR, POR, NNT, DPYD, CAT, GAPDHS, NOS1, DHCR7, GAPDH, GLYR1	4645	32	18228	2.82053	0.00082112	3.15945e-05	3.04234e-05
		Brain	GOTERM_MF_DIRECT	GO:0017075~syntaxin-1 binding	12	0.613183	9.29737e-07	UNC13B, SYNPR, UNC13C, SNAP25, SYT1, SYPL1, STXBP3, STXBP1, STXBP2, SYPL2, VAMP2, VAMP3	1567	23	18228	6.06909	0.000948812	5.27368e-05	4.92244e-05
		Brain	GOTERM_MF_DIRECT	GO:0003774~motor activity	21	0.372274	4.39592e-07	MYH7B, MYO10, MYO5A, MYO7A, MYO19, MYO9A, MYO1D, MYO1E, MYH1, MYH2, MYO1B, MYO1C, MYO3B, MYO5B, MYO6, MYO18A, MYH11, MYH4, MYH10, MYO1G, MYH7	4645	28	18228	2.94316	0.00107862	3.84432e-05	3.70182e-05
		Brain	GOTERM_MF_DIRECT	GO:0000287~magnesium ion binding	86	1.52455	4.68671e-07	DYRK3, ATP8A2, DYRK2, CERK, MAST3, LRRK2, CIB2, ENO1, NUDT5, COMT, ENO2, ENO3, ENO4, ENDOV, RPS6KA5, IMPA1, ENOSF1, MTG2, RPS6KA1, PAPOLA, PGM3, IDH3B, NUDT19, NUDT18, PGM2, PRKACB, MAP3K7, ENOPH1, PGM1, MAP3K5, DIS3L2, IDH3A, NUDT12, ITPK1, ATP11B, IRAK4, GEM, MSH6, LATS1, PPM1A, NT5C3B, PKM, F9, PPA2, PLSCR3, MSH2, MTHFD2, ILVBL, HPRT1, PRPS2, PIF1, MVK, FOXK2, ATP10B, ATP10A, GNAI1, PRPSAP1, R…	4645	206	18228	1.63827	0.00114993	3.84432e-05	3.70182e-05
		Brain	GOTERM_MF_DIRECT	GO:0003723~RNA binding	238	4.21911	4.69774e-07	RPL4, EIF4A2, RPL3, EIF4A3, IFIT5, GPATCH1, HNRNPU, PHAX, HNRNPR, ADARB1, IFIT3, IFIT2, RAVER1, RPS19, DHX57, GPBP1, DDX17, DDX18, MBNL1, AQR, MBNL2, RPL22, DICER1, DHX40, DDX39A, DDX39B, EWSR1, PNLDC1, DNA2, GRB7, DHX8, HTATSF1, RNPC3, HNRNPLL, CDKN2AIP, DHX30, LARP1, DHX32, PDCD11, PCBP4, ERI1, DHX34, PCBP1, DHX36, PCBP2, DHX37, GAR1, MOV10L1, PUSL1, RBM12, PPARGC1A, RBM10, LARP4, PUM1, MEX3C, …	4645	704	18228	1.32665	0.00115263	3.84432e-05	3.70182e-05
		Brain	GOTERM_MF_DIRECT	GO:0005096~GTPase activator activity	82	1.45364	1.02287e-06	ARHGAP9, NRP1, GDI1, LRRK2, GDI2, ARHGAP1, HTR2B, ARRB1, ARHGAP36, ARHGAP44, RGS4, ARHGDIA, GIT1, AGFG2, AGFG1, RGS7, RALBP1, RALGAPA1, ELMOD2, ARAP3, ELMOD3, OCRL, ARAP1, ARFGAP3, GAPVD1, RANGAP1, ARFGAP2, ACAP3, ARHGAP10, ACAP2, RALGAPB, ACAP1, RABEP1, RASA3, RABEP2, RASA1, RASA2, RAPGEF2, PREB, PLCB1, LLGL1, RGS14, RGS16, NPRL3, AGAP2, ARHGAP19, ARHGAP18, IQGAP1, RASAL2, ARHGAP15, IQGAP2, RASA…	4645	197	18228	1.63343	0.00250801	8.01515e-05	7.71805e-05
		Brain	GOTERM_MF_DIRECT	GO:0008022~protein C-terminus binding	56	0.992732	1.04474e-06	MDC1, GPSM2, MRE11, NUMA1, NCF2, CEP120, BRCA2, PHB2, PEX26, MED12, COIL, GRIP1, NEFL, CEP250, KPNA3, MAP2K1, CEP135, PEX1, ATP1B1, HSPG2, DNM1, MSH2, LCK, PEX6, PEX5, FDX1, MAPRE3, PABPC1, NEIL1, EZR, OPTN, EPB41, FBLN1, CORO1A, FBLN5, PPP2CA, PDZD3, ABL1, PTK2B, MPDZ, FN1, PEX12, DLG1, CDK7, DAB2, CENPF, RAD51, MYO1C, ERCC3, DLG4, AGO2, ERCC2, CTNNB1, ERCC6, SAE1, PFKM	4645	120	18228	1.8313	0.00256156	8.01515e-05	7.71805e-05
		Brain	GOTERM_MF_DIRECT	GO:0000146~microfilament motor activity	20	0.354547	1.24446e-06	MYO10, MYO5A, MYO9B, MYO7A, MYO19, MYO1D, MYO1E, MYO1B, ACTC1, MYO1C, MYH3, MYO5B, MYO5C, MYO6, MYH9, MYH10, MYO1F, MYH6, MYO1G, MYH7	4645	27	18228	2.90683	0.00305048	9.258e-05	8.91483e-05
		Brain	GOTERM_MF_DIRECT	GO:0032266~phosphatidylinositol-3-phosphate binding	15	0.766479	3.07576e-06	WDR45B, SNX12, SNX13, SNX24, WIPI1, WIPI2, WDR45, SNX3, SNX4, ZFYVE26, SH3PXD2A, SNX27, SESTD1, VPS36, TECPR1	1567	40	18228	4.36216	0.00313543	0.000165282	0.000154274
		Brain	GOTERM_MF_DIRECT	GO:0005525~GTP binding	144	2.55274	1.64945e-06	RAB3B, GUCY1B1, RAB3D, ACSM1, RTCB, NUDT2, GIMAP4, GIMAP8, EFTUD2, ARL10, RAB2A, RAB2B, ARL15, DAPK1, GTPBP1, GEM, GTPBP4, EEF1A1, RRAGA, RAB31, RRAGB, RABL3, GUF1, ARL8B, RAB5B, RRAD, ARL6, SAR1B, NPR2, AGAP2, ARL1, RHOBTB3, AK3, AK4, GSPT2, RHOBTB1, GSPT1, RHOBTB2, RAP1B, CRACR2A, RAP1A, RAB6A, PCK1, RAB6B, PCK2, EEFSEC, RAB4B, EIF2B2, INSR, RAB27A, IFI44, EEF2, GPN1, EHD1, GNAO1, GLUD1, EHD2, …	4645	397	18228	1.42339	0.00404121	0.0001191	0.000114685
		Brain	GOTERM_MF_DIRECT	GO:0019903~protein phosphatase binding	36	0.638185	2.45048e-06	CSF1R, CDKN1B, MTMR3, MVP, MTMR9, PIK3R1, IQGAP1, MTMR4, EGFR, HSP90B1, FBXL20, CDH5, CDH2, PPP6R1, PPP6R2, PPP6R3, CDC27, RACK1, NEK2, KIFAP3, MAP3K5, JAK1, CADM4, JUP, ANAPC7, ITGA1, AP3B1, GTF2F1, PTK2, RAD51, PPP1R3C, LCK, ANAPC4, CTNNB1, ANAPC5, FBXL2	4645	67	18228	2.10854	0.00599788	0.000171884	0.000165512
		Brain	GOTERM_MF_DIRECT	GO:0005178~integrin binding	50	0.886368	2.9352e-06	ITGB1, COL16A1, ITGB5, CD81, ITGB3, ITGB2, ICAM5, F11R, FGF1, ICAM1, COMP, IBSP, KDR, ITGB8, ANXA7, ITGAV, LGALS8, ACTN1, EMP2, NISCH, ADAM17, COL4A3, ANGPTL3, ADAM9, MYH9, ITGA5, LCP1, MFGE8, PLPP3, CD151, FBLN1, PTN, FBLN5, PTPRZ1, GPNMB, JAM2, JAM3, LAMB2, IGF2, FN1, LAMB1, PTK2, COL3A1, CXCL12, P4HB, CALR, FERMT2, PTPN2, FBN1, FERMT3	4645	106	18228	1.85105	0.00718003	0.000200164	0.000192745
		Brain	GOTERM_MF_DIRECT	GO:0004867~serine-type endopeptidase inhibitor activity	29	1.48186	8.16472e-06	SERPINA11, SERPINA1, SERPINE2, SERPINE3, SERPINC1, WFIKKN2, SERPINA10, SPINT2, TFPI, TKDP1, WFDC2, SERPINA5, SERPINH1, SERPINA3-3, SERPINB2, SERPINA3-1, SERPIND1, SERPINF1, TFPI2, SERPINF2, SPINK5, SERPINB9, SERPINB8, SERPINB6, SERPINI1, SERPINA3-8, SERPINA3-7, SERPINA3-6	1567	134	18228	2.51746	0.00830156	0.000396961	0.000370523
		Brain	GOTERM_MF_DIRECT	GO:0004672~protein kinase activity	76	1.34728	3.70774e-06	NRK, LRRK1, ARAF, ILK, BUB1B, MYLK, IKBKB, RASSF2, CCND1, CHEK2, CDK20, NEK1, PDK3, NEK2, RIOK2, IKBKE, MAP3K4, PDK2, PDK1, MAP3K5, MAP4K1, CDKL5, KSR1, CHUK, RIPK2, MINK1, HUNK, CASK, CSNK1D, PRKAB1, GAK, MYO3B, PDIK1L, MAK, KIT, MYO3A, BMP2K, RAF1, EPHA1, GUCY2C, PXK, RNASEL, PRKAA2, NPR1, ROCK2, NPR2, PKMYT1, CAMKK2, GRK3, GRK2, NUAK2, IRAK1, RPS6KC1, GRK4, RIPK1, MAP2K7, MARK4, BUB1, MAP3K2, …	4645	184	18228	1.62087	0.00906121	0.000246013	0.000236894
		Brain	GOTERM_MF_DIRECT	GO:0004842~ubiquitin-protein transferase activity	30	1.53296	1.38264e-05	WDSUB1, UBR4, TNFAIP3, UBE2D1, UBE3A, TNFAIP1, UBE2L3, ZNRF1, SHARPIN, TRIM28, UBE2Q2, TRIM5, TRIM2, UBR5, TRIM47, TRIM23, TRIM45, UBE2B, UBE2G2, TRAF7, UBE2W, UBOX5, TRIM17, TRAF3, TTC3, TRAF5, UBE2N, TRIM36, TRIP12, UBE2K	1567	145	18228	2.40671	0.0140177	0.00064167	0.000598934
		Brain	GOTERM_MF_DIRECT	GO:0003712~transcription cofactor activity	52	0.921822	6.03593e-06	PHF2, NAB1, NAB2, FHL2, JMJD1C, PSIP1, RSF1, FHL5, LDB2, MED15, PHF8, MED17, MED12, MED13, KAT5, MED10, DPF2, KAT7, PIAS4, MED1, KDM2A, KDM2B, MED8, MED9, PIAS2, PIAS1, SAP30, MED22, MED24, AEBP2, EWSR1, KAT6B, KDM3A, DDX1, PXN, MED12L, BCLAF1, BTAF1, MED30, NSD1, CAMTA2, RALY, PPARGC1A, AKIRIN2, AKIRIN1, PHF10, FUS, PHF12, PTPN14, MED13L, GON4L, HDGF	4645	114	18228	1.78999	0.014709	0.000389953	0.000375499
		Brain	GOTERM_MF_DIRECT	GO:0003677~DNA binding	110	5.62085	1.48442e-05	ZNF177, SMARCB1, ZNF292, ZFAND6, ZFAND5, TIAL1, TRIM28, SMARCAD1, ZNF567, TMPO, SOX5, WDHD1, ZNF19, SP110, SWAP70, THAP2, WDR76, THAP6, THAP7, SUB1, THAP9, TIMELESS, TRIM16, ZNF677, ZNF555, ZNF674, ZBTB8A, SUPT6H, ZFP57, ZNF148, ZBED5, ZNF146, ZNF420, SMAD2, STAT5B, TFAP2B, SMAD4, SETDB1, XRCC4, XRCC2, SETDB2, THAP12, SMARCA5, ZNF34, SMARCA1, SMAD5, SMARCA2, SMARCA4, ZFP69, TADA2A, SON, TAF4B, TC…	1567	852	18228	1.50184	0.0150417	0.000658951	0.000615064
		Brain	GOTERM_MF_DIRECT	GO:0030215~semaphorin receptor binding	10	0.510986	1.74518e-05	SEMA5A, SEMA4A, SEMA6A, SEMA3C, SEMA4D, SEMA3A, SEMA4B, SEMA6D, SEMA3G, SEMA4G	1567	20	18228	5.81621	0.0176606	0.000742428	0.000692982
		Brain	GOTERM_MF_DIRECT	GO:0003713~transcription coactivator activity	34	1.73735	1.93406e-05	SETD3, TRIM52, SMARCB1, USP16, WBP2, TGFB1I1, TAF9, UBE3A, XPC, UBE2L3, TRIM28, SIN3A, TRIM24, TRIM25, TRIM27, WWTR1, SS18, WWOX, TRIM62, TRIP4, SMARCA2, SIRT1, TDRD3, SMARCA4, TAF6L, SNW1, TADA2A, THRAP3, SUB1, TADA3, TRIM13, TAF6, TRIM37, TRIM38	1567	178	18228	2.22192	0.0195533	0.000785761	0.000733428
		Brain	GOTERM_MF_DIRECT	GO:0015301~anion:anion antiporter activity	9	0.459888	2.00096e-05	SLC26A1, SLC4A10, SLC26A8, SLC26A11, SLC4A2, SLC26A10, SLC4A3, SLC26A6, SLC22A9	1567	16	18228	6.54324	0.0202227	0.000785761	0.000733428
		Brain	GOTERM_MF_DIRECT	GO:0005547~phosphatidylinositol-3,4,5-trisphosphate binding	22	0.390002	8.36298e-06	ARHGAP9, MYO10, MAPKAP1, GBF1, HIP1R, ARAP3, DAPP1, ARRB1, ARAP1, IQGAP1, IQGAP2, CYTH3, FUNDC2, MYO1B, ADAP2, RACGAP1, KIF16B, BTK, AKT1, OGT, FERMT2, MYO1G	4645	34	18228	2.5392	0.0203219	0.000518955	0.000499718
		Brain	GOTERM_MF_DIRECT	GO:0016491~oxidoreductase activity	67	1.18773	8.65632e-06	DMGDH, ERO1A, MTRR, KDM1A, KDM1B, PYROXD1, MSMO1, IFI30, CYB561D2, FADS3, IL4I1, AIFM3, ALKBH4, HEPH, IYD, FADS6, AOX2, AOX1, NOS1, CBR1, HSDL2, HSDL1, DCXR, CYBB, HSD11B1L, CYB561A3, RSBN1, POR, AGPS, CRYZL1, PAOX, GLYR1, FRRS1, MAOA, HSD17B4, HSD17B12, FOXRED1, ADH6, ENOX2, HSD11B2, DHRSX, RSBN1L, DPH3, SC5D, HEATR4, HAO1, DECR2, DECR1, AMBP, NOS2, NOS3, SCD5, CYP51A1, DOHH, CP, OXR1, COQ6, SCC…	4645	160	18228	1.64327	0.0210271	0.000518955	0.000499718
		Brain	GOTERM_MF_DIRECT	GO:0003924~GTPase activity	118	2.09183	8.84857e-06	RAB3B, RAB3D, EFTUD2, ARL10, RAB2A, RAB2B, ARL15, GTPBP1, GEM, GTPBP4, EEF1A1, RRAGA, RAB31, RRAGB, RABL3, GUF1, ARL8B, RAB5B, RRAD, ARL6, SAR1B, AGAP2, ARL1, RHOBTB3, GSPT2, RHOBTB1, GSPT1, RHOBTB2, RAP1B, CRACR2A, RAB6A, RAB6B, EEFSEC, EEF2, GPN1, GNAO1, EIF2S3, GNAL, GNB2, GNB1, GNAS, RAB5A, ARF3, DIRAS3, HBS1L, ARF4, GFM1, ARF1, DDX3X, ARF2, LRRK2, DIRAS1, RND2, ARHGAP5, RND3, RERG, GNGT2, OP…	4645	322	18228	1.43807	0.0214891	0.000518955	0.000499718
		Brain	GOTERM_MF_DIRECT	GO:0016301~kinase activity	40	0.709094	8.87825e-06	PRPS2, PRKAA2, MVK, LRRK2, PRKAG3, JAKMIP2, CKMT2, AKAP10, ERBB3, PRKAR2B, PACSIN2, AKT1, PLXNA1, PLXNC1, CKB, IP6K1, PCK1, IP6K2, PCK2, MAPK1IP1L, CKM, PKLR, DUSP1, LIMK2, MINK1, FN3KRP, PRKAB1, PTK2, ITPKB, MOB1A, PKM, PRKAR1B, CDK2, PI4KA, BMP2K, PLXNB2, COQ8B, COQ8A, PI4KB, CDKN3	4645	81	18228	1.93789	0.0215604	0.000518955	0.000499718
		Brain	GOTERM_MF_DIRECT	GO:0017018~myosin phosphatase activity	18	0.319092	9.54196e-06	PPM1K, DUSP18, DUSP26, RPAP2, DUSP6, CPPED1, PPM1G, PPP1CA, PPP1CB, CTDNEP1, PPP2CA, PPP3CA, PPP2CB, PPP1CC, PPM1A, PPP4C, DUSP10, ILKAP	4645	25	18228	2.82544	0.0231534	0.000544779	0.000524586
		Brain	GOTERM_MF_DIRECT	GO:0030674~protein binding, bridging	31	0.549548	1.04118e-05	NUFIP1, DDX20, NOLC1, NMD3, APH1A, NCSTN, APH1B, GRB14, PPP4R2, NEFL, NCK1, MEN1, CNTLN, NDC1, AKIRIN2, HSPA8, CAV2, AMFR, CAV1, BFAR, ATP1B3, ATP1B1, DDB1, CNKSR1, COL1A2, PEX3, ERCC2, FSCN1, FSCN3, GAS6, OPTN	4645	57	18228	2.13422	0.0252372	0.000580931	0.000559398
		Brain	GOTERM_MF_DIRECT	GO:0003729~mRNA binding	78	1.38273	1.10665e-05	EIF4A2, PIWIL1, RBM25, CELF2, EIF4A3, HDLBP, PARK7, CASC3, EDC3, PTBP1, EIF4ENIF1, BOLL, PCF11, LUC7L, DENR, RBM5, EIF2A, RBM14, AQR, CLUH, NCBP1, NCBP2, METTL3, RC3H1, RPL13A, PKM, ESRP1, LUC7L3, NCBP3, NUP98, NSRP1, FYTTD1, KHDRBS1, DDX6, RBM47, RBM8A, CSTF3, RBM4B, CSTF2T, HNRNPLL, FXR1, NXF1, SCAF8, NXF3, PCBP4, PCBP1, PCBP2, RPS3, IGF2BP3, IGF2BP2, PAIP2, N4BP1, CPSF6, MYEF2, RBPMS, CNBP, MB…	4645	195	18228	1.56969	0.0268026	0.000603737	0.000581358
		Brain	GOTERM_MF_DIRECT	GO:0061631~ubiquitin conjugating enzyme activity	13	0.664282	2.7515e-05	UBE2B, UBE2D1, UBE2G1, UBE2L6, UBE2G2, UBE2J2, UBE2J1, UBE2L3, UBE2W, UBE2Q2, UBE2N, UBE2O, UBE2K	1567	36	18228	4.2006	0.0277022	0.00102879	0.000960267
		Brain	GOTERM_MF_DIRECT	GO:0015297~antiporter activity	10	0.510986	2.82135e-05	SLC47A2, SLC35A1, SLC35E2, SLC35E1, SLC35C2, SLC35D2, SLC25A30, SLC25A10, SLC8B1, SLC25A11	1567	21	18228	5.53925	0.0283955	0.00102879	0.000960267
		Brain	GOTERM_MF_DIRECT	GO:0051539~4 iron, 4 sulfur cluster binding	25	0.443184	1.27527e-05	RTEL1, IREB2, ETFDH, LIAS, NUBP1, NUBP2, DPH1, POLD1, CDK5RAP1, EXO5, NDUFV1, POLE, MUTYH, RSAD2, RSAD1, ELP3, CDKAL1, ERCC2, DPYD, NDUFS2, ACO1, NDUFS1, CIAPIN1, ACO2, DNA2	4645	42	18228	2.33584	0.030823	0.000677225	0.000652122
		Brain	GOTERM_MF_DIRECT	GO:0051787~misfolded protein binding	16	0.283638	1.29652e-05	HSPA9, HSPA8, HSPA5, HSPA1L, DERL3, HSPA6, DERL1, DERL2, HSPA2, HSPA14, CLU, HSPA13, DNAJC3, BAG6, DNAJB9, HSPA1A	4645	21	18228	2.98988	0.0313285	0.000677225	0.000652122
		Brain	GOTERM_MF_DIRECT	GO:0008569~ATP-dependent microtubule motor activity, minus-end-directed	20	0.354547	1.34702e-05	DNAH12, DYNC1H1, DNAH11, DNAH2, DNAH17, DNAH8, DNAH5, DNAH6, ASB14, DNAH9, KIFC3	4645	30	18228	2.61615	0.0325287	0.000688943	0.000663406
		Brain	GOTERM_MF_DIRECT	GO:0030170~pyridoxal phosphate binding	30	0.531821	1.39138e-05	PYGB, GOT1L1, ALAS1, OAT, PDXDC1, GLDC, HDC, GADL1, ABAT, PYGM, GPT, PYGL, CSAD, NFS1, CBS, KYNU, PNPO, GOT1, AADAT, PHYKPL, AGXT2, GPT2, GOT2, GCAT, PSAT1, CTH, ALB, KYAT3, KYAT1, AGXT	4645	55	18228	2.14048	0.0335818	0.00069711	0.00067127
		Brain	GOTERM_MF_DIRECT	GO:0005452~inorganic anion exchanger activity	8	0.408789	3.67662e-05	SLC4A7, SLC4A9, SLC22A6, SLC4A10, SLC4A11, SLC4A2, SLC4A3, SLC22A8	1567	13	18228	7.15841	0.0368431	0.00125128	0.00116794
		Brain	GOTERM_MF_DIRECT	GO:0008028~monocarboxylic acid transmembrane transporter activity	8	0.408789	3.67662e-05	SLC16A1, SLC16A12, SLC16A7, SLC16A9, SLC16A3, SLC16A14, SLC16A5, SLC16A13	1567	13	18228	7.15841	0.0368431	0.00125128	0.00116794
		Brain	GOTERM_MF_DIRECT	GO:0051087~chaperone binding	38	0.673639	1.58318e-05	GRN, CDKN1B, FICD, ATP1A2, LRP2, ATP1A1, HSCB, HSPD1, DNAJB2, DNAJB1, BAG5, DNAJB6, GRPEL1, BAG3, DNAJB5, DNAJB4, BAG1, GRPEL2, CDC37L1, FGB, HSPA8, KSR1, PTGES3, AMFR, AHSA2, FN1, DNAJB13, AHSA1, CP, CDC25A, DNAJA1, DNAJC3, DNAJC1, DNAJA4, RNF207, CDC37, ALB, GNB5	4645	77	18228	1.93663	0.0381217	0.000777341	0.000748527
		Brain	GOTERM_MF_DIRECT	GO:0019899~enzyme binding	67	1.18773	1.77979e-05	APP, KDM1A, MCM8, MCM9, DIS3L, ATP2A2, MCM10, LDB2, PPP3CB, LAMP1, LAMP2, ANXA6, COTL1, IL6R, ABCD1, CTNNBL1, NCOA1, IQCB1, ATG3, ARMT1, PARP4, NCOA6, PRKCE, PUS7, BACE1, NR5A1, MSH6, PEX7, PCCA, MSH3, EHHADH, PLSCR4, CAT, CYP2E1, PHLDB3, PLCB1, NOTCH2, KMT2E, RPS19BP1, NOXO1, FOXO4, PTGS2, HACD3, HACD2, GOLGA7B, APH1A, ANKMY2, POLD1, EIF4E, PMS1, CYB5A, AKIRIN2, MSR1, NOP14, CPSF1, RANBP9, DHCR2…	4645	163	18228	1.61302	0.0427535	0.000856744	0.000824987
		Brain	GOTERM_MF_DIRECT	GO:0017124~SH3 domain binding	36	0.638185	1.9443e-05	KHDRBS1, PTPN22, CBLB, MYPN, CASP9, FUT8, GJA1, MICAL1, DPYSL3, ABL1, MVB12A, OSTF1, REPS1, AFAP1L2, AFAP1L1, LANCL1, HIP1R, ADAM10, AFAP1, QKI, CD2AP, DNM2, ENAH, RUFY1, ADAM17, ARHGAP31, ABI2, ABI1, RUFY2, ELMO1, ADAM9, ELMO2, HCLS1, PTPN6, CRK, CRB3	4645	72	18228	1.96211	0.0466117	0.000917934	0.000883909
		Heart	GOTERM_BP_DIRECT	GO:0006357~regulation of transcription from RNA polymerase II promoter	140	16.9082	7.40541e-25	ZNF177, ZNF175, ZNF692, ZNF570, ZBTB24, ZBTB20, ZNF81, ZNF608, ZFP30, ZMIZ1, ZNF606, ZNF605, ZNF84, ZXDB, ZMIZ2, ZNF329, ZNF449, ZNF689, ZNF567, ZNF565, ZNF322, ZNF287, ZNF18, ZBTB39, ZNF19, ZNF283, ZFP3, ZBTB37, ZFP2, ZNF705A, ZNF12, ZBTB33, WDR77, ZNF317, ZSCAN23, ZNF436, ZNF711, ZNF677, TOX, ZNF555, ZNF311, ZNF432, ZSCAN29, ZNF550, URI1, ZBTB8A, ZNF274, ZBTB1, ZNF23, ZNF25, ZNF26, ZKSCAN7, TTC…	701	1324	16614	2.50609	1.29298e-21	1.29224e-21	1.27743e-21
		Heart	GOTERM_BP_DIRECT	GO:0016579~protein deubiquitination	30	3.62319	2.28178e-21	USP13, USP14, USP37, USP15, WDR48, USP38, USP54, USP10, USP32, USP11, USP33, USP12, USP34, TNFAIP3, USP1, USP30, USP46, USP47, USP25, USP8, USP5, USP20, USP42, USP4, USP9X, USP3, USP2, USP45, USP28, USP40	701	73	16614	9.7399	3.98399e-18	1.99086e-18	1.96804e-18
		Heart	GOTERM_BP_DIRECT	GO:0006511~ubiquitin-dependent protein catabolic process	48	5.7971	4.90423e-21	USP13, USP37, USP15, USP38, USP16, USP10, USP32, USP11, USP33, USP12, USP34, UBR4, UBE2D1, UBE3A, UBE3B, UBE2L3, TP53INP2, UBQLN1, USP1, USP30, UBQLN3, UBQLN2, USP46, USP47, USP25, USP8, USP5, USP20, USP42, USP4, USP22, USP3, USP2, USP45, UBE4A, UBE4B, WWP2, UBE2G1, UBE2G2, USP28, TRPC4AP, WDR81, UBQLNL, TOLLIP, TTC3, USP40, TRIP12, UBA1	701	216	16614	5.26676	8.56278e-18	2.85263e-18	2.81993e-18
		Heart	GOTERM_BP_DIRECT	GO:0006355~regulation of transcription, DNA-templated	54	6.52174	6.97864e-12	ZNF177, ZNF331, TRRAP, ZMYND8, WWC2, ZNF45, UBE2L3, ZNF280B, ZNF527, ZNF845, ZNF567, ZNF484, ZNF19, ZBTB38, ZNF12, ZFY, ZFX, ZNF677, ZNF555, ZNF235, VGLL4, ZNF432, ZNF596, USP13, ZNF274, ZNF470, ZNF3, ZNF8, ZFP57, ZNF507, ZNF624, ZNF502, ZNF226, ZNF621, ZNF862, ZNF268, ZNF420, ZNF189, ZNF286A, ZNF583, ZNF143, ZNF582, ZNF184, ZNF182, ZNF180, TRIP4, ZBTB11, ZNF34, ZNF33B, WT1, ZNF536, ZNF217, ZNF35…	701	444	16614	2.88248	1.21847e-08	3.04443e-09	3.00954e-09
		Heart	GOTERM_BP_DIRECT	GO:0000209~protein polyubiquitination	28	3.38164	2.74415e-11	UBE3D, TNKS, UBE2D1, UBE3B, UBE2L3, UBE2J1, TNKS2, UBE2Q2, TRIM5, TMEM129, TRIM3, UBR5, TRIM27, UBE2B, WWP1, UBE4B, WWP2, UBE2G1, UBE2G2, TOPORS, UBOX5, UBE2N, UBE2V2, TRIP12, TRIM38, UBE2V1, UBE2K, TRIM34	701	140	16614	4.74009	4.79128e-08	9.57708e-09	9.46732e-09
		Heart	GOTERM_BP_DIRECT	GO:0000278~mitotic cell cycle	19	2.29469	3.7152e-08	WDHD1, USP16, TUBGCP2, TUBB, XRCC2, USP3, TUBE1, TUBG2, TUBG1, TUBB4A, WAPL, TUBA1C, WEE1, TUBB6, TUBA1A, TUBGCP5, TUBGCP6, TUBGCP3, TUBA8	701	91	16614	4.94844	6.48654e-05	1.08051e-05	1.06812e-05
		Heart	GOTERM_BP_DIRECT	GO:0006897~endocytosis	74	1.30167	2.33378e-09	LGALS3BP, ITSN2, DENND1C, APP, LRRK2, INPPL1, SNX10, MIA3, PIK3C2A, FNBP1L, CLINT1, MRC2, EEA1, GHR, RABGEF1, DPYSL2, ANXA6, ENPP2, OLR1, DNM1L, AP2M1, CSNK1G3, RALBP1, SCARA5, FNBP1, EPS15L1, GAPVD1, DNM2, EPN2, EPN3, DNM3, RABEP1, HEATR5A, RABEP2, PIK3C3, ENTHD1, TLN2, PLA2R1, TLN1, CSNK1G2, CSNK1G1, BECN1, RAB1A, RAB5B, LRP5, C9ORF72, LRP6, NCKIPSD, CDC42, AP3M1, SNX2, MYO6, SNX9, EPS15, ATP9B…	5013	133	16614	1.84398	1.73188e-05	1.73166e-05	1.7228e-05
		Heart	GOTERM_BP_DIRECT	GO:0051301~cell division	94	1.65347	1.01031e-08	MAP10, RB1, ANKLE2, CLTC, KIF11, SMC3, CCAR1, PPP1CB, PPP1CC, CCND3, CDC23, MAEA, CCND1, CHMP1B, ENSA, NUF2, CDC27, OIP5, KMT5A, DIS3L2, NUDC, ANAPC7, IST1, SPICE1, HAUS3, KNL1, ACTR8, MASTL, CDC40, CDC25A, CDC25B, HAUS1, CCNA2, SGO2, ASPM, KATNAL1, KIF2A, CCNE2, PARD3, SPECC1L, ANAPC4, MAPRE3, ARHGEF2, MAPRE1, MAPRE2, ANAPC1, PAFAH1B1, ARL8B, ANAPC2, BECN1, SEH1L, CDCA2, ANAPC16, EPB41, GNAI3, R…	5013	186	16614	1.67491	7.49719e-05	3.74823e-05	3.72904e-05
		Heart	GOTERM_BP_DIRECT	GO:0006635~fatty acid beta-oxidation	31	0.545295	1.66826e-08	ABCD4, ABCD2, ECHS1, ACAA2, ABCD3, HSD17B4, CROT, HSD17B10, ACAT2, ACAT1, SCP2, CPT2, AUH, ACADM, ACAA1, ABCD1, DECR1, CPT1A, CPT1B, HADHB, HADHA, PEX7, SLC25A17, ACOX2, EHHADH, PEX5, ECHDC1, ECHDC2, SLC27A2, PPARD	5013	41	16614	2.50585	0.000123794	4.12617e-05	4.10504e-05
		Heart	GOTERM_BP_DIRECT	GO:0006914~autophagy	16	1.93237	1.67972e-07	USP13, VCP, USP10, VPS13A, WIPI1, UMOD, VMP1, TRIM17, VPS51, TRIM5, TOLLIP, VPS11, VTI1A, UBQLN1, TMEM39A, VPS39	701	70	16614	5.41724	0.000293236	4.16489e-05	4.11715e-05
		Heart	GOTERM_BP_DIRECT	GO:0071108~protein K48-linked deubiquitination	10	1.20773	1.9094e-07	USP13, VCPIP1, USP25, USP8, USP37, USP5, USP20, USP33, USP34, TNFAIP3	701	23	16614	10.3045	0.000333326	4.16489e-05	4.11715e-05
		Heart	GOTERM_BP_DIRECT	GO:0016567~protein ubiquitination	34	4.10628	5.16166e-07	VCP, TRIM52, UHRF2, UBR3, TNFAIP3, UBR2, TNFAIP1, UBE2L3, VCPIP1, UBB, TRIM5, UBC, ZSWIM8, VHL, TRIM27, TRIM45, WWTR1, TRIM62, WSB1, TRIM41, UBE4A, WWP1, WWP2, TRIM17, TTC3, TRIM13, UBA1, TRIM37, TRIM38, TRIM54, TRIM10, TRIM11, TRIM33, TRIM34	701	301	16614	2.67712	0.000900821	0.000100079	9.89319e-05
		Heart	GOTERM_BP_DIRECT	GO:0006888~ER to Golgi vesicle-mediated transport	18	2.17391	6.41862e-07	TMED9, TMED10, USO1, TRAPPC8, YIF1A, VAMP7, ZW10, TRAPPC12, YIPF6, TMED3, VTI1A, TRIP11, TMED2, TRAPPC11, WHAMM, TMED7, TMED5, TMED4	701	98	16614	4.35314	0.00112006	0.000112005	0.000110721
		Heart	GOTERM_BP_DIRECT	GO:0016192~vesicle-mediated transport	85	1.49516	7.21204e-08	ARF3, ARF4, ARF1, SFT2D3, ARF2, GOLT1B, GDI1, GDI2, CLTC, AP2A1, KIF17, AP2A2, CLINT1, AP1G2, AP1G1, CHMP1A, KIF5A, AP1S2, BCAP29, AP3S2, KIF1B, KIF1A, AP1S3, ARL5A, AP2M1, JAGN1, STX7, AP1B1, AP3B1, ARL4A, TBC1D4, KXD1, ERGIC3, SFT2D1, ERGIC1, NAPA, RTN3, NAPB, COPB2, COPA, STXBP3, ARL6, STXBP1, STXBP2, RHOBTB3, HSPA14, AP3M1, GGA1, SCFD1, GGA3, STX4, AP4S1, CHML, STX2, RAB6B, AP1M2, AP1M1, SPAG…	5013	169	16614	1.6669	0.000535062	0.000133783	0.000133098
		Heart	GOTERM_BP_DIRECT	GO:0006886~intracellular protein transport	145	3.62319	2.41883e-06	USP6NL, VPS29, TMED10, USO1, VPS26A, VPS26B, VPS11, TOM1, TMED3, VTI1A, TMED2, VPS35, TMED7, TMED5, VPS39, YWHAH, TRIM23, WLS, TMED4, VPS18, TMED9, VPS33A, XPO7, WDR11, TOM1L1, TOM1L2, XPOT, VPS41, VIPAS39, VPS45,RAB3D, CSE1L, RIMS2, RIMS1, IPO8, AP1S2, TBC1D10C, BCAP29, ARFIP2, ARFIP1, AP1S3, AP2M1, NSF, TICAM2, COG3, STX7, AP1B1, TBC1D2B, FAM91A1, SYTL3, SYTL2, STX1B, RAB31, RABL3, TBC1D25, COP…	5013	264	16614	2.69323	0.00421438	0.000383715	0.000379317
		Heart	GOTERM_BP_DIRECT	GO:0007017~microtubule-based process	10	1.20773	4.65879e-06	TUBA1C, TUBB6, TUBB2A, TUBB, TUBE1, TUBG2, TUBG1, TUBB4B, TUBB4A, TUBA8	701	32	16614	7.40638	0.00810128	0.000677466	0.000669702
		Heart	GOTERM_BP_DIRECT	GO:0030433~ubiquitin-dependent ERAD pathway	14	1.69082	7.16969e-06	VCP, UBE4A, UBE4B, UMOD, UBE2G2, USP19, UBE2J1, TMEM67, TMEM129, UBQLN1, TRIM13, TRIM25, UBXN4, UBQLN2	701	71	16614	4.67332	0.0124403	0.000962393	0.000951363
		Heart	GOTERM_BP_DIRECT	GO:0015031~protein transport	120	2.11082	7.97374e-07	GOLT1B, NUP188, PHAX, SCAMP5, SCAMP4, RABGEF1, ARL6IP5, SEC62, NSF, CADPS2, ATG3, COG8, COG5, IST1, COG4, ARRDC2, ATG9A, ARRDC3, COG2, COG1, ACTN4, SCAMP1, SCAMP2, RUFY1, NUP93, HGS, KDELR2, NUP98, KIF20A, STAM2, ARL8B, ENY2, CALCRL, SEH1L, STXBP3, STXBP1, STXBP2, PSEN1, LIN7C, TIMM50, SNX4, NUP85, MYO6, AP4S1, RAB6B, RAB4B, CAV1, DNAJC14, HOOK3, KLHL20, COL1A1, ARHGAP33, EHD3, NASP, CHMP2B, PPT1…	5013	270	16614	1.47297	0.00589984	0.0011833	0.00117724
		Heart	GOTERM_BP_DIRECT	GO:0070936~protein K48-linked ubiquitination	12	1.44928	1.25468e-05	ZNRF1, UBE2B, UBE2Q2, UBR5, TTC3, TNFAIP3, UBE2D1, UBE2G1, UBE3A, UBE2G2, UBE2K, TOPORS	701	54	16614	5.26676	0.0216687	0.00156387	0.00154595
		Heart	GOTERM_BP_DIRECT	GO:0007030~Golgi organization	15	1.81159	1.52401e-05	USP6NL, TMED9, TMED10, UBXN2B, VMP1, VPS51, ZW10, TRAPPC12, TMED3, TRIP11, TMED2, TRAPPC11, TMED7, TMED5, TMED4	701	87	16614	4.08628	0.0262586	0.00177294	0.00175262
		Heart	GOTERM_BP_DIRECT	GO:0000226~microtubule cytoskeleton organization	17	2.05314	2.27883e-05	TUBB, ULK4, TUBE1, TUBG2, TUBG1, TUBB4A, TTBK2, TTLL7, TUBA1C, TTLL6, WEE1, TUBB6, TTLL5, TUBA1A, TTLL1, TTLL11, TUBA8	701	114	16614	3.53427	0.0390077	0.00248535	0.00245687
		Heart	GOTERM_BP_DIRECT	GO:0048015~phosphatidylinositol-mediated signaling	26	0.457344	2.93121e-06	CSF1R, PTAFR, PIK3CD, PIK3CB, PIK3C2A, PIK3CG, IGF1R, PLCZ1, INPP5F, PLCE1, CA8, PDGFRA, PLCL1, PLCL2, PLCB4, PIK3CA, PI4KA, PIK3C3, PI4KB, EZR, PLCD3, PLCB1, OGT, PLCD4, PLCD1, EXOC1	5013	37	16614	2.32889	0.0215176	0.00362492	0.00360636
		Heart	GOTERM_BP_DIRECT	GO:0050790~regulation of catalytic activity	58	1.02023	4.83676e-06	GDI1, NCF2, GDI2, CCNC, ARHGEF10L, ARHGAP36, PRKAG3, THG1L, RGS4, RABGEF1, PPP2R1A, PPP2R5E, PSMD2, ARHGDIA, CAPN3, FBXO8, CTSB, AGFG1, PPP1R16B, HSP90AA1, PARP1, IGFBP3, ELMOD3, AP3B1, ARFGAP3, PRKAB1, ARFGAP2, TBC1D1, DPM2, ARHGAP10, RABEP2, DAD1, RGN, PLCB1, GPRC5C, BECN1, SEC23A, RNF180, BRCC3, HIF1A, RIC8A, RANBP3L, PRKAR2B, SEC23B, SLAMF1, EIF2B2, RANBP3, TBCD, CCZ1, ELP3, ELP4, GDAP2, RCAN…	5013	113	16614	1.70109	0.0352571	0.00448609	0.00446312
		Heart	GOTERM_BP_DIRECT	GO:0006606~protein import into nucleus	44	0.773967	5.84903e-06	IPO13, CDKN1A, IPO11, NUP107, NUP188, CSE1L, LRRK2, PIK3R1, PTTG1IP, NXT2, ING1, PHB2, IPO7, ELAVL1, IPO4, IPO5, EIF4ENIF1, IPO8, IPO9, NUP85, NUP62, LMNA, FAM53B, AKT1, NUP88, KPNA3, APPL2, KPNA1, APPL1, NUP214, MED1, SYK, STAT3, NUP153, RANBP6, PML, NUP93, NFKBIA, POM121L2, POLA2, NUP50, CRY2, KPNB1, RAN	5013	79	16614	1.84587	0.0424773	0.0048222	0.00479751
		Heart	GOTERM_CC_DIRECT	GO:0005829~cytosol	1381	21.5128	1.86703e-101	ARAF, NOC2L, LIPA, LIPE, ALKBH5, PSMD4, AKT2, DPYSL2, GPBP1, DPYSL3, AKT1, BBX, MEF2A, ATG3, GABARAPL1, STARD4, SDS, GAPVD1, EML1, SND1, CD2AP, BCR, RUFY1, MTHFD1, RUFY3, PSME3, DDIT4, PSME4, OPTN, SKAP2, SLBP, MTMR2, CDCA2, ABCB6, SHMT2, ABCB4, FLII, SHMT1, AGAP2, COPS7A, PLA2G6, OAZ1, NCAPH, GIGYF2, HSPH1, RNF216, MYO6, MOV10L1, PIP5K1B, PIP5K1C, LTA4H, CTC1, GSTM1, JUP, LRBA, PMM2, NR2F2, ERLI…	5232	2892	20519	1.6585	2.31139e-98	2.31139e-98	2.07614e-98
		Heart	GOTERM_CC_DIRECT	GO:0005737~cytoplasm	1564	24.3448	1.76704e-63	NUP107, TESK2, SPINT2, PTPDC1, MYLK, LIPE, ENDOV, SAMD14, LSM12, TBK1, SCP2, PPP4R2, DPYSL5, AKT2, DPYSL2, DPYSL3, AKT1, PKNOX1, PRKACB, PKNOX2, MEF2C, SDS, FNBP1, STARD8, STARD9, FRS2, DICER1, PRKAB1, SND1, EML3, EML4, RUFY1, ACE2, DDX39A, DDX39B, PRKAR1A, RUFY3, PSME3, FEZ1, DDIT4, RUFY2, FEZ2, TBPL1, CYP2E1, OPTN, SKAP2, IDO1, SLBP, MTMR2, MTMR3, SHMT2, FLII, SHMT1, HPN, ACTL7B, NCAPG, COPS7B,…	5232	3786	20519	1.43365	2.1876e-60	1.0938e-60	9.82475e-61
		Heart	GOTERM_CC_DIRECT	GO:0005654~nucleoplasm	939	14.2128	8.98164e-40	ATF1, SLA2, NOC2L, LIPA, PTPDC1, TBK1, SCP2, PPP4R2, PSMD4, AKT2, AKT1, BBX, PKNOX2, MEF2A, STARD3, SECISBP2, DNTTIP2, EWSR1, PSME3, PSME4, SKAP2, SLBP, CDCA2, ABCB6, ABCB4, FLII, SHMT1, MYNN, AGAP2, GATA6, CDCA8, COPS7B, COPS7A, ABCB8, NCAPH, HSD11B2, HSPH1, GRPEL1, RNF216, EPB41L2, PIP5K1C, LTA4H, ATRIP, CTC1, NGFR, NR2F2, BTBD10, PBX1, MLLT10, TBL3, AGO3, NAPEPLD, SFXN4, EFCAB6, CTCF, LRRC32, …	5232	2146	20519	1.47662	1.11193e-36	3.70642e-37	3.32919e-37
		Heart	GOTERM_CC_DIRECT	GO:0005634~nucleus	1503	32.971	1.64718e-30	VEZT, ZNF175, TRRAP, UBE2L3, ZNF608, ZNF606, ZNF605, ZXDB, TRIM24, UBAP2L, VPS36, TRIM23, TMPO, TSPYL2, ZNF287, ZNF18, ZNF19, TSPYL1, ZNF283, ZFP2, WDR76, UHMK1, WDR77, XRN1, ZW10, ZC3H11A, XRN2, TYRO3, ZSCAN23, TRIB3, TRIB1, TRIB2, TRIM11, TSPYL4, ZSCAN29, ZBED9, URI1, ZBTB8A, ZNF274, XPC, ZNF23, ZNF26, TTBK2, UBE2J1, ZNHIT6, XRRA1, TP53BP2, TP53BP1, ZNF148, ZNF268, ZSCAN16, ZNF146, TRMT1L, ZNF1…	5232	3985	20519	1.92035	6.50635e-28	6.50635e-28	6.04514e-28
		Heart	GOTERM_CC_DIRECT	GO:0005794~Golgi apparatus	380	5.78716	3.94554e-28	APP, EHF, CHIC2, GORAB, PITPNB, STMN3, GCC2, GCC1, SLA2, PWP1, NDST2, GOLGA3, GOLGA4, ALKBH5, RASSF2, RUSC1, CHEK2, GOLGA1, KDR, KIFAP3, PAQR8, CUBN, GABARAPL1, ST6GAL1, RSAD2, ENTPD4, TANGO2, SACM1L, PRKCE, SLC35C2, ENTPD6, PAQR3, AP1B1, MTUS1, COG1, CSNK1D, AP1AR, ACSL3, FNDC3A, SPATA16, RNF128, FEZ1, KIF20A, PLPP3, OBSL1, OPTN, PDXDC1, ABCB6, MAPKAP1, MTTP, GIGYF2, APH1A, PKHD1, SNX1, NCSTN, P…	5232	755	20519	1.70898	4.88458e-25	1.22115e-25	1.09686e-25
		Heart	GOTERM_CC_DIRECT	GO:0005813~centrosome	210	3.69393	3.40235e-24	MAP10, HNRNPU, PHAX, CSPP1, CDC27, PCLAF, DPF2, KIFAP3, PRKACB, MTUS2, IFT80, CSNK1D, NUP93, IFT88, KATNAL1, PRKAR1A, CEP57L1, IFT81, FEZ1, AKAP9, CCDC81, ATP6V0D1, OBSL1, CALM, FBF1, SLAIN2, SKA3, PKHD1, DYNC2LI1, SPAST, PRKAR2B, PRKAR2A, CEP70, CEP72, CEP76, PLK4, PLK5, PLK2, PLK1, CCDC88A, CYLD, ARL2BP, CDC16, MKS1, ATM, CEP85, CALM2, RAD18, CEP89, CCNJL, DENND1C, CEP57, CLIC4, GPAA1, DIS3L, S…	5232	439	20519	1.87604	4.21211e-21	8.42421e-22	7.56682e-22
		Heart	GOTERM_CC_DIRECT	GO:0005739~mitochondrion	368	6.47318	1.68036e-21	DMGDH, ISCA1, OSGEPL1, GLDC, ACSM1, ECI2, ARAF, DCAF8, ABAT, MTFR1L, PHB2, ELK3, LIPE, GJA1, SCP2, CDK5RAP1, PDK4, PDK3, AKT1, CPNE3, ACAD11, GLUL, ACAD10, PDK2, PDK1, MCCC2, PDHX, STARD3, ACOT9, GABARAPL1, CPT1A, SDS, RSAD2, ACSL1, TANGO2, PRKCE, ECH1, RSAD1, MCCC1, MTUS1, ACSL5, ACSL4, HOGA1, CPT1B, ATG13, GCAT, PISD, CYP27A1, LARS2, PPA2, PDE12, MTHFD2, FDX1, DDIT4, GUF1, SUCLG2, LAP3, ALDH7A1…	5232	937	20519	1.54027	2.08029e-18	3.46715e-19	3.11428e-19
		Heart	GOTERM_CC_DIRECT	GO:0016607~nuclear speck	165	2.90237	8.06709e-21	MAML2, EIF4A3, JADE1, GPATCH2, INPPL1, HNRNPU, SMC5, STK19, CASC3, NR3C1, SMC4, TEPSIN, EFTUD2, PPP1CC, PNN, ALKBH5, NAMPT, CIR1, OIP5, CCNL1, PSKH1, DDX17, FNBP4, PPP1R16B, PNISR, IK, MEF2C, SLC34A1, DNAAF1, METTL3, THOC1, PPP4R3A, PRPF4B, PPP4R3B, GCAT, CDC40, PIAS1, SRRM1, RUFY1, ATXN2L, PRPF4, DDX39A, PRPF6, DDX39B, THAP7, PRPF3, PSME4, CD2BP2, SRSF3, SRSF4, SRSF5, PPIG, SRSF6, RAF1, CBLL1, F…	5232	335	20519	1.93165	9.98705e-18	1.42672e-18	1.28151e-18
		Heart	GOTERM_CC_DIRECT	GO:0048471~perinuclear region of cytoplasm	196	3.44767	3.02524e-17	CYFIP2, CYFIP1, APP, TFRC, GOLGA1, PCLAF, MAP1S, PRKCE, PRKCD, ALG2, PTOV1, CSNK1D, ACTN4, ACSL3, DICER1, GTPBP4, SHTN1, RNF128, EZR, OBSL1, OPTN, MTMR2, MTMR9, FXR1, PKHD1, CYB5R4, SPAST, MYO6, PLCG2, ATP6V0A2, INPP5K, APOD, ATP6V0A1, SEC31A, ABCA1, NDFIP2, NDFIP1, FZD5, PDE2A, PUM2, EHD1, EHD2, CYLD, TF, EHD3, TH, ANP32B, CALR, FBXL5, LGMN, ITM2C, ARF3, CLIC4, ARF1, MTMR14, ARHGAP1, PTPRM, CLIN…	5232	449	20519	1.71198	3.74525e-14	4.16139e-15	3.73786e-15
		Heart	GOTERM_CC_DIRECT	GO:0016020~membrane	318	5.59367	5.73938e-16	GLTP, PI4K2B, HPSE2, PKD2L2, ACTB, LIPE, DPYSL2, ARL6IP5, DAG1, PIEZO1, DIP2A, SEC62, GABARAPL1, ENTPD1, ACSL1, PRKCB, COG5, ENTPD4, BROX, ENTPD5, ENTPD6, ACSL6, COG2, ACSL5, COG1, ACSL4, ACSL3, GAPVD1, TIAM2, BCR, CYP27A1, TIAM1, PRKD3, PLPP3, MACF1, MTMR2, SLC45A3, MTMR3, CFI, HPN, GIGYF2, FXR1, NEU3, ABR, RNF215, PDGFD, INPP5D, NEU1, INPP5K, BBS2, ACE, CYP4F2, LRBA, EDEM2, EXOC6B, RAB27A, SUCO…	5232	837	20519	1.49001	6.87228e-13	7.10536e-14	6.38219e-14
		Heart	GOTERM_CC_DIRECT	GO:0005874~microtubule	113	1.98769	2.34967e-15	RASSF1, KIF5C, CSPP1, KIF5B, DPYSL2, KIF5A, STMN1, NUSAP1, TEKT2, KIF21A, GABARAPL1, MAP1S, EML4, SHTN1, CLIP1, STIM1, KATNAL1, KIF16B, MAP1B, MAP1A, KIF20A, FKBP4, KIF20B, MACF1, AKNA, IQGAP1, KLC1, CAMSAP1, DYNC2LI1, KLC4, HSPH1, SPAST, KLC2, KIF3A, DPP9, MAP2, MAP4, DNAH12, DNAH11, ODF2, HOOK3, CCT6A, DLG1, KIF18A, HOOK2, HOOK1, FGF13, MAP3K11, CEP57, KIF17, KIF15, MAP1LC3B, KIF13B, TCP11L1, K…	5232	224	20519	1.97842	2.88636e-12	2.64445e-13	2.37531e-13
		Heart	GOTERM_CC_DIRECT	GO:0030496~midbody	80	1.40721	6.46217e-15	MAP10, CEP126, CLIC4, GDI1, MTCL1, CTNND1, HNRNPU, PIK3CB, PPP1CC, ALKBH4, RASGEF1B, NEK2, CEP55, RAB8A, SH3GLB1, NUDC, IST1, ANXA11, RHOA, SIRT2, GEM, EML3, DNM2, EML4, ASPM, KATNAL1, MAK, EXOC3, PIK3C3, BIRC6, MAPRE3, LAP3, KIF20A, ARL8B, RALB, CTDP1, GNAI3, RNF8, CDCA8, KLHL13, IQGAP1, GNAI1, HSP90B1, CENPC, GNAI2, CDC42, PGRMC1, SPAST, RACGAP1, MICAL1, RAD21, KATNA1, ANKRD54, ECT2, MARK4, RAB…	5232	140	20519	2.24104	7.97185e-12	6.66681e-13	5.98828e-13
		Heart	GOTERM_CC_DIRECT	GO:0005783~endoplasmic reticulum	265	4.66139	1.86325e-14	ANKLE2, LPGAT1, EMC10, IFIT2, GJA1, NSDHL, SCP2, KDR, PIEZO1, PIP4K2C, KIFAP3, SEC62, GLUL, CUBN, GABARAPL1, STARD4, RSAD2, ACSL1, ENTPD5, SACM1L, PRKCE, PRKCD, ACSL6, ALG2, ACSL5, ACSL4, ACSL3, CPED1, RNF128, PNLDC1, KDELR2, PDXDC1, FUT10, MTTP, MTMR9, TAPBPL, THY1, HACD3, GIGYF2, PGS1, APH1A, PKHD1, HSD11B2, CYB5R4, SGPL1, NCSTN, CYB5R3, SPAST, APH1B, SERPINH1, INPP5K, SSR1, APOD, PROM1, PCK1, …	5232	686	20519	1.51499	2.30909e-11	1.77439e-12	1.5938e-12
		Heart	GOTERM_CC_DIRECT	GO:0005759~mitochondrial matrix	89	1.56552	4.63631e-14	DMGDH, GFM1, ALAS1, ACSM3, ACSM1, LRRK2, NDUFA10, ABAT, ETFA, OGDHL, PARK7, TFB1M, ACSM2B, CCAR2, ALDH2, ACADL, DBT, FPGS, LONP1, PDK4, PDK3, MTERF1, PMPCA, DLAT, ACADM, PDK2, PDK1, METTL17, RARS2, MCCC2, PDHX, DIMT1, MARS2, NSUN3, MCCC1, DARS2, SIRT5, CLPX, COASY, SIRT3, PCCA, SDHAF2, SDHAF3, PDE12, IVD, PCCB, FDX1, RPUSD3, GUF1, CASQ1, GCDH, ACSS3, ECHS1, OAT, SHMT2, AK3, DLST, AK4, MTIF2, PPM1…	5232	167	20519	2.09008	5.74523e-11	4.09982e-12	3.68255e-12
		Heart	GOTERM_CC_DIRECT	GO:0005925~focal adhesion	80	1.40721	1.47673e-12	ITGB1, BCAR3, MDC1, NRP1, TES, ITGB5, SH3KBP1, ITGB3, TGFB1I1, ITGB2, ITGA2B, ILK, ACTB, ACTG1, DCAF6, LASP1, ANXA6, PPFIA1, DAG1, ITGB8, CPNE3, ITGAV, GIT1, TLE2, DST, ACTN3, ACTN2, ACTN1, ITGA1, AFAP1, SHROOM4, SENP1, ENAH, ADAM17, PALLD, IRF2, MYH9, ITGA5, LCP1, TLN2, MAPRE1, EZR, TLN1, MAPRE2, EPHA2, GRB7, RALA, SRC, SYNPO2, ABCB4, PXN, IQGAP1, LIMA1, FLRT3, INPP5E, ATP6V0A2, PTK2B, CLASP1, A…	5232	151	20519	2.07779	1.82816e-09	1.21879e-10	1.09475e-10
		Heart	GOTERM_CC_DIRECT	GO:0032991~macromolecular complex	141	2.48021	3.73767e-12	TES, GOLT1B, CLSTN3, ABAT, NR3C1, F11R, PHB2, ACTB, IPO4, CNST, RASSF2, SCP2, FAM186B, AKT2, GRB10, CAPN3, AKT1, CIR1, NEK2, CEP97, RNF111, SH3GLB1, MEF2C, MREG, MITF, RUNX1, BCR, CLDN3, GRWD1, EZR, ASF1A, KPNB1, KMT2E, KHDRBS1, BLM, PXK, MAGED1, EPB41, PEX11B, MTMR9, FOXO3, GIGYF2, HSP90B1, STK3, C3, HSPH1, BTBD1, IRAK1, MIER3, MIER2, ABL1, MBP, CEP76, RBM10, STRA6, PRELID1, CRTAP, DTNA, NEK6, E…	5232	326	20519	1.69625	4.62724e-09	2.89202e-10	2.59768e-10
		Heart	GOTERM_CC_DIRECT	GO:0045121~membrane raft	72	1.26649	2.24409e-11	ITGB1, RET, APP, LRRK2, FAIM2, CBLB, PARK7, SLC2A4, HK1, IKBKB, GRIP1, LAMP1, PPP2R1B, SMPD1, HYAL2, KDR, CAPN2, DAG1, OLR1, CD36, MME, TGFBR2, BACE1, LAT2, CLIP3, ADAM17, LCK, MYADM, PECAM1, BTK, IL6ST, PLPP3, ABCG2, STX12, AHNAK, SRC, SLC1A2, ATP1A4, FURIN, ATP1A1, THY1, PSEN1, CLN6, EGFR, SLC9A1, DPP4, PPP2CA, EFNB1, ADGRG1, SERPINH1, S1PR1, PGK1, MAL2, STOM, CD14, GPM6B, ABCA1, PRNP, ANGPT1, …	5232	136	20519	2.07626	2.77819e-08	1.63423e-09	1.4679e-09
		Heart	GOTERM_CC_DIRECT	GO:0031965~nuclear membrane	79	1.38962	5.84749e-11	AHCTF1, NUP107, RIF1, PHF20, CASC3, APEH, LMNB2, AQP1, PHF8, TEPSIN, CDH5, PCM1, CCND1, RB1CC1, NUP62, SPIN1, MLX, CPNE1, RCC1, SH3BGRL2, CLCC1, SLC16A3, NDC1, LYPLA1, ANXA4, MRPS23, DNAJB12, AEN, PLRG1, TMC6, RANGAP1, GTPBP4, SENP1, NUP93, INPP4A, GCHFR, THAP7, NUP50, NUP98, PLCB1, GAPDH, KPNB1, PAFAH1B1, ANKRD17, GTF3C3, HPN, GATA6, RNF6, AKAP6, NOC4L, HACD3, DNAJB2, BRIP1, FZR1, SPAST, NUP85, …	5232	157	20519	1.9734	7.23919e-08	4.02177e-09	3.61245e-09
		Heart	GOTERM_CC_DIRECT	GO:0016324~apical plasma membrane	107	1.88215	6.4206e-11	AQP5, SLC4A2, AQP1, GJA1, CDH2, SLC39A8, ENPP3, ATP6V1E1, SLC16A3, IL6R, SLC39A4, SLC34A3, SLC34A2, CUBN, ABCG5, SLC6A19, SLC6A18, SLC30A5, SLC34A1, ATP1B3, LMO7, PDZK1, ATP1B1, ACE2, ADAM17, PARD3, SCNN1B, SCNN1A, EZR, ATP6V0D2, PLPP1, ABCG2, ATP6V1A, ENPEP, STXBP3, SLC22A2, ABCB4, SLC22A1, THY1, PSEN1, PLD1, PRKCZ, AGER, SLC9A1, SLC9A3R2, DPP4, PKHD1, SLC9A3R1, PDZD3, PROM1, SLC38A3, SLC10A2, F…	5232	236	20519	1.77812	7.9487e-08	4.18353e-09	3.75774e-09
		Heart	GOTERM_CC_DIRECT	GO:0005819~spindle	48	0.844327	2.90736e-10	RB1, RGS14, CLTC, BUB1B, NR3C1, SPATA5, CCAR2, KIF15, MAEA, SPAST, SPATA5L1, NUP85, PPP2R3C, MYC, CDC27, CHAMP1, AKT1, E4F1, MAP2K5, SAC3D1, NDEL1, ANAPC7, CBX3, MAP1S, CSNK1A1, PLK1, SPICE1, ANXA11, KLHL22, HAUS3, HAUS1, AGBL5, ATAT1, CYLD, ARL2BP, PRC1, KIF16B, SPECC1L, ERCC2, MYH9, ATM, MMS19, ARHGEF2, KIF20A, MAPRE1, KBTBD8, PAFAH1B1, ARL8B	5232	80	20519	2.3531	3.59931e-07	1.79965e-08	1.61649e-08
		Heart	GOTERM_CC_DIRECT	GO:0005764~lysosome	102	1.7942	3.43937e-10	SCARB1, LAPTM4B, GJA1, CAPN2, PIP4K2A, CHID1, ARRDC3, PLA2G15, HGS, RRAGB, PLBD1, SQSTM1, ARL8B, IFNAR1, SIDT2, ATP6V1A, CALCRL, GNS, C9ORF72, SNX1, NCSTN, SNX2, MAN2A2, PSAP, ARSK, NEU1, CTSA, CD164, HSPA8, ACE, ABCA5, FUCA1, GLMP, KLHL22, GGH, PRDX6, CHMP2B, PPT1, MAN2B1, CALR, ITM2C, LGMN, TINAGL1, CPQ, HEXB, GBE1, LRRK2, HEXA, CLTC, TCIRG1, CTSS, SGSH, FYCO1, CTSO, CTSL, CTSK, SMPD1, RB1CC1, …	5232	227	20519	1.76223	4.25794e-07	2.02759e-08	1.82123e-08
		Heart	GOTERM_CC_DIRECT	GO:0000139~Golgi membrane	131	2.30431	5.25927e-10	GALNT11, ATP8A2, GALNT13, GOLT1B, GALNT16, CLSTN3, PITPNB, CLSTN1, MANEA, GBA2, SCAMP5, NDST2, GOLGA5, CHP1, CLCC1, SH3GLB1, RAB2A, RAB2B, COG8, ST6GAL1, COG5, COG4, SACM1L, ATG9A, GOLPH3L, ADAM10, CSNK1D, MR1, KDELR2, PLPP3, HPD, BLZF1, RNF121, RTN3, COPB2, COPA, FUT10, COPB1, PSEN1, PLD3, GLG1, SCFD1, MAN2A2, CHST12, PDCD10, CHST10, INPP5E, ST8SIA4, ST3GAL5, RAB6A, RAB6B, ST3GAL2, B3GALNT2, B3G…	5232	315	20519	1.63098	6.51097e-07	2.95953e-08	2.65832e-08
		Heart	GOTERM_CC_DIRECT	GO:0015629~actin cytoskeleton	80	1.40721	8.81982e-10	FKBP15, IFIT5, PPP1R9A, ACTB, PPP1R9B, SAMD14, SIPA1L1, MPRIP, CFL2, CCIN, MYOZ3, SYNPO, MYOZ2, PKNOX2, NDC1, PPP1R12A, NCOA5, DAPK1, SWAP70, DENND2A, ALG2, AFAP1, MYO7A, SRCIN1, CTTNBP2NL, ADAM17, SYNPO2L, CDC42EP4, RARA, FSCN1, TAX1BP3, EZR, ALDOA, CRK, MACF1, AHNAK, FLII, SYNPO2, ABCB4, NEXN, CORO1C, LIMA1, ABLIM1, SCIN, ABLIM2, ABLIM3, CALD1, MYO6, CTNNA1, ABL1, STK38L, CTNNA2, APBB3, CORIN, …	5232	167	20519	1.87872	1.09189e-06	4.74736e-08	4.26419e-08
		Heart	GOTERM_CC_DIRECT	GO:0005789~endoplasmic reticulum membrane	197	3.46526	1.28653e-09	LPGAT1, PITPNB, RTCB, GBA2, KRTCAP2, NSDHL, BSG, ARL6IP5, BCAP29, STARD3, ALG9, RSAD2, SACM1L, CYP39A1, POR, SOAT1, SOAT2, KDELR2, CYP2E1, PLPP3, HPD, RNF121, RETSAT, ABCB6, SAR1B, FUT10, HPN, PTDSS2, CYB5R3, SSR1, FDFT1, SEC31A, NUS1, SURF4, FZD6, ERLIN1, ERLIN2, EXT2, SQLE, CYP1A2, CALU, ATG2A, CALR, ATG2B, PIGN, MIA2, PIGZ, MIA3, PIGV, JPH1, HERPUD1, ARV1, ANXA7, TMED1, PCYT1A, SSR2, SSR3, SLC…	5232	527	20519	1.46603	1.59272e-06	6.63633e-08	5.9609e-08
		Heart	GOTERM_CC_DIRECT	GO:0005856~cytoskeleton	129	2.26913	1.79795e-09	FHOD1, FRMPD2, JADE1, INPPL1, FNBP1L, ACTB, ACTG1, PPP1CC, DPYSL2, ARL6IP5, DAG1, MYLIP, SLC30A9, FNBP1, DYRK1A, ACTN4, MYO7A, EML1, ERMN, FRMD1, KLHL41, EML3, EML4, SHTN1, EML5, PREPL, FRMD6, RNF128, FRMD8, TLN2, TLN1, CDC42SE1, EPB41, CCDC146, PXN, RHOBTB3, GLG1, RHOBTB1, CORO1B, RHOBTB2, CNN1, EPB41L1, EPB41L2, MICAL1, INPP5D, PACSIN2, JUP, DMPK, RDX, MSN, PARVA, PARVB, SSH2, PTK2, NOSTRIN, CD…	5232	314	20519	1.6112	2.22586e-06	8.90344e-08	7.99727e-08
		Heart	GOTERM_CC_DIRECT	GO:0030424~axon	93	1.63588	2.21365e-09	RET, APP, GSK3B, GSK3A, LRRK2, HTR2A, COMT, SLC6A1, SLC8A1, ACTB, AQP1, IGF1R, GRM3, C4A, ALCAM, DPYSL2, BSG, NPTN, KIF13B, NEFL, NEFM, KIF1B, KIF1A, DIP2B, EMB, ACADM, PPFIA2, KIRREL3, MME, DCC, ATP6AP2, DYRK1A, ADAM10, KCNAB2, CD2AP, DNM2, BCR, BACE1, DNM3, STX1B, PALLD, FEZ1, RUFY3, ALDH1A1, FEZ2, RIN3, ARL8B, MTMR2, PRKAA1, PRKAA2, HEPACAM, DCTN1, ATL1, STXBP1, SEMA3A, MYCBP2, ITPR1, KATNB1, …	5232	207	20519	1.76198	2.7405e-06	1.05404e-07	9.46763e-08
		Heart	GOTERM_CC_DIRECT	GO:0031410~cytoplasmic vesicle	96	1.68865	9.78875e-09	DENND1C, PIGT, CALCOCO2, DYSF, ARRB1, HTR2A, FNBP1L, ELAVL1, RND3, TEPSIN, MAP1LC3B, GRM4, ADAMTS1, RUSC1, HYAL2, FLOT2, MAN1A1, KIF1B, FAM3C, SNAP29, CEP290, AP2M1, SLC39A4, AGFG1, SH3GLB1, CADPS2, STARD4, SERPINA3-3, SLC30A9, SERPINA3-1, PDPK1, IST1, ARRDC2, ATP6AP2, RHOG, ARAP1, RHOF, FAM91A1, RHOA, MPEG1, DNM2, DNM3, ADGRF5, TBC1D7, BTK, ATG4B, ITGA5, TBC1D23, DNASE1, SERPINA3-8, SQSTM1, SERP…	5232	221	20519	1.7036	1.21184e-05	4.48832e-07	4.03151e-07
		Heart	GOTERM_CC_DIRECT	GO:0005903~brush border	28	0.492524	1.21325e-08	ENPEP, FLII, SLC2A2, ADD3, AQP1, MYL12B, EPS8, PDZD3, CAPZB, DNM1L, PLS1, SLC34A3, ACTR3, CUBN, SLC34A2, ACTN3, MME, ACTN1, SLC34A1, PDZK1, MYO1D, MYO1E, MYO1B, MYO1C, SOAT2, CAPZA2, MYH9, EZR	5232	39	20519	2.81567	1.50199e-05	5.36429e-07	4.81833e-07
		Heart	GOTERM_CC_DIRECT	GO:0030018~Z disc	49	0.861917	1.52807e-08	RYR2, FHL2, LDB3, FHL5, JPH1, MYPN, SYNE2, PPP3CB, CFL2, PDE4B, CAPN3, MYOZ3, SYNPO, MYOZ2, PPP1R12A, ACTN3, ACTN2, ACTN1, KRT8, PPP2R5A, SYNPO2L, PALLD, CASQ2, CASQ1, CRYAB, MYH6, MYH7, RTN2, SYNPO2, PSEN1, AKAP4, MYL12B, PDLIM1, PDLIM3, DNAJB6, BAG3, NRAP, PDLIM5, HOMER1, JUP, NEBL, ATP2B4, NEB, FBXO32, FKBP1A, DES, HRC, CTNNB1, ASB2	5232	90	20519	2.13522	1.89173e-05	6.52328e-07	5.85936e-07
		Heart	GOTERM_CC_DIRECT	GO:0016323~basolateral plasma membrane	72	1.26649	1.6789e-08	B4GALT1, TFRC, CD81, FRMPD2, SLC40A1, AQP4, IDE, SLC4A2, AQP1, ATP7B, HEPH, CDH2, BSG, LEPR, FLOT2, SLC39A8, ATP7A, SLC16A3, SLC13A3, ABCC1, ANXA1, ITGA3, ABCC5, CASK, ATP1B3, ATP1B1, SLC39A14, SLC9B2, SLC7A8, NUMB, SLC29A1, EZR, PLPP3, CDH16, CD44, ATP6V1B1, SLC29A2, SLC22A6, HPGD, LRP1, EPB41, SLC43A3, MTTP, SLC22A1, C5AR1, LPO, SLC3A2, ATP1A1, LIN7C, SLC7A1, EGFR, ERBB4, STX2, RHBG, SLC4A10, E…	5232	153	20519	1.84557	2.07846e-05	6.92827e-07	6.22313e-07
		Heart	GOTERM_CC_DIRECT	GO:0042470~melanosome	43	0.756376	1.82593e-08	ITGB1, RAB1A, PMEL, CD63, HSP90AB1, AHCY, CNP, TFRC, CLTC, SLC1A4, ATP1A1, HSP90B1, LAMP1, ANXA6, CCT4, CTSB, ATP6V0A1, PDIA3, HSPA8, HSP90AA1, MREG, HSPA5, SERPINF1, HPS4, ANXA11, RAB27A, GGH, NAP1L1, ATP1B3, PDIA6, SND1, PDIA4, GCHFR, FASN, SGSM2, CALU, ERP29, ATP6V1B2, P4HB, RAB17, SEC22B, RAB5A, RAN	5232	75	20519	2.24851	2.26048e-05	7.29194e-07	6.54979e-07
		Heart	GOTERM_CC_DIRECT	GO:0030054~cell junction	59	1.03782	2.64501e-08	PTPRR, CTNND2, SCHIP1, CTNND1, SMC5, CDH5, GJA1, CDH2, PPP1R13L, NAMPT, PDGFRA, MIOS, ITGA3, ACTN4, DDB2, DNM2, RAD51C, SYNPO2L, PARD3, PKP2, PECAM1, RAPGEF2, IRF6, DCP2, NLRX1, EPB41, CXCR4, CD99L2, AGER, EGFR, SLC7A2, DPP4, SCIN, RAP1A, SLX4, PUF60, EPB41L2, NEU1, CLCA2, MCMBP, PCDH1, DCAF13, IP6K2, SVIL, KDF1, ERBIN, SLC16A10, NUDT9, DLG1, HNRNPK, NFIA, ABI2, DLG4, ABI1, GID8, PAF1, CTNNB1, CC…	5232	118	20519	1.96091	3.27447e-05	1.02329e-06	9.1914e-07
		Heart	GOTERM_CC_DIRECT	GO:0030027~lamellipodium	64	1.12577	2.83263e-08	ITGB1, CYFIP1, INPPL1, PTPRM, ILK, ACTB, PPP1R9B, MYLK, CAPZB, CDH2, DPYSL3, DAG1, FLOT2, PLCE1, ACTR3, DBNL, SWAP70, ACTN1, RHOA, ACTA2, SHTN1, ACTA1, CTTN, PIK3CA, PALLD, FSCN1, PABPC1, RAPGEF3, EPHA2, ARHGEF6, ROCK1, GDPD2, IQGAP2, CORO1B, CORO1C, DPP4, ABLIM1, SNX1, SNX2, ABLIM3, CTNNA1, PTK2B, PLCG1, APBB1, STX2, MYH10, GSN, MYO10, PARVA, ARPC5, PARVB, CDC42BPA, CCDC88A, ARHGAP31, ACTC1, ARP…	5232	132	20519	1.90149	3.50673e-05	1.06267e-06	9.5451e-07
		Heart	GOTERM_CC_DIRECT	GO:0005730~nucleolus	276	4.04573	3.26053e-08	EIF4A2, RPL3, GORAB, EIF4A3, THUMPD3, ADARB1, NOC2L, PWP2, PWP1, RRP8, GOLGA3, ENDOV, NUB1, KAT5, MYC, PDK3, CPNE3, MED1, DDX18, SCAF11, METTL1, MAP1S, ACSL5, DNTTIP2, THAP2, GTPBP4, JMJD6, EWSR1, GRWD1, SUB1, SLBP, MEAF6, PRKDC, PRKRIP1, CDCA8, NOLC1, ABCB8, RPAP2, CDKN2AIP, PDCD11, ERI1, DHX37, LYAR, KIAA0319L, SPTBN1, N4BP1, NAA50, SRPK2, PLK4, ARL14EP, MAD2L1BP, SMARCA4, RPS25, TBL3, TDP2, RA…	5232	656	20519	1.37503	4.03645e-05	1.18722e-06	1.06638e-06
		Heart	GOTERM_CC_DIRECT	GO:0070062~extracellular exosome	38	0.668426	4.07168e-08	AHNAK, ABCB6, TFRC, CD81, ITGA2B, SLC2A4, AQP1, ACTG1, PKHD1, BAG6, PGRMC1, ANPEP, LAMP2, QSOX1, PROM1, CUBN, SLC12A3, HSPA8, PDCD6IP, ANXA1, ACE, HSPA4, NSUN2, SLC12A1, SORD, FN1, DICER1, FKBP1A, BHMT, GPRC5B, SCNN1B, ALB, AGO2, SCNN1A, HNRNPA2B1, PLAA, CD47, ALDOA	5232	64	20519	2.32858	5.04061e-05	1.44021e-06	1.29363e-06
		Heart	GOTERM_CC_DIRECT	GO:0033116~endoplasmic reticulum-Golgi intermediate compartment membrane	11	1.3285	3.35704e-08	VMP1, TMEM199, TMED9, TMED10, VMA21, TMED3, TMED2, WHAMM, TMED7, YIF1A, TMED5	732	29	20519	10.6326	1.32602e-05	3.31508e-06	3.08008e-06
		Heart	GOTERM_CC_DIRECT	GO:0032587~ruffle membrane	36	0.633245	1.2232e-07	ITGB1, KANK1, C2CD5, SRC, PLEK, IFIT5, MTMR9, RASGRP2, EGFR, PPP1R9B, EPS8, AKT2, PSD4, PSD3, MYO6, PACSIN2, PLCG2, RPS3, THEM4, INPP5K, EPS8L2, ITGAV, PLCG1, APPL2, PLEKHA1, HIP1R, RHOA, AIF1L, EEF1A1, SH3YL1, ADAM17, APC, DLC1, PLEKHO1, ARHGEF2, EZR	5232	61	20519	2.31452	0.000151421	4.20647e-06	3.77834e-06
		Heart	GOTERM_CC_DIRECT	GO:0000922~spindle pole	47	0.826737	1.63497e-07	CALM, CTDP1, NUMA1, DCTN1, MTCL1, FBF1, BOD1L1, NEDD9, KATNB1, BRCC3, KIF11, CEP128, CDC14B, PPP2CA, PPP2CB, SPAST, CSPP1, RAD21, NUP62, POC1A, POC1B, NEK2, RAE1, PLK4, PLK5, ODF2, CKAP2L, PLK2, PLK1, CKAP5, CDC25B, HAUS1, LATS1, ASPM, NEDD1, CENPF, LATS2, KATNAL1, KIF2A, SBDS, EFHC1, CTNNB1, BIRC6, CEP85, CALM1, CALM2, CEP89	5232	90	20519	2.04807	0.000202389	5.47054e-06	4.91376e-06
		Heart	GOTERM_CC_DIRECT	GO:0010494~cytoplasmic stress granule	36	0.633245	2.12102e-07	GRB7, DDX6, DYRK3, PRKAA2, DDX3X, ROCK1, DDX25, DDX1, CASC3, C9ORF72, ELAVL1, GIGYF2, PQBP1, RNF135, ATXN2, OGFOD1, DHX36, EIF4E, MBNL1, TIA1, PABPC4, CIRBP, RC3H1, PUM1, LARP4, EIF2S1, PUM2, ATXN2L, DDX19A, MOV10, DDX19B, HNRNPK, CAPRIN1, PABPC1, LSM14A, KPNB1	5232	62	20519	2.27719	0.000262548	6.91005e-06	6.20677e-06
		Heart	GOTERM_CC_DIRECT	GO:0001726~ruffle	37	0.650836	2.72904e-07	CYFIP1, ROCK1, MTMR14, ARHGAP18, IQGAP1, LIMA1, SLC9A3R1, MYO6, INPP5K, ARFIP2, PLCG1, APPL2, SNX5, APPL1, DBNL, MYO10, ACTN1, ARAP3, S100B, BAIAP2, CD2AP, MKLN1, ACAP2, KIF18A, MYO1C, CTTN, RASA1, FSCN1, ATP6V1B2, MYADM, MYH9, TLN2, LCP1, EZR, TLN1, RAB5A, BCAR1	5232	65	20519	2.23242	0.000337799	8.66296e-06	7.78127e-06
		Heart	GOTERM_CC_DIRECT	GO:0031902~late endosome membrane	16	1.93237	1.77457e-07	TMEM30A, YIPF1, YIPF2, VPS33A, VPS4A, VPS37B, VAMP7, WDR81, VPS41, WDR91, VPS11, VTI1A, TMEM106B, VPS36, VPS28, VPS39	732	82	20519	5.46955	7.00932e-05	1.40191e-05	1.30254e-05
		Heart	GOTERM_CC_DIRECT	GO:0098978~glutamatergic synapse	89	1.56552	4.73545e-07	ITGB1, SNAP25, ARF4, GSK3B, PTPRS, CLSTN3, ITGB3, LRRK2, CLSTN1, ARPC5L, PPP2R2A, PLAT, GRIK2, IL1RAP, ELAVL1, ACTB, CDH8, GRM3, EPS8, ARHGAP44, GRIP1, PPP3CB, CALB1, CAMKV, RNF19A, FLOT2, KPNA2, PPFIA3, KPNA1, DLGAP4, CADPS2, GRIPAP1, CDKL5, SLC30A3, ACTN1, ADAM10, DYNLL2, RHOA, BCR, BCAN, PLCB4, PRKAR1A, IL1RAPL2, AKAP9, CDH11, NUMB, SPARCL1, GRIA1, SNAP47, NAPB, NLGN1, CTBP2, RGS14, STXBP1, PL…	5232	215	20519	1.62345	0.000586077	1.46562e-05	1.31646e-05
		Heart	GOTERM_CC_DIRECT	GO:0034451~centriolar satellite	47	0.826737	5.60718e-07	C2CD5, PXK, FLII, DYSF, DLST, NLRC3, KLHL12, CHD3, DBH, PLA2G6, ODF2L, PCM1, KIF5B, KIAA0753, NEK1, BBS9, CEP72, CEP97, CEP290, RAB11FIP3, PIBF1, DLGAP5, CEP55, MPP1, SPAG9, CENPU, RBM39, G6PD, IL4R, EXOC7, NEK6, CEP131, PLK1, DDHD2, TAP1, HAUS6, HOOK3, IL17RB, CD2AP, LATS2, FRMD8, PRKCQ, TEK, ALDOB, CCDC66, SSX2IP, CCDC61	5232	93	20519	1.982	0.000693928	1.69309e-05	1.52078e-05
		Heart	GOTERM_CC_DIRECT	GO:0036064~ciliary basal body	66	1.16095	5.94161e-07	IFT172, JADE1, PTPN23, KIF17, PCM1, AKT1, ERC1, KIFAP3, TAPT1, RAB8A, OFD1, CDKL5, CEP131, ARMC9, CSNK1D, IFT80, RPGRIP1L, IQCD, MLF1, IFT88, EVC, FAM161A, DAAM1, RABEP2, IFT81, TBC1D7, BBOF1, SAXO1, MAPRE1, EZR, SSX2IP, SAXO2, GAS8, DCTN1, PPP1R32, FBF1, SPATA7, DYNC2LI1, PKHD1, ODF2L, POC1A, POC1B, RAB28, MARK4, CCDC178, BBS2, SPAG5, CSNK1A1, CFAP70, IFT122, PTK2, AHI1, CCDC88A, NEDD1, CYLD, KI…	5232	147	20519	1.76082	0.000735301	1.75136e-05	1.57311e-05
		Heart	GOTERM_CC_DIRECT	GO:0043025~neuronal cell body	68	1.19613	6.1921e-07	HSP90AB1, NRSN1, GRIK2, SLC6A1, PTPRF, ALCAM, CALB1, KIF5C, DPYSL5, DPYSL2, KIF5A, DNER, HSP90AA1, MME, ELOVL5, MAP1S, FBXW11, KREMEN1, ERMN, MAP1B, RUFY3, MAP1A, RAPGEF2, RIN3, IL6ST, PAFAH1B1, GRIA1, SNAP47, GPM6A, PRKAA1, PRKAA2, PDE1C, HDAC1, PDE1B, KCNA1, PDE1A, HPN, SEZ6, SLC1A3, ATP1A2, PSEN1, LRP6, FXR1, CDC42, BRINP1, INPP5F, SLC38A7, MBP, KCNN2, APOD, NCDN, LRIG2, APOB, GABRD, POLR2M, S…	5232	153	20519	1.74303	0.000766288	1.78275e-05	1.60131e-05
		Heart	GOTERM_CC_DIRECT	GO:0000776~kinetochore	52	0.914688	1.21963e-06	PHF2, AHCTF1, NUP107, FBXO28, HNRNPU, BUB1B, PHF6, MTBP, PPP1CC, RASSF2, SIN3A, NUF2, CHAMP1, NEK2, NDEL1, PPP1R12A, FBXW11, KNL1, RANGAP1, CKAP5, GPATCH11, KAT2B, SGO2, KIF2C, NUP98, PAFAH1B1, SEH1L, ANAPC16, MEAF6, DCTN2, DCTN1, PSEN1, SKA3, NUP160, CENPC, NUP85, NUP43, BUB3, BUB1, CLASP1, CENPU, CSNK1A1, PLK1, CENPE, KIF18A, CENPH, APC, CENPI, CHMP2B, CENPO, CENPQ, NUP37	5232	109	20519	1.87096	0.00150876	3.43158e-05	3.08233e-05
		Heart	GOTERM_CC_DIRECT	GO:0030139~endocytic vesicle	27	0.474934	1.28607e-06	RAB5B, RALA, SH3KBP1, DYSF, LRP2, PLD1, DPP4, HYAL2, MYO6, FFAR4, FLOT2, RAB11FIP3, RAB11FIP4, CUBN, SPHK1, STX7, EHD1, EHD2, TF, OCLN, EHD3, RABEP1, HEATR5A, RIN3, RAB17, STAM2, RAB5A	5232	43	20519	2.46254	0.00159089	3.53812e-05	3.17802e-05
		Heart	GOTERM_CC_DIRECT	GO:0005902~microvillus	31	0.545295	1.43579e-06	ATP6V1A, CLIC4, LRRK2, IQGAP2, ESPN, SLC9A3R1, HYAL2, MYO6, PROM1, ATP6V1E1, JAM3, BBS2, PDGFRA, ANGPT1, RDX, MSN, MYO7A, MYO1D, MYO1E, MYO1B, MYO1C, FSCN1, EXOC4, ATP6V1B2, TEK, CD302, EZR, RAPGEF3, CD44, ATP6V1B1, MYO1G	5232	53	20519	2.2939	0.00177593	3.86414e-05	3.47086e-05
		Heart	GOTERM_CC_DIRECT	GO:0005814~centriole	56	0.985048	2.04269e-06	CEP120, CEP164, DEUP1, NUBP1, NUBP2, CEP128, PCM1, CEP170, CEP290, RAB8A, OFD1, CEP135, STARD9, ARMC9, SPICE1, IFT88, KIF2A, CEP63, SAXO1, SAXO2, CEP104, AKNA, ROCK1, DCTN1, CCDC146, FBF1, HTT, ODF2L, POC1A, POC1B, CEP76, CNTLN, PLK4, STIL, ODF2, PLK2, CEP152, CEP350, HSPA6, PLK1, AHI1, CCDC88A, NEDD1, MPHOSPH9, KIAA0586, CENPJ, ALMS1, AGBL2, MKS1, CEP162, HYLS1, CEP41, CNTROB, RAN, MDM1, CEP89	5232	122	20519	1.80018	0.00252565	5.38052e-05	4.83291e-05
		Heart	GOTERM_CC_DIRECT	GO:0030175~filopodium	30	0.527704	3.23171e-06	ITGB1, GPM6A, B4GALT1, INPPL1, IQGAP2, PPP1R9A, PPP1R9B, CDC42, SLC9A3R1, MYO6, DAG1, DYNC1H1, ACTN2, MSN, BAIAP2, ERMN, ACTA2, SHTN1, ACTA1, MYO1B, ACTC1, ABI2, ABI1, FSCN1, LCP1, CD302, EZR, FGF13, RAPGEF3, MYO1G	5232	52	20519	2.26259	0.00399287	8.33512e-05	7.48679e-05
		Heart	GOTERM_CC_DIRECT	GO:0005768~endosome	81	1.4248	3.52358e-06	RAB3B, PI4K2B, STEAP3, ATP8A2, FKBP15, ITGB3, RAB3D, LRRK2, CLTC, ECE1, SNX11, HMGB1, SLC2A4, CLINT1, LAPTM4B, KDR, ITGB8, FLOT2, ATP6V1E1, RAB8A, RAB8B, CUBN, ANXA1, CCDC115, ARRDC3, AP1AR, GAPVD1, RHOA, EPN2, RUFY1, EPN3, BACE1, RABEP1, PIK3C3, BIRC6, ENTHD1, TLR7, STAMBP, EZR, ASTN2, RAB5B, LEPROT, CALCRL, PIK3R4, LPAR1, LRP2, PLD1, PRKCZ, C9ORF72, GIGYF2, SNX1, SNX2, RAB40B, SPAST, RNF215, LE…	5232	199	20519	1.59632	0.0043527	8.90244e-05	7.99637e-05
		Heart	GOTERM_CC_DIRECT	GO:0001725~stress fiber	31	0.545295	4.06791e-06	FHOD1, SYNPO2, FAM107A, LDB3, CORO1B, MYL12B, MYLK, CNN2, PDLIM1, LIMA1, ABLIM1, PDLIM3, ABLIM3, ANXA6, PDLIM5, SYNPO, MYH10, NEBL, LIMCH1, ACTN1, PTK2, ACTA2, ACTA1, DAAM1, PALLD, FSCN1, MYH9, TEK, LCP1, MYH6, MYH7	5232	55	20519	2.21048	0.00502342	0.000100721	9.04702e-05
		Heart	GOTERM_CC_DIRECT	GO:0000930~gamma-tubulin complex	7	0.845411	1.54023e-06	TUBGCP2, TUBGCP5, TUBGCP6, TUBGCP3, TUBG2, TUBG1, TOPORS	732	12	20519	16.3517	0.000608208	0.000101399	9.4211e-05
		Heart	GOTERM_CC_DIRECT	GO:0030134~ER to Golgi transport vesicle	10	1.20773	2.07311e-06	TMED9, TMED10, YIPF5, YIPF6, TMED3, TMED2, TMED7, YIF1A, TMED5, TMED4	732	34	20519	8.24454	0.000818546	0.000116983	0.00010869
		Heart	GOTERM_CC_DIRECT	GO:0005778~peroxisomal membrane	23	0.404573	6.62347e-06	ABCD4, ATAD1, ABCD2, ACBD5, ABCD3, PEX19, PNPLA8, PEX11A, PEX11B, PEX1, HMGCR, PEX13, PEX14, GNPAT, MAVS, DAO, ACOX1, CAT, PEX5, FAR1, ABCD1, RAB8B	5232	36	20519	2.50561	0.00816636	0.000160782	0.000144418
		Heart	GOTERM_CC_DIRECT	GO:0042995~cell projection	50	0.879507	7.93593e-06	TENM4, CLSTN3, CLSTN1, ARPC5L, JADE1, PTEN, SLC2A3, RND3, NUBP1, LAPTM4B, CFAP43, CEP290, APPL1, PPP1R16B, ACTR3, ACTR2, TICAM2, SLC6A17, PDPK1, MAP1S, SLC2A13, RHOG, RHOF, RHOA, FCHSD1, ENAH, CD44, GRB7, MACF1, RHOBTB3, ATP1A2, CPLX2, RTN4, RHOBTB1, RHOBTB2, ODF2L, GRK3, SCIN, GRK2, PTK2B, SVIL, ODF2, ARPC5, COQ6, PTK2, CYLD, HNRNPK, OGT, FERMT3, CDC42SE2	5232	109	20519	1.799	0.00977662	0.000188936	0.000169707
		Heart	GOTERM_CC_DIRECT	GO:0005911~cell-cell junction	57	1.00264	9.11736e-06	APP, ITK, CLIC4, SH3KBP1, SLC2A2, PTPRK, CELSR2, CDH2, DAG1, AKT1, NCK1, KIRREL3, CD53, MAGI1, ACTR3, PRKCH, HEG1, MAGI3, PRKCD, KRT8, GAB1, RPGRIP1L, CD2AP, ADAM17, MYH2, KIT, MYADM, PECAM1, FSCN1, RAPGEF2, DSG2, HEPACAM, HPN, PIK3R1, ADD3, LIN7C, IQGAP3, SAV1, RAP1B, CDC42, FLRT3, NPHP1, KRIT1, PACSIN2, PLCG1, NGFR, IGSF11, AHI1, PIKFYVE, PTK7, CTNNB1, TEK, NECTIN3, LAT, LIMS2, NECTIN2, LIMS1	5232	130	20519	1.71957	0.0112239	0.000212968	0.000191293
		Heart	GOTERM_CC_DIRECT	GO:0005938~cell cortex	47	0.826737	9.75173e-06	C2CD5, DCTN1, EPB41, PXN, RHOBTB3, ITPR2, PSEN1, FGF1, ADD3, FNBP1L, RND3, RHOBTB1, MYL12B, RHOBTB2, EPS8, LASP1, SCIN, GRM7, AKT2, ARFIP2, ECT2, SPTAN1, MYH10, FGB, DYNC1H1, NDFIP1, MYO10, CAV1, SPINK5, KDF1, RHOG, RHOF, RHOA, MPP7, ERMN, PARD3B, MYO1D, CNKSR1, MKLN1, ITCH, MELK, BFSP1, PARD3, CTNNB1, CD302, EZR, PAFAH1B1	5232	101	20519	1.82501	0.0120001	0.000223567	0.000200813
		Heart	GOTERM_CC_DIRECT	GO:0072686~mitotic spindle	44	0.773967	1.17966e-05	HDAC3, EPB41, CUL3, KIF11, SKA3, CDC14B, CDC42, PKHD1, NGRN, NUDCD2, NUP62, CDC27, NUSAP1, RPS3, CEP170, CLASP1, IQCB1, NUDC, SPAG5, CKAP2L, LIMK2, SLC34A1, KDF1, KLHL22, HAUS3, CDC7, KIF22, GEM, IL17RB, AGBL5, EML4, ATAT1, TBCK, KAT2A, NCOR1, TADA2A, KIFC2, HECW2, MAK, CDC16, TADA3, CDK1, EFHC1, LSM14A	5232	93	20519	1.85549	0.0144982	0.000265532	0.000238507
		Heart	GOTERM_CC_DIRECT	GO:0005770~late endosome	47	0.826737	1.34032e-05	GRN, SRC, PIK3R4, DERL1, DYSF, CXCR4, HTT, TCIRG1, SLA2, CTSS, FYCO1, CLN3, GJA1, RAP1A, ATP7B, RASGEF1B, MVB12B, PSAP, SDF4, ATP7A, ANKRD13A, CHID1, NTRK1, HSPA8, TICAM2, EXOC8, ABCA5, SLC31A1, ABCA3, STX7, F2R, M6PR, RAB27A, MCOLN1, BACE1, TF, SNX16, RNF128, SNX14, NBR1, CHMP3, RAPGEF2, PIK3C3, RAB7B, LGMN, RAB7A, IFNAR1	5232	102	20519	1.80712	0.0164564	0.000296307	0.00026615
		Heart	GOTERM_CC_DIRECT	GO:0001650~fibrillar center	55	0.967458	1.55994e-05	SMARCB1, DDX46, CDCA7L, LIPA, AFF4, RERG, HERC4, BOLL, SESN1, ANKRD1, PRMT7, RSAD2, PLRG1, TERF1, SIRT1, CD2AP, DKC1, KIT, POLR1C, CD2BP2, TAX1BP3, EZR, PAFAH1B2, RAI14, AKNA, NUFIP1, NOLC1, MLLT1, AGER, SELENBP1, DSN1, ORC6, TCOF1, DEAF1, NRIP1, LEO1, IP6K1, RAE1, IP6K2, NOP56, KDM4A, NOP58, SMARCA5, SAMD4A, APEX2, TIMM44, BTBD10, PEX14, NEDD1, CDK7, KLF6, DAB2, EIF3L, NFIB, CC2D1A	5232	126	20519	1.71191	0.0191269	0.000338808	0.000304325
		Heart	GOTERM_CC_DIRECT	GO:0016459~myosin complex	26	0.457344	1.67541e-05	MYO6, MYO18A, MYH11, MYH10, MYO10, MYO5A, MYO9B, MYO7A, MYO19, MYO9A, MYO1D, MYO1E, MYH1, MYO1B, MYH2, MYO1C, MYO3B, MYL1, MYO5B, MYO5C, MYO3A, MYL3, MYH4, MYH6, MYH7, MYO1G	5232	45	20519	2.26594	0.0205281	0.000357613	0.000321217
		Heart	GOTERM_CC_DIRECT	GO:0016328~lateral plasma membrane	28	0.492524	2.52503e-05	MTCL1, IQGAP1, ATP1A1, LIN7C, IQGAP3, CORO1C, ERBB3, PPP2R1A, BSG, LEPR, SLC16A3, MARK2, ABCC1, SLC16A1, ANXA1, ACTN1, TBCD, ATP2B1, ATP1B1, MPP7, DLG1, MYO1C, CLDN3, CLDN15, APC, CTNNB1, FGF13, ATP6V1B1	5232	51	20519	2.15316	0.0307767	0.000529828	0.000475904
		Heart	GOTERM_CC_DIRECT	GO:0005769~early endosome	96	2.53623	1.69011e-05	UVRAG, VPS29, VPS18, USP8, UHRF1BP1L, TSG101, USP10, VPS26A, VPS26B, TRAK1, TMEM127, VPS41, VPS8, VPS11, TOM1, VIPAS39, VPS35, WDFY2, WASF2, VPS28, WLS,APP, RNF11, TFRC, DYSF, SNX13, PTPN23, EEA1, LAPTM4B, RABGEF1, GJA1, RASGEF1B, RUSC1, CHMP1A, DNER, DBNL, TICAM2, MME, DTX3L, ARRDC3, F2R, BACE1, RAB31, RABEP1, RABEP2, KIF16B, ANGPTL3, NUMB, RIN3, ATP6V0D1, ATP6V0D2, TLR3, LTF, RAB5B, LRP1, MGRN1…	5232	191	20519	3.08199	0.00665377	0.000819061	0.000761001
		Heart	GOTERM_CC_DIRECT	GO:0005884~actin filament	12	1.44928	2.61996e-05	TMOD1, VPS18, TPM4, WIPF1, TPM3, TPM2, WIPF2, TPM1, VPS11, TWF2, TWF1, TSC1	732	68	20519	4.94672	0.0102956	0.000862403	0.00080127
		Heart	GOTERM_MF_DIRECT	GO:0005524~ATP binding	646	11.3632	2.70774e-61	PI4K2B, ARAF, HNRNPU, TESK2, SMC5, SMC3, SMC4, MYLK, TBK1, AKT2, CDK20, AKT1, PIP4K2A, PIP4K2C, PRKACB, DDX17, DDX18, PRKCH, DAPK1, PRKCB, PRKCE, DDX11, DAPK3, STARD9, PRKCD, DICER1, CLPX, LARS2, DDX39A, DDX39B, MTHFD1, PRKD3, PRKCQ, PIF1, ABCB1, ABCB6, ABCB7, PRKDC, ABCB4, HSPA4L, ABCB8, PRKCZ, HSPH1, MYO6, PIP5K1B, PIP5K1C, PLK4, ABCA1, DNAH12, DNAH11, PLK5, ABCA5, DMPK, EIF2AK1, PLK2, ABCA3, P…	4694	1433	18228	1.75058	6.9237e-58	6.9237e-58	6.66376e-58
		Heart	GOTERM_MF_DIRECT	GO:0046872~metal ion binding	701	17.7536	1.72904e-27	ZNF331, ZNF177, VPS29, ZNF692, ZNF570, ZMYND8, XYLT2, ZFYVE26, ZNF81, ZFP30, ZNF84, TRIM24, TRIM25, ZNF689, ZNF567, ZNF565, ZNF287, ZNF18, VPS18, ZNF19, ZNF283, USP4, ZFP2, USP2, ZNF705A, TRAFD1, ZNF12, ZC2HC1A, ZFYVE16, ZC3H11A, UQCRC1, ZNF317, ZNF436, ZNF711, WDFY2, ZNF677, ZNF555, ZNF311, ZNF432, ZNF550, ZBTB8A, ZNF274, XPA, ZNF23, ZNF25, ZNF26, ZFP36L2, ZFP36L1, ZMPSTE24, ZFP57, ZNHIT1, ZNHIT…	4694	1617	18228	2.57712	8.10921e-25	8.10921e-25	7.71153e-25
		Heart	GOTERM_MF_DIRECT	GO:0000978~RNA polymerase II core promoter proximal region sequence-specific DNA binding	112	13.5266	8.86165e-27	ZNF331, ZNF175, ZNF692, ZNF570, ZBTB24, ZBTB20, ZNF81, ZFP30, ZNF606, ZNF605, ZNF84, ZNF449, ZNF689, ZNF567, ZNF565, ZNF322, ZNF287, ZNF18, ZBTB39, ZNF283, ZBTB38, ZBTB37, ZFP2, ZNF12, ZBTB33, ZNF317, ZSCAN23, ZNF711, ZNF677, ZNF311, ZNF432, ZSCAN29, ZNF277, ZNF274, ZBTB1, ZNF23, ZNF26, ZKSCAN7, ZKSCAN8, ZNF548, ZKSCAN5, ZNF304, ZNF148, ZSCAN16, ZNF268, ZNF300, ZNF420, ZNF782, ZNF143, ZFHX3, ZNF3…	643	1035	18228	3.06765	4.15611e-24	2.07806e-24	1.97615e-24
		Heart	GOTERM_MF_DIRECT	GO:0004843~thiol-dependent ubiquitin-specific protease activity	34	4.10628	1.02168e-24	USP13, USP14, USP37, USP15, USP38, USP16, USP54, USP10, USP32, USP11, USP33, USP12, USP34, TNFAIP3, USP19, VCPIP1, USP1, USP30, USP46, USP47, USP25, USP8, ZRANB1, USP5, USP20, USP42, USP4, USP9X, USP22, USP3, USP2, USP45, USP28, USP40	643	93	18228	10.3639	4.79169e-22	1.59723e-22	1.5189e-22
		Heart	GOTERM_MF_DIRECT	GO:0000981~RNA polymerase II transcription factor activity, sequence-specific DNA binding	96	11.5942	2.24658e-20	ZNF177, ZNF331, ZNF132, ZNF175, ZNF131, ZNF570, ZNF45, ZNF81, ZFP30, ZNF605, ZNF280B, ZNF84, ZNF41, ZNF527, ZNF329, ZNF449, ZNF526, ZNF689, ZNF644, ZNF567, ZNF248, ZNF565, ZNF322, ZNF287, ZNF18, ZNF19, ZHX3, ZNF283, ZFP3, ZBTB38, ZFP2, ZNF705A, VEZF1, ZFX, ZHX1, ZNF75A, ZEB2, ZEB1, ZNF879, ZNF239, ZSCAN23, ZNF436, ZNF555, ZNF235, ZNF311, ZNF432, ZSCAN29, ZNF596, ZNF550, ZNF274, ZNF197, ZNF2, ZNF3…	643	962	18228	2.82894	1.05365e-17	2.63412e-18	2.50494e-18
		Heart	GOTERM_MF_DIRECT	GO:0042802~identical protein binding	392	6.89534	2.04861e-20	ATF1, RB1, ATF2, HNRNPU, ABAT, CLDN2, ALCAM, TBK1, TFG, PSMD4, NAMPT, DPYSL3, PIP4K2C, FNBP1, DAPK1, SOX13, RNASE1, CD2AP, NISCH, ACE2, CLDN3, DDX39A, DDX39B, DAAM1, EWSR1, PRKAR1A, PSME3, RBCK1, HPRT1, OPTN, SF1, SLBP, MTMR2, PLA2G6, PRPSAP1, HMGXB4, CEP70, PLK4, BRAP, GSTM1, PLK1, FN1, COL1A1, SETX, EHD1, GLUD1, EHD2, PPP5C, PPFIBP2, COL1A2, HNRNPK, NAPEPLD, RAD18, GABRB3, CEP57, SERPINA1, GMEB…	4694	1018	18228	1.49532	5.2383e-17	2.61915e-17	2.52081e-17
		Heart	GOTERM_MF_DIRECT	GO:0008270~zinc ion binding	76	9.17874	1.73378e-17	ZNF330, ZFAND4, ZMYND8, USP33, ZFAND5, ZFAND2B, TNFAIP3, TTF2, ZMYM2, ZMYM3, TRIM28, ZMIZ1, TRIM5, ZMIZ2, TRPS1, ZMYM5, TRIM3, ZMYM6, TRIM24, TRIM27, TRIM23, TRIM62, USP5, USP3, USP45, TOP3A, ZFR, TRAF7, TRIM17, ZNF638, ZNF318, TRAF5, TRIM13, TRIM59, TRIM16, UTRN, TRIM54, TRIM10, TRIM11, USP13, ZCCHC8, ZCCHC7, USP16, TRIM52, TNKS, UBA5, ZCCHC9, UBR4, UBR3, UBR2, ZMAT2, UBR7, ZBBX, ZMAT5, UBR5, ZS…	643	720	18228	2.99233	8.13144e-15	1.62629e-15	1.54653e-15
		Heart	GOTERM_MF_DIRECT	GO:0008017~microtubule binding	119	2.09323	1.14399e-16	MAP10, CAPN6, DPYSL5, KIF5C, KIF5B, DPYSL2, KIF5A, NUSAP1, CHP1, KIF21A, MAP1S, STARD9, MTUS1, MTUS2, MID1, EML1, EML3, EML4, CLIP3, EML5, KATNAL1, FAM161A, KIF16B, CEP57L1, MAP1B, MAP1A, SBDS, KIF20A, KIF20B, EZR, MACF1, CAMSAP1, SKA2, SPAST, RACGAP1, KIF3A, MAP2, MAP4, MARK4, MAP9, PRNP, CEP350, RCC2, PLK1, RMDN3, RMDN2, HOOK3, RMDN1, CCDC88A, KIF18A, HOOK2, HOOK1, KIF4A, REEP3, REEP2, CCSER2, …	4694	232	18228	1.99184	2.83884e-13	9.75061e-14	9.38453e-14
		Heart	GOTERM_MF_DIRECT	GO:0004197~cysteine-type endopeptidase activity	20	2.41546	1.61219e-14	USP46, USP13, USP47, USP25, USP15, USP37, USP38, USP16, USP5, USP20, USP42, USP9X, USP10, USP33, USP34, USP12, USP28, USP1, USP40, USP30	643	55	18228	10.3085	7.55007e-12	1.26019e-12	1.19839e-12
		Heart	GOTERM_MF_DIRECT	GO:0051015~actin filament binding	101	1.77661	2.61647e-14	CYFIP1, FHOD1, ARPC5L, ESPN, ANTXR1, SAMD14, MPRIP, CFL2, COTL1, PLS3, PLS1, PKNOX2, ACTN3, ACTN2, MAP1S, ACTN1, MYO7A, ERMN, FSCN1, TLN2, TLN1, EZR, FLII, IQGAP1, IQGAP2, IQGAP3, CORO1B, CORO1C, SCIN, MYO6, ABL1, MYH11, MYH10, NEBL, MYO5A, DSTN, NEB, ARPC5, CORO2B, AIF1L, ARPC2, MYO5B, MYO5C, CORO6, CORO7, ARPC1B, ARPC1A, PPP1R9A, SYNE3, MYOM2, SYNE2, PPP1R9B, LASP1, PSTPIP1, CAPZB, ANXA6, MYO18…	4694	196	18228	2.00107	6.69966e-11	1.33806e-11	1.28783e-11
		Heart	GOTERM_MF_DIRECT	GO:0019901~protein kinase binding	158	2.77924	1.54465e-13	ATF2, ERRFI1, CCNK, TFRC, NR3C1, ACTB, PPP1CB, PPP1CC, CCND3, CDH2, CCND1, CHEK2, DPYSL2, AKT1, CIR1, NSF, MEF2A, MAP2K3, FBXW5, PRKCD, AP1B1, ADAM10, ACSL3, ATP1B1, SRCIN1, PRKAB1, ATG13, CDC25A, CDC25B, EEF1A1, NISCH, STX1B, CCNY, MSH2, CDC37, SIK1, KIF20A, TELO2, PFKFB2, SHC4, CALM, GRB7, SHC2, CTBP2, SHC1, MAPKAP1, PRKRIP1, GATA6, RHOBTB3, GSKIP, IQGAP1, THY1, ADIPOR1, HIF1A, RHOBTB1, RHOBTB2…	4694	362	18228	1.6949	3.94883e-10	6.58279e-11	6.33565e-11
		Heart	GOTERM_MF_DIRECT	GO:0004674~protein serine/threonine kinase activity	131	2.30431	6.01323e-13	NUP107, AMHR2, TESK2, STK19, STK10, RPS6KA5, TBK1, AKT2, CHEK2, RPS6KA1, PDK3, AKT1, CPNE3, NEK2, NEK3, PSKH1, ACVR1, MAP2K3, CSNK1G3, CDKL4, PRKCH, PRKCB, PRKCE, PRKCD, DAPK3, DYRK1A, CASK, CSNK1D, PRPF4B, MELK, MAPKAPK3, MAK, SIK3, ALPK3, PRKCQ, SIK1, RAF1, CSNK1G2, CSNK1G1, PRKDC, PIK3R4, PKMYT1, KALRN, PRKCZ, STK3, ABR, STK33, IRAK1, STK38, STK38L, MARK4, MARK3, MARK2, MAP2K5, SRPK2, PLK4, NE…	4694	288	18228	1.76634	1.53752e-09	2.19655e-10	2.11408e-10
		Heart	GOTERM_MF_DIRECT	GO:0016887~ATPase activity	54	0.949868	1.17012e-12	EIF4A2, EIF4A1, HSP90AB1, ATP8A2, MCM7, MCM8, MCM9, EIF4A3, ATP2A1, SMC3, CCT6B, LONP1, LONP2, SMARCAD1, CCT3, CCT2, HSP90AA1, DDX56, DDX52, CHD1L, DDX19A, AFG3L2, DDX39B, MSH2, TCP1, DNA2, MCM6, RTEL1, DDX27, DDX4, DDX25, DDX1, ATP1A2, ATP1A1, ATP2C1, HSP90B1, SPAST, DHX36, ASCC3, CCT8, CCT7, ATP9B, CCT4, ATAD1, HSPA5, ATP2B4, SMARCA4, CCT6A, MOV10, PSMC6, PSMC4, PSMC2, ERCC2, ALPL	4694	85	18228	2.46701	2.99185e-09	3.73999e-10	3.59958e-10
		Heart	GOTERM_MF_DIRECT	GO:0004842~ubiquitin-protein transferase activity	26	3.1401	4.31082e-11	WDSUB1, UBR4, TNFAIP3, UBE2D1, UBE3A, TNFAIP1, UBE2L3, ZNRF1, TRIM28, UBE2Q2, TRIM5, UBR5, TRIM47, TRIM23, TRIM45, UBE2B, UBE2G2, TRAF7, UBOX5, TRIM17, TTC3, TRAF5, UBE2N, TRIM36, TRIP12, UBE2K	643	145	18228	5.08316	2.02177e-08	2.88825e-09	2.74661e-09
		Heart	GOTERM_MF_DIRECT	GO:0001227~transcriptional repressor activity, RNA polymerase II transcription regulatory region sequence-specific binding	35	4.22705	8.88451e-11	ZNF177, ZNF550, ZNF692, ZNF175, ZBTB24, ZBTB1, ZBTB20, ZC3H8, ZNF25, ZKSCAN7, TRPS1, ZNF746, ZNF248, ZNF148, ZNF621, ZNF146, ZBTB39, ZNF19, ZFHX3, ZBTB14, ZBTB37, ZNF180, ZNF705A, ZBTB33, ZNF75A, ZEB1, ZNF614, ZNF317, ZNF536, ZNF239, ZNF217, ZNF711, ZNF436, ZNF555, ZNF596	643	267	18228	3.71608	4.16684e-08	5.20855e-09	4.95312e-09
		Heart	GOTERM_MF_DIRECT	GO:0005096~GTPase activator activity	95	1.67106	2.20386e-11	NRP1, GDI1, LRRK2, GDI2, ARHGAP1, HTR2B, ARRB1, ARHGAP36, ARHGAP44, RGS4, SIPA1L1, ARHGDIA, TBC1D10C, GIT1, AGFG1, RGS7, RALBP1, RALGAPA1, ELMOD2, STARD8, ARAP3, ELMOD3, OCRL, TBC1D2B, ARAP1, ARFGAP3, GAPVD1, RANGAP1, ARFGAP2, TBC1D1, ACAP3, ARHGAP10, ACAP2, RALGAPB, RABEP1, RASA3, TBC1D4, RABEP2, RASA1, TBC1D7, RASA2, RAPGEF2, TBC1D25, PLCB1, SEC23A, TBC1D9B, RGS14, RGS16, NPRL3, AGAP2, ARHGAP19…	4694	197	18228	1.87264	5.63527e-08	6.2614e-09	6.02632e-09
		Heart	GOTERM_MF_DIRECT	GO:0005515~protein binding	96	1.68865	6.73789e-11	SNAP25, ARF1, B4GALT1, ELN, ITGB2, ARRB1, ECE1, ITGAL, FGF1, AP2A2, SLC8A1, ACTB, CTSS, RABGEF1, CAPZB, GRB14, DPYSL2, LONP1, DAG1, AKT1, CTSH, CEP290, FGB, PPP1R16B, ACTR3, CCT2, ACTR2, HSP90AA1, AHSG, ADAM10, ARNT, F2, RNASE1, DNAJC3, CCNA2, DDB1, NR5A1, EEF1A1, ACE2, COL2A1, PIK3CA, PRKAR1A, FDX1, RAPGEF2, PABPC1, DNASE1, FKBP4, GAPDH, CRYAB, LTF, PAFAH1B1, BECN1, SNAP47, COPB2, COPA, CALCRL, …	4694	203	18228	1.83642	1.72288e-07	1.72288e-08	1.6582e-08
		Heart	GOTERM_MF_DIRECT	GO:0031267~small GTPase binding	98	1.72383	7.61474e-11	IPO13, CYFIP2, CYFIP1, NCKAP1, IPO11, NCF2, CSE1L, STK19, IPO7, IPO4, IPO5, EPS8, ARHGAP44, RIMS2, RIMS1, GOLGA4, IPO8, GOLGA5, IPO9, PLCE1, DENND5A, RALBP1, PRKCH, DAPK3, OCRL, SYTL3, SYTL2, DAAM1, RIN3, RAF1, OPTN, KPNB1, CDC42SE1, MAPKAP1, MYCBP2, RHOBTB3, IQGAP1, IQGAP2, IQGAP3, C9ORF72, RAP1GAP, CORO1C, RASGRP3, STRIP1, RAP1A, MICAL1, ECT2, RAB11FIP3, RAB11FIP4, ABCA1, NGFR, RCC2, CAV1, HPS4…	4694	209	18228	1.82086	1.94709e-07	1.77008e-08	1.70362e-08
		Heart	GOTERM_MF_DIRECT	GO:0003779~actin binding	104	1.82938	2.59378e-10	GMFG, FBXO25, HNRNPU, MYLK, EPS8, ALKBH4, MAEA, RUSC1, DAG1, MYOZ3, SYNPO, MYOZ2, DNAAF3, ACTN3, ACTN2, LIMCH1, MAP1S, ACTN1, ACTN4, MYO7A, DAAM1, MAP1B, MAP1A, RAI14, MACF1, PXK, EPB41, HPCA, CNN2, CNN1, SCIN, CALD1, EPB41L1, EPB41L2, MICAL1, SPTBN1, NEBL, RDX, MSN, MYO5A, DSTN, PARVA, NEB, PARVB, SSH2, PTK2, KLHL20, CCDC88A, ANLN, DIAPH2, KIF18A, DIAPH3, HOOK1, MYO5B, CORO7, ITGB1, LRRK2, ARPC1…	4694	230	18228	1.75591	6.6323e-07	5.52692e-08	5.31941e-08
		Heart	GOTERM_MF_DIRECT	GO:0061630~ubiquitin protein ligase activity	34	4.10628	1.28886e-09	TRIM52, TRAF3IP2, UHRF2, UBE3D, UBR4, UBR3, UBE2D1, UBE3A, UBR2, UBE3B, UBR7, TRIM5, TMEM129, TRIM3, TRIM24, TRIM25, TRIM27, VPS18, TRIM62, TRIM41, WWP1, WWP2, TOPORS, TRIM17, TRIM13, UBE2O, TRIP12, TRIM59, TRIM37, TRIM38, TRIM54, TRIM10, TRIM11, TRIM34	643	280	18228	3.4423	6.04474e-07	6.71638e-08	6.38701e-08
		Heart	GOTERM_MF_DIRECT	GO:0003723~RNA binding	255	4.48549	4.10563e-10	RPL4, EIF4A2, RPL3, EIF4A3, IFIT5, THUMPD3, GPATCH1, HNRNPU, PHAX, HNRNPR, ADARB1, IFIT2, TIAL1, RAVER1, RPS19, SNRPD1, DHX57, GPBP1, SEC63, DDX17, DDX18, MBNL1, AQR, MBNL2, DICER1, SND1, DHX40, DDX39A, DDX39B, EWSR1, PNLDC1, DNA2, GRB7, DHX8, HTATSF1, RNPC3, HNRNPLL, CDKN2AIP, DHX32, PDCD11, PCBP4, ERI1, DHX34, PCBP1, DHX36, PCBP2, DHX37, MOV10L1, PUSL1, RBM12, PPARGC1A, RBM10, LARP4, PUM1, MEX3…	4694	704	18228	1.40658	1.04981e-06	8.07546e-08	7.77228e-08
		Heart	GOTERM_MF_DIRECT	GO:0042803~protein homodimerization activity	213	3.7467	1.05547e-09	PANK3, TFRC, PANK1, ENO1, F11R, NUDT5, PHB2, GOLGA5, CHEK2, PIP4K2A, AKT1, PDK2, STARD3, CUBN, ST6GAL1, SDS, ACTN1, DAPK3, SERPINF2, MTUS2, HOGA1, FDX1, RABL3, HPD, ABCB7, SHMT2, SHMT1, PEX11B, FXR1, SNX1, SNX2, INPP5F, GRPEL1, FLRT3, PDCD10, GRPEL2, PNPO, SNX9, RAB11FIP3, RAB11FIP4, ST3GAL2, STAT5B, JUP, EIF2AK1, PDE2A, NR2F2, EXT2, CCDC88A, KYAT3, CEP57, TENM1, TENM4, IDE, EEA1, IKBKB, ATIC, IM…	4694	573	18228	1.44351	2.69883e-06	1.92774e-07	1.85536e-07
		Heart	GOTERM_MF_DIRECT	GO:0050660~flavin adenine dinucleotide binding	39	0.686016	1.88445e-09	GCDH, ACADVL, MTRR, KDM1A, KDM1B, PYROXD1, ETFA, MTO1, GULO, AIFM3, ACADL, LDHD, AOX1, NOS1, ACADM, ACAD11, ACAD10, ACAD8, NOS3, ACAD9, GSR, MTHFR, FMO1, FMO2, FMO3, SDHA, FMO4, KMO, FMO5, ACADSB, POR, ACOX2, ACOX1, ILVBL, IVD, DUS1L, ACOX3, DUS3L, DLD	4694	61	18228	2.48274	4.81852e-06	3.21235e-07	3.09175e-07
		Heart	GOTERM_MF_DIRECT	GO:0031625~ubiquitin protein ligase binding	128	3.62319	8.87506e-09	USP13, VCP, TSG101, UBE2D1, USP19, UBE2L3, UBE2J1, UBB, TRIM28, UBC, ZNF746, USP25, TPI1, UBE2B, XRCC5, TUBB, USP2, UBE2G1, TNFRSF1B, YWHAZ, UBOX5, TRAF5, UQCRC1, TXNIP, TRIB3, TRIM37, TRIB1, TRIB2, UBE2K, VCL,RB1, SMC6, CASC3, CLU, ACTG1, CHEK2, PSMD1, PRKACB, GABARAPL1, MID1, PIAS2, RNF40, PIAS1, PRKAR1A, SQSTM1, BLZF1, ANAPC2, CUL7, CUL5, CUL3, CUL2, CUL1, HIF1A, RTN4, FOXO1, BAG6, PRKAR2B, PR…	4694	242	18228	3.51426	4.16239e-06	4.1624e-07	3.95828e-07
		Heart	GOTERM_MF_DIRECT	GO:0043130~ubiquitin binding	17	2.05314	1.0514e-08	USP13, TOP2A, WDR48, TSG101, USP16, UBXN2B, USP5, ZFAND2B, TNFAIP3, TOM1L1, TOM1L2, TP53INP2, TOLLIP, UBR5, TOM1, VPS36, VPS28	643	78	18228	6.17849	4.93106e-06	4.48279e-07	4.26295e-07
		Heart	GOTERM_MF_DIRECT	GO:0051082~unfolded protein binding	51	0.897098	4.67992e-09	HSP90AB1, CLU, CLGN, CCT6B, NUDCD3, NUDCD2, CCT3, CCT2, MKKS, HSP90AA1, NUDC, CCDC115, DNAJB13, CLPX, CDC37, TCP1, DNAJB11, CANX, PFDN1, CRYAB, HSPA14, HSPA13, HSP90B1, DNAJB2, ERLEC1, DNAJB1, DNAJB6, GRPEL1, DNAJB4, GRPEL2, SERPINH1, CDC37L1, CCT8, CCT7, CCT5, CCT4, HSPA9, HSPA8, HSPA5, HSPA1L, PTGES3, HSPA6, HSPA2, CCT6A, DNAJA1, NACA, DNAJA4, DNAJA3, DNAJA2, CALR, HSPA1A	4694	92	18228	2.15267	1.19665e-05	7.4791e-07	7.1983e-07
		Heart	GOTERM_MF_DIRECT	GO:0044183~protein binding involved in protein folding	25	0.439754	7.5846e-09	HSP90AB1, CCDC47, HSPA14, HSPA13, CLGN, CCT6B, DNAJB1, CCT7, CCT5, CCT4, HSPA9, CCT3, CD74, HSPA8, CCT2, RIC3, HSP90AA1, HSPA5, HSPA1L, HSPA6, HSPA2, CCT6A, TCP1, PFDN1, HSPA1A	4694	32	18228	3.03379	1.93936e-05	1.14081e-06	1.09798e-06
		Heart	GOTERM_MF_DIRECT	GO:0003729~mRNA binding	87	1.53034	1.82491e-08	EIF4A2, PIWIL1, RBM25, SLC4A1AP, CELF2, EIF4A3, HDLBP, PARK7, CASC3, EDC3, SYNCRIP, PTBP1, EIF4ENIF1, BOLL, SNRNP70, DENR, RBM5, EIF2A, RBM14, AQR, CLUH, NCBP1, NCBP2, METTL3, RC3H1, THOC2, THOC5, PKM, ESRP1, LUC7L3, STRAP, SRSF4, NCBP3, SRSF5, NUP98, SRSF6, NSRP1, SF1, FYTTD1, KHDRBS1, SLBP, DDX6, RBM47, RBM8A, CSTF3, SRBD1, SRSF1, RBM4B, HNRNPLL, FXR1, NXF1, SCAF8, NXF3, PCBP4, PCBP1, PCBP2, RP…	4694	195	18228	1.73253	4.66619e-05	2.33315e-06	2.24556e-06
		Heart	GOTERM_MF_DIRECT	GO:0030170~pyridoxal phosphate binding	35	0.615655	1.77694e-08	PYGB, GOT1L1, ALAS1, OAT, PDXDC1, GLDC, SHMT2, SHMT1, TAT, HDC, GADL1, ABAT, PYGM, GPT, PYGL, CSAD, SGPL1, NFS1, SPTLC1, KYNU, PNPO, SDS, GOT1, AADAT, PHYKPL, AGXT2, GPT2, GOT2, THNSL2, GCAT, PSAT1, ALB, KYAT3, KYAT1, AGXT	4694	55	18228	2.47116	4.54354e-05	2.33315e-06	2.24556e-06
		Heart	GOTERM_MF_DIRECT	GO:0051287~NAD binding	27	0.474934	1.72501e-08	AHCY, HPGD, HIBADH, CTBP2, NUDT6, ADH4, ALDH2, NNT, AOX2, ME1, AOX1, PHGDH, ME2, NDUFV1, IDH3A, PARP1, IDH3G, IDH1, SORD, GRHPR, ALDH1A1, GPD1, GAPDHS, NDUFS2, GPD1L, GAPDH, GLYR1	4694	37	18228	2.83373	4.41076e-05	2.33315e-06	2.24556e-06
		Heart	GOTERM_MF_DIRECT	GO:0005509~calcium ion binding	230	4.04573	2.01004e-08	ITSN2, SPARC, CBLB, PKD2L2, CPNE1, DAG1, HMCN1, CUBN, ACTN3, ACTN2, ACTN1, ACTN4, MYL1, MYL3, SPARCL1, ASTN2, CALM, MACF1, TBC1D9B, PCDH15, IQGAP1, PCDH18, MYL12B, CRACR2A, PLCG1, RAB11FIP3, EDEM2, AIF1L, EHD1, EHD2, EHD3, CABYR, CALU, NAPEPLD, HRC, DCHS1, CALR, CALM1, PAM, CALM2, RET, FKBP10, RYR2, C2CD5, DOC2A, FKBP14, NCAN, LPCAT1, EFCAB6, PPP3CB, CRTAC1, DNER, ANXA6, ANXA7, SDF4, NINL, SPTAN1…	4694	647	18228	1.38045	5.13955e-05	2.44747e-06	2.35558e-06
		Heart	GOTERM_MF_DIRECT	GO:0043021~ribonucleoprotein complex binding	22	0.386983	2.24408e-08	EEFSEC, PRMT5, RNASEL, DDX5, PRMT7, SECISBP2, SECISBP2L, SRP54, HNRNPU, PHF6, CKAP5, PQBP1, TIMM50, SMG6, IFIH1, RNF135, BOP1, ITCH, PRPF6, PES1, GEMIN4, CD2BP2	4694	27	18228	3.16413	5.73794e-05	2.60823e-06	2.5103e-06
		Heart	GOTERM_MF_DIRECT	GO:0005516~calmodulin binding	65	1.14336	6.36389e-08	MYLK2, RYR2, SLC8A1, MYLK, AKAP12, PPP3CB, EEF2K, PPP3CC, CAMKV, AKT1, NOS1, SPTAN1, IQCB1, DAPK1, SPHK1, EDF1, PHKA1, MYO7A, IQCG, ENKUR, EEF1A1, ASPM, MYH1, MYH2, MAPKAPK3, MYO3A, PLCB1, MYH7, CAMK2B, CAMK2D, EPB41, PDE1B, PDE1A, CAMK2A, IQGAP1, IQGAP2, IQGAP3, CAMSAP1, STRN3, CAMSAP2, SLC9A1, CNN2, CNN1, CALD1, PHKG2, MYO6, MBP, KCNN2, CAMK2G, MYH10, NGFR, MARCKSL1, ARPP21, SYT1, MYO10, NOS3, …	4694	136	18228	1.85597	0.000162711	7.07498e-06	6.80936e-06
		Heart	GOTERM_MF_DIRECT	GO:0003730~mRNA 3'-UTR binding	35	0.615655	1.1555e-07	DDX5, DAZAP1, CELF2, HNRNPU, FXR1, BOLL, PCBP4, PCBP1, DHX36, IGF2BP2, CCT5, RNF20, FUS, SECISBP2L, ANGEL2, SECISBP2, PABPC4, RC3H1, PUM1, LARP4, RNF40, PUM2, DAZL, RSL1D1, CARHSP1, CSDC2, HNRNPA2B1, GEMIN5, RBMS1, PABPC1, TARDBP, CPEB3, RBMS2, CPEB4, RBMS3	4694	58	18228	2.34334	0.000295417	1.18184e-05	1.13747e-05
		Heart	GOTERM_MF_DIRECT	GO:0051010~microtubule plus-end binding	16	0.281442	1.11652e-07	NUMA1, DCTN1, FBXW11, CLIP3, CLIP2, CLIP1, KIF18A, STIM1, APC, CLIP4, KIF2C, MAPRE3, MAPRE1, MAPRE2, CLASP1, PAFAH1B1	4694	17	18228	3.65483	0.000285455	1.18184e-05	1.13747e-05
		Heart	GOTERM_MF_DIRECT	GO:0005085~guanyl-nucleotide exchange factor activity	87	1.53034	1.27561e-07	DOCK6, BCAR3, DENND1C, DOCK5, DOCK4, DENND5B, DOCK7, ARHGEF10L, RAPGEFL1, THG1L, DOCK10, RASGEF1B, PSD4, MCF2L, PSD3, RCC1, PLCE1, DENND5A, ARHGEF40, FBXO8, ARFGEF3, RALGPS2, PLEKHG3, DENND2C, PLEKHG4, PLEKHG1, ARHGEF12, DIS3, SH2D3C, DENND2A, ARHGEF18, GAPVD1, BCR, TIAM2, TIAM1, ARHGEF3, RAPGEF2, RIN3, ARHGEF1, ARHGEF2, DOCK2, RAPGEF5, SOS1, RAPGEF6, NGEF, RAPGEF3, ARHGEF6, RAPGEF4, MYCBP2, DENN…	4694	202	18228	1.67249	0.000326119	1.25451e-05	1.20741e-05
		Heart	GOTERM_MF_DIRECT	GO:0005200~structural constituent of cytoskeleton	12	1.44928	6.54638e-07	TUBA1C, TUBB6, TUBA1A, TUBB2A, TUBB, TUBE1, TUBG2, VIM, TUBG1, TUBB4B, TUBB4A, TUBA8	643	48	18228	7.08709	0.000306978	2.55854e-05	2.43307e-05
		Heart	GOTERM_MF_DIRECT	GO:0016787~hydrolase activity	77	1.35444	5.84938e-07	EIF4A2, SMARCAL1, DDX3X, HDAC10, DDX46, PRKCSH, DDX42, DDX43, NUDT5, OPLAH, PEPD, NUDT6, NDST2, AADACL3, ABHD11, CAPN6, NUDT19, RIOK1, ENPP3, ATP6V1E1, ACAD10, DDX17, DDX18, ACOT9, LYPLA1, ENTPD1, ABCC1, ENTPD4, PGAM1, ENTPD5, ENTPD6, ITPK1, BPGM, QRSL1, DDX50, DDX19A, NT5C3B, DDX19B, DDX39A, MPPED1, ATP6V1B2, RAD54L2, SNRNP200, CES2, DCP2, ATP6V1B1, DDX6, HDAC2, DDX4, HDAC3, DDX24, ABHD4, DDX25,…	4694	178	18228	1.67984	0.00149457	5.53958e-05	5.3316e-05
		Heart	GOTERM_MF_DIRECT	GO:0035091~phosphatidylinositol binding	49	0.861917	6.31302e-07	PLEKHF2, NUMA1, PITPNB, PITPNA, SNX12, SNX13, PIK3C2A, MCF2L, APPL2, APPL1, BCAS3, MREG, EXOC8, PARD3B, NISCH, KIF16B, HGS, PARD3, AIDA, SGK1, TLN1, STAM2, GRB7, PXK, ITPR1, ITPR2, PLD1, PLD2, SNX4, GGA1, SNX1, GGA3, SNX2, RPS6KC1, SNX25, HS1BP3, SNX9, SNX5, SNX6, PHF12, SNX24, ARHGAP33, CCDC88A, SH3YL1, MYO1E, SNX19, SNX16, SNX17, ESYT3	4694	98	18228	1.94163	0.00161294	5.66829e-05	5.45548e-05
		Heart	GOTERM_MF_DIRECT	GO:0000287~magnesium ion binding	86	1.51275	7.52499e-07	DYRK3, ATP8A2, MAST3, LRRK2, ENO1, NUDT5, COMT, ENO2, ENO3, ENO4, THG1L, THTPA, ENDOV, RPS6KA5, IMPA1, ENOSF1, MTG2, RPS6KA1, PAPOLA, PGM3, NUDT19, NUDT18, PGM2, PRKACB, MAP3K7, ENOPH1, PGM1, MAP3K5, DIS3L2, IDH3A, NUDT12, SPHK1, ITPK1, ATP11B, IRAK4, GEM, MSH6, LATS1, NT5C3B, PKM, F9, PPA2, MSH2, MTHFD2, ILVBL, SIK3, SUCLG2, SIK1, HPRT1, PRPS2, PIF1, MVK, FOXK2, ATP10A, GNAI1, STK3, PRPSAP1, DHX…	4694	206	18228	1.62116	0.00192229	6.4138e-05	6.173e-05
		Heart	GOTERM_MF_DIRECT	GO:0003724~RNA helicase activity	35	0.615655	1.01255e-06	EIF4A2, DDX6, EIF4A1, DDX5, DDX27, DDX3X, DDX4, DDX24, DHX8, DDX46, DDX25, DDX1, EIF4A3, DDX42, DDX20, DDX21, DDX43, DDX41, IFIH1, DHX36, DHX15, DDX17, DDX18, DDX56, DDX31, DDX52, DDX50, DHX40, DDX19A, DDX19B, DDX39A, DDX39B, SKIV2L, DHX29, SNRNP200	4694	62	18228	2.19216	0.00258575	8.35193e-05	8.03836e-05
		Heart	GOTERM_MF_DIRECT	GO:0003712~transcription cofactor activity	54	0.949868	1.33647e-06	PHF2, TCERG1, SMARCB1, NAB1, TGFB1I1, NAB2, FHL2, JMJD1C, PSIP1, RSF1, FHL5, LDB2, MED15, PHF8, MED17, MED12, MED13, KAT5, MED10, DPF2, KAT7, SUPT20H, MED1, KDM2A, KDM2B, MED8, MED9, PIAS2, PIAS1, MED22, MED24, AEBP2, THRAP3, EWSR1, KAT6B, KDM3A, DDX1, PXN, MED12L, BCLAF1, BTAF1, MED30, NSD1, CAMTA2, RALY, PPARGC1A, AKIRIN1, PHF10, FUS, PHF12, PTPN14, MED13L, GON4L, HDGF	4694	114	18228	1.83944	0.00341151	0.000106792	0.000102783
		Heart	GOTERM_MF_DIRECT	GO:0061631~ubiquitin conjugating enzyme activity	10	1.20773	3.16416e-06	UBE2B, UBE2Q2, UBE2N, UBE2O, UBE2D1, UBE2G1, UBE2G2, UBE2K, UBE2J1, UBE2L3	643	36	18228	7.87455	0.00148289	0.000114153	0.000108555
		Heart	GOTERM_MF_DIRECT	GO:0008022~protein C-terminus binding	56	0.985048	1.48849e-06	MDC1, GPSM2, MRE11, NUMA1, NCF2, CEP120, BRCA2, PHB2, PEX26, MED12, GRIP1, NEFL, KPNA3, CEP135, PEX1, ATP1B1, TERF2, SIRT1, SREBF2, MSH2, LCK, PEX5, FDX1, TAX1BP3, MAPRE3, PABPC1, NEIL1, EZR, OPTN, EPB41, SRC, FBLN5, SLC9A3R2, PPP2CA, PDZD3, ABL1, PTK2B, MPDZ, FN1, PEX12, DLG1, CDK7, DAB2, CENPF, RAD51, MYO1C, DLG4, SNX17, SP1, AGO2, ERCC2, SDC1, CTNNB1, TCF4, SAE1, PFKM	4694	120	18228	1.81219	0.00379884	0.000115336	0.000111005
		Heart	GOTERM_MF_DIRECT	GO:0005178~integrin binding	51	0.897098	1.55139e-06	ITGB1, COL16A1, ITGB5, CD81, ITGB3, ITGB2, ICAM5, F11R, FGF1, ICAM1, IBSP, KDR, ITGB8, ANXA7, ITGAV, LGALS8, SYK, ACTN1, NISCH, ADAM17, COL4A3, ANGPTL3, ADAM9, MYH9, ITGA5, LCP1, MFGE8, PLPP3, TLN1, SRC, THY1, THBS1, FBLN5, THBS4, GPNMB, SPP1, JAM2, JAM3, LAMB2, IGF2, FN1, LAMB1, PTK2, COL3A1, CXCL12, P4HB, TGFBI, CALR, PTPN2, FBN1, FERMT3	4694	106	18228	1.86836	0.00395906	0.000116674	0.000112293
		Heart	GOTERM_MF_DIRECT	GO:0019706~protein-cysteine S-palmitoyltransferase activity	9	1.08696	3.77197e-06	ZDHHC9, ZDHHC5, ZDHHC13, ZDHHC6, ZDHHC7, ZDHHC22, ZDHHC1, ZDHHC17, ZDHHC3	643	28	18228	9.11198	0.0017675	0.000126361	0.000120164
		Heart	GOTERM_MF_DIRECT	GO:0042169~SH2 domain binding	22	0.386983	2.42202e-06	KHDRBS1, AFAP1L2, SYK, SRC, CTR9, INPPL1, AFAP1, ARHGAP5, PTK2, RUFY1, LAT2, CCDC88A, LCK, DLC1, NUP62, KIT, ABL1, DAG1, BLNK, CRK, SQSTM1, SLAMF1	4694	32	18228	2.66974	0.00617397	0.000172031	0.000165572
		Heart	GOTERM_MF_DIRECT	GO:0050661~NADP binding	22	0.386983	2.42202e-06	G6PD, HIBADH, NOS3, GSR, FMO1, FMO2, FMO3, HMGCR, FMO4, PGD, FMO5, TM7SF2, DHFR, POR, NNT, DPYD, CAT, GAPDHS, NOS1, DHCR7, GAPDH, GLYR1	4694	32	18228	2.66974	0.00617397	0.000172031	0.000165572
		Heart	GOTERM_MF_DIRECT	GO:0004672~protein kinase activity	77	1.35444	2.70362e-06	NRK, ARAF, ILK, TESK2, BUB1B, MYLK, IKBKB, RASSF2, CCND1, CHEK2, CDK20, NEK1, PDK3, NEK2, RIOK2, IKBKE, MAP3K4, PDK2, SCYL2, PDK1, SCYL1, MAP3K5, MAP4K1, CDKL5, KSR1, CHUK, MINK1, HUNK, CASK, CSNK1D, PRKAB1, GAK, MYO3B, PDIK1L, MAK, KIT, MYO3A, BMP2K, RAF1, GUCY2C, PXK, RNASEL, PRKAA2, NPR1, ROCK2, PKMYT1, CAMKK2, STK3, GRK3, STK33, GRK2, IRAK1, RPS6KC1, GRK4, RIPK1, MARK4, BUB1, MAP3K2, SRPK2, N…	4694	184	18228	1.62506	0.00688931	0.000186842	0.000179827
		Heart	GOTERM_MF_DIRECT	GO:0003774~motor activity	20	0.351803	3.48806e-06	MYO10, MYO5A, MYO7A, MYO19, MYO9A, MYO1D, MYO1E, MYH1, MYH2, MYO1B, MYO1C, MYO3B, MYO5B, MYO6, MYO18A, MYH11, MYH4, MYH10, MYO1G, MYH7	4694	28	18228	2.77375	0.00887933	0.00023471	0.000225898
		Heart	GOTERM_MF_DIRECT	GO:0071949~FAD binding	26	0.457344	3.73485e-06	ERO1A, MTRR, KDM1B, DDO, GULO, CYB5R4, CYB5R3, AIFM1, MICAL1, AOX2, LDHD, AOX1, D2HGDH, QSOX1, MTHFR, DHCR24, KMO, COQ6, SQLE, DAO, ACOX2, ACOX1, CRY2, AGPS, ACOX3, PCYOX1	4694	42	18228	2.40392	0.00950457	0.000244872	0.000235679
		Heart	GOTERM_MF_DIRECT	GO:0042393~histone binding	64	1.12577	4.48163e-06	KDM5B, KDM1B, RSF1, HMGB1, NOC2L, IPO7, PHF6, SART3, SCML1, KAT5, CTSL, SCMH1, DPF2, KAT7, JAK2, SAMD13, SAMD11, RAG1, PRMT6, BCAS3, SMARCC1, SMARCC2, DTX3L, PRKCB, BAZ1B, SIRT1, DNAJC2, KAT6B, GRWD1, ASF1A, GLYR1, L3MBTL1, KMT2D, L3MBTL2, KMT2C, LEF1, RNF8, SPTY2D1, SUPT6H, SBNO1, RBBP4, APBB1, RBBP7, RNF20, BRPF1, PHF10, STAT1, SMARCA5, NAP1L1, DEK, SSRP1, PHC3, SMARCA2, NAP1L4, SMARCA4, HINFP,…	4694	147	18228	1.69067	0.0113941	0.000286488	0.000275732
		Heart	GOTERM_MF_DIRECT	GO:0000977~RNA polymerase II regulatory region sequence-specific DNA binding	21	2.53623	9.50742e-06	ZNF177, ZNF550, ZNF19, ZBTB8A, ZBTB46, ZFP3, ZFP2, ZNF180, ZNF705A, VEZF1, ZNF25, ZNF75A, TRPS1, ZNF329, ZNF614, ZNF436, ZNF248, ZNF621, ZNF555, ZNF146, ZNF596	643	186	18228	3.20062	0.00444908	0.000297265	0.000282687
		Heart	GOTERM_MF_DIRECT	GO:0017124~SH3 domain binding	37	0.650836	8.54961e-06	KHDRBS1, PTPN22, CBLB, MYPN, CASP9, FUT8, GJA1, SH3BGRL, MICAL1, DPYSL3, ABL1, MVB12A, SIRPA, SH3BGRL2, OSTF1, AFAP1L2, SGIP1, LANCL1, HIP1R, ADAM10, AFAP1, SYNJ2, QKI, CD2AP, DNM2, ENAH, RUFY1, ADAM17, ARHGAP31, ABI2, ABI1, RUFY2, ADAM9, ELMO2, HCLS1, CRK, CRB3	4694	72	18228	1.99556	0.0216242	0.000533204	0.000513185
		Heart	GOTERM_MF_DIRECT	GO:0034450~ubiquitin-ubiquitin ligase activity	5	0.603865	9.53012e-05	UBOX5, UBR5, UBE4A, UBE4B, UBE2K	643	8	18228	17.7177	0.0437141	0.00279352	0.00265652
		Kidney	GOTERM_BP_DIRECT	GO:0006357~regulation of transcription from RNA polymerase II promoter	189	13.9175	1.27455e-22	ZNF177, ZNF175, ZNF692, ZNF570, ZBTB24, ZNF292, ZBTB20, SPIB, ZNF609, ZNF608, ZFP30, ZMIZ1, ZNF606, ZNF605, ZXDB, ZMIZ2, ZNF329, ZNF449, ZNF689, SUPT20H, ZNF567, ZNF565, ZNF322, SOX5, ZNF287, ZNF18, ZBTB39, ZNF19, ZNF283, SP110, ZFP3, ZBTB37, ZFP2, ZBTB32, SOX13, ZNF705A, ZBTB34, ZNF12, ZBTB33, ZNF16, WDR77, TBL1XR1, ZNF438, ZNF317, ZNF711, ZNF677, TOX, ZNF555, ZNF311, ZNF674, ZNF432, ZSCAN29, ZN…	1155	1324	16614	2.05336	3.54963e-19	3.54836e-19	3.52159e-19
		Kidney	GOTERM_BP_DIRECT	GO:0016579~protein deubiquitination	32	2.35641	1.7227e-17	USP13, USP14, USP37, USP15, WDR48, USP38, USP54, USP10, USP32, USP11, USP12, USP34, TNFAIP3, USP1, USP50, USP30, USP46, USP47, USP25, USP8, USP48, USP5, USP20, USP42, USP4, USP9X, USP43, USP3, USP2, USP45, USP28, USP40	1155	73	16614	6.3055	4.79771e-14	2.39799e-14	2.37991e-14
		Kidney	GOTERM_BP_DIRECT	GO:0006511~ubiquitin-dependent protein catabolic process	52	3.82916	4.97176e-15	USP37, USP38, USP32, USP34, UBE2D1, UBE3A, UBE2L6, UBE3B, UBE2L3, USP30, USP46, USP47, USP8, USP48, USP5, USP42, USP4, USP43, USP3, USP45, USP2, UBE4A, UBE4B, TRPC4AP, USP40, USP13, USP15, USP16, USP10, USP11, USP12, UBR4, UBD, TP53INP2, UBQLN1, USP1, USP50, UBQLN4, UBQLN3, UBQLN2, USP25, USP20, USP22, UBE2G1, WWP2, UBE2G2, USP28, UBQLNL, TOLLIP, TTC3, TRIP12, UBA1	1155	216	16614	3.46291	1.39139e-11	4.61379e-12	4.57899e-12
		Kidney	GOTERM_BP_DIRECT	GO:0006886~intracellular protein transport	56	4.12371	1.20328e-13	USP6NL, VPS29, TBC1D10C, TOM1, TLK1, TMED2, VPS35, TMED1, TMED7, VPS39, TMED5, YWHAH, TMED4, TRIM23, WLS, VPS18, TMED9, TICAM2, STX7, TBC1D2B, SYTL3, SYTL2, TOM1L1, STX1B, TOM1L2, TBC1D4, TBC1D25, STX1A, STX12, TBC1D9B, TMED10, STXBP3, STX16, STXBP1, USO1, STXBP2, STX18, VPS26A, VPS26B, VTI1A, STX6, VPS11, TBC1D14, STX4, TBC1D17, STX2, TBC1D15, TBC1D16, TBC1D8B, XPO7, WDR11, TBCK, XPOT, VPS41, VI…	1155	264	16614	3.05124	3.3517e-10	8.37483e-11	8.31166e-11
		Kidney	GOTERM_BP_DIRECT	GO:0006355~regulation of transcription, DNA-templated	77	5.6701	1.56986e-13	ZNF177, TRRAP, ZMYND8, WWC2, ZNF45, UBE2L3, ZNF280B, ZNF527, SPIN1, ZNF845, ZNF567, TLE4, TLE3, ZNF484, TLE2, ZNF19, TLE1, ZBTB38, TFB2M, ZNF12, ZNF75D, ZFY, ZFX, TFDP2, THAP7, SUB1, TFEC, ZNF713, TESMIN, ZNF677, ZNF555, ZNF235, VGLL4, ZNF674, ZNF432, ZNF596, USP13, ZNF274, ZNF470, SRRT, ZNF3, SPTY2D1, ZNF8, ZBTB4, TAF5L, ZFP57, ZNF507, ZNF624, ZNF502, ZNF226, ZNF621, ZNF862, ZNF268, ZNF420, ZNF1…	1155	444	16614	2.49459	4.37205e-10	8.74097e-11	8.67504e-11
		Kidney	GOTERM_BP_DIRECT	GO:0051301~cell division	97	1.71378	4.17065e-10	MAP10, RB1, ANKLE2, CCNT1, SMC3, CCAR1, PPP1CB, PPP1CC, CCND3, CDC23, MAEA, CCND2, CCND1, CDC27, OIP5, KMT5A, ANAPC7, IST1, KNL1, CDC40, CDC25A, CDC25B, SGO2, CCNE2, KATNAL1, PARD3, ANAPC4, ANAPC5, ANAPC1, ARL8B, ANAPC2, SEH1L, CDCA2, ANAPC16, CDCA5, NCAPG, CDCA8, KLHL13, BRCC3, PDS5B, PDS5A, SKA3, ARPP19, NCAPH, SKA2, DSN1, CCNB1, RAD21, MCMBP, KLHL21, KLHL22, CDC7, NDC80, CDK2, CDC16, CDK1, CLT…	4971	186	16614	1.74297	3.08294e-06	3.08252e-06	3.07377e-06
		Kidney	GOTERM_BP_DIRECT	GO:0006897~endocytosis	73	1.28975	4.46322e-09	LGALS3BP, ITSN2, DENND1C, APP, DENND1B, LRRK2, ITSN1, INPPL1, SNX10, MIA3, PIK3C2A, FNBP1L, CLINT1, LOXL2, MRC2, EEA1, GHR, RABGEF1, DPYSL2, ANXA6, ENPP2, OLR1, DNM1L, AP2M1, CSNK1G3, RALBP1, SCARA5, FNBP1, EPS15L1, DNM1, DNM2, EPN2, EPN3, DNM3, RABEP1, HEATR5A, RABEP2, PIK3C3, ENTHD1, PLA2R1, CSNK1G2, CSNK1G1, BECN1, RAB1A, RAB5B, LRP5, C9ORF72, LRP6, NCKIPSD, CDC42, AP3M2, AP3M1, SNX2, MYO6, SN…	4971	133	16614	1.83443	3.29915e-05	1.64938e-05	1.6447e-05
		Kidney	GOTERM_BP_DIRECT	GO:0015031~protein transport	126	2.22615	8.08456e-09	GOLT1B, NUP188, PHAX, SCAMP5, SCAMP4, RABGEF1, ARL6IP5, SEC62, NSF, CADPS2, ATG3, COG8, COG5, IST1, COG4, ARRDC2, ATG9A, ARRDC3, COG2, COG1, ACTN4, SCAMP1, AP5B1, SCAMP2, RUFY1, NUP93, HGS, KDELR2, NUP98, KIF20A, ARL8B, ENY2, CALCRL, SEH1L, NMD3, PSEN1, LIN7C, MTM1, SNX3, SNX4, AP5M1, NUP85, MYO6, RAB6B, RAB11FIP5, RAB4B, CAV1, SNF8, DNAJC14, HOOK3, KLHL20, COL1A1, ARHGAP33, EHD3, NASP, CHMP2B, P…	4971	270	16614	1.55969	5.97593e-05	1.99177e-05	1.98611e-05
		Kidney	GOTERM_BP_DIRECT	GO:0000209~protein polyubiquitination	31	2.28277	2.32853e-08	UBE3D, TNKS, UBE2D1, UBE2L6, UBE3B, UBE2L3, UBE2J1, TNKS2, UBE2Q2, TRIM5, TRIM2, TMEM129, UBR5, SPOP, TRIM27, UBE2B, WWP1, UBE4B, WWP2, UBE2G1, UBE2G2, TOPORS, UBE2W, UBOX5, UBE2N, UBE2V2, TRIP12, TRIM38, UBE2V1, UBE2K, TRIM34	1155	140	16614	3.18512	6.48475e-05	1.08044e-05	1.07229e-05
		Kidney	GOTERM_BP_DIRECT	GO:0006914~autophagy	21	1.54639	3.31047e-08	USP13, TIGAR, VCP, USP10, TRAPPC4, VPS13A, WIPI1, UMOD, WIPI2, VMP1, TMEM59, TM9SF1, VPS51, TRIM5, TOLLIP, VPS11, VTI1A, UBQLN1, TMEM39A, TMBIM6, VPS39	1155	70	16614	4.31532	9.21924e-05	1.31662e-05	1.30669e-05
		Kidney	GOTERM_BP_DIRECT	GO:0006635~fatty acid beta-oxidation	31	0.547703	1.34487e-08	ABCD4, ABCD2, ECHS1, ACAA2, ABCD3, HSD17B4, CROT, HSD17B10, ACAT2, ACAT1, SCP2, CPT2, AUH, ACADM, ACAA1, ABCD1, DECR1, CPT1A, CPT1B, HADHB, HADHA, PEX7, SLC25A17, ACOX2, EHHADH, PEX5, ECHDC1, ECHDC2, SLC27A2, PPARD	4971	41	16614	2.52702	9.94079e-05	2.48498e-05	2.47792e-05
		Kidney	GOTERM_BP_DIRECT	GO:0000278~mitotic cell cycle	23	1.69367	1.85311e-07	USP16, TUBGCP2, TUBB, XRCC2, USP3, TBCD, TUBE1, TUBG2, TUBG1, TUBB4A, TUBA4A, WAPL, TUBA1C, TUBA1B, WEE1, TUBB6, TUBA1A, TADA2A, TADA3, TUBGCP5, TUBGCP6, TUBGCP3, TUBA8	1155	91	16614	3.63562	0.000515958	6.44883e-05	6.40018e-05
		Kidney	GOTERM_BP_DIRECT	GO:0000226~microtubule cytoskeleton organization	26	1.91458	2.11922e-07	ULK4, SPATA7, TTBK2, TUBA1C, TUBA1B, TUBB6, TUBA1A, SS18, TUBB, TBCD, TUBE1, TUBG2, TUBG1, TUBB4A, TUBA4A, TTLL7, TTLL6, WEE1, TTLL5, TTLL1, TACC3, TACC1, TTLL11, TACC2, VAMP4, TUBA8	1155	114	16614	3.28066	0.000590029	6.55546e-05	6.50601e-05
		Kidney	GOTERM_BP_DIRECT	GO:0048015~phosphatidylinositol-mediated signaling	27	0.477032	4.72173e-07	CSF1R, PTAFR, PIK3CD, PIK3CB, PIK3C2A, PIK3CG, IGF1R, PLCZ1, INPP5F, PLCE1, CA8, PDGFRB, PDGFRA, PLCL1, PLCL2, PLCB4, PIK3CA, PI4KA, PIK3C3, PI4KB, EZR, PLCD3, PLCB1, OGT, PLCD4, PLCD1, EXOC1	4971	37	16614	2.43889	0.00348422	0.000692137	0.00069017
		Kidney	GOTERM_BP_DIRECT	GO:0042147~retrograde transport, endosome to Golgi	18	1.32548	1.39547e-06	SPAG9, TMEM87A, VPS29, TMEM87B, VPS26A, VPS26B, VPS51, VPS50, VPS52, TBC1D10C, VTI1A, STX6, UBE2O, VPS35, TBC1D23, TRIM27, TBC1D17, VAMP3	1155	65	16614	3.98338	0.00387885	0.000388499	0.000385569
		Kidney	GOTERM_BP_DIRECT	GO:0050790~regulation of catalytic activity	60	1.06007	5.61875e-07	GDI1, NCF2, GDI2, CCNC, ARHGEF10L, ARHGAP36, PRKAG3, RGS4, RABGEF1, PPP2R1A, PPP2R5E, PSMD2, ARHGDIA, RAC2, CAPN3, FBXO8, CTSB, AGFG1, HSP90AA1, PARP1, IGFBP3, ELMOD3, RAB3IL1, AP3B1, ARFGAP3, GTF2F1, PRKAB1, ARFGAP2, DPM2, ARHGAP10, DPM3, ARHGEF9, RABEP2, DAD1, RGN, PLCB1, BECN1, SEC23A, RNF180, MAT2B, BRCC3, HIF1A, RIC8A, RANBP3L, PRKAR2B, SEC23B, SLAMF1, EIF2B2, RANBP3, CCZ1, ELP3, GDAP2, RCAN…	4971	113	16614	1.77461	0.00414477	0.000692137	0.00069017
		Kidney	GOTERM_BP_DIRECT	GO:0006906~vesicle fusion	13	0.95729	2.22071e-06	STX12, SYT4, STX16, STX7, STX1B, VAMP7, STX6, VAMP1, STX4, STX2, VAMP2, STX1A, VAMP3	1155	35	16614	5.34278	0.0061656	0.000562042	0.000557802
		Kidney	GOTERM_BP_DIRECT	GO:0006888~ER to Golgi vesicle-mediated transport	22	1.62003	2.90032e-06	TMED9, TMED10, TICAM2, TRAPPC4, USO1, TRAPPC8, YIF1A, SPAST, VAMP7, TFG, ZW10, TRAPPC12, YIPF6, VTI1A, TRIP11, TMED2, TRAPPC11, TMED1, WHAMM, TMED7, TMED5, TMED4	1155	98	16614	3.22915	0.00804488	0.000672875	0.000667799
		Kidney	GOTERM_BP_DIRECT	GO:0006606~protein import into nucleus	44	0.777385	4.60492e-06	IPO13, CDKN1A, IPO11, NUP107, NUP188, CSE1L, LRRK2, PIK3R1, PTTG1IP, NXT2, ING1, PHB2, IPO7, ELAVL1, IPO4, ABRA, IPO5, EIF4ENIF1, IPO8, IPO9, NUP85, LMNA, FAM53C, FAM53B, AKT1, NUP88, KPNA3, APPL2, KPNA1, APPL1, NUP214, MED1, AKIRIN2, NUP153, RANBP6, PML, NUP93, NFKBIA, POM121L2, POLA2, NUP50, CRY2, KPNB1, RAN	4971	79	16614	1.86147	0.0334668	0.00486214	0.00484833
		Kidney	GOTERM_BP_DIRECT	GO:0070536~protein K63-linked deubiquitination	10	0.736377	1.22292e-05	USP13, USP25, USP8, ZRANB1, USP20, STAMBPL1, USP50, SPATA2, TNFAIP3, STAMBP	1155	23	16614	6.25409	0.0334851	0.00243186	0.00241352
		Kidney	GOTERM_BP_DIRECT	GO:0071108~protein K48-linked deubiquitination	10	0.736377	1.22292e-05	USP13, VCPIP1, USP25, USP8, USP37, USP5, USP20, USP34, USP50, TNFAIP3	1155	23	16614	6.25409	0.0334851	0.00243186	0.00241352
		Kidney	GOTERM_BP_DIRECT	GO:0016192~vesicle-mediated transport	29	2.13549	1.46519e-05	STXBP3, STXBP1, STXBP2, VPS11, VTI1A, TRAPPC11, STX4, STX2, TRIM23, SPAG9, SYT5, TBC1D8B, SYT4, VPS18, YIPF1, SYT1, YIPF2, STX7, YIPF5, SYT15, SYT9, SYT7, VAMP7, TBC1D4, SYT12, VAMP1, VPS45, STX1A, VAMP3	1155	169	16614	2.46833	0.0399845	0.00271939	0.00269888
		Kidney	GOTERM_BP_DIRECT	GO:0006417~regulation of translation	30	0.530035	6.20202e-06	HBS1L, APP, PIWIL1, RPL10, RBM8A, DDX25, RBM4B, NOLC1, CASC3, FXR1, RACK1, AKT1, PELO, EIF4E, GCN1, EIF2A, PTCD3, CNOT10, S100B, QKI, IMPACT, DNAJC1, AGO3, RPS6KB1, CNOT1, GEMIN5, MAPKAPK5, ACO1, GAPDH, KBTBD8	4971	47	16614	2.13331	0.0448104	0.00548257	0.005467
		Kidney	GOTERM_BP_DIRECT	GO:0008360~regulation of cell shape	62	1.09541	6.67611e-06	CYFIP1, SH3KBP1, F11R, RND3, EPS8, PALM, KDR, RAC2, PLXNC1, BVES, ANXA1, DAPK3, RHOG, PRPF40A, ARAP1, RHOF, F2, RHOA, ERMN, CDC42EP4, KIT, MYH9, CDC42EP1, PLEKHO1, PHIP, PKHD1L1, EZR, ALDOA, CRK, CDC42SE1, CSF1R, PALM2, HPN, LPAR1, RHOBTB3, ARHGAP18, ARHGAP15, RHOBTB1, MYL12B, RHOBTB2, SLC9A3R1, PALMD, PTK2B, MYH10, SEMA4A, SEMA4D, MYO10, RDX, FN1, MSN, BAIAP2, PTK2, FMNL3, MKLN1, DLG1, FMNL2, FE…	4971	125	16614	1.65772	0.0481521	0.00548257	0.005467
		Kidney	GOTERM_CC_DIRECT	GO:0005829~cytosol	1489	21.8021	2.06281e-108	ARAF, LIPA, LIPE, ALKBH5, AKT2, DPYSL2, GPBP1, DPYSL3, AKT1, BBX, MEF2A, ATG3, GABARAPL1, SDS, RBFOX2, EML1, SND1, CD2AP, BCR, RUFY1, MTHFD1, RUFY3, PSME3, CLNS1A, DDIT4, PSME4, OPTN, SKAP2, SLBP, CDCA2, ABCB6, SHMT2, ABCB4, FLII, SHMT1, AGAP2, COPS7A, PLA2G6, OAZ1, NCAPH, GIGYF2, HSPH1, RNF216, MYO6, MOV10L1, PIP5K1B, PIP5K1C, LTA4H, CTC1, GSTM1, JUP, LRBA, PMM2, NR2F2, SNF8, ERLIN2, FLI1, MOV10…	5194	2892	20519	1.68566	2.54138e-105	2.54138e-105	2.27528e-105
		Kidney	GOTERM_CC_DIRECT	GO:0005737~cytoplasm	1670	24.4346	1.85044e-65	NUP107, PTPDC1, MYLK, LIPE, ENDOV, SAMD14, LSM12, SCP2, PPP4R2, DPYSL5, AKT2, DPYSL2, DPYSL3, AKT1, PRKACB, MEF2C, SDS, RBFOX2, FNBP1, FRS2, DICER1, PRKAB1, SND1, EML3, EML4, RUFY1, ACE2, DDX39A, DDX39B, PRKAR1A, RUFY3, PSME3, FEZ1, DDIT4, RUFY2, FEZ2, PADI4, CYP2E1, OPTN, SKAP2, IDO1, SLBP, MTMR3, SHMT2, FLII, SHMT1, HPN, ACTL7B, NCAPG, COPS7B, COPS7A, IQGAP1, MTMR4, IQGAP2, IQGAP3, OAZ1, NCAPH,…	5194	3786	20519	1.4431	2.27974e-62	1.13987e-62	1.02052e-62
		Kidney	GOTERM_CC_DIRECT	GO:0005654~nucleoplasm	1025	14.523	4.14505e-45	ATF1, SLA2, LIPA, PTPDC1, SCP2, PPP4R2, AKT2, AKT1, BBX, MEF2A, RBFOX2, SECISBP2, DNTTIP2, EWSR1, PSME3, PSME4, CGGBP1, SKAP2, SLBP, CDCA2, ABCB6, ABCB4, FLII, SHMT1, MYNN, AGAP2, GATA6, CDCA8, COPS7B, COPS7A, ABCB8, NCAPH, HSPH1, GRPEL1, RNF216, EPB41L2, PIP5K1C, LTA4H, ATRIP, CTC1, NGFR, NR2F2, SNF8, BTBD10, PBX1, MLLT10, AGO3, NAPEPLD, SFXN4, FERMT2, EFCAB6, CTCF, LRRC32, JPH1, LITAF, CASP14, …	5194	2146	20519	1.5132	5.10671e-42	1.70224e-42	1.524e-42
		Kidney	GOTERM_CC_DIRECT	GO:0005634~nucleus	1616	29.7496	1.23877e-31	ZNF175, TRRAP, ZNF292, TESK2, SPIB, ZXDB, VPS36, TSPYL2, ZNF287, ZNF18, ZNF19, TSPYL1, ZNF283, STARD9, SOX13, WDR76, WDR77, ZC3H11A, TYRO3, TSPYL4, ZSCAN29, ZNF276, URI1, ZBTB8A, ZNF274, XPC, ZNF23, ZNF26, ZSCAN10, ZSCAN12, ZNF148, ZNF268, ZSCAN16, ZNF146, ZNF143, ZNF142, ZNF383, TIPARP, THAP12, TEX35, TRIP4, ZNF34, TADA2A, TDP1, ZNF135, ZNF132, ZNF131, WDR48, SRP54, TCF21, ZNF45, TCTN3, ZNF280B,…	5194	3985	20519	1.7037	6.62743e-29	6.62743e-29	6.25579e-29
		Kidney	GOTERM_CC_DIRECT	GO:0005813~centrosome	217	3.83392	8.47613e-28	MAP10, HNRNPU, PHAX, CSPP1, CDC27, PCLAF, DPF2, RTTN, KIFAP3, PRKACB, CDK5RAP3, MTUS2, IFT80, CSNK1D, NUP93, DYNC1LI1, DYNC1LI2, IFT88, KATNAL1, PRKAR1A, CEP57L1, IFT81, FEZ1, AKAP9, CCDC81, ATP6V0D1, OBSL1, CALM, CEP85L, FBF1, SLAIN2, SKA3, PKHD1, DYNC2LI1, PRKAR2B, PRKAR2A, CEP70, CEP72, CEP76, PLK4, PLK5, PLK2, PLK1, CCDC88B, CCDC88A, CYLD, ARL2BP, CDC16, CCDC88C, MKS1, ATM, CEP85, RAD18, CEP8…	5194	439	20519	1.95276	1.04426e-24	2.61065e-25	2.33729e-25
		Kidney	GOTERM_CC_DIRECT	GO:0005739~mitochondrion	384	6.78445	4.72444e-27	DMGDH, ISCA1, OSGEPL1, CLPB, GLDC, ACSM1, ECI2, ARAF, DCAF8, ABAT, MTFR1L, PHB2, IFIT3, ELK3, LIPE, GJA1, SCP2, CDK5RAP1, PDK4, PDK3, AKT1, CPNE3, ACAD11, GLUL, FBXO7, ACAD10, PDK2, PDK1, MCCC2, GSTK1, PDHX, GABARAPL1, CPT1A, SDS, RSAD2, ACSL1, PRKCE, ECH1, RSAD1, MCCC1, MTUS1, ACSL5, ACSL4, HOGA1, CPT1B, ATG13, GCAT, PISD, CYP27A1, LARS2, PPA2, PDE12, MTHFD2, FDX1, DDIT4, GUF1, LAP3, ALDH7A1, LI…	5194	937	20519	1.619	5.82051e-24	1.1641e-24	1.04221e-24
		Kidney	GOTERM_CC_DIRECT	GO:0005794~Golgi apparatus	388	5.40636	7.66964e-21	APP, EHF, CHIC2, GORAB, PITPNB, GCC2, GCC1, SLA2, PWP1, NDST2, GOLGA3, GOLGA4, ALKBH5, RASSF2, RUSC1, CHEK2, GOLGA1, KDR, KIFAP3, PAQR8, CUBN, GABARAPL1, RSAD2, ENTPD4, GLCE, SACM1L, PRKCE, SLC35C2, ENTPD6, PAQR3, AP1B1, MTUS1, COG1, CSNK1D, AP1AR, ACSL3, FNDC3A, RNF128, FEZ1, KIF20A, PLPP3, OBSL1, OPTN, PDXDC1, ABCB6, MAPKAP1, MTTP, GIGYF2, APH1A, PKHD1, SNX1, NCSTN, PRRC1, PDCD10, MYO6, DYM, CD…	5194	755	20519	1.60114	9.449e-18	1.57483e-18	1.40994e-18
		Kidney	GOTERM_CC_DIRECT	GO:0016020~membrane	327	5.77739	2.59422e-19	GLTP, PI4K2B, HPSE2, PKD2L2, CYB5D2, ACTB, LIPE, DPYSL2, ARL6IP5, DAG1, DIP2A, SEC62, GABARAPL1, ENTPD1, ACSL1, PRKCB, COG5, ENTPD4, BROX, ENTPD5, IL1R2, ENTPD6, ACSL6, COG2, ACSL5, COG1, ACSL4, ACSL3, HSPG2, BCR, CYP27A1, PRKD3, PRKD1, PLPP3, MACF1, MTMR3, RRAD, CFI, HPN, MTMR4, GIGYF2, FXR1, NEU3, ABR, AP5M1, RNF215, PDGFD, INPP5D, NEU1, INPP5K, RAB11FIP5, BBS2, ACE, CYP4F2, LRBA, EDEM2, EXOC6B…	5194	837	20519	1.54339	3.19607e-16	4.56582e-17	4.08774e-17
		Kidney	GOTERM_CC_DIRECT	GO:0030496~midbody	84	1.4841	1.11576e-17	MAP10, CEP126, CLIC4, GDI1, MTCL1, CTNND1, SLC2A1, HNRNPU, KEAP1, PIK3CB, PPP1CC, ALKBH4, RASGEF1B, RACK1, NEK2, CEP55, RAB8A, SH3GLB1, NUDC, IST1, ANXA11, RHOA, SIRT2, GEM, EML3, DNM2, EML4, ASPM, PSRC1, KATNAL1, MAK, EXOC3, PIK3C3, BIRC6, MAPRE3, LAP3, KIF20A, ARL8B, RALB, CTDP1, DCTN3, GNAI3, RNF8, CDCA8, KLHL13, IQGAP1, GNAI1, HSP90B1, CENPC, GNAI2, CDC42, PGRMC1, RACGAP1, MICAL1, RAD21, KATN…	5194	140	20519	2.37031	1.37462e-14	1.71827e-15	1.53835e-15
		Kidney	GOTERM_CC_DIRECT	GO:0048471~perinuclear region of cytoplasm	192	3.39223	6.91563e-16	ANKRD13C, RAB3B, CYFIP2, CYFIP1, APP, CCNT2, CSF1, RAB3D, MLC1, BUB1B, PARK7, CASC3, CLU, LAMP1, CAPN6, GOLGA1, PCLAF, ENPP3, ANKRD13A, SH3GL2, FBXW7, MAP1S, PRKCE, ANGEL1, PRKCD, APLP1, PTOV1, CSNK1D, ACTN4, ACSL3, DICER1, GTPBP4, SHTN1, RNF128, PPIB, EZR, OBSL1, OPTN, DDX4, BRI3, ITPR1, PSEN2, MTMR9, SLC1A3, PSEN1, NDRG2, NDRG1, CORO1B, HSP90B1, RASGRP3, PKHD1, FXR1, SLC9A3R1, PRDX5, CYB5R4, RA…	5194	449	20519	1.68931	8.20677e-13	8.52005e-14	7.62794e-14
		Kidney	GOTERM_CC_DIRECT	GO:0005759~mitochondrial matrix	90	1.59011	8.61675e-15	DMGDH, GFM1, ALAS1, ACSM3, ACSM1, LRRK2, NDUFA10, ABAT, ETFA, OGDHL, PARK7, ACSM2B, CCAR2, ALDH2, ACADL, DBT, FPGS, LONP1, PDK4, PDK3, MTERF1, PMPCA, DLAT, ACADM, PDK2, PDK1, METTL17, RARS2, MCCC2, PDHX, DIMT1, MARS2, NSUN3, MCCC1, DARS2, SIRT5, CLPX, COASY, SIRT3, PCCA, SDHAF2, SDHAF3, PDE12, IVD, PCCB, FDX1, RPUSD3, PPIF, GUF1, CASQ1, GCDH, ACSS3, ECHS1, OAT, SHMT2, AK3, DLST, AK4, MTIF2, PPM1K…	5194	167	20519	2.12902	1.06688e-11	9.65076e-13	8.64025e-13
		Kidney	GOTERM_CC_DIRECT	GO:0005874~microtubule	108	1.90813	2.72668e-13	KIF5C, CSPP1, KIF5B, DPYSL2, KIF5A, NUSAP1, KIF21A, CDK5RAP3, GABARAPL1, MAP1S, EML4, SHTN1, DYNC1LI1, CLIP1, DYNC1LI2, KATNAL1, KIF16B, MAP1B, MAP1A, KIF20A, FKBP4, KIF20B, MACF1, AKNA, IQGAP1, KLC1, NDRG1, CAMSAP1, DYNC2LI1, KLC4, HSPH1, KLC2, KIF3A, DPP9, MAP2, MAP4, DNAH12, DNAH11, DNAH17, ODF2, HOOK3, CCT6A, DLG1, KIF18A, HOOK2, HOOK1, MAP3K11, CEP57, KIF15, MAP1LC3B, KIF19, KIF1B, KIF1A, DN…	5194	224	20519	1.90471	3.3593e-10	2.79939e-11	2.50627e-11
		Kidney	GOTERM_CC_DIRECT	GO:0005783~endoplasmic reticulum	336	4.54064	1.0557e-12	AHCYL2, ANKLE2, LPGAT1, KEAP1, MLC1, EMC10, CYB5D2, IFIT2, GJA1, NSDHL, SCP2, KDR, PIP4K2C, KIFAP3, SEC62, GLUL, CUBN, GABARAPL1, RSAD2, ACSL1, ENTPD5, SACM1L, PRKCE, PRKCD, ACSL6, ACSL5, ACSL4, ACSL3, ALG1, CPED1, RNF128, PNLDC1, KDELR2, PDXDC1, FUT10, MTTP, MTMR9, HACD3, HACD2, GIGYF2, PGS1, APH1A, PKHD1, CYB5R4, SGPL1, NCSTN, CYB5R3, APH1B, SERPINH1, INPP5K, HMOX1, APOD, ARSG, PROM1, PCK1, B3G…	5194	686	20519	1.48001	1.30064e-09	1.00047e-10	8.95717e-11
		Kidney	GOTERM_CC_DIRECT	GO:0016607~nuclear speck	144	2.54417	2.11798e-12	MAML2, EIF4A3, JADE1, GPATCH2, INPPL1, HNRNPU, CWC25, SMC5, CASC3, NR3C1, SMC4, EFTUD2, PPP1CC, PNN, ALKBH5, NAMPT, OIP5, CCNL1, PSKH1, DDX17, FNBP4, PNISR, IK, MEF2C, SLC34A1, DNAAF1, METTL3, PPP4R3A, PRPF4B, PPP4R3B, GCAT, CDC40, PIAS1, RUFY1, ATXN2L, PRPF4, DDX39A, PRPF6, DDX39B, PRPF3, PSME4, CD2BP2, PPIG, RAF1, CBLL1, FTO, RBM8A, EPAS1, ARHGAP18, FOXO4, HIF1A, PCBP1, CMYA5, DHX36, PACSIN2, E…	5194	335	20519	1.69813	2.60934e-09	1.86382e-10	1.66866e-10
		Kidney	GOTERM_CC_DIRECT	GO:0000139~Golgi membrane	137	2.42049	2.70308e-12	GALNT11, ATP8A2, GALNT13, GOLT1B, CLSTN2, PGAP2, GALNT16, CLSTN3, GALNT15, PITPNB, CLSTN1, GOLIM4, MANEA, GBA2, SCAMP5, NDST2, GOLGA5, CHP1, CLCC1, SH3GLB1, RAB2A, RAB2B, COG8, COG5, COG4, GLCE, SACM1L, ATG9A, GOLPH3L, ADAM10, CSNK1D, MR1, KDELR2, PLPP3, HPD, BLZF1, RNF121, RTN3, COPB2, COPA, FUT10, COPB1, PSEN2, PSEN1, PLD3, GLG1, SCFD1, MAN2A2, CHST12, PDCD10, CHST10, INPP5E, RAB6A, RAB6B, B3GA…	5194	315	20519	1.71816	3.33017e-09	2.22013e-10	1.98766e-10
		Kidney	GOTERM_CC_DIRECT	GO:0032991~macromolecular complex	139	2.45583	1.06249e-11	GOLT1B, CLSTN3, FRMPD1, ABAT, NR3C1, F11R, PHB2, ACTB, IPO4, CNST, RASSF2, SCP2, FAM186B, AKT2, GRB10, CAPN3, AKT1, NEK2, CEP97, CDK5RAP3, RNF111, SH3GLB1, MEF2C, MREG, MITF, RUNX1, BCR, GRWD1, PADI4, PPIB, EZR, ASF1A, KPNB1, KMT2E, KHDRBS1, BLM, PXK, MAGED1, NPR3, PEX11B, MTMR9, FOXO3, GIGYF2, HSP90B1, RAD51AP1, C3, HSPH1, BTBD1, IRAK1, DPH1, MIER3, MIER2, ABL1, MBP, NAE1, CEP76, RBM10, SIGLEC15…	5194	326	20519	1.68442	1.30899e-08	8.18121e-10	7.32457e-10
		Kidney	GOTERM_CC_DIRECT	GO:0045121~membrane raft	71	1.25442	5.06275e-11	ITGB1, RET, APP, LRRK2, SLC2A1, MLC1, FAIM2, CBLB, PARK7, SLC2A4, HK1, IKBKB, GRIP1, LAMP1, PPP2R1B, SMPD1, HYAL2, KDR, CAPN2, DAG1, OLR1, CD36, MME, CYBB, EMP2, BACE1, LAT2, CLIP3, ADAM17, LCK, MYADM, PECAM1, BTK, IL6ST, PLPP3, ABCG2, AHNAK, PSEN2, SLC1A2, ATP1A4, FURIN, ATP1A1, PSEN1, CLN6, EGFR, SLC9A1, DPP4, PPP2CA, EFNB1, ADGRG1, GPC1, SERPINH1, S1PR1, PGK1, MAL2, CD14, GPM6B, ABCA1, PRNP, A…	5194	136	20519	2.0624	6.23731e-08	3.66901e-09	3.28483e-09
		Kidney	GOTERM_CC_DIRECT	GO:0005903~brush border	30	0.530035	1.82778e-10	ENPEP, FLII, SLC2A2, ADD3, AQP1, MYL12B, EPS8, PDZD3, CAPZB, DNM1L, PLS1, SLC34A3, ACTR3, CUBN, SLC34A2, ACTN3, MME, ACTN1, SLC34A1, PDZK1, MYO1D, MYO1E, MYO1B, MYO1C, SOAT2, CAPZA2, MYH9, ANKS4B, EZR, PLEC	5194	39	20519	3.03886	2.25182e-07	1.25101e-08	1.12002e-08
		Kidney	GOTERM_CC_DIRECT	GO:0016324~apical plasma membrane	105	1.85512	2.37412e-10	SLC4A2, AQP1, GJA1, CDH2, SLC39A8, ENPP3, ATP6V1E1, SLC16A3, IL6R, SLC39A4, SLC34A3, SLC34A2, CUBN, PRKCI, ABCG5, SLC6A19, SLC30A5, SLC34A1, ATP1B3, LMO7, PDZK1, ATP1B1, ACE2, ADAM17, PARD3, SCNN1B, SCNN1A, DPEP1, EZR, ATP6V0D2, PLPP1, ABCG2, ATP6V1A, ENPEP, ABCB4, SLC22A1, PSEN2, PSEN1, PLD1, AGER, SLC9A1, SLC9A3R2, DPP4, PKHD1, SLC9A3R1, PDZD3, ATP6V0A4, PROM1, SLC38A3, SLC10A2, FZD6, RDX, SLC4…	5194	236	20519	1.75765	2.92492e-07	1.53943e-08	1.37824e-08
		Kidney	GOTERM_CC_DIRECT	GO:0005789~endoplasmic reticulum membrane	198	3.49823	3.73106e-10	LPGAT1, PGAP2, PITPNB, RTCB, GBA2, NSDHL, CREB3L3, BSG, ARL6IP5, BCAP29, ALG9, RSAD2, SACM1L, CYP39A1, POR, SOAT1, SOAT2, KDELR2, CYP2E1, PLPP3, HPD, RNF121, RETSAT, ABCB6, SAR1B, FUT10, HPN, HACD2, PTDSS2, CYB5R3, HMOX1, FDFT1, SEC31A, NUS1, ICMT, FZD6, ERLIN1, ERLIN2, EXT2, CYP1A2, CALU, ATG2A, CALR, PIGN, MIA2, PIGZ, MIA3, PIGV, JPH1, CYB561D2, HERPUD1, ARV1, PCYT1A, SLC35G1, CYP7B1, CANX, SGK…	5194	527	20519	1.48426	4.59667e-07	2.29833e-08	2.05768e-08
		Kidney	GOTERM_CC_DIRECT	GO:0005764~lysosome	101	1.78445	5.343e-10	SCARB1, MLC1, IFI30, GJA1, CAPN2, PIP4K2A, AP5S1, CHID1, SLC11A1, ARRDC3, CYBB, PLA2G15, RRAGA, HGS, RRAGB, PLBD1, ARL8B, IFNAR1, ATP6V1A, CALCRL, GNS, C9ORF72, SNX1, NCSTN, AP5M1, SNX2, MAN2A2, PSAP, ARSK, NEU1, ARSG, CTSA, CD164, HSPA8, ACE, ANKRD27, ABCA5, FUCA1, GLMP, KLHL22, GGH, PRDX6, CHMP2B, PPT1, MAN2B1, CALR, FGFR3, LGMN, HEXB, GBE1, LRRK2, HEXA, CTSZ, CLTC, CTSS, SGSH, FYCO1, CTSO, CTS…	5194	227	20519	1.75772	6.58257e-07	3.13456e-08	2.80635e-08
		Kidney	GOTERM_CC_DIRECT	GO:0005925~focal adhesion	73	1.28975	2.24597e-09	ITGB1, BCAR3, MDC1, NRP1, ITGB5, SH3KBP1, ITGB3, ITGB2, ITGA2B, ILK, ACTB, ACTG1, DCAF6, LASP1, ANXA6, PPFIA1, DAG1, ITGB8, CPNE3, ITGAV, GIT1, DST, ACTN3, ACTN2, ACTN1, ITGA1, AFAP1, SHROOM4, SENP1, ENAH, ADAM17, PALLD, IRF2, MYH9, ITGA5, LCP1, MAPRE1, EZR, MAPRE2, EPHA2, PLEC, RALA, ABCB4, PXN, IQGAP1, LIMA1, FLRT3, INPP5E, ATP6V0A2, PTK2B, CLASP1, ARL14EP, GSN, CAV2, CAV1, RDX, MSN, PARVA, SOR…	5194	151	20519	1.90985	2.76703e-06	1.25774e-07	1.12605e-07
		Kidney	GOTERM_CC_DIRECT	GO:0042470~melanosome	44	0.777385	3.6898e-09	ITGB1, RAB1A, CD63, HSP90AB1, AHCY, CNP, CLTC, SLC1A4, ATP1A1, HSP90B1, LAMP1, ANXA6, CTSD, CCT4, CTSB, ATP6V0A1, PDIA3, HSPA8, HSP90AA1, MREG, ANKRD27, HSPA5, SERPINF1, HPS4, ANXA11, RAB27A, GGH, NAP1L1, ATP1B3, PDIA6, SND1, PDIA4, GCHFR, MMP14, FASN, SGSM2, CALU, ERP29, ATP6V1B2, P4HB, PPIB, SEC22B, RAB5A, RAN	5194	75	20519	2.31764	4.54582e-06	1.97645e-07	1.7695e-07
		Kidney	GOTERM_CC_DIRECT	GO:0031410~cytoplasmic vesicle	96	1.69611	6.61175e-09	DENND1C, DENND1B, PIGT, CALCOCO2, CTSZ, DYSF, MLC1, ARRB1, HTR2A, FNBP1L, ELAVL1, RND3, MAP1LC3B, GRM4, ADAMTS1, RUSC1, HYAL2, RAC2, MAN1A1, KIF1B, FAM3C, SNAP29, CEP290, AP2M1, SLC39A4, AGFG1, SH3GLB1, PDGFRB, CADPS2, SERPINA3-3, SLC30A9, SERPINA3-1, PDPK1, IST1, ARRDC2, ATP6AP2, RHOG, EMP2, ARAP1, RHOF, FAM91A1, RHOA, MPEG1, DNM1, DNM2, DNM3, ADGRF5, BTK, ATG4B, ITGA5, DNASE1, SERPINA3-8, SERPI…	5194	221	20519	1.71606	8.14565e-06	3.39403e-07	3.03865e-07
		Kidney	GOTERM_CC_DIRECT	GO:0030027~lamellipodium	65	1.14841	7.51686e-09	ITGB1, CYFIP1, INPPL1, PTPRM, ILK, ACTB, ACTG2, PPP1R9B, MYLK, CAPZB, CDH2, DPYSL3, DAG1, RAC2, PLCE1, ACTR3, DBNL, ACTN1, RHOA, ACTA2, SHTN1, ACTA1, CTTN, PIK3CA, PALLD, FSCN1, FSCN3, PABPC1, RAPGEF3, EPHA2, ARHGEF6, PLEKHH2, ROCK1, GDPD2, IQGAP2, CORO1B, CORO1C, DPP4, ABLIM1, SNX1, SNX2, ABLIM3, CTNNA1, PTK2B, PLCG1, APBB1, MYH10, GSN, MYO10, PARVA, ARPC5, PARVB, CDC42BPA, CCDC88A, ACTC1, ARPC2…	5194	132	20519	1.94533	9.26073e-06	3.70431e-07	3.31644e-07
		Kidney	GOTERM_CC_DIRECT	GO:0005730~nucleolus	296	4.08127	1.03259e-08	EIF4A2, RPL5, RPL3, GORAB, EIF4A3, RRP1, ADARB1, PWP2, PWP1, RRP8, GOLGA3, ENDOV, NUB1, KAT5, MYC, PDK3, CPNE3, CDK5RAP3, MED1, DDX18, SCAF11, METTL1, MAP1S, ACSL5, DNTTIP2, GTPBP4, JMJD6, EWSR1, GRWD1, SLBP, MEAF6, PRKDC, PRKRIP1, CDCA8, NOLC1, ABCB8, NMD3, RPAP2, CDKN2AIP, PDCD11, ERI1, DHX37, RRS1, DPH6, LYAR, KIAA0319L, N4BP1, NAA50, PLK4, ARL14EP, MAD2L1BP, RPS25, RAD17, INTS4, MAGED2, NOL11…	5194	656	20519	1.39111	1.27214e-05	4.89287e-07	4.38055e-07
		Kidney	GOTERM_CC_DIRECT	GO:0016323~basolateral plasma membrane	72	1.27208	1.21555e-08	B4GALT1, CD81, FRMPD2, SLC40A1, SLC2A1, MLC1, AQP4, IDE, SLC4A2, AQP1, DSTYK, ATP7B, HEPH, CDH2, BSG, LEPR, SLC39A8, ATP7A, SLC16A3, SLC13A3, ABCC1, ANXA1, ITGA3, ABCC5, CASK, ATP1B3, ATP1B1, SLC39A14, SLC9B2, SLC7A8, NUMB, SLC29A1, EZR, PLPP3, CDH16, CD44, ATP6V1B1, SLC29A2, SLC22A6, NDRG4, SLC22A5, HPGD, LRP1, SLC43A3, MTTP, SLC22A1, C5AR1, LPO, SLC3A2, NOD1, ATP1A1, LIN7C, SLC7A1, EGFR, ERBB4,…	5194	153	20519	1.85907	1.49755e-05	5.54653e-07	4.96576e-07
		Kidney	GOTERM_CC_DIRECT	GO:0005819~spindle	45	0.795053	1.3941e-08	RB1, RGS14, DCTN3, CLTC, BUB1B, NR3C1, CCAR2, KIF15, MAEA, NUP85, PPP2R3C, MYC, CDC27, CHAMP1, AKT1, E4F1, MAP2K5, SAC3D1, ANAPC7, CBX3, MAP1S, CSNK1A1, PLK1, MICAL3, ANXA11, KLHL22, HAUS3, HAUS1, AGBL5, ATAT1, CYLD, ARL2BP, PRC1, KIF16B, ERCC2, MYH9, ATM, ANAPC5, MMS19, ARHGEF2, KIF20A, MAPRE1, KBTBD8, PAFAH1B1, ARL8B	5194	80	20519	2.22217	1.71752e-05	5.87033e-07	5.25566e-07
		Kidney	GOTERM_CC_DIRECT	GO:0034451~centriolar satellite	50	0.883392	1.4226e-08	C2CD5, DYSF, KEAP1, DBH, CHD3, PCM1, KIF5B, NEK1, BBS9, CEP97, CEP290, CEP55, DLGAP5, G6PD, IL4R, EXOC7, CEP131, HAUS6, IL17RB, CD2AP, LATS2, FRMD8, PRKCQ, LRIF1, ALDOB, SDCCAG8, PXK, FLII, DLST, NLRC3, KLHL12, AK5, PLA2G6, ODF2L, KIAA0753, CEP72, RAB11FIP3, PIBF1, RAB11FIP5, MPP1, CENPU, RBM39, NEK6, PLK1, DDHD2, HOOK3, KRT18, SASS6, CCDC66, CCDC61	5194	93	20519	2.12394	1.75263e-05	5.87033e-07	5.25566e-07
		Kidney	GOTERM_CC_DIRECT	GO:0000776~kinetochore	56	0.989399	1.42946e-08	PHF2, AHCTF1, NUP107, FBXO28, HNRNPU, BUB1B, PHF6, MTBP, PPP1CC, RASSF2, SIN3A, NUF2, CHAMP1, KAT8, NEK2, PPP1R12A, FBXW11, KNL1, RANGAP1, CKAP5, GPATCH11, KAT2B, SGO2, DYNC1LI1, KIF2C, NUP98, PAFAH1B1, SEH1L, ANAPC16, MEAF6, DCTN2, DCTN1, DCTN3, PSEN2, PSEN1, SKA3, NUP160, CENPC, NUP85, NUP43, BUB3, BUB1, CLASP1, CENPU, CSNK1A1, PLK1, NDC80, CENPE, KIF18A, CENPH, APC, CENPI, CHMP2B, CENPO, CENPQ…	5194	109	20519	2.02962	1.76108e-05	5.87033e-07	5.25566e-07
		Kidney	GOTERM_CC_DIRECT	GO:0098978~glutamatergic synapse	92	1.62544	3.34163e-08	ITGB1, SNAP25, ARF4, GSK3B, PTPRS, CLSTN2, CLSTN3, ITGB3, LRRK2, CLSTN1, ARPC5L, PPP2R2A, PLAT, GRIK2, IL1RAP, ELAVL1, ACTB, CDH8, GRM1, GRM3, EPS8, ARHGAP44, GRIP1, PPP3CB, CALB1, CAMKV, RNF19A, KPNA2, KPNA1, DLGAP4, CADPS2, GRIPAP1, CDKL5, ACTN1, ADAM10, DYNLL2, RHOA, DNM1, BCR, BCAN, PLCB4, PRKAR1B, PRKAR1A, IL1RAPL2, AKAP9, CDH11, NUMB, GRIA1, SNAP47, NAPB, NLGN1, RGS14, PLPPR4, SLC1A2, PPM1H…	5194	215	20519	1.69045	4.11681e-05	1.32803e-06	1.18897e-06
		Kidney	GOTERM_CC_DIRECT	GO:0031965~nuclear membrane	72	1.27208	4.50768e-08	AHCTF1, NUP107, RIF1, PHF20, CASC3, LMNB2, AQP1, PHF8, CDH5, PCM1, CCND2, CCND1, RB1CC1, MLX, CPNE1, RCC1, SH3BGRL2, CLCC1, SLC16A3, NDC1, LYPLA1, ANXA4, MRPS23, DNAJB12, AEN, PLRG1, RANGAP1, GTPBP4, SENP1, NUP93, GCHFR, NUP50, NUP98, PLCB1, GAPDH, KPNB1, PAFAH1B1, ANKRD17, DCTN5, GTF3C3, HPN, GATA6, RNF6, AKAP6, NOC4L, HACD3, DNAJB2, BRIP1, FZR1, NUP85, LMNA, MYO6, DHX37, CLCA2, KLHDC2, BRAP, RA…	5194	157	20519	1.8117	5.55331e-05	1.73546e-06	1.55374e-06
		Kidney	GOTERM_CC_DIRECT	GO:0001726~ruffle	38	0.671378	5.81552e-08	CYFIP1, ROCK1, MTMR14, ARHGAP18, IQGAP1, MTM1, CYTH3, LIMA1, SLC9A3R1, MYO6, INPP5K, ARFIP2, PLCG1, APPL2, SNX5, APPL1, DBNL, MYO10, ACTN1, ARAP3, S100B, BAIAP2, CD2AP, MKLN1, ACAP2, KIF18A, MYO1C, CTTN, RASA1, FSCN1, ATP6V1B2, MYADM, MYH9, FSCN3, LCP1, EZR, RAB5A, BCAR1	5194	65	20519	2.30953	7.16446e-05	2.17113e-06	1.94379e-06
		Kidney	GOTERM_CC_DIRECT	GO:0005911~cell-cell junction	62	1.09541	7.64847e-08	APP, ITK, CLIC4, SH3KBP1, SLC2A2, PTPRK, CELSR2, CDH2, DAG1, AKT1, NCK1, KIRREL3, CD53, MAGI1, ACTR3, HEG1, MAGI3, PRKCD, KRT8, GAB1, RPGRIP1L, CD2AP, ADAM17, MYH2, KIT, MYADM, PECAM1, FSCN1, RAPGEF2, DSG2, PRKD1, SDCCAG8, HEPACAM, HPN, PIK3R1, ADD3, LIN7C, IQGAP3, SAV1, RAP1B, CDC42, FLRT3, PERP, NPHP1, KRIT1, PACSIN2, PLCG1, PAK2, NGFR, FZD4, MAPK15, AHI1, PIKFYVE, PTK7, FAT1, CTNNB1, PTPN6, NE…	5194	130	20519	1.88409	9.42247e-05	2.77144e-06	2.48125e-06
		Kidney	GOTERM_CC_DIRECT	GO:0030424~axon	88	1.55477	9.70561e-08	RET, APP, GSK3B, GSK3A, LRRK2, HTR2A, COMT, SLC6A1, SLC8A1, ACTB, AQP1, IGF1R, GRM3, C4A, ALCAM, DPYSL2, BSG, NPTN, NEFL, NEFM, KIF1B, KIF1A, DIP2B, EMB, ACADM, PPFIA2, KIRREL3, MME, DCC, ATP6AP2, DYRK1A, ADAM10, KCNAB2, DNM1, CD2AP, DNM2, BCR, BACE1, DNM3, PALLD, FEZ1, RUFY3, ALDH1A1, FEZ2, RIN3, PLEC, ARL8B, PRKAA1, PRKAA2, HEPACAM, DCTN1, ATL1, SEMA3A, MYCBP2, ITPR1, KATNB1, HTT, NEXN, LPAR3, …	5194	207	20519	1.67945	0.000119566	3.41638e-06	3.05865e-06
		Kidney	GOTERM_CC_DIRECT	GO:0000922~spindle pole	47	0.830389	1.29673e-07	CALM, CTDP1, NUMA1, DCTN1, MTCL1, FBF1, BOD1L1, NEDD9, KATNB1, BRCC3, KIF11, CDC14A, CEP128, CDC14B, PPP2CA, PPP2CB, CSPP1, RAD21, POC1A, POC1B, NEK2, RAE1, PLK4, PLK5, ODF2, CKAP2L, PLK2, PLK1, CKAP5, CDC25B, HAUS1, LATS1, ASPM, NEDD1, DYNC1LI1, CENPF, PSRC1, LATS2, KATNAL1, KIF2A, SBDS, EFHC1, CTNNB1, BIRC6, CEP85, CALM1, CEP89	5194	90	20519	2.06305	0.000159744	4.40952e-06	3.94781e-06
		Kidney	GOTERM_CC_DIRECT	GO:0070062~extracellular exosome	37	0.65371	1.32429e-07	AHNAK, ABCB6, CD81, ITGA2B, SLC2A4, AQP1, ACTG1, PKHD1, BAG6, PGRMC1, ANPEP, LAMP2, QSOX1, PROM1, CUBN, SLC12A3, HSPA8, PDCD6IP, ANXA1, ACE, HSPA4, NSUN2, SLC12A1, SORD, FN1, DICER1, FKBP1A, BHMT, GPRC5B, SCNN1B, ALB, AGO2, SCNN1A, HNRNPA2B1, PLAA, CD47, ALDOA	5194	64	20519	2.28389	0.000163139	4.40952e-06	3.94781e-06
		Kidney	GOTERM_CC_DIRECT	GO:0030054~cell junction	57	1.00707	1.59745e-07	PTPRR, CTNND2, CTNND1, SMC5, IFI30, CDH5, DSTYK, GJA1, CDH2, PPP1R13L, NAMPT, PDGFRA, MIOS, ITGA3, ACTN4, GTF2F1, DNM2, RAD51C, PARD3, PKP2, PECAM1, RAPGEF2, DPEP1, IRF6, DCP2, CD99L2, AGER, EGFR, SLC7A2, DPP4, SCIN, RAP1A, SLX4, PUF60, EPB41L2, NEU1, CLCA2, MCMBP, PCDH1, DCAF13, IP6K2, AFAP1L1, KDF1, ERBIN, SLC16A10, NUDT9, DLG1, HNRNPK, NFIA, ABI2, DLG4, ABI1, CCDC88C, GID8, PAF1, CTNNB1, CCDC66	5194	118	20519	1.9083	0.000196787	5.15205e-06	4.61259e-06
		Kidney	GOTERM_CC_DIRECT	GO:0030175~filopodium	32	0.565371	1.63092e-07	ITGB1, GPM6A, B4GALT1, INPPL1, IQGAP2, PPP1R9A, ACTG2, PPP1R9B, MTM1, CDC42, SLC9A3R1, MYO6, DAG1, ACTN2, MSN, BAIAP2, ERMN, ACTA2, SHTN1, ACTA1, MYO1B, ACTC1, ABI2, ABI1, FSCN1, FAT1, FSCN3, LCP1, CD302, EZR, RAPGEF3, MYO1G	5194	52	20519	2.43109	0.00020091	5.15205e-06	4.61259e-06
		Kidney	GOTERM_CC_DIRECT	GO:0031201~SNARE complex	15	1.10457	4.58392e-07	STX12, STX16, STX7, STX18, STX1B, VAMP7, VTI1A, STX6, VAMP1, STX4, STX2, VAMP4, VAMP2, STX1A, VAMP3	1221	48	20519	5.25159	0.00024521	4.08733e-05	3.85813e-05
		Kidney	GOTERM_CC_DIRECT	GO:0005856~cytoskeleton	121	2.13781	2.57614e-07	FHOD1, FRMPD1, FRMPD2, JADE1, INPPL1, FNBP1L, ACTB, ACTG1, PPP1CC, DPYSL2, ARL6IP5, DAG1, MYLIP, SLC30A9, FNBP1, DYRK1A, ACTN4, MYO7A, EML1, ERMN, FRMD1, KLHL41, EML3, EML4, SHTN1, EML5, PREPL, FRMD6, RNF128, FRMD8, CDC42SE1, CCDC146, PXN, RHOBTB3, GLG1, RHOBTB1, CORO1B, RHOBTB2, EPB41L1, EPB41L2, MICAL1, INPP5D, PACSIN2, JUP, DMPK, RDX, MICAL3, MSN, PARVA, PARVB, PTK2, NOSTRIN, CDC42SE2, SNAP25,…	5194	314	20519	1.52233	0.00031733	7.93451e-06	7.10371e-06
		Kidney	GOTERM_CC_DIRECT	GO:0030018~Z disc	46	0.812721	4.01414e-07	RTN2, RYR2, PSEN2, FHL2, LDB3, FHL5, PSEN1, AKAP4, JPH1, MYPN, MYL12B, PDLIM1, PDLIM3, PPP3CB, DNAJB6, CSRP1, BAG3, CFL2, NRAP, PDE4B, CAPN3, MYOZ3, PDLIM5, MYOZ2, PPP1R12A, HOMER1, JUP, ACTN3, ACTN2, NEBL, ACTN1, ATP2B4, KRT8, PPP2R5A, NEB, FBXO32, FKBP1A, DES, PALLD, HRC, CASQ2, CTNNB1, CASQ1, CRYAB, PLEC, MYH7	5194	90	20519	2.01915	0.00049442	1.2062e-05	1.0799e-05
		Kidney	GOTERM_CC_DIRECT	GO:0043025~neuronal cell body	68	1.20141	4.65907e-07	HSP90AB1, NRSN1, GRIK2, SLC6A1, PTPRF, ALCAM, CALB1, KIF5C, DPYSL5, DPYSL2, KIF5A, DNER, RACK1, HSP90AA1, MME, ELOVL5, MAP1S, FBXW11, KREMEN1, ERMN, MAP1B, RUFY3, MAP1A, RAPGEF2, RIN3, IL6ST, PAFAH1B1, GRIA1, SNAP47, GPM6A, PRKAA1, PRKAA2, PDE1C, HDAC1, PDE1B, KCNA1, PDE1A, HPN, SEZ6, PSEN2, SLC1A3, ATP1A2, PSEN1, LRP6, FXR1, CDC42, BRINP1, INPP5F, SLC38A7, MBP, KCNN2, APOD, NCDN, KCNN3, LRIG2, A…	5194	153	20519	1.75579	0.000573832	1.36666e-05	1.22356e-05
		Kidney	GOTERM_CC_DIRECT	GO:0030672~synaptic vesicle membrane	17	1.25184	1.3935e-06	SYT5, UNC13B, UNC13C, SVOP, SYT1, SYPL2, SYN2, SYN1, SYNPR, ZNRF1, SYNGR1, SYNGR2, SYPL1, SV2A, VAMP1, VAMP2, STX1A	1221	67	20519	4.26397	0.000745245	0.000106503	0.000100531
		Kidney	GOTERM_CC_DIRECT	GO:0005814~centriole	57	1.00707	6.32572e-07	CEP120, CEP164, DEUP1, NUBP1, NUBP2, CEP128, PCM1, CEP170, RTTN, CEP290, RAB8A, OFD1, CEP135, IFT140, CEP295, IFT88, KIF2A, CEP63, SAXO2, SDCCAG8, CEP104, AKNA, ROCK1, DCTN1, CCDC146, FBF1, HTT, ODF2L, POC1A, POC1B, CEP76, CNTLN, PLK4, ODF2, PLK2, CEP152, CEP350, HSPA6, PLK1, MAPK15, AHI1, CCDC88A, NEDD1, MPHOSPH9, KIAA0586, CENPJ, ALMS1, AGBL2, MKS1, SASS6, CEP162, HYLS1, CEP41, CNTROB, RAN, MDM…	5194	122	20519	1.84573	0.000779025	1.81239e-05	1.62262e-05
		Kidney	GOTERM_CC_DIRECT	GO:0036064~ciliary basal body	65	1.14841	1.06591e-06	IFT172, JADE1, PTPN23, PCM1, AKT1, RTTN, BBS7, ERC1, KIFAP3, RAB8A, OFD1, CDKL5, IFT140, CEP131, CSNK1D, IFT80, RPGRIP1L, IQCD, MLF1, CFAP100, IFT88, EVC, FAM161A, DAAM1, RABEP2, IFT81, EFHC2, BBOF1, MAPRE1, EZR, SAXO2, GAS8, SDCCAG8, DCTN1, FBF1, DYNC2LI1, PKHD1, ODF2L, POC1A, POC1B, RAB28, MARK4, CCDC178, BBS2, CSNK1A1, CFAP70, IFT122, MAPK15, PTK2, AHI1, CCDC88A, NEDD1, CYLD, KIAA0586, DLG5, C…	5194	147	20519	1.74683	0.00131234	2.98454e-05	2.67204e-05
		Kidney	GOTERM_CC_DIRECT	GO:0033116~endoplasmic reticulum-Golgi intermediate compartment membrane	11	0.810015	3.76373e-06	VMP1, TMEM199, TMED9, TMED10, VMA21, TMED2, TMED1, WHAMM, TMED7, YIF1A, TMED5	1221	29	20519	6.37434	0.00201157	0.000227872	0.000215094
		Kidney	GOTERM_CC_DIRECT	GO:0010494~cytoplasmic stress granule	34	0.600707	2.35949e-06	DDX6, DYRK3, PRKAA2, DDX3X, ROCK1, DDX25, DDX1, CASC3, C9ORF72, ELAVL1, GIGYF2, PQBP1, RNF135, ATXN2, OGFOD1, DHX36, EIF4E, MBNL1, PABPC4, CIRBP, RC3H1, PUM1, LARP4, EIF2S1, PUM2, ATXN2L, DDX19A, MOV10, DDX19B, HNRNPK, CAPRIN1, PABPC1, LSM14A, KPNB1	5194	62	20519	2.16641	0.00290268	6.45976e-05	5.78338e-05
		Kidney	GOTERM_CC_DIRECT	GO:0005777~peroxisome	41	0.724382	2.60292e-06	PECR, ABCD2, MVK, ECI2, HSD17B4, CROT, MFF, DDO, PEX26, PRDX5, SCP2, HAO1, HACL1, DNM1L, ACAA1, HAO2, NUDT12, GSTK1, HSDL2, PHYH, NOS2, IDH1, EPHX2, IDH2, DHRS4, AMACR, DAO, ACOX2, ACOX1, EHHADH, MGAT4A, PEX5, AGPS, CAT, FAR1, PIK3C3, ACOX3, AGXT, CRAT, ACOT4, PAOX	5194	81	20519	1.99965	0.00320167	6.9713e-05	6.24135e-05
		Kidney	GOTERM_CC_DIRECT	GO:0005938~cell cortex	48	0.848057	3.05776e-06	C2CD5, DCTN1, FRMPD1, PXN, PSEN2, RHOBTB3, ITPR2, PSEN1, FGF1, ADD3, FNBP1L, RND3, RHOBTB1, MYL12B, RHOBTB2, EPS8, LASP1, SCIN, GRM7, AKT2, RAC2, ARFIP2, ECT2, MYH10, FGB, NDFIP1, MYO10, CAV1, KDF1, MICAL3, RHOG, RHOF, RHOA, MPP7, ERMN, PARD3B, MYO1D, CNKSR1, MKLN1, ITCH, MELK, GIPC1, PARD3, CTNNB1, PRKD1, CD302, EZR, PAFAH1B1	5194	101	20519	1.87747	0.00376007	8.01522e-05	7.17597e-05
		Kidney	GOTERM_CC_DIRECT	GO:0005769~early endosome	29	2.13549	8.98405e-06	VPS29, UHRF1BP1L, TSG101, TFRC, USP10, VPS26A, VPS26B, TRAK1, TM9SF4, TMEM127, VPS8, VPS11, TOM1, STX6, VPS35, WASF2, TBC1D16, WLS, UVRAG, VPS18, USP8, TICAM2, TMEM230, TF, VPS41, VIPAS39, WDFY2, VPS28, TLR3	1221	191	20519	2.55156	0.00479496	0.000480647	0.000453695
		Kidney	GOTERM_CC_DIRECT	GO:0015629~actin cytoskeleton	70	1.23675	4.04012e-06	FLT1, FKBP15, IFIT5, PPP1R9A, ACTB, ABRA, PPP1R9B, SAMD14, SIPA1L1, MPRIP, CFL2, CCIN, MYOZ3, MYOZ2, NDC1, PPP1R12A, NCOA5, DAPK1, DENND2A, AFAP1, MYO7A, CTTNBP2NL, ADAM17, CDC42EP4, RARA, FSCN1, FSCN3, EZR, ALDOA, CRK, MACF1, AHNAK, FLII, ABCB4, NEXN, CORO1C, LIMA1, ABLIM1, SCIN, ABLIM2, ABLIM3, CALD1, MYO6, CTNNA1, ABL1, CTNNA2, CORIN, GSN, ANKRD23, KLHL2, MYO5A, DSTN, PARVA, MYO9B, PARVB, BAIA…	5194	167	20519	1.65591	0.00496507	0.000103696	9.28385e-05
		Kidney	GOTERM_CC_DIRECT	GO:0005902~microvillus	30	0.530035	4.62247e-06	ATP6V1A, CLIC4, LRRK2, IQGAP2, SLC9A3R1, HYAL2, MYO6, PROM1, ATP6V1E1, BBS2, PDGFRA, ANGPT1, RDX, MSN, MYO7A, MYO1D, MYO1E, MYO1B, MYO1C, FSCN1, EXOC4, ATP6V1B2, ANKS4B, FSCN3, CD302, EZR, RAPGEF3, CD44, ATP6V1B1, MYO1G	5194	53	20519	2.23614	0.00567871	0.000116222	0.000104053
		Kidney	GOTERM_CC_DIRECT	GO:0032587~ruffle membrane	33	0.583039	5.03574e-06	ITGB1, C2CD5, PLEK, IFIT5, MTMR9, RASGRP2, EGFR, PPP1R9B, EPS8, AKT2, PSD4, PSD3, MYO6, PACSIN2, PLCG2, RPS3, INPP5K, EPS8L2, ITGAV, PLCG1, APPL2, PLEKHA1, HIP1R, RHOA, AIF1L, EEF1A1, SH3YL1, ADAM17, APC, DLC1, PLEKHO1, ARHGEF2, EZR	5194	61	20519	2.13717	0.00618484	0.000124081	0.000111088
		Kidney	GOTERM_CC_DIRECT	GO:0005768~endosome	80	1.41343	5.27498e-06	RAB3B, PI4K2B, ATP8A2, CDKN1B, FKBP15, ITGB3, RAB3D, LRRK2, CLTC, MLC1, ECE1, SNX11, HMGB1, SLC2A4, CLINT1, KDR, ITGB8, ATP6V1E1, RAB8A, RAB8B, CUBN, PRKCI, ANXA1, CCDC115, ARRDC3, AP1AR, RHOA, EPN2, RUFY1, EPN3, BACE1, RABEP1, PIK3C3, BIRC6, ENTHD1, EZR, ASTN2, RAB5B, LEPROT, CALCRL, PIK3R4, LPAR1, LRP2, PLD1, C9ORF72, GIGYF2, BLOC1S6, SNX1, SNX2, RAB40B, RNF215, LEPROTL1, GPC1, RAB24, S1PR1, PA…	5194	199	20519	1.58815	0.00647773	0.000127427	0.000114084
		Kidney	GOTERM_CC_DIRECT	GO:0005778~peroxisomal membrane	23	0.40636	5.82568e-06	ABCD4, ATAD1, ABCD2, ACBD5, ABCD3, PEX19, PNPLA8, PEX11A, PEX11B, PEX1, HMGCR, PEX13, GNPAT, MAVS, DAO, ACOX1, PEX6, CAT, PEX5, FAR1, ABCD1, RAB8B	5194	36	20519	2.52394	0.00715156	0.000138024	0.000123572
		Kidney	GOTERM_CC_DIRECT	GO:0042995~cell projection	50	0.883392	6.39466e-06	CLSTN2, CLSTN3, CLSTN1, ITSN1, ARPC5L, JADE1, PTEN, SLC2A3, RND3, NUBP1, RAC2, CFAP43, CEP290, APPL1, ACTR3, ACTR2, SLC6A17, PDPK1, MAP1S, SLC2A13, RHOG, RHOF, RHOA, FCHSD1, ENAH, KIZ, CD44, MACF1, RHOBTB3, ATP1A2, CPLX2, RTN4, RHOBTB1, RHOBTB2, ODF2L, GRK3, SCIN, GRK2, PTK2B, AFAP1L1, ODF2, MICAL3, ARPC5, COQ6, PTK2, CYLD, HNRNPK, OGT, FERMT3, CDC42SE2	5194	109	20519	1.81217	0.00784729	0.000148646	0.000133081
		Kidney	GOTERM_CC_DIRECT	GO:0030134~ER to Golgi transport vesicle	11	0.810015	1.87559e-05	TMED9, TMED10, TICAM2, YIPF5, YIPF6, TMED2, TMED1, TMED7, YIF1A, TMED5, TMED4	1221	34	20519	5.43694	0.0099843	0.000912217	0.000861065
		Kidney	GOTERM_CC_DIRECT	GO:0031902~late endosome membrane	17	1.25184	2.22819e-05	STARD3, TMEM30A, YIPF1, YIPF2, VPS4B, VPS4A, TMEM59, VAMP7, VPS41, WDR91, VPS11, VTI1A, TMEM106B, VPS36, UBXN6, VPS28, VPS39	1221	82	20519	3.48398	0.0118502	0.000993403	0.000937698
		Kidney	GOTERM_CC_DIRECT	GO:0005901~caveola	32	0.565371	1.05998e-05	SCARB1, PLVAP, ASAH2, MLC1, HTR2A, SLC8A1, HDAC6, LRP6, AQP1, NEU3, LIPE, SMPD2, LAMP1, PACSIN2, CD36, BVES, MAPK3, PTGIS, CAV2, NOS3, CAV1, INSR, PTCH1, F2R, EHD2, KIF18A, SMO, DLC1, CDH13, ADTRP, PLPP1, BMPR1A	5194	60	20519	2.10694	0.0129741	0.000241832	0.00021651
		Kidney	GOTERM_CC_DIRECT	GO:0005770~late endosome	66	0.830389	1.09327e-05	GRN, PIK3R4, DERL1, DYSF, HTT, DERL2, SLA2, CTSS, MTM1, FYCO1, GJA1, AP5M1, RAP1A, ATP7B, RASGEF1B, MVB12B, PSAP, SDF4, ATP7A, AP5S1, ANKRD13A, CHID1, NTRK1, HSPA8, ANKRD27, EXOC8, ABCA5, SLC31A1, SLC11A1, ABCA3, F2R, M6PR, RAB27A, MCOLN1, BACE1, SNX16, RNF128, SNX14, NBR1, CHMP3, RAPGEF2, PIK3C3, LAMTOR2, RAB7B, LGMN, RAB7A, IFNAR1,UVRAG, VPS29, VPS18, WDR48, TSG101, TICAM2, SRC, STX7, TMEM192, …	5194	102	20519	1.82034	0.0133788	0.000244892	0.00021925
		Kidney	GOTERM_CC_DIRECT	GO:0000930~gamma-tubulin complex	7	0.515464	2.9552e-05	TUBGCP2, TUBGCP5, TUBGCP6, TUBGCP3, TUBG2, TUBG1, TOPORS	1221	12	20519	9.80296	0.0156862	0.00112931	0.00106598
		Kidney	GOTERM_CC_DIRECT	GO:0005635~nuclear envelope	45	0.795053	1.40524e-05	AGPAT5, LRRC59, IPO11, CSE1L, RTCB, IPO7, GMCL1, RTN4, MTMR6, AGPAT3, IPO8, MTA1, RAB40B, IPO9, RAC2, BNIP2, OIT3, HTATIP2, MAPK3, POLR2M, RANBP2, BNIP3L, MLIP, PARP1, CBX3, IST1, FBXW11, FANCL, INSR, LMNTD1, ANXA11, PARP16, LMO7, MTOR, NUP93, PARP11, CENPF, NAPEPLD, CALR, MNS1, DNASE1, DNASE1L3, CHMP7, RAN, PAFAH1B1	5194	97	20519	1.83272	0.0171636	0.000309152	0.000276781
		Kidney	GOTERM_CC_DIRECT	GO:0070382~exocytic vesicle	9	0.662739	3.34918e-05	SYT5, SYT4, SYT1, SYT12, SYT15, SYT9, SYTL3, SYT7, SYTL2	1221	23	20519	6.5759	0.0177588	0.00119454	0.00112756
		Kidney	GOTERM_CC_DIRECT	GO:0016459~myosin complex	26	0.459364	1.46203e-05	MYO6, MYO18A, MYH11, MYH10, MYO10, MYO5A, MYO9B, MYO7A, MYO19, MYO9A, MYO1D, MYO1E, MYH1, MYO1B, MYH2, MYO1C, MYH3, MYO3B, MYL1, MYO5B, MYO5C, MYO3A, MYL3, MYH4, MYH7, MYO1G	5194	45	20519	2.28252	0.017851	0.000316003	0.000282915
		Kidney	GOTERM_CC_DIRECT	GO:0035861~site of double-strand break	34	0.600707	2.04954e-05	ATF2, SMARCAL1, MRE11, RIF1, ARPC1A, RNF8, SMC5, SMC6, SAMHD1, SMCHD1, RNF138, LMNA, RBBP8, SMARCAD1, NBN, POLH, ACTR3, ACTR2, CNTD1, SLF1, SLF2, PARP1, INTS3, RPA2, ARPC5, INIP, DDB1, RNF169, RAD51, ARPC2, RFWD3, APLF, NABP1, RAD18	5194	67	20519	2.00474	0.0249344	0.00043535	0.000389765
		Kidney	GOTERM_CC_DIRECT	GO:0031982~vesicle	35	0.618375	2.24787e-05	CALM, DYNC1I2, IL1RN, DCTN2, SLC2A1, SLC1A2, GIGYF2, CYB561D2, RABGEF1, IBSP, MYO6, ANXA6, AKT1, GGT1, SLC34A3, SLC34A2, RIPK2, AHSG, SLC34A1, CASK, MYO5A, MYO9B, MYO7A, MYO19, ANO5, CD2AP, GAK, MYO1D, MYO1E, MYO1B, MYO1C, MYO5B, MYO5C, ARHGEF2, MYO1G	5194	70	20519	1.97526	0.0273141	0.000469386	0.000420237
		Kidney	GOTERM_CC_DIRECT	GO:0016604~nuclear body	31	2.28277	5.59326e-05	ZCCHC8, TRIM52, ZNF470, TNKS, SRRT, TESK2, ZBTB4, UBN1, UIMC1, TRIM25, SYMPK, SUDS3, TP53BP1, ZNF300, SUZ12, WWTR1, TLE2, ZFHX3, TRIM41, UQCC2, TINF2, TRIP4, USP28, TERF1, TERF2, UBOX5, YME1L1, UBE2O, TPP2, TKT, TELO2	1221	233	20519	2.23587	0.0294815	0.00187025	0.00176537
		Kidney	GOTERM_CC_DIRECT	GO:0043231~intracellular membrane-bounded organelle	113	1.99647	3.01396e-05	CD84, CSF2, AHCYL1, AQP9, LIPA, CLU, IGF1R, CYP2D14, LIPJ, GRB14, AP1S2, AP1S3, CCDC93, AP2M1, CA13, AGFG1, KCMF1, G6PD, FNBP1, RUFY1, ALDH3A2, PPIF, ENTHD1, FAR1, CYP2E1, PPIG, PPIB, CES2, OSBP2, PPIC, RHOBTB3, CYP2C19, CYP2C18, RHOBTB1, RHOBTB2, NEU3, ADAP2, NEU1, AP1M2, RAB11FIP5, AP1M1, OSBPL9, CTSA, ABCA1, CYP2J2, OSBPL8, ARL14EP, OSBPL7, PDHA1, OSBPL6, ABCA5, HSPA5, OSBPL5, ABCA3, CCZ1, EPH…	5194	315	20519	1.41717	0.0364516	0.000618866	0.000554066
		Kidney	GOTERM_CC_DIRECT	GO:0000124~SAGA complex	7	0.515464	8.66134e-05	TAF6L, TRRAP, USP22, TAF9, TADA3, TAF6, SUPT20H	1221	14	20519	8.40254	0.0452829	0.00257434	0.00242999
		Kidney	GOTERM_CC_DIRECT	GO:0005669~transcription factor TFIID complex	10	0.736377	9.47529e-05	TAF7L, TAF6L, TAF9, TAF8, TAF7, TAF4B, TCEA1, TAF6, TAF9B, TAF1	1221	33	20519	5.09245	0.0494316	0.00266804	0.00251843
		Kidney	GOTERM_MF_DIRECT	GO:0005524~ATP binding	648	11.4488	1.99251e-62	PI4K2B, CLPB, ARAF, HNRNPU, SMC5, SMC3, SMC4, MYLK, AKT2, AKT1, PIP4K2A, PIP4K2C, PRKACB, DDX17, DDX18, PRKCI, DAPK1, PRKCB, PRKCE, DDX11, DAPK3, PRKCD, DICER1, PASK, CLPX, DYNC1LI1, LARS2, DYNC1LI2, DDX39A, DDX39B, MTHFD1, PRKD3, PRKCQ, PRKD1, PIF1, ABCB1, FICD, ABCB6, ABCB7, PRKDC, ABCB4, HSPA4L, ABCB8, HSPH1, MYO6, PIP5K1B, PIP5K1C, PLK4, ABCA1, DNAH12, DNAH11, PLK5, ABCA5, DNAH17, DMPK, EIF2A…	4686	1433	18228	1.759	5.14068e-59	5.14068e-59	4.9753e-59
		Kidney	GOTERM_MF_DIRECT	GO:0000978~RNA polymerase II core promoter proximal region sequence-specific DNA binding	151	11.1193	5.17828e-27	ZNF175, ZNF692, ZNF570, ZBTB24, ZBTB20, ZFP30, ZNF606, ZNF605, ZNF449, ZNF689, ZNF567, ZNF565, ZNF322, SOX5, ZNF287, ZNF18, ZBTB39, ZNF283, ZBTB38, ZBTB37, ZFP2, ZBTB32, SOX13, ZBTB34, ZNF12, ZBTB33, ZNF16, SUB1, ZNF713, ZNF317, ZNF711, ZNF677, ZNF311, ZNF432, ZSCAN29, ZNF277, ZNF274, ZBTB1, ZNF23, ZBTB4, ZNF26, ZKSCAN7, ZKSCAN8, ZSCAN10, ZNF548, ZSCAN12, ZKSCAN5, ZNF304, ZNF148, ZSCAN16, ZNF268,…	1047	1035	18228	2.53997	3.60926e-24	3.60926e-24	3.39178e-24
		Kidney	GOTERM_MF_DIRECT	GO:0004843~thiol-dependent ubiquitin-specific protease activity	39	2.87187	2.70811e-23	USP13, USP14, USP37, USP15, USP38, USP16, USP54, USP10, USP32, USP11, USP12, USP34, TNFAIP3, TANK, USP19, VCPIP1, STAMBPL1, USP1, USP50, USP30, USP46, USP47, USP25, USP8, ZRANB1, USP48, USP5, USP20, USP42, USP4, USP9X, USP43, USP22, USP3, USP2, USP45, USP28, USP40, STAMBP	1047	93	18228	7.30086	1.88755e-20	9.43776e-21	8.86906e-21
		Kidney	GOTERM_MF_DIRECT	GO:0000981~RNA polymerase II transcription factor activity, sequence-specific DNA binding	133	9.79381	1.30933e-21	ZNF177, ZNF175, ZNF570, ZNF292, SPIB, ZFP30, ZNF605, ZNF329, ZNF449, ZNF689, ZNF567, ZNF565, ZNF322, SOX5, ZNF287, ZNF18, ZNF19, ZNF283, SP110, ZFP3, ZBTB38, ZFP2, SOX13, ZNF705A, ZNF713, ZNF438, ZNF555, ZNF311, ZNF674, ZNF432, ZSCAN29, ZNF550, ZNF274, ZNF23, ZNF25, ZBTB4, ZNF26, ZKSCAN7, ZKSCAN8, ZSCAN10, ZNF548, ZSCAN12, ZKSCAN5, ZNF304, ZSCAN16, ZNF146, ZNF300, ZNF420, STAT5B, TFAP2B, ZNF143, …	1047	962	18228	2.40696	9.12605e-19	3.04202e-19	2.85871e-19
		Kidney	GOTERM_MF_DIRECT	GO:0046872~metal ion binding	744	13.4757	7.82643e-20	ZNF177, VPS29, ZNF692, ZNF570, ZMYND8, XYLT2, ZFYVE26, ZFP30, TRIM24, TRIM25, ZNF689, ZNF567, ZNF565, TGM2, TKTL2, ZNF287, ZNF18, VPS18, ZNF19, ZNF283, SP110, USP4, ZFP2, USP2, ZNF705A, TRAFD1, ZNF12, THAP2, THAP6, ZC2HC1A, ZFYVE16, STIM1, THAP7, ZC3H11A, THAP9, ZNF713, UQCRC1, ZNF317, ZNF711, UQCRC2, WDFY2, ZNF677, ZNF555, ZNF311, ZNF674, ZNF432, ZNF550, ZBTB8A, ZNF274, XPA, ZNF23, ZNF25, ZNF26,…	4686	1617	18228	1.9703	5.45502e-17	1.36376e-17	1.28158e-17
		Kidney	GOTERM_MF_DIRECT	GO:0042802~identical protein binding	482	6.81979	6.01048e-19	ATF1, RB1, ATF2, HNRNPU, ABAT, CLDN2, ALCAM, NAMPT, DPYSL3, LUC7L, PIP4K2C, IAH1, FNBP1, DAPK1, RNASE1, CD2AP, NISCH, ACE2, DDX39A, DDX39B, DAAM1, EWSR1, PRKAR1A, PSME3, PADI4, RBCK1, HPRT1, PRKD1, CGGBP1, OPTN, SF1, SLBP, PLA2G6, PRPSAP1, HMGXB4, CEP70, PLK4, BRAP, GSTM1, PLK1, FN1, COL1A1, SETX, EHD1, GLUD1, EHD2, PPP5C, PPFIBP2, COL1A2, HNRNPK, GIPC1, NAPEPLD, RAD18, GABRB3, CEP57, SERPINA1, G…	4686	1018	18228	1.47495	1.5507e-15	7.75352e-16	7.50409e-16
		Kidney	GOTERM_MF_DIRECT	GO:0008017~microtubule binding	115	2.0318	1.14401e-14	MAP10, CAPN6, DPYSL5, KIF5C, KIF5B, DPYSL2, KIF5A, NUSAP1, CHP1, KIF21A, MAP1S, MTUS1, MTUS2, EML1, EML3, EML4, CLIP3, EML5, KATNAL1, FAM161A, KIF16B, CEP57L1, MAP1B, MAP1A, SBDS, KIF20A, KIF20B, EZR, MACF1, NDRG1, CAMSAP1, CNN3, SKA2, RACGAP1, KIF3A, MAP2, MAP4, MARK4, MAP9, PRNP, CEP350, PLK1, RMDN3, RMDN2, HOOK3, RMDN1, CCDC88B, REEP1, CCDC88A, KIF18A, HOOK2, HOOK1, FES, KIF4A, REEP3, CCDC88C,…	4686	232	18228	1.92818	2.95031e-11	7.37884e-12	7.14146e-12
		Kidney	GOTERM_MF_DIRECT	GO:0051015~actin filament binding	100	1.76678	7.10552e-14	CYFIP1, FHOD1, ARPC5L, ANTXR1, SAMD14, MPRIP, CFL2, COTL1, PLS3, PLS1, ACTN3, ACTN2, MAP1S, ACTN1, MYO7A, ERMN, FSCN1, FSCN3, EZR, FLII, IQGAP1, IQGAP2, IQGAP3, CORO1B, CORO1C, BLOC1S6, SCIN, MYO6, ABL1, MYH11, MYH10, NEBL, MICAL3, MYO5A, DSTN, NEB, ARPC5, CORO2A, CORO2B, AIF1L, ARPC2, MYO5B, MYO5C, CORO6, CORO7, ARPC1B, ARPC1A, PPP1R9A, RCSD1, MYOM2, PPP1R9B, LASP1, CAPZB, ANXA6, MYO18A, CCIN, A…	4686	196	18228	1.98464	1.8332e-10	3.66645e-11	3.5485e-11
		Kidney	GOTERM_MF_DIRECT	GO:0016887~ATPase activity	55	0.971731	2.18443e-13	EIF4A2, EIF4A1, HSP90AB1, ATP8A2, MCM7, MCM8, MCM9, EIF4A3, ATP2A1, SMC3, CCT6B, LONP1, LONP2, SMARCAD1, CCT3, CCT2, HSP90AA1, DDX55, DDX52, CHD1L, BCS1L, DDX19A, AFG3L2, DDX39B, MSH2, MCM5, DNA2, MCM6, RTEL1, DDX27, DDX4, DDX25, DDX1, ATP1A2, ATP1A1, ATP2C1, HSP90B1, DHX30, DHX36, ASCC3, CCT8, CCT7, ATP9B, CCT4, ATAD1, HSPA5, ATP2B4, CCT6A, MOV10, PSMC6, ERCC3, PSMC4, PSMC2, ERCC2, ALPL	4686	85	18228	2.51698	5.63709e-10	9.39304e-11	9.09086e-11
		Kidney	GOTERM_MF_DIRECT	GO:0001227~transcriptional repressor activity, RNA polymerase II transcription regulatory region sequence-specific binding	49	3.60825	1.32845e-12	ZNF177, ZNF175, ZNF692, ZBTB24, TCF21, ZBTB20, ZC3H8, TRPS1, ZNF248, TGIF1, ZBTB39, ZNF19, ZBTB37, ZBTB32, SOX13, ZNF705A, ZBTB34, ZBTB33, ZNF75A, SREBF2, ZNF16, ZEB1, TFEC, ZNF317, ZNF239, ZNF711, ZNF555, ZNF597, ZNF674, ZNF596, ZNF550, ZBTB1, ZNF25, ZBTB4, ZKSCAN7, ZNF746, ZNF148, ZNF621, ZNF146, ZBTB17, ZFHX3, ZBTB14, ZNF180, TBX3, ZFP69, SP2, ZNF614, ZNF536, ZNF217	1047	267	18228	3.19505	9.2596e-10	1.85186e-10	1.74027e-10
		Kidney	GOTERM_MF_DIRECT	GO:0008270~zinc ion binding	90	6.62739	4.68867e-12	ZNF330, TES, THRA, ZFAND4, ZMYND8, ZFAND6, ZFAND5, TNFAIP3, TTF2, ZMYM2, ZMYM3, TRIM28, ZMYM4, ZMIZ1, TRIM5, ZMIZ2, TRPS1, ZMYM5, TRIM2, ZMYM6, TRIM24, TIMP2, TIMP3, TRIM27, TK1, TRIM23, TRIM62, USP5, USP3, USP45, TOP3A, ZFR, TET1, TRAF7, TRAF3, ZNF638, TET3, ZNF318, TRAF5, TRIM13, TRIM59, TRIM16, UTRN, TRIM54, SQSTM1, TRIM11, USP13, ZCCHC8, ZNF276, ZCCHC7, TRIM50, USP16, TRIM52, TNKS, UBA5, ZCCH…	1047	720	18228	2.17622	3.26802e-09	5.44667e-10	5.11846e-10
		Kidney	GOTERM_MF_DIRECT	GO:0019901~protein kinase binding	155	2.73852	1.4887e-12	ATF2, ERRFI1, CCNK, CCNT1, NR3C1, ACTB, PPP1CB, PPP1CC, CCND3, CCND2, CDH2, CCND1, CHEK2, DPYSL2, AKT1, FBXO7, PDGFRB, NSF, MEF2A, MAP2K3, FBXW5, PRKCD, AP1B1, ADAM10, ACSL3, ATP1B1, PRKAB1, ATG13, CDC25A, CDC25B, EEF1A1, NISCH, CCNY, MSH2, CDC37, SIK1, KIF20A, PFKFB2, SHC4, CALM, SHC2, SHC1, MAPKAP1, PRKRIP1, GATA6, RHOBTB3, GSKIP, IQGAP1, ADIPOR1, HIF1A, RHOBTB1, RHOBTB2, CCNB3, FAM83H, RACGAP1…	4686	362	18228	1.66556	3.84084e-09	5.48691e-10	5.3104e-10
		Kidney	GOTERM_MF_DIRECT	GO:0003779~actin binding	107	1.89046	1.55231e-11	GMFG, FBXO25, HNRNPU, ABRA, MYLK, EPS8, ALKBH4, MAEA, RUSC1, DAG1, MYOZ3, MYOZ2, DNAAF3, ACTN3, ACTN2, LIMCH1, MAP1S, ACTN1, ACTN4, MYO7A, DAAM1, DAAM2, MAP1B, MAP1A, RAI14, MACF1, PXK, HPCA, CNN3, CNN2, SCIN, MOBP, CALD1, EPB41L1, EPB41L2, MICAL1, NEBL, RDX, MICAL3, MSN, MYO5A, DSTN, PARVA, NEB, PARVB, PTK2, KLHL20, CCDC88A, ANLN, DIAPH1, DIAPH2, KIF18A, HOOK1, MYO5B, GIPC1, CORO7, FERMT2, ITGB1…	4686	230	18228	1.80964	4.00494e-08	5.00619e-09	4.84514e-09
		Kidney	GOTERM_MF_DIRECT	GO:0004197~cysteine-type endopeptidase activity	20	1.47275	8.67565e-11	USP46, USP13, USP47, USP25, USP15, USP37, USP48, USP38, USP16, USP5, USP20, USP42, USP9X, USP10, USP34, USP12, USP28, USP1, USP40, USP30	1047	55	18228	6.33082	6.04693e-08	8.63847e-09	8.11793e-09
		Kidney	GOTERM_MF_DIRECT	GO:0005085~guanyl-nucleotide exchange factor activity	96	1.69611	4.32259e-11	DOCK6, BCAR3, DENND1C, DOCK5, DENND1B, DOCK4, DENND5B, ITSN1, DOCK7, ARHGEF10L, RAPGEFL1, DOCK10, RASGEF1B, PSD4, MCF2L, PSD3, RCC1, PLCE1, DENND5A, ARHGEF40, FBXO8, SBF2, ARFGEF3, RALGPS2, DENND2D, PLEKHG3, DENND2C, PLEKHG4, PLEKHG1, ARHGEF12, DIS3, SH2D3C, DENND2A, ARHGEF18, RAB3IL1, BCR, ARHGEF9, ARHGEF3, ELMO1, RAPGEF2, RIN3, PREB, ARHGEF1, ARHGEF2, DOCK2, SOS1, ECT2L, RAPGEF6, NGEF, RAPGEF3,…	4686	202	18228	1.84866	1.11523e-07	1.23914e-08	1.19928e-08
		Kidney	GOTERM_MF_DIRECT	GO:0005515~protein binding	96	1.69611	6.09019e-11	SNAP25, ARF1, AHCYL2, B4GALT1, ELN, ITGB2, ARRB1, ECE1, ITGAL, FGF1, AP2A2, SLC8A1, ACTB, CTSS, RABGEF1, CAPZB, GRB14, DPYSL2, LONP1, DAG1, AKT1, CEP290, FGB, ACTR3, CCT2, ACTR2, HSP90AA1, AHSG, ADAM10, ARNT, F2, RNASE1, DCN, DNM1, DNAJC3, CCNA2, DDB1, NR5A1, EEF1A1, ACE2, COL2A1, PIK3CA, PRKAR1A, FDX1, RAPGEF2, PABPC1, DNASE1, PPIB, FKBP4, CFAP53, GAPDH, CRYAB, LTF, PAFAH1B1, BECN1, SNAP47, COPB…	4686	203	18228	1.83955	1.57127e-07	1.55655e-08	1.50648e-08
		Kidney	GOTERM_MF_DIRECT	GO:0050660~flavin adenine dinucleotide binding	41	0.724382	6.63646e-11	GCDH, ACADVL, MTRR, KDM1A, KDM1B, PYROXD1, ETFA, MTO1, GULO, AIFM3, ACADL, LDHD, AOX1, NOS1, ACADM, ACAD11, ACAD10, ACAD8, NOS2, NOS3, ACAD9, GSR, MTHFR, CYBB, FMO1, FMO2, FMO3, SDHA, FMO4, KMO, FMO5, ACADSB, POR, ACOX2, ACOX1, ILVBL, IVD, DUS1L, ACOX3, DUS3L, DLD	4686	61	18228	2.61451	1.71221e-07	1.55655e-08	1.50648e-08
		Kidney	GOTERM_MF_DIRECT	GO:0019905~syntaxin binding	19	1.39912	5.33216e-10	SYT5, VPS18, TMED9, TMED10, SYT1, STXBP3, STXBP1, STXBP2, STX7, TXLNG, SYT9, TXLNA, SYT12, TXLNB, VPS52, STX6, VAMP1, VAMP2, VAMP3	1047	54	18228	6.12565	3.71651e-07	4.22596e-08	3.97131e-08
		Kidney	GOTERM_MF_DIRECT	GO:0005200~structural constituent of cytoskeleton	18	1.32548	5.45676e-10	SYNM, TUBB, TUBE1, TUBG2, TUBG1, TUBB4B, TUBB4A, TUBA4A, TUBA1C, TUBA1B, TUBB6, TUBA1A, TUBB2A, TLN2, VIM, TLN1, SPTBN1, TUBA8	1047	48	18228	6.52865	3.80336e-07	4.22596e-08	3.97131e-08
		Kidney	GOTERM_MF_DIRECT	GO:0031267~small GTPase binding	97	1.71378	1.74837e-10	IPO13, CYFIP2, CYFIP1, NCKAP1, DENND1B, IPO11, DOCK4, NCF2, LRRK2, CSE1L, DOCK7, ARHGAP1, IPO7, IPO4, IPO5, EPS8, ARHGAP44, RIMS2, RIMS1, GOLGA4, IPO8, GOLGA5, IPO9, AP1G1, PPP6R1, PLCE1, DENND5A, DNM1L, RAB8A, RALBP1, ATP6AP1, EXOC8, DAPK3, OCRL, RANGAP1, DAAM1, DAAM2, PEX5, EXOC4, RIN3, ARHGEF2, EXOC5, RAF1, OPTN, EXOC2, KPNB1, GAS8, RAPGEF4, CDC42SE1, CCDC186, ROCK1, ROCK2, MAPKAP1, MYCBP2, RH…	4686	209	18228	1.80535	4.5108e-07	3.759e-08	3.63807e-08
		Kidney	GOTERM_MF_DIRECT	GO:0003677~DNA binding	94	6.92194	1.31904e-09	ZNF177, TOP2B, WDR48, ZNF292, ZFAND6, ZFAND5, TNFAIP3, TFB1M, TIAL1, TRIM28, UIMC1, ZNF527, ZNF567, TEAD1, TMPO, SOX5, ZNF19, ZHX3, SP110, STRBP, SWAP70, SPHK1, TOP3A, TET1, ZNF12, ZNF75D, ZFY, ZFX, ZHX1, THAP2, TOPORS, WDR76, SUPV3L1, THAP6, TFDP2, THAP7, THRAP3, SUB1, THAP9, TIMELESS, TRIM16, ZNF677, ZNF512, ZNF555, ZNF674, ZNF596, ZBTB8A, ZNF470, UHRF2, SRRT, ZNF3, SPTY2D1, SUPT6H, ZFP57, STAT…	1047	852	18228	1.92079	9.1937e-07	9.1937e-08	8.63971e-08
		Kidney	GOTERM_MF_DIRECT	GO:0004674~protein serine/threonine kinase activity	123	2.17314	4.25494e-10	NUP107, AMHR2, RPS6KA5, AKT2, CHEK2, RPS6KA1, PDK3, AKT1, CPNE3, NEK2, NEK3, PSKH1, ACVR1, MAP2K3, CSNK1G3, PRKCI, CDKL4, MAP2K1, MAP2K2, PRKCB, PRKCE, PRKCD, DAPK3, DYRK1A, CASK, DYRK1B, CSNK1D, PRPF4B, PASK, MELK, MAPKAPK3, MAK, SIK3, PRKCQ, SIK1, RAF1, CSNK1G2, CSNK1G1, PRKDC, PIK3R4, PKMYT1, KALRN, ABR, IRAK1, MARK4, MARK3, MARK2, MAP2K5, PLK4, NEK8, DMPK, PLK2, NEK6, PLK1, CDC7, CLK4, CLK3, …	4686	288	18228	1.6613	1.09777e-06	8.44441e-08	8.17275e-08
		Kidney	GOTERM_MF_DIRECT	GO:0005509~calcium ion binding	237	4.18728	4.67821e-10	ITSN2, ITSN1, CBLB, PKD2L2, CPNE1, DAG1, HMCN1, CUBN, ACTN3, ACTN2, GLCE, ACTN1, ACTN4, HSPG2, MYL1, MYL3, PADI4, ASTN2, CALM, MACF1, PCDH15, IQGAP1, PCDH18, MYL12B, CRACR2A, PLCG1, RAB11FIP3, EDEM2, AIF1L, EHD1, EHD2, EHD3, CABYR, CALU, NAPEPLD, HRC, FAT1, NOX5, DCHS1, CALR, CALM1, PAM, RET, FKBP10, RYR2, C2CD5, FKBP14, NCAN, EFCAB6, PPP3CB, CRTAC1, DNER, ANXA6, SDF4, NINL, ANXA1, ANXA3, ANXA4, …	4686	647	18228	1.42489	1.20698e-06	8.62127e-08	8.34392e-08
		Kidney	GOTERM_MF_DIRECT	GO:0042803~protein homodimerization activity	214	3.78092	5.17785e-10	PANK3, PANK1, ENO1, F11R, NUDT5, PHB2, GOLGA5, CREB3L3, CHEK2, PIP4K2A, AKT1, PDK2, CUBN, SDS, GLCE, SLC11A1, ACTN1, DAPK3, SERPINF2, MTUS2, HOGA1, FDX1, RABL3, HPD, FICD, ABCB7, SHMT2, SHMT1, PEX11B, FXR1, BLOC1S6, SNX1, SNX2, INPP5F, GRPEL1, FLRT3, PDCD10, GRPEL2, PNPO, HMOX1, SNX9, RAB11FIP3, RAB11FIP4, JUP, FZD4, EIF2AK1, PDE2A, SNF8, NR2F2, EXT2, CCDC88A, KYAT3, CEP57, IDE, EEA1, IKBKB, ATIC…	4686	573	18228	1.45277	1.33589e-06	8.90591e-08	8.6194e-08
		Kidney	GOTERM_MF_DIRECT	GO:0000149~SNARE binding	19	1.39912	3.66509e-09	SYT5, STX12, SYT4, SYT1, STX16, STX7, TNFAIP2, SYT15, SYT9, SYT7, STX1B, VAMP7, SYT12, VPS50, VTI1A, STX6, STX4, STX2, STX1A	1047	60	18228	5.51309	2.55456e-06	2.32233e-07	2.18239e-07
		Kidney	GOTERM_MF_DIRECT	GO:0035091~phosphatidylinositol binding	54	0.954064	1.92776e-09	PLEKHF2, NUMA1, PITPNB, PITPNA, SNX12, SNX13, PIK3C2A, PITPNC1, MCF2L, SBF2, APPL2, APPL1, BCAS3, MREG, EXOC8, PASK, PARD3B, NISCH, KIF16B, HGS, PARD3, AIDA, SGK1, PXK, ITPR1, NOXO1, ITPR2, PLD1, PLD2, MTM1, SNX4, GGA1, SNX1, GGA3, SNX2, SNX27, RPS6KC1, SNX25, HS1BP3, SNX9, SNX5, SNX6, PHF12, SNX24, ARHGAP33, CCDC88A, SH3YL1, MYO1E, SNX19, SNX16, FES, SNX17, ESYT3, ESYT1	4686	98	18228	2.14341	4.97361e-06	3.10852e-07	3.00851e-07
		Kidney	GOTERM_MF_DIRECT	GO:0043130~ubiquitin binding	21	1.54639	1.0279e-08	USP13, TOP2A, WDR48, TSG101, USP16, UBXN2B, USP5, TNFAIP3, TOM1L1, TOM1L2, TP53INP2, TOLLIP, UBR5, SPRTN, TOM1, UBAP1, TAB2, STAM2, VPS36, SQSTM1, VPS28	1047	78	18228	4.68724	7.16447e-06	5.97041e-07	5.61064e-07
		Kidney	GOTERM_MF_DIRECT	GO:0016787~hydrolase activity	82	1.44876	7.70593e-09	EIF4A2, SMARCAL1, AHCYL2, DDX3X, DDX49, HDAC10, DDX46, PRKCSH, OLA1, DDX42, DDX43, NUDT5, OPLAH, PEPD, NUDT6, NDST2, AADACL3, ABHD11, CAPN6, NUDT19, RIOK1, ENPP3, ATP6V1E1, ACAD10, DDX17, DDX18, LYPLA1, ENTPD1, ABCC1, IAH1, ENTPD4, DDX55, PGAM1, ENTPD5, ENTPD6, ITPK1, BPGM, QRSL1, DDX50, DDX19A, NT5C3B, DDX19B, DDX39A, MPPED1, ATP6V1B2, ADTRP, RAD54L2, SNRNP200, CES3, CES2, DCP2, ATP6V1B1, DDX28,…	4686	178	18228	1.79197	1.98811e-05	1.16949e-06	1.13187e-06
		Kidney	GOTERM_MF_DIRECT	GO:0031625~ubiquitin protein ligase binding	140	2.79823	4.6619e-08	USP13, VCP, TSG101, UBE2D1, UBE2L6, TANK, USP19, UBE2L3, UBE2J1, TUBA1B, UBB, TRIM28, UBC, ZNF746, SPOP, USP25, TPI1, UBE2B, XRCC5, TUBB, USP2, UBE2G1, TNFRSF1B, YWHAZ, UBOX5, TRAF3, TRAF5, TCP1, UQCRC1, TXNIP, TMBIM6, TRIB3, TRIM37, TRIB1, TRIB2, UBE2K, SQSTM1, VCL,RB1, SMC6, CASC3, CLU, ACTG1, CHEK2, PSMD1, FBXO7, PRKACB, PIAS4, GABARAPL1, FBXW7, PIAS2, RNF40, PIAS1, PRKAR1A, BLZF1, ANAPC2, CUL…	4686	242	18228	2.73376	3.24929e-05	2.4995e-06	2.34888e-06
		Kidney	GOTERM_MF_DIRECT	GO:0051287~NAD binding	27	0.477032	1.66013e-08	AHCY, HPGD, HIBADH, NUDT6, ALDH2, NNT, AOX2, IDH3B, ME1, AOX1, PHGDH, ME2, NDUFV1, IDH3A, PARP1, IDH3G, IDH1, IDH2, SORD, GRHPR, ALDH1A1, GPD1, GAPDHS, NDUFS2, GPD1L, GAPDH, GLYR1	4686	37	18228	2.83856	4.28305e-05	2.37952e-06	2.30297e-06
		Kidney	GOTERM_MF_DIRECT	GO:0005484~SNAP receptor activity	14	1.03093	6.65563e-08	STX12, STX16, STX7, STX18, STX1B, VAMP7, VTI1A, STX6, VAMP1, STX4, STX2, VAMP2, STX1A, VAMP3	1047	37	18228	6.58747	4.63887e-05	3.31355e-06	3.11388e-06
		Kidney	GOTERM_MF_DIRECT	GO:0003723~RNA binding	247	4.36396	1.83402e-08	RPL4, EIF4A2, RPL3, EIF4A3, IFIT5, GPATCH1, HNRNPU, PHAX, HNRNPR, ADARB1, IFIT3, IFIT2, RAVER1, RPS19, SNRPD1, DHX57, GPBP1, SEC63, DDX17, DDX18, MBNL1, AQR, MBNL2, RBFOX2, DICER1, CRNKL1, SND1, DHX40, DDX39A, DDX39B, EWSR1, PNLDC1, DNA2, DHX8, HTATSF1, RNPC3, HNRNPLL, CDKN2AIP, DHX30, LARP1, DHX32, PDCD11, PCBP4, ERI1, DHX34, PCBP1, DHX36, PCBP2, DHX37, MOV10L1, PUSL1, RBM12, PPARGC1A, RBM10, LA…	4686	704	18228	1.36477	4.73167e-05	2.49041e-06	2.41029e-06
		Kidney	GOTERM_MF_DIRECT	GO:0003730~mRNA 3'-UTR binding	36	0.636042	2.55489e-08	DDX5, DAZAP1, CELF2, HNRNPU, CRYZ, FXR1, BOLL, PCBP4, PCBP1, DHX36, IGF2BP3, IGF2BP2, CCT5, RNF20, FUS, SECISBP2L, ANGEL2, SECISBP2, PABPC4, RC3H1, PUM1, LARP4, RNF40, PUM2, DAZL, RSL1D1, CARHSP1, CSDC2, HNRNPA2B1, GEMIN5, RBMS1, PABPC1, CPEB3, RBMS2, CPEB4, RBMS3	4686	58	18228	2.41441	6.59139e-05	3.29581e-06	3.18978e-06
		Kidney	GOTERM_MF_DIRECT	GO:0004842~ubiquitin-protein transferase activity	27	1.98822	1.96895e-07	WDSUB1, UBR4, TNFAIP3, UBE2D1, UBE3A, TNFAIP1, UBE2L3, ZNRF1, TRIM28, UBE2Q2, TRIM5, TRIM2, UBR5, TRIM47, TRIM23, UBE2B, UBE2G2, TRAF7, UBE2W, UBOX5, TRAF3, TTC3, TRAF5, UBE2N, TRIM36, TRIP12, UBE2K	1047	145	18228	3.24181	0.000137226	9.14903e-06	8.59773e-06
		Kidney	GOTERM_MF_DIRECT	GO:0017075~syntaxin-1 binding	11	0.810015	2.13694e-07	UNC13B, SYNPR, UNC13C, SYT1, SYPL1, STXBP3, STXBP1, STXBP2, SYPL2, VAMP2, VAMP3	1047	23	18228	8.3264	0.000148934	9.30904e-06	8.7481e-06
		Kidney	GOTERM_MF_DIRECT	GO:0071949~FAD binding	28	0.4947	1.58156e-07	ERO1A, MTRR, KDM1B, DDO, GULO, CYB5R4, CYB5R3, AIFM1, MICAL1, AOX2, LDHD, AOX1, D2HGDH, QSOX1, MICAL3, MTHFR, DHCR24, KMO, PRODH2, COQ6, DAO, ACOX2, ACOX1, CRY2, AGPS, CRY1, ACOX3, PCYOX1	4686	42	18228	2.59326	0.00040796	1.85474e-05	1.79507e-05
		Kidney	GOTERM_MF_DIRECT	GO:0008022~protein C-terminus binding	58	1.02473	2.07698e-07	MDC1, GPSM2, MRE11, NUMA1, NCF2, CEP120, BRCA2, PHB2, PEX26, MED12, COIL, GRIP1, NEFL, KPNA3, MAP2K1, CEP135, PEX1, ATP1B1, HSPG2, SIRT1, DNM1, MSH2, LCK, PEX6, PEX5, FDX1, MAPRE3, PABPC1, NEIL1, EZR, OPTN, FBLN1, FBLN5, SLC9A3R2, PPP2CA, PDZD3, ABL1, PTK2B, MPDZ, FN1, SNF8, PEX12, DLG1, CDK7, DAB2, CENPF, RAD51, MYO1C, ERCC3, DLG4, SNX17, AGO2, ERCC2, SDC1, CTNNB1, ERCC6, SAE1, PFKM	4686	120	18228	1.88011	0.000535717	2.32983e-05	2.25488e-05
		Kidney	GOTERM_MF_DIRECT	GO:0003724~RNA helicase activity	36	0.636042	2.61252e-07	DDX28, EIF4A2, DDX6, EIF4A1, DDX5, DDX27, DDX3X, DDX4, DDX49, DHX8, DDX46, DDX25, DDX1, EIF4A3, DDX42, DDX20, DDX21, DDX43, DDX41, IFIH1, DHX30, DHX36, DHX15, DDX17, DDX18, DDX55, DDX52, DDX50, DHX40, DDX19A, DDX19B, DDX39A, DDX39B, SKIV2L, DHX29, SNRNP200	4686	62	18228	2.25864	0.000673804	2.80846e-05	2.71811e-05
		Kidney	GOTERM_MF_DIRECT	GO:0050661~NADP binding	23	0.40636	3.94847e-07	G6PD, HIBADH, NOS2, NOS3, GSR, FMO1, FMO2, FMO3, HMGCR, FMO4, PGD, FMO5, CRYZ, DHFR, POR, NNT, DPYD, CAT, GAPDHS, NOS1, DHCR7, GAPDH, GLYR1	4686	32	18228	2.79585	0.00101819	4.07482e-05	3.94373e-05
		Kidney	GOTERM_MF_DIRECT	GO:0061631~ubiquitin conjugating enzyme activity	12	0.883652	3.35498e-06	UBE2W, UBE2B, UBE2Q2, UBE2N, UBE2O, UBE2D1, UBE2G1, UBE2L6, UBE2G2, UBE2K, UBE2J1, UBE2L3	1047	36	18228	5.80325	0.00233569	0.000129912	0.000122084
		Kidney	GOTERM_MF_DIRECT	GO:0003729~mRNA binding	82	1.44876	9.14445e-07	EIF4A2, PIWIL1, RBM25, SLC4A1AP, CELF2, EIF4A3, HDLBP, PARK7, CASC3, EDC3, PTBP1, EIF4ENIF1, BOLL, PCF11, SNRNP70, LUC7L, DENR, RBM5, EIF2A, RBM14, AQR, RBFOX2, CLUH, NCBP1, NCBP2, METTL3, RC3H1, PKM, ESRP1, LUC7L3, NCBP3, NUP98, NSRP1, SF1, FYTTD1, KHDRBS1, SLBP, DDX6, RBM47, RBM8A, CSTF3, RBM4B, CSTF2T, HNRNPLL, FXR1, NXF1, SCAF8, NXF3, PCBP4, PCBP1, PCBP2, RPS3, IGF2BP3, IGF2BP2, PAIP2, SF3B1,…	4686	195	18228	1.63575	0.00235649	9.07411e-05	8.78219e-05
		Kidney	GOTERM_MF_DIRECT	GO:0030170~pyridoxal phosphate binding	32	0.565371	1.31244e-06	PYGB, ALAS1, OAT, PDXDC1, GLDC, SHMT2, SHMT1, HDC, GADL1, ABAT, PYGM, GPT, PYGL, CSAD, SGPL1, NFS1, CBS, KYNU, PNPO, SDS, GOT1, AADAT, PHYKPL, AGXT2, GPT2, GOT2, GCAT, PSAT1, ALB, KYAT3, KYAT1, AGXT	4686	55	18228	2.26321	0.00338037	0.000125411	0.000121376
		Kidney	GOTERM_MF_DIRECT	GO:0051082~unfolded protein binding	46	0.812721	1.39619e-06	HSP90AB1, CLU, HSPA13, CLGN, HSP90B1, CCT6B, DNAJB2, ERLEC1, DNAJB1, NUDCD3, NUDCD2, DNAJB6, GRPEL1, DNAJB4, GRPEL2, SERPINH1, CDC37L1, CCT8, CCT7, CCT5, CCT4, HSPA9, CCT3, HSPA8, CCT2, HSP90AA1, NUDC, HSPA5, HSPA1L, CCDC115, PTGES3, HSPA6, DNAJB13, HSPA2, CLPX, CCT6A, DNAJA1, NACA, DNAJA4, CDC37, DNAJA2, DNAJB11, CANX, CALR, CRYAB, HSPA1A	4686	92	18228	1.94494	0.0035957	0.000128649	0.00012451
		Kidney	GOTERM_MF_DIRECT	GO:0005096~GTPase activator activity	82	1.44876	1.49045e-06	ARHGAP9, NRP1, GDI1, LRRK2, GDI2, ARHGAP1, HTR2B, ARRB1, ARHGAP36, ARHGAP44, RGS4, SIPA1L1, ARHGDIA, GIT1, AGFG2, AGFG1, RGS7, RALBP1, RALGAPA1, ELMOD2, ARAP3, ELMOD3, OCRL, ARAP1, ARFGAP3, RANGAP1, ARFGAP2, ACAP3, ARHGAP10, ACAP2, RALGAPB, RABEP1, RASA3, RABEP2, RASA1, RASA2, RAPGEF2, PREB, PLCB1, SEC23A, RGS14, RGS16, NPRL3, AGAP2, ARHGAP19, ARHGAP18, IQGAP1, RASAL2, ARHGAP15, IQGAP2, IQGAP3, A…	4686	197	18228	1.61914	0.00383799	0.000132599	0.000128333
		Kidney	GOTERM_MF_DIRECT	GO:0051010~microtubule plus-end binding	15	0.265018	1.62155e-06	NUMA1, DCTN1, FBXW11, CLIP3, CLIP2, CLIP1, KIF18A, APC, CLIP4, KIF2C, MAPRE3, MAPRE1, MAPRE2, CLASP1, PAFAH1B1	4686	17	18228	3.43225	0.00417487	0.000139453	0.000134967
		Kidney	GOTERM_MF_DIRECT	GO:0044183~protein binding involved in protein folding	22	0.388693	2.35078e-06	HSPA9, CCT3, CD74, HSPA8, CCT2, RIC3, HSP90AA1, HSP90AB1, HSPA5, HSPA1L, CCDC47, HSPA6, HSPA2, HSPA13, CCT6B, CLGN, CCT6A, DNAJB1, CCT7, CCT5, HSPA1A, CCT4	4686	32	18228	2.6743	0.00604666	0.000195645	0.000189351
		Kidney	GOTERM_MF_DIRECT	GO:0019899~enzyme binding	70	1.23675	2.56821e-06	APP, KDM1A, MCM8, MCM9, DIS3L, SNX12, ATP2A2, MCM10, LDB2, PPP3CB, LAMP1, LAMP2, ANXA6, COTL1, KAT8, IL6R, ABCD1, CTNNBL1, NCOA1, IQCB1, ATG3, PARP4, NCOA6, PRKCE, PUS7, BACE1, NR5A1, MSH6, PEX7, PCCA, MSH3, EHHADH, PLSCR4, CAT, CYP2E1, PHLDB3, PLCB1, SLC27A2, NOTCH2, KMT2E, RPS19BP1, NOXO1, FOXO4, PTGS2, HACD3, HACD2, GOLGA7B, APH1A, ANKMY2, SLX4, POLD1, EIF4E, PMS1, CYB5A, AKIRIN2, MSR1, NOP14,…	4686	163	18228	1.6705	0.0066041	0.000207062	0.000200401
		Kidney	GOTERM_MF_DIRECT	GO:0030276~clathrin binding	12	0.883652	1.04456e-05	TOM1L1, SYT5, TOM1L2, SYT4, SYT1, SYT12, TOM1, SYT15, TLN2, SYT9, TLN1, SYT7	1047	40	18228	5.22292	0.00725421	0.00036725	0.000345121
		Kidney	GOTERM_MF_DIRECT	GO:0003713~transcription coactivator activity	27	1.98822	1.0538e-05	TRIM52, USP16, WBP2, TGFB1I1, TAF9, UBE3A, XPC, UBE2L3, TRIM28, TRIM24, TRIM25, TRIM27, WWTR1, SS18, WWOX, TRIM62, TRIP4, TDRD3, TAF6L, TADA2A, THRAP3, SUB1, TADA3, TRIM13, TAF6, TRIM37, TRIM38	1047	178	18228	2.6408	0.00731814	0.00036725	0.000345121
		Kidney	GOTERM_MF_DIRECT	GO:0000287~magnesium ion binding	84	1.4841	2.92673e-06	DYRK3, ATP8A2, DYRK2, CERK, MAST3, LRRK2, CIB2, ENO1, NUDT5, COMT, ENO2, ENO3, ENO4, ENDOV, RPS6KA5, IMPA1, ENOSF1, MTG2, RPS6KA1, PAPOLA, PGM3, IDH3B, NUDT19, NUDT18, PGM2, PRKACB, MAP3K7, ENOPH1, PGM1, MAP3K5, DIS3L2, IDH3A, NUDT12, ITPK1, ATP11B, IRAK4, GEM, MSH6, LATS1, PPM1A, NT5C3B, PKM, F9, PPA2, PLSCR3, MSH2, MTHFD2, ILVBL, SIK3, SIK1, HPRT1, PRPS2, PIF1, MVK, FOXK2, ATP10A, GNAI1, PRPSAP…	4686	206	18228	1.58617	0.00752254	0.000228817	0.000221456
		Kidney	GOTERM_MF_DIRECT	GO:0003774~motor activity	20	0.353357	3.39325e-06	MYO10, MYO5A, MYO7A, MYO19, MYO9A, MYO1D, MYO1E, MYH1, MYH2, MYO1B, MYO1C, MYO3B, MYO5B, MYO6, MYO18A, MYH11, MYH4, MYH10, MYO1G, MYH7	4686	28	18228	2.77849	0.00871639	0.000257488	0.000249204
		Kidney	GOTERM_MF_DIRECT	GO:0019706~protein-cysteine S-palmitoyltransferase activity	10	0.736377	1.66904e-05	ZDHHC9, ZDHHC5, ZDHHC12, ZDHHC13, ZDHHC6, ZDHHC7, ZDHHC22, ZDHHC1, ZDHHC17, ZDHHC3	1047	28	18228	6.21777	0.0115659	0.000553962	0.000520582
		Kidney	GOTERM_MF_DIRECT	GO:0005516~calmodulin binding	60	1.06007	5.29788e-06	MYLK2, RYR2, SLC8A1, MYLK, AKAP12, PPP3CB, EEF2K, PPP3CC, CAMKV, AKT1, NOS1, IQCB1, DAPK1, PHKA1, MYO7A, IQCG, EEF1A1, ASPM, MYH1, MYH2, MAPKAPK3, MYO3A, MAPKAPK5, PLCB1, MYH7, CAMK2B, CAMK2D, PDE1B, PDE1A, CAMK2A, IQGAP1, IQGAP2, IQGAP3, CAMSAP1, CAMSAP2, SLC9A1, CNN3, CNN2, CALD1, PHKG2, MYO6, MBP, KCNN2, KCNN3, CAMK2G, MYH10, NGFR, MARCKSL1, ARPP21, MYO10, NOS2, NOS3, ATP2B4, PHKB, MYO1D, MYO1…	4686	136	18228	1.71613	0.0135756	0.000390529	0.000377966
		Kidney	GOTERM_MF_DIRECT	GO:0003712~transcription cofactor activity	52	0.918728	7.88835e-06	PHF2, SMARCB1, NAB1, FHL2, JMJD1C, PSIP1, RSF1, FHL5, LDB2, PHF8, MED17, MED12, MED13, KAT5, MED10, DPF2, KAT8, KAT7, PIAS4, MED1, KDM2A, KDM2B, MED8, MED9, PIAS2, PIAS1, SAP30, MED22, MED24, AEBP2, EWSR1, KAT6B, KDM3A, DDX1, PXN, MED12L, BCLAF1, BTAF1, MED30, NSD1, CAMTA2, RALY, PPARGC1A, AKIRIN2, AKIRIN1, PHF10, FUS, PHF12, PTPN14, MED13L, GON4L, HDGF	4686	114	18228	1.77433	0.0201463	0.000565332	0.000547145
		Kidney	GOTERM_MF_DIRECT	GO:0017124~SH3 domain binding	37	0.65371	8.20258e-06	KHDRBS1, PTPN22, CBLB, MYPN, CASP9, FUT8, GJA1, SH3BGRL, MICAL1, DPYSL3, ABL1, MVB12A, SIRPA, SH3BGRL2, OSTF1, AFAP1L2, AFAP1L1, SGIP1, LANCL1, HIP1R, ADAM10, AFAP1, QKI, CD2AP, DNM2, ENAH, RUFY1, ADAM17, ABI2, ABI1, RUFY2, ELMO1, ADAM9, ELMO2, HCLS1, PTPN6, CRK	4686	72	18228	1.99897	0.0209404	0.000571964	0.000553564
		Kidney	GOTERM_MF_DIRECT	GO:0019903~protein phosphatase binding	35	0.618375	9.61986e-06	CSF1R, CDKN1B, MTMR3, MTMR9, PIK3R1, IQGAP1, MTMR4, EGFR, HSP90B1, SNX3, FBXL20, CDH5, CDH2, PPP6R1, PPP6R2, PPP6R3, CDC27, RACK1, NEK2, SHOC2, KIFAP3, MAP3K5, JAK1, JUP, ANAPC7, ITGA1, AP3B1, GTF2F1, PTK2, RAD51, PPP1R3C, LCK, ANAPC4, CTNNB1, ANAPC5	4686	67	18228	2.03203	0.0245139	0.000641803	0.000621155
		Kidney	GOTERM_MF_DIRECT	GO:0005547~phosphatidylinositol-3,4,5-trisphosphate binding	22	0.388693	9.70167e-06	ARHGAP9, MYO10, MAPKAP1, GBF1, HIP1R, ARAP3, DAPP1, ARRB1, ARAP1, IQGAP1, IQGAP2, CYTH3, FUNDC2, MYO1B, ADAP2, RACGAP1, KIF16B, BTK, AKT1, OGT, FERMT2, MYO1G	4686	34	18228	2.51698	0.0247198	0.000641803	0.000621155
		Kidney	GOTERM_MF_DIRECT	GO:0000977~RNA polymerase II regulatory region sequence-specific DNA binding	26	1.91458	6.40226e-05	ZNF177, ZNF550, ZBTB8A, ZBTB46, TCF21, ZNF25, TRPS1, ZNF329, ZNF248, ZNF621, ZNF146, TFAP2B, ZNF19, ZFP3, ZFP2, ZNF180, ZNF705A, VEZF1, ZNF75A, ZFP69, TFDP2, ZNF614, ZNF555, ZNF674, ZNF597, ZNF596	1047	186	18228	2.43362	0.0436441	0.00202835	0.00190613
		Kidney	GOTERM_MF_DIRECT	GO:0016538~cyclin-dependent protein serine/threonine kinase regulator activity	22	0.388693	1.83802e-05	CCNK, CCNT2, CCNI, CCNT1, CCNC, CCNA2, CCNB3, CCNA1, CCND3, CCNB1, CCND2, CCNY, CCNE2, CCND1, CCNG2, CCNG1, CCNI2, CCNYL1, CCNL2, CCNL1, CNPPD1	4686	35	18228	2.44507	0.0463145	0.00118552	0.00114738
		Kidney	GOTERM_MF_DIRECT	GO:0061630~ubiquitin protein ligase activity	34	2.50368	6.98734e-05	TRIM50, TRIM52, TRAF3IP2, UHRF2, UBE3D, UBR4, UBR3, UBE2D1, UBE3A, UBR2, UBE3B, UBR7, TRIM5, TRIM2, TMEM129, TRIM24, TRIM25, TRIM27, VPS18, TRIM62, TRIM41, SYVN1, WWP1, WWP2, TOPORS, TRIM13, UBE2O, TRIP12, TRIM59, TRIM37, TRIM38, TRIM54, TRIM11, TRIM34	1047	280	18228	2.11404	0.0475365	0.00211747	0.00198987
		Liver	GOTERM_BP_DIRECT	GO:0006886~intracellular protein transport	72	3.7835	2.07881e-15	USP6NL, VPS29, SNX13, SNX10, SNX11, TBC1D10C, TOM1, TMED3, TLK1, TMED2, VPS35, TMED1, TMED7, VPS39, TMED5, YWHAH, TMED4, TRIM23, WLS, VPS18, TMED9, TICAM2, VPS33A, STX7, TBC1D8, TBC1D2B, SYTL3, SYTL2, TOM1L1, STX1B, TOM1L2, TBC1D4, TBC1D25, SLU7, STX1A, STX12, TBC1D9B, TMED10, STXBP3, STX16, STXBP1, USO1, STXBP2, STX18, VPS26A, VPS26B, SNX1, SNX2, SNX27, VTI1A, STX6, VPS11, TBC1D14, STX4, SNX9, T…	1648	264	16614	2.74945	7.72049e-12	7.60637e-12	7.53569e-12
		Liver	GOTERM_BP_DIRECT	GO:0016579~protein deubiquitination	33	1.7341	5.02297e-14	USP13, USP14, USP37, USP15, WDR48, USP38, USP54, USP10, USP32, USP11, USP12, USP34, TNFAIP3, USP1, USP50, USP30, USP46, USP47, USP25, USP8, USP48, USP7, USP5, USP20, USP42, USP4, USP9X, USP43, USP3, USP2, USP45, USP28, USP40	1648	73	16614	4.5573	1.83666e-10	9.18953e-11	9.10414e-11
		Liver	GOTERM_BP_DIRECT	GO:0006357~regulation of transcription from RNA polymerase II promoter	205	10.7725	3.71054e-11	ZNF177, SMARCAL1, ZNF175, SMARCB1, SPIB, ZNF609, ZNF608, ZMIZ1, ZNF606, ZNF605, ZMIZ2, ZXDB, SUPT20H, SOX5, ZNF287, ZNF18, ZNF19, ZNF283, SP110, ZFP3, ZFP2, SOX13, ZNF705A, ZNF16, WDR77, ZSCAN23, ZNF711, ZSCAN25, ZSCAN29, ZNF276, URI1, ZBTB8A, ZNF274, ZBTB1, ZNF23, ZNF25, ZNF26, ZSCAN10, ZSCAN12, ZNF148, ZNF268, ZSCAN16, ZNF146, ZNF143, STAT5B, ZNF383, SNF8, ZNF34, TRERF1, TADA2A, SNAI1, ZNF135, …	1648	1324	16614	1.56093	1.35806e-07	4.52563e-08	4.48357e-08
		Liver	GOTERM_BP_DIRECT	GO:0006511~ubiquitin-dependent protein catabolic process	55	2.89017	1.02402e-10	USP37, USP38, USP32, USP34, UBE2D1, UBE3A, UBE2L6, UBE3B, UBE2L3, USP30, USP46, USP47, USP8, USP48, USP7, USP5, USP42, USP4, USP43, USP3, USP45, USP2, UBE4A, UBE4B, TRPC4AP, WDR81, USP40, USP13, USP15, USP16, USP10, USP11, USP12, UBR4, UBD, TP53INP2, UBQLN1, USP1, USP50, UBQLN4, UBQLN3, UBQLN2, USP25, USP20, USP22, SIAH1, UBE2G1, WWP2, UBE2G2, USP28, UBQLNL, TOLLIP, TTC3, TRIP12, UBA1	1648	216	16614	2.567	3.74792e-07	9.36724e-08	9.28019e-08
		Liver	GOTERM_BP_DIRECT	GO:0051301~cell division	96	1.69731	7.7987e-10	MAP10, RB1, ANKLE2, CCNT1, CLTC, KIF11, CCAR1, PPP1CB, PPP1CC, CCND3, CDC23, MAEA, CCND2, CCND1, CHMP1B, ENSA, NUF2, CDC27, OIP5, KMT5A, DIS3L2, NUDC, ANAPC7, IST1, HAUS3, KNL1, ACTR8, MASTL, CDC40, CDC25A, CDC25B, HAUS1, CCNA2, ASPM, PSRC1, KATNAL1, KIF2A, CCNE2, PARD3, ANAPC4, MAPRE3, ANAPC5, ARHGEF2, MAPRE1, MAPRE2, ANAPC1, PAFAH1B1, ARL8B, ANAPC2, BECN1, CDCA2, ANAPC16, EPB41, CDCA5, MIS12, G…	4945	186	16614	1.73407	5.62519e-06	4.33729e-06	4.31805e-06
		Liver	GOTERM_BP_DIRECT	GO:0006897~endocytosis	74	1.30835	1.2028e-09	LGALS3BP, ITSN2, DENND1C, APP, DENND1B, LRRK2, ITSN1, INPPL1, MIA3, PIK3C2A, FNBP1L, CLINT1, LOXL2, MRC2, EEA1, GHR, RABGEF1, DPYSL2, ANXA6, ENPP2, OLR1, DNM1L, AP2M1, CSNK1G3, RALBP1, SCARA5, FNBP1, EPS15L1, GAPVD1, DNM1, DNM2, EPN2, EPN3, DNM3, RABEP1, HEATR5A, RABEP2, PIK3C3, ENTHD1, PLA2R1, RHOQ, CSNK1G2, CSNK1G1, BECN1, RAB1A, RAB5B, LRP5, C9ORF72, LRP6, NCKIPSD, CDC42, AP3M2, AP3M1, MYO6, E…	4945	133	16614	1.86934	8.67576e-06	4.33729e-06	4.31805e-06
		Liver	GOTERM_BP_DIRECT	GO:0006355~regulation of transcription, DNA-templated	84	4.41408	8.76004e-09	ZNF177, ZNF331, SETD2, TRRAP, ZMYND8, WWC2, ZNF45, UBE2L3, ZNF280B, ZNF527, SPIN1, ZNF845, SLC39A8, ZNF567, TLE4, TLE3, ZNF484, TLE2, ZNF19, TLE1, ZBTB38, TFB2M, ZNF75D, ZFY, ZFX, TLE6, TFDP2, THAP7, SUB1, TFEC, ZNF713, TESMIN, ZNF677, ZNF555, ZNF235, VGLL4, ZNF674, ZNF432, ZNF596, USP13, ZNF274, ZNF470, SRRT, ZNF3, SPTY2D1, ZNF8, ZBTB4, TAF5L, ZFP57, ZNF507, ZNF624, ZNF502, ZNF226, ZNF621, ZNF86…	1648	444	16614	1.90727	3.20612e-05	6.4106e-06	6.35103e-06
		Liver	GOTERM_BP_DIRECT	GO:0006906~vesicle fusion	17	0.893326	5.26096e-08	STX12, SYT4, SNAP47, SNAP25, STX16, SNAP23, STX7, STX1B, VAMP7, STX6, VAMP1, STX4, STX2, SNAP29, VAMP2, STX1A, VAMP3	1648	35	16614	4.89664	0.000192533	3.20831e-05	3.1785e-05
		Liver	GOTERM_BP_DIRECT	GO:0000278~mitotic cell cycle	28	1.47136	1.15926e-07	USP16, TUBGCP2, SKA3, SKA2, TUBA1C, TUBA1B, TUBB6, TUBA1A, TUBB3, WDHD1, TUBB, XRCC2, USP3, SETDB2, TBCD, TUBE1, TUBG2, TUBG1, TUBB4A, TUBA4A, WAPL, WEE1, TADA2A, TADA3, TUBGCP5, TUBGCP6, TUBGCP3, TUBA8	1648	91	16614	3.10194	0.0004242	5.91654e-05	5.86156e-05
		Liver	GOTERM_BP_DIRECT	GO:0050790~regulation of catalytic activity	62	1.09618	6.14863e-08	GDI1, NCF2, GDI2, CCNC, ARHGEF10L, ARHGAP36, PRKAG3, RGS4, RABGEF1, PPP2R1A, PPP2R5E, PSMD2, ARHGDIA, ARHGDIB, CAPN3, FBXO8, CTSB, AGFG1, PPP1R16B, HSP90AA1, PARP1, IGFBP3, ELMOD3, RAB3IL1, AP3B1, ARFGAP3, GTF2F1, PRKAB1, ARFGAP2, DPM2, ARHGAP10, DPM3, ARHGEF9, ACAP1, RABEP2, RGN, PLCB1, GPRC5C, LLGL1, BECN1, SEC23A, RNF180, MAT2B, BRCC3, HIF1A, RIC8A, RANBP3L, PRKAR2B, SEC23B, EIF2B2, RANBP3, CC…	4945	113	16614	1.84341	0.000443402	0.000127446	0.000126881
		Liver	GOTERM_BP_DIRECT	GO:0042147~retrograde transport, endosome to Golgi	23	1.20862	1.30557e-07	SPAG9, TMEM87A, VPS29, TMEM87B, VPS26A, VPS26B, SNX1, SNX2, VPS51, VPS50, VPS52, TBC1D10C, VTI1A, STX6, UBE2O, VPS35, TBC1D23, TRIM27, TBC1D17, YKT6, SNX5, VAMP3, SNX6	1648	65	16614	3.56723	0.000477723	5.91654e-05	5.86156e-05
		Liver	GOTERM_BP_DIRECT	GO:0048015~phosphatidylinositol-mediated signaling	28	0.49505	7.06858e-08	CSF1R, PTAFR, PIK3CD, PIK3CB, PIK3C2A, PIK3CG, IGF1R, PLCZ1, INPP5F, PLCE1, CA8, PDGFRB, PDGFRA, PLCL1, PLCL2, PLCB4, PIK3CA, PI4KA, PIK3C3, PI4KB, EZR, PLCD3, PLCB1, OGT, PLCB2, PLCD4, PLCD1, EXOC1	4945	37	16614	2.54252	0.000509727	0.000127446	0.000126881
		Liver	GOTERM_BP_DIRECT	GO:0006814~sodium ion transport	19	0.998424	1.45529e-07	SLC13A1, SLC13A2, SLC12A3, SLC13A3, SLC20A2, SLC5A12, SLC5A10, SLC5A1, SLC5A2, SLC8A1, SLC9B1, SLC5A6, SLC5A9, SLC9A8, SLC38A7, SLC13A5, SLC17A2, SLC38A2, SLC17A3	1648	46	16614	4.16402	0.000532493	5.91654e-05	5.86156e-05
		Liver	GOTERM_BP_DIRECT	GO:0010951~negative regulation of endopeptidase activity	27	1.41881	1.68859e-07	SERPINA11, SERPINA1, SERPINE2, SERPINE3, SERPINC1, SERPINA10, TKDP1, SERPINA5, SERPINH1, TIMP2, TIMP3, SPOCK1, SERPINA3-3, SERPINB2, SERPINA3-1, SERPIND1, SERPINF1, TFPI2, SERPINF2, SERPINB9, SERPINB8, SERPINB6, SERPINI1, SERPINA3-8, SERPINA3-7, SERPINA3-6	1648	87	16614	3.12868	0.000617834	6.17856e-05	6.12115e-05
		Liver	GOTERM_BP_DIRECT	GO:0007018~microtubule-based movement	53	0.937058	1.26358e-07	DYNC1I2, DNAH2, DNAH8, DNAH5, DNAH6, ASB14, KIF11, KIF17, KIF15, KIF19, KIF5C, KIF3A, KIF5B, KIF5A, KIF13B, KIF21A, KIF1B, KIF1A, KIFAP3, DNAI1, DYNC1H1, DNAH12, DNAH11, DNAI2, DNAH17, KIF23, KIF22, KIF6, KIF27, KTN1, CENPE, DYNC1LI1, KIF9, KIF18A, DYNC1LI2, KIF2A, KIFC2, KIF16B, KIF4A, KIF2C, KIFC3, KIF20A, KIF20B, ACTR10	4945	93	16614	1.9147	0.000911002	0.000182258	0.00018145
		Liver	GOTERM_BP_DIRECT	GO:0015031~protein transport	121	2.13932	1.89983e-07	GOLT1B, NUP188, PHAX, SCAMP5, SCAMP4, RABGEF1, ARL6IP5, SEC62, NSF, CADPS2, ATG3, COG8, COG5, IST1, COG4, ARRDC2, ATG9A, ARRDC3, COG2, COG1, ACTN4, SCAMP1, AP5B1, SCAMP2, RUFY1, NUP93, HGS, KDELR2, NUP98, KIF20A, ARL8B, ENY2, CALCRL, NMD3, PSEN1, LIN7C, MTM1, AP5M1, NUP85, MYO6, RAB6B, RAB11FIP5, RAB4B, CAV1, DNAJC14, HOOK3, KLHL20, COL1A1, ARHGAP33, EHD3, NASP, CHMP2B, PPT1, CORO7, CCDC22, COPE,…	4945	270	16614	1.50567	0.00136941	0.000228359	0.000227346
		Liver	GOTERM_BP_DIRECT	GO:0006417~regulation of translation	32	0.565771	3.07156e-07	PPP1R15A, HBS1L, APP, PIWIL1, RPL10, RBM8A, DDX25, RBM4B, NOLC1, CASC3, FXR1, RACK1, AKT1, PELO, EIF4E, GCN1, EIF2A, PTCD3, RPL13A, CNOT10, S100B, QKI, IMPACT, DNAJC1, AGO3, RPS6KB1, CNOT1, GEMIN5, MAPKAPK5, ACO1, GAPDH, KBTBD8	4945	47	16614	2.28749	0.00221306	0.000316458	0.000315054
		Liver	GOTERM_BP_DIRECT	GO:0006635~fatty acid beta-oxidation	29	0.51273	3.86003e-07	ABCD4, ABCD2, ECHS1, ACAA2, ABCD3, HSD17B4, CROT, HSD17B10, ACAT2, ACAT1, SCP2, CPT2, AUH, ACADM, ACAA1, ABCD1, DECR1, CPT1A, CPT1B, HADHB, HADHA, PEX7, ACOX2, EHHADH, PEX5, ECHDC1, ECHDC2, PPARD	4945	41	16614	2.37641	0.00278037	0.000347982	0.000346438
		Liver	GOTERM_BP_DIRECT	GO:0055085~transmembrane transport	32	1.68156	1.14868e-06	SLC44A5, SLC22A6, SLC44A3, SLC44A2, SLC4A2, SLC4A3, SLC25A48, SLC22A16, SLC22A17, SV2A, SLCO2B1, SLC19A3, SLC25A40, SLC25A23, SLC17A2, SLC25A25, SLC25A24, SLC19A2, SVOP, SLC12A1, SLC4A10, TAP1, SLC4A11, SLC16A13, SLC4A7, SLC25A16, SLC4A9, SLC25A19, SLCO1A2, SPNS1, SLC25A12, SLC25A36	1648	125	16614	2.58082	0.00419535	0.000382093	0.000378542
		Liver	GOTERM_BP_DIRECT	GO:0000209~protein polyubiquitination	34	1.78665	1.79119e-06	UBE3D, TNKS, UBE2D1, UBE2L6, UBE3B, UBE2J2, UBE2L3, UBE2J1, TNKS2, UBE2Q2, TRIM5, TRIM2, TMEM129, TRIM3, UBR5, TRIM68, SPOP, TRIM27, UBE2B, WWP1, UBE4B, WWP2, UBE2G1, UBE2G2, TOPORS, UBE2W, UBOX5, UBE2N, UBE2V2, TRIP12, TRIM38, UBE2V1, UBE2K, TRIM34	1648	140	16614	2.44832	0.00653431	0.000546163	0.000541088
		Liver	GOTERM_BP_DIRECT	GO:0006457~protein folding	58	1.02546	9.94084e-07	ERO1A, CALR3, HSP90AB1, CCDC47, CWC27, CLGN, CCT6B, NUDCD3, NUDCD2, PDILT, QSOX1, CCT3, PDIA3, CCT2, MKKS, HSP90AA1, NUDC, AHSA2, AHSA1, CLPX, PDIA5, PDIA4, DNAJC1, CDC37, DNAJB11, CANX, PPIF, PFDN1, ERP27, FKBP9, PPIG, PPIB, FKBP6, PPIC, HSP90B1, HSPD1, DNAJB6, GRPEL1, GRPEL2, CDC37L1, CCT8, CCT7, CCT5, CCT4, NKTR, RANBP2, PPIL1, PPIL2, PTGES3, HSPA2, CCT6A, DNAJA1, ERP44, DNAJA4, DNAJA3, DNAJA2…	4945	110	16614	1.77151	0.00714469	0.000796593	0.000793059
		Liver	GOTERM_BP_DIRECT	GO:0006606~protein import into nucleus	45	0.795615	1.33365e-06	IPO13, CDKN1A, IPO11, NUP107, NUP188, CSE1L, LRRK2, PIK3R1, PTTG1IP, NXT2, ING1, PHB2, IPO7, ELAVL1, IPO4, ABRA, IPO5, EIF4ENIF1, IPO8, IPO9, NUP85, NUP62, LMNA, FAM53C, FAM53B, AKT1, NUP88, KPNA3, APPL2, KPNA1, APPL1, NUP214, MED1, AKIRIN2, NUP153, RANBP6, PML, NUP93, NFKBIA, POM121L2, POLA2, NUP50, CRY2, KPNB1, RAN	4945	79	16614	1.91379	0.00957354	0.000961832	0.000957564
		Liver	GOTERM_BP_DIRECT	GO:0016485~protein processing	35	0.618812	1.482e-06	PCSK2, CPM, PCSK1, PSEN2, FURIN, ECE1, PCSK7, PSEN1, ECE2, PCSK6, CPZ, GLI3, PHEX, CTSS, COMP, APH1A, NCSTN, ADAMTS3, APH1B, PITRM1, CASP3, CASP2, LONP2, FKRP, MME, PTCH1, ADAM10, BACE1, AFG3L2, ADAM17, MMP16, CPD, SDE2, OGT, METAP2	4945	56	16614	2.09985	0.0106327	0.000971652	0.00096734
		Liver	GOTERM_BP_DIRECT	GO:0098656~anion transmembrane transport	9	0.472937	3.15121e-06	SLC13A1, SLC13A2, SLC13A3, SLC4A10, VDAC3, VDAC2, VDAC1, SLC13A5, SLC22A9	1648	12	16614	7.56098	0.0114672	0.000886944	0.000878703
		Liver	GOTERM_BP_DIRECT	GO:0006890~retrograde vesicle-mediated transport, Golgi to ER	29	0.51273	1.70077e-06	ARF3, COPB2, COPA, NBAS, PITPNB, HTT, DNAJC28, LMAN2, RAB6A, ATP9B, RAB6B, SCYL1, FBXW7, COG4, GBF1, COG3, GOLPH3L, ARCN1, RINT1, GOLPH3, KDELR2, COPG1, PLPP3, ERGIC3, SEC22B, ERGIC2, COPE, ARF5, ERGIC1	4945	43	16614	2.26588	0.0121927	0.00102216	0.00101763
		Liver	GOTERM_BP_DIRECT	GO:0070536~protein K63-linked deubiquitination	12	0.630583	3.8447e-06	USP13, USP25, USP8, USP7, ZRANB1, USP20, STAMBPL1, SHMT2, USP50, SPATA2, TNFAIP3, STAMBP	1648	23	16614	5.25981	0.0139731	0.00100484	0.000995502
		Liver	GOTERM_BP_DIRECT	GO:0000226~microtubule cytoskeleton organization	29	1.52391	4.56348e-06	ULK4, SPATA7, TTBK2, TUBA1C, TUBA1B, TUBB6, TUBA1A, TUBB3, SS18, TUBB, TBCD, TUBE1, TUBG2, TUBG1, TUBB4A, TUBA4A, TTLL7, TTLL6, WEE1, TTLL5, SON, TTLL1, TACC3, SIK3, TACC1, TTLL11, TACC2, VAMP4, TUBA8	1648	114	16614	2.56454	0.0165637	0.00111319	0.00110284
		Liver	GOTERM_BP_DIRECT	GO:0016477~cell migration	90	1.59123	2.35591e-06	ITGB1, NCKAP1, DOCK5, GSK3A, ITGB5, ITGB3, ITGB2, ARPC5L, PIK3CD, PIK3CB, PTPRK, PIK3C2A, RND2, PHB2, RND3, PTPRF, PIK3CG, PPP1R9B, KDR, ITGB8, ITGAV, EMILIN1, PDILT, NDEL1, RHBDF1, PDPK1, EMP2, PRPF40A, SCRIB, RHOF, RHOA, ATRN, MMP14, PIK3CA, FSCN1, ELMO1, ELMO2, FSCN3, LCP1, MAPRE1, RHOQ, ENG, CD63, RAB1A, ENPEP, CD151, SDC4, CUL3, SDC2, RHOBTB3, NEDD9, PBXIP1, CORO1A, CORO1B, CORO1C, CDC42, LI…	4945	196	16614	1.54275	0.0168496	0.00130699	0.00130119
		Liver	GOTERM_BP_DIRECT	GO:0006914~autophagy	21	1.10352	9.36118e-06	USP13, TIGAR, VCP, USP10, VPS13A, WIPI1, UMOD, WIPI2, VMP1, TMEM59, TM9SF1, TRIM17, VPS51, TRIM5, TOLLIP, VPS11, VTI1A, UBQLN1, TMEM39A, TMBIM6, VPS39	1648	70	16614	3.02439	0.0336818	0.00214079	0.00212089
		Liver	GOTERM_BP_DIRECT	GO:0008360~regulation of cell shape	62	1.09618	5.55308e-06	CYFIP1, F11R, RND2, RND3, EPS8, PALM, KDR, PLXNC1, BVES, ANXA1, DAPK3, RHOG, PRPF40A, ARAP1, RHOF, F2, RHOA, ERMN, CDC42EP4, KIT, MYH9, CDC42EP1, PLEKHO1, PHIP, PKHD1L1, EZR, ALDOA, CRK, RHOQ, CDC42SE1, CSF1R, EPB41, PALM2, HPN, LPAR1, RHOBTB3, ARHGAP18, ARHGAP15, CORO1A, RHOBTB1, MYL12B, RHOBTB2, PALMD, PLXNA1, PTK2B, MYH10, MYO10, RDX, FN1, MSN, BAIAP2, PTK2, FMNL3, MKLN1, DLG1, FMNL2, FES, DLC…	4945	125	16614	1.66644	0.0392629	0.00286063	0.00284794
		Liver	GOTERM_BP_DIRECT	GO:0007049~cell cycle	84	1.48515	6.95499e-06	RB1, MDC1, ANKLE2, CCNT1, MCM7, RIF1, CCNH, MCM8, BRCA1, MKI67, CCAR2, CCAR1, ING4, PPP1CB, PPP1CC, CCND3, CDC23, CHAF1A, MAEA, CHMP1B, ENSA, NUF2, RACK1, HMG20B, OIP5, KMT5A, APPL2, APPL1, IST1, PRKCD, CKAP2, MTUS1, ACTR8, MLF1, CDC25A, CDC25B, RBL2, KATNAL1, PARD3, SDE2, ANAPC4, MCM4, MCM5, ANAPC5, MCM6, ARHGEF2, ANAPC1, ARL8B, ANAPC2, RHNO1, BECN1, CDCA2, ANAPC16, EPB41, HEPACAM, CDCA5, RNF8, …	4945	184	16614	1.5338	0.048929	0.00334396	0.00332912
		Liver	GOTERM_CC_DIRECT	GO:0005829~cytosol	1590	22.1535	1.58781e-118	ARAF, NOC2L, LIPA, LIPE, ALKBH5, CAPNS1, PSMD4, AKT2, DPYSL2, GPBP1, DPYSL3, AKT1, BBX, MEF2A, ATG3, GABARAPL1, SDS, GAPVD1, EML1, CD2AP, BCR, RUFY1, MTHFD1, RUFY3, PSME3, CLNS1A, DDIT4, PSME4, OPTN, MTMR2, CDCA2, ABCB6, ABCB4, FLII, AGAP2, COPS7A, PLA2G6, OAZ1, NCAPH, GIGYF2, HSPH1, RNF216, MYO6, MOV10L1, PIP5K1B, PIP5K1C, LTA4H, PSMF1, CTC1, GSTM1, JUP, LRBA, PMM2, NR2F2, ERLIN2, FLI1, MOV10, M…	5163	2892	20519	1.7219	1.91489e-115	1.91489e-115	1.69737e-115
		Liver	GOTERM_CC_DIRECT	GO:0005737~cytoplasm	1407	24.8762	1.34704e-74	NUP107, RBPJ, PTPDC1, MYLK, LIPE, ENDOV, SAMD14, LSM12, SCP2, PPP4R2, CAPNS1, DPYSL5, AKT2, DPYSL2, DPYSL3, AKT1, PKNOX1, PRKACB, PKNOX2, MEF2C, DAXX, SDS, FNBP1, FRS2, DICER1, PRKAB1, EML3, EML4, RUFY1, ACE2, DDX39A, DDX39B, PRKAR1A, RUFY3, PSME3, FEZ1, DDIT4, RUFY2, FEZ2, PADI4, CYP2E1, OPTN, IDO1, ATF4, MTMR2, MTMR3, FLII, HPN, ACTL7B, NCAPG, COPS7B, COPS7A, IQGAP1, MTMR4, IQGAP2, IQGAP3, OAZ1…	5163	3786	20519	1.47696	1.62453e-71	8.12265e-72	7.19992e-72
		Liver	GOTERM_CC_DIRECT	GO:0005654~nucleoplasm	1096	14.6216	9.7364e-48	ATF1, NOC2L, LIPA, PTPDC1, SCP2, PPP4R2, PSMD4, AKT2, AKT1, BBX, PKNOX2, MEF2A, SECISBP2, DNTTIP2, EWSR1, PSME3, PSME4, CGGBP1, CDCA2, ABCB6, ABCB4, FLII, MYNN, AGAP2, GATA6, CDCA8, COPS7B, COPS7A, ABCB8, NCAPH, HSD11B2, HSPH1, GRPEL1, RNF216, EPB41L2, PIP5K1C, LTA4H, ATRIP, HEXIM1, CTC1, NGFR, NR2F2, BTBD10, PBX1, MLLT10, AGO3, NAPEPLD, FERMT2, EFCAB6, CTCF, LRRC32, JPH1, LITAF, MED15, CASP14, M…	5163	2146	20519	1.53155	1.17421e-44	3.91403e-45	3.4694e-45
		Liver	GOTERM_CC_DIRECT	GO:0005813~centrosome	221	3.90736	4.28288e-30	MAP10, HNRNPU, PHAX, CSPP1, CDC27, PCLAF, DPF2, RTTN, KIFAP3, PRKACB, CDK5RAP3, MTUS2, IFT80, CSNK1D, NUP93, DYNC1LI1, DYNC1LI2, IFT88, KATNAL1, PRKAR1A, CEP57L1, IFT81, FEZ1, AKAP9, CCDC81, ATP6V0D1, OBSL1, CALM, CEP85L, FBF1, PKHD1, DYNC2LI1, PRKAR2B, PRKAR2A, CEP70, CEP72, CEP76, PLK4, PLK5, PLK2, PLK1, CCDC88B, CCDC88A, CYLD, ARL2BP, CDC16, CCDC88C, MKS1, ATM, CEP85, RAD18, CEP89, CCNJL, DENN…	5163	439	20519	2.0007	5.16515e-27	1.29129e-27	1.1446e-27
		Liver	GOTERM_CC_DIRECT	GO:0005739~mitochondrion	389	6.87765	2.85281e-29	CLPB, OSGEPL1, GLDC, ARAF, DCAF8, ABAT, PHB2, ELK3, LIPE, GJA1, SCP2, CDK5RAP1, AKT1, GSTK1, ACOT9, GABARAPL1, SDS, PRKCE, HOGA1, ATG13, LARS2, MTHFD2, FDX1, DDIT4, MT-CO3, LIPT1, PIF1, NLRX1, PLA2G6, PRDX5, LDHD, PUSL1, GLYATL3, NDFIP2, RMDN3, MTHFS, BRAF, RMDN2, GPN1, PRDX6, DHFR, GLUD1, ARL2BP, OGDH, CLTC, MRPL39, MRPL37, IFIH1, CASP14, RFK, MTG2, ANXA6, RACK1, JARID2, DLGAP5, NSUN2, NSUN3, MR…	5163	937	20519	1.64992	3.44049e-26	6.88098e-27	6.09931e-27
		Liver	GOTERM_CC_DIRECT	GO:0005634~nucleus	1745	26.2743	6.75306e-23	ZNF175, TRRAP, TESK2, SMC5, SMC6, SMC3, SMC4, SPIB, ZXDB, VPS36, TSPYL2, ZNF287, ZNF18, ZNF19, TSPYL1, ZNF283, STARD9, SOX13, SETMAR, WDR76, SND1, WDR77, ZC3H11A, TYRO3, ZSCAN23, ZSCAN25, TSPYL4, SF1, ZSCAN29, ZNF276, URI1, ZBTB8A, ZNF274, SHMT2, SHMT1, XPC, ZNF23, ZNF26, WDR70, ZSCAN10, ZSCAN12, ZNF148, ZNF268, ZSCAN16, ZNF146, ZNF143, ZNF142, ZNF383, TIPARP, THAP12, TEX35, TRIP4, ZNF34, TADA2A,…	5163	3985	20519	1.47707	4.49754e-20	4.49754e-20	4.17339e-20
		Liver	GOTERM_CC_DIRECT	GO:0005794~Golgi apparatus	413	5.44554	6.70832e-22	APP, EHF, CHIC2, GORAB, PITPNB, GCC2, GCC1, PWP1, NDST2, GOLGA3, GOLGA4, ALKBH5, RASSF2, RUSC1, CHEK2, GOLGA1, KDR, KIFAP3, PAQR8, CUBN, GABARAPL1, RSAD2, ENTPD4, GLCE, SACM1L, PRKCE, ENTPD6, PAQR3, AP1B1, MTUS1, COG1, CSNK1D, AP1AR, ACSL3, FNDC3A, RNF128, FEZ1, KIF20A, PLPP3, OBSL1, OPTN, PDXDC1, ABCB6, MAPKAP1, MTTP, GIGYF2, ABO, APH1A, PKHD1, NCSTN, PRRC1, PDCD10, MYO6, DYM, CD14, KIAA0319L, A…	5163	755	20519	1.62128	8.09023e-19	1.15575e-19	1.02446e-19
		Liver	GOTERM_CC_DIRECT	GO:0016020~membrane	326	5.76379	1.93003e-19	GLTP, PI4K2B, HPSE2, PKD2L2, CYB5D2, ACTB, LIPE, DPYSL2, ARL6IP5, DAG1, PIEZO1, DIP2A, SEC62, GABARAPL1, ENTPD1, ACSL1, PRKCB, COG5, ENTPD4, BROX, ENTPD5, IL1R2, ENTPD6, ACSL6, COG2, ACSL5, COG1, ACSL4, ACSL3, GAPVD1, HSPG2, BCR, CYP27A1, PRKD3, ORAI3, PRKD1, PLPP3, MACF1, MTMR2, MTMR3, RRAD, CFI, HPN, MTMR4, GIGYF2, ABO, FXR1, NEU3, ABR, AP5M1, RNF215, PDGFD, INPP5D, NEU1, INPP5K, RAB11FIP5, BBS…	5163	837	20519	1.54791	2.32761e-16	2.90952e-17	2.579e-17
		Liver	GOTERM_CC_DIRECT	GO:0030496~midbody	84	1.48515	7.58803e-18	MAP10, CEP126, CLIC4, GDI1, MTCL1, CTNND1, HNRNPU, KEAP1, PIK3CB, PPP1CC, ALKBH4, RASGEF1B, RACK1, NEK2, CEP55, RAB8A, NUDC, IST1, ANXA11, RHOA, GEM, EML3, DNM2, EML4, ASPM, PSRC1, KATNAL1, MAK, EXOC3, PIK3C3, BIRC6, MAPRE3, LAP3, KIF20A, ARL8B, RALB, CTDP1, CCDC69, DCTN3, GNAI3, RNF8, CDCA8, KLHL13, IQGAP1, GNAI1, HSP90B1, CENPC, GNAI2, CDC42, PGRMC1, RACGAP1, MICAL1, RAD21, KATNA1, ANKRD54, ECT…	5163	140	20519	2.38454	9.15116e-15	1.0168e-15	9.01289e-16
		Liver	GOTERM_CC_DIRECT	GO:0048471~perinuclear region of cytoplasm	195	3.44767	1.59218e-17	CYFIP2, CYFIP1, APP, MLC1, GOLGA1, PCLAF, MAP1S, PRKCE, PRKCD, ALG2, PTOV1, CSNK1D, ACTN4, ACSL3, DICER1, GTPBP4, RNF128, EZR, OBSL1, OPTN, MTMR2, MTMR9, FXR1, PKHD1, CYB5R4, PRDX5, MYO6, PLCG2, ATP6V0A2, INPP5K, HMOX1, APOD, PSMF1, ATP6V0A1, SEC31A, ABCA1, NDFIP2, NDFIP1, GSDMA, FZD5, PDE2A, PUM2, EHD1, EHD2, CYLD, EHD3, FAT1, ANP32B, CALR, FBXL5, LGMN, ITM2C, ARF3, ACHE, CLIC4, ARF1, MTMR14, AR…	5163	449	20519	1.72601	1.92017e-14	1.92017e-15	1.70204e-15
		Liver	GOTERM_CC_DIRECT	GO:0005874~microtubule	114	2.01556	3.01497e-16	RASSF1, KIF5C, CSPP1, KIF5B, DPYSL2, KIF5A, NUSAP1, KIF21A, CDK5RAP3, GABARAPL1, MAP1S, EML4, DYNC1LI1, CLIP1, DYNC1LI2, KATNAL1, KIF16B, MAP1B, KIF20A, FKBP4, KIF20B, MACF1, AKNA, IQGAP1, KLC1, NDRG1, CAMSAP1, DYNC2LI1, KLC4, HSPH1, KLC2, KIF3A, DPP9, MAP2, MAP4, DNAH12, DNAH11, DNAH17, ODF2, HOOK3, CCT6A, DLG1, KIF18A, HOOK2, HOOK1, FGF13, MAP3K11, CEP57, KIF17, KIF15, MAP1LC3B, KIF19, KIF13B, …	5163	224	20519	2.0226	4.01679e-13	3.3055e-14	2.93e-14
		Liver	GOTERM_CC_DIRECT	GO:0005759~mitochondrial matrix	90	1.59123	5.88997e-15	DMGDH, GFM1, ALAS1, ACSM3, ACSM1, LRRK2, NDUFA10, ABAT, ETFA, OGDHL, PARK7, ACSM2B, CCAR2, ALDH2, ACADL, DBT, FPGS, LONP1, PDK4, PDK3, MTERF1, PMPCA, DLAT, ACADM, ACADS, PDK2, PDK1, METTL17, RARS2, MCCC2, PDHX, DIMT1, MARS2, NSUN3, MCCC1, DARS2, CLPX, COASY, PCCA, SDHAF2, SDHAF3, PDE12, IVD, PCCB, FDX1, RPUSD3, PPIF, GUF1, CASQ1, GCDH, ACSS3, ECHS1, OAT, AK3, DLST, AK4, MTIF2, PPM1K, MTIF3, FOXO3…	5163	167	20519	2.14181	7.09632e-12	5.91942e-13	5.24698e-13
		Liver	GOTERM_CC_DIRECT	GO:0032991~macromolecular complex	143	2.52829	2.40321e-13	GOLT1B, CLSTN3, FRMPD1, ABAT, NR3C1, F11R, PHB2, ACTB, IPO4, COMP, CNST, RASSF2, SCP2, FAM186B, AKT2, GRB10, CAPN3, CEP250, AKT1, CIR1, NEK2, CEP97, CDK5RAP3, RNF111, MEF2C, MREG, MITF, RUNX1, BCR, CLDN3, GRWD1, PADI4, PPIB, EZR, ASF1A, KPNB1, KMT2E, KHDRBS1, BLM, PXK, MAGED1, EPB41, NPR3, PEX11B, MTMR9, FOXO3, CORO1A, GIGYF2, HSP90B1, RAD51AP1, C3, HSPH1, BTBD1, IRAK1, DPH1, MIER3, MIER2, ABL1, …	5163	326	20519	1.7433	2.89878e-10	2.22944e-11	1.97618e-11
		Liver	GOTERM_CC_DIRECT	GO:0005730~nucleolus	248	4.38472	4.44624e-13	EIF4A2, RPL5, RPL3, GORAB, EIF4A3, RRP1, PPAN, ADARB1, NOC2L, PWP2, PWP1, RRP8, GOLGA3, ENDOV, NUB1, KAT5, MYC, PDK3, CPNE3, CDK5RAP3, MED1, DDX18, DAXX, SCAF11, METTL1, MAP1S, ACSL5, DNTTIP2, GTPBP4, JMJD6, EWSR1, GRWD1, MEAF6, PRKDC, PRKRIP1, CDCA8, NOLC1, ABCB8, NMD3, RPAP2, CDKN2AIP, PDCD11, ERI1, DHX37, RRS1, GAR1, LYAR, KIAA0319L, N4BP1, NAA50, PLK4, ARL14EP, MAD2L1BP, ELL3, PARP10, RPS25, …	5163	656	20519	1.50246	5.36241e-10	3.83012e-11	3.39502e-11
		Liver	GOTERM_CC_DIRECT	GO:0005783~endoplasmic reticulum	356	4.50849	1.70227e-12	AHCYL2, ANKLE2, LPGAT1, KEAP1, MLC1, EMC10, CYB5D2, IFIT2, GJA1, NSDHL, SCP2, KDR, PIEZO1, PIP4K2C, KIFAP3, SEC62, GLUL, CUBN, GABARAPL1, RSAD2, ACSL1, ENTPD5, SACM1L, PRKCE, PRKCD, ACSL6, ALG2, ACSL5, ACSL4, ACSL3, ALG1, FNDC5, CPED1, RNF128, PNLDC1, KDELR2, KCTD17, PDXDC1, FUT10, MTTP, MTMR9, HACD3, HACD2, GIGYF2, PGS1, APH1A, PKHD1, HSD11B2, CYB5R4, NCSTN, CYB5R3, APH1B, INPP5K, HMOX1, APOD, A…	5163	686	20519	1.4773	2.05298e-09	1.36863e-10	1.21315e-10
		Liver	GOTERM_CC_DIRECT	GO:0005789~endoplasmic reticulum membrane	205	3.62447	2.65015e-12	LPGAT1, PGAP2, PITPNB, RTCB, GBA2, KRTCAP2, NSDHL, CREB3L3, BSG, ARL6IP5, BCAP29, ALG9, RSAD2, SACM1L, CYP39A1, POR, KDELR2, CYP2E1, PLPP3, HPD, RNF121, RETSAT, ABCB6, SAR1B, FUT10, HPN, HACD2, PTDSS2, CYB5R3, HMOX1, SCAP, FDFT1, SEC31A, NUS1, ICMT, FZD6, ERLIN1, ERLIN2, EXT2, CYP1A2, CALU, CYP1A1, ATG2A, CALR, ATG2B, PIGN, MIA2, PIGZ, MIA3, PIGV, JPH1, CYB561D2, HERPUD1, ARV1, ANXA7, PCYT1A, CYP…	5163	527	20519	1.54596	3.19602e-09	1.99755e-10	1.77063e-10
		Liver	GOTERM_CC_DIRECT	GO:0000139~Golgi membrane	134	2.36917	1.99208e-11	GALNT11, ATP8A2, GALNT13, GOLT1B, CLSTN2, PGAP2, GALNT16, CLSTN3, GALNT15, PITPNB, CLSTN1, GOLIM4, MANEA, GBA2, SCAMP5, NDST2, GOLGA5, CHP1, CLCC1, RAB2A, RAB2B, COG8, COG5, COG4, GLCE, SACM1L, ATG9A, GOLPH3L, ADAM10, CSNK1D, MR1, KDELR2, PLPP3, HPD, LLGL1, BLZF1, RNF121, RTN3, COPB2, COPA, FUT10, COPB1, PSEN2, ARL1, PSEN1, PLD3, GLG1, SCFD1, MAN2A2, CHST12, PDCD10, CHST10, INPP5E, SCAP, CHST14, …	5163	315	20519	1.69063	2.40244e-08	1.4132e-09	1.25266e-09
		Liver	GOTERM_CC_DIRECT	GO:0016607~nuclear speck	196	2.45757	6.80648e-11	MAML2, EIF4A3, JADE1, GPATCH2, INPPL1, HNRNPU, CWC25, CASC3, NR3C1, EFTUD2, PPP1CC, PNN, ALKBH5, NAMPT, CIR1, OIP5, CCNL1, PSKH1, DDX17, FNBP4, PPP1R16B, PNISR, IK, MEF2C, DNAAF1, METTL3, PPP4R3A, PRPF4B, PPP4R3B, DGKZ, GCAT, CDC40, PIAS1, RUFY1, ATXN2L, PRPF4, DDX39A, PRPF6, DDX39B, PSPC1, PRPF3, PSME4, CD2BP2, PPIG, RAF1, CBLL1, ATF4, FTO, RBM8A, EPAS1, ARHGAP18, FOXO4, HIF1A, PCBP1, CMYA5, DHX…	5163	335	20519	1.64901	8.20861e-08	4.56034e-09	4.04229e-09
		Liver	GOTERM_CC_DIRECT	GO:0030054~cell junction	63	1.11386	1.61263e-10	PTPRR, CTNND2, SCHIP1, CTNND1, IFI30, CDH5, DSTYK, GJA1, CDH2, PPP1R13L, NAMPT, PDGFRA, MIOS, ITGA3, SCRIB, ACTN4, GTF2F1, DDB2, DNM2, RAD51C, PARD3, PKP2, PECAM1, RAPGEF2, DPEP1, IRF6, DCP2, NLRX1, EPB41, CXCR4, CD99L2, AGER, EGFR, DPP4, SCIN, RAP1A, PUF60, EPB41L2, NACC1, NEU1, CLCA2, MCMBP, PCDH1, DCAF13, IP6K2, AFAP1L1, KDF1, ERBIN, ELL3, NUDT9, DLG1, FER, HNRNPK, NFIA, ABI2, DLG4, ABI1, CCDC…	5163	118	20519	2.12184	1.94484e-07	1.0236e-08	9.07319e-09
		Liver	GOTERM_CC_DIRECT	GO:0005819~spindle	48	0.848656	1.7931e-10	RB1, DCUN1D5, RGS14, DCTN3, CLTC, BUB1B, NR3C1, CCAR2, KIF15, MAEA, NUP85, PPP2R3C, MYC, CDC27, CHAMP1, AKT1, E4F1, MAP2K5, SAC3D1, NDEL1, ANAPC7, CBX3, MAP1S, CSNK1A1, PLK1, MICAL3, ANXA11, KLHL22, HAUS3, HAUS1, AGBL5, MAD2L2, ATAT1, CYLD, ARL2BP, PRC1, KIF16B, ERCC2, MYH9, ATM, ANAPC5, MMS19, ARHGEF2, KIF20A, MAPRE1, KBTBD8, PAFAH1B1, ARL8B	5163	80	20519	2.38454	2.16247e-07	1.08124e-08	9.58409e-09
		Liver	GOTERM_CC_DIRECT	GO:0016324~apical plasma membrane	51	2.67998	1.15853e-09	SPEF1, SLC2A1, SLC2A2, TCIRG1, SLC4A2, SLC2A5, SLC39A8, SLC16A3, SLC39A4, SLC34A3, SLC34A2, SLC6A19, SLC6A18, SLC30A5, SLC34A1, SLC39A14, SHROOM4, SLC7A5, SLC7A8, SLC7A9, ZMYND10, SLC29A1, STXBP3, SLC22A2, SLC22A1, SLC5A12, UMOD, SLC3A2, THY1, SLC5A1, SLC7A1, SLC9A1, SLC9A3R2, SLC9A3R1, SLC38A3, TRPM6, SLC17A3, SLC12A3, SLC16A1, TMEM30A, SLC10A2, SLC12A1, SLC4A10, SLC4A11, SLC4A7, SLC6A6, TF, STK…	1743	236	20519	2.544	7.71579e-07	1.92895e-07	1.78992e-07
		Liver	GOTERM_CC_DIRECT	GO:0034451~centriolar satellite	52	0.919378	9.2405e-10	C2CD5, DYSF, KEAP1, DBH, CHD3, PCM1, KIF5B, NEK1, BBS9, CEP97, CEP290, CEP55, DLGAP5, G6PD, IL4R, EXOC7, CEP131, HAUS6, IL17RB, CD2AP, LATS2, FRMD8, PRKCQ, LRIF1, ALDOB, SDCCAG8, PXK, FLII, DLST, NLRC3, KLHL12, AK5, PLA2G6, ODF2L, KIAA0753, CEP72, RAB11FIP3, PIBF1, RAB11FIP5, MPP1, CENPU, RBM39, CCDC13, CDC42BPG, NEK6, PLK1, DDHD2, HOOK3, KRT18, SASS6, CCDC66, CCDC61	5163	93	20519	2.22216	1.1144e-06	5.30669e-08	4.70385e-08
		Liver	GOTERM_CC_DIRECT	GO:0030027~lamellipodium	66	1.1669	2.00714e-09	ITGB1, CYFIP1, SCYL3, INPPL1, ILK, ACTB, ACTG2, PPP1R9B, MYLK, CAPZB, CDH2, DPYSL3, DAG1, FLOT2, PLCE1, ACTR3, DBNL, ACTN1, DGKZ, RHOA, ACTA2, ACTA1, CTTN, PIK3CA, PALLD, FSCN1, FSCN3, PABPC1, RAPGEF3, EPHA2, ARHGEF6, PLEKHH2, ROCK1, GDPD2, IQGAP2, CORO1A, CORO1B, CORO1C, DPP4, ABLIM1, ABLIM3, CTNNA1, PTK2B, PLCG1, APBB1, MYH10, GSN, MYO10, PARVA, ARPC5, PARVB, CDC42BPA, CCDC88A, ARHGAP31, FER, A…	5163	132	20519	1.98712	2.42061e-06	1.10028e-07	9.75289e-08
		Liver	GOTERM_CC_DIRECT	GO:0031201~SNARE complex	20	1.05097	4.23522e-09	STX12, SNAP47, SNAP25, STX16, SNAP23, STX7, STX18, SNX4, STX1B, VAMP7, VTI1A, STX6, VAMP1, STX4, STX2, VAMP4, SNAP29, VAMP2, STX1A, VAMP3	1743	48	20519	4.9051	2.82065e-06	5.64131e-07	5.23473e-07
		Liver	GOTERM_CC_DIRECT	GO:0015629~actin cytoskeleton	78	1.37907	3.22019e-09	FKBP15, HSPB7, IFIT5, PPP1R9A, ACTB, ABRA, PPP1R9B, SAMD14, BAIAP2L1, MPRIP, CFL2, CCIN, MYOZ3, MYOZ2, PKNOX2, NDC1, PPP1R12A, NCOA5, DAPK1, DENND2A, ALG2, AFAP1, MYO7A, MTSS1, CTTNBP2NL, ADAM17, CDC42EP4, RARA, FSCN1, FSCN3, EZR, ALDOA, CRK, MACF1, AHNAK, FLII, ABCB4, NEXN, CORO1C, LIMA1, ABLIM1, SCIN, ABLIM2, ABLIM3, CALD1, MYO6, CTNNA1, ABL1, CTNNA2, APBB3, CORIN, GSN, ANKRD23, KLHL2, MYO5A, D…	5163	167	20519	1.85623	3.88355e-06	1.6885e-07	1.49669e-07
		Liver	GOTERM_CC_DIRECT	GO:0005938~cell cortex	54	0.954738	3.5691e-09	RYR1, C2CD5, FRMPD1, FGF1, FNBP1L, RND2, RND3, EPS8, LASP1, GRM7, AKT2, ARFIP2, FGB, RHOG, RHOF, RHOA, ERMN, PARD3B, CNKSR1, MELK, PARD3, PRKD1, CD302, EZR, PAFAH1B1, EPB41, DCTN1, PXN, PSEN2, RHOBTB3, ITPR2, PSEN1, ADD3, RASAL3, RHOBTB1, MYL12B, RHOBTB2, SCIN, ECT2, MYH10, DYNC1H1, NDFIP1, MYO10, CAV1, KDF1, MICAL3, MPP7, MYO1D, ARHGAP32, MKLN1, ITCH, BFSP1, GIPC1, CTNNB1	5163	101	20519	2.12484	4.30433e-06	1.79347e-07	1.58974e-07
		Liver	GOTERM_CC_DIRECT	GO:0031965~nuclear membrane	74	1.30835	5.21184e-09	AHCTF1, NUP107, RIF1, PHF20, CASC3, APEH, LMNB2, AQP1, PHF8, CDH5, PCM1, CCND2, CCND1, RB1CC1, NUP62, MLX, CPNE1, RCC1, CLCC1, NDC1, LYPLA1, ANXA4, MRPS23, DNAJB12, AEN, PLRG1, RANGAP1, GTPBP4, CTDNEP1, NUP93, INPP4A, GCHFR, NUP50, NUP98, PLCB1, GAPDH, KPNB1, PAFAH1B1, ANKRD17, DCTN5, GTF3C3, HPN, GATA6, RNF6, AKAP6, NOC4L, HACD3, DNAJB2, BRIP1, FZR1, NUP85, LMNA, MYO6, DHX37, CLCA2, KLHDC2, BRAP…	5163	157	20519	1.87321	6.28545e-06	2.51419e-07	2.22858e-07
		Liver	GOTERM_CC_DIRECT	GO:0005856~cytoskeleton	126	2.22772	6.42606e-09	FHOD1, FRMPD1, FRMPD2, JADE1, INPPL1, FNBP1L, ACTB, ACTG1, PPP1CC, DPYSL2, ARL6IP5, DAG1, MYLIP, FNBP1, DYRK1A, ACTN4, MYO7A, EML1, ERMN, FRMD1, KLHL41, EML3, EML4, EML5, PREPL, FRMD6, RNF128, FRMD8, CDC42SE1, EPB41, CCDC146, PXN, RHOBTB3, GLG1, RHOBTB1, CORO1B, RHOBTB2, CNN1, EPB41L1, EPB41L2, MICAL1, INPP5D, PACSIN2, MAP2K6, JUP, DMPK, RDX, MICAL3, MSN, PARVA, PARVB, PTK2, FER, NOSTRIN, CDC42SE…	5163	314	20519	1.59476	7.7498e-06	2.9807e-07	2.6421e-07
		Liver	GOTERM_CC_DIRECT	GO:0045121~membrane raft	66	1.1669	9.18118e-09	ITGB1, RET, APP, LRRK2, MLC1, FAIM2, CBLB, PARK7, HK1, IKBKB, GRIP1, LAMP1, PPP2R1B, HYAL2, KDR, CAPN2, DAG1, OLR1, CD36, MME, CYBB, EMP2, BACE1, LAT2, CLIP3, ADAM17, LCK, MYADM, PECAM1, BTK, IL6ST, PLPP3, RHOQ, ABCG2, AHNAK, PSEN2, ATP1A4, FURIN, ATP1A1, PSEN1, CLN6, EGFR, DPP4, PPP2CA, EFNB1, ADGRG1, GPC1, S1PR1, PGK1, MAL2, CD14, GPM6B, ABCA1, PRNP, ANGPT1, CAV1, ATP2B4, ERLIN2, DLG1, CD4, PIK…	5163	136	20519	1.92868	1.10724e-05	4.02034e-07	3.56364e-07
		Liver	GOTERM_CC_DIRECT	GO:0000922~spindle pole	49	0.866337	9.66749e-09	NUMA1, MTCL1, KIF11, CDC14A, CEP128, CDC14B, CSPP1, NUP62, NEK2, CKAP2L, CKAP5, CDC25B, HAUS1, LATS1, ASPM, DYNC1LI1, LATS2, PSRC1, KATNAL1, KIF2A, EFHC1, SBDS, BIRC6, CALM, CTDP1, DCTN1, FBF1, BOD1L1, NEDD9, KATNB1, BRCC3, PPP2CA, PPP2CB, RAD21, POC1A, POC1B, RAE1, PLK4, PLK5, ODF2, PLK2, PLK1, NEDD1, CENPF, CTNNB1, CEP85, CALM1, CEP44, CEP89	5163	90	20519	2.16375	1.16589e-05	4.02034e-07	3.56364e-07
		Liver	GOTERM_CC_DIRECT	GO:0030018~Z disc	49	0.866337	9.66749e-09	RYR1, RYR2, FHL2, LDB3, FHL5, JPH1, MYPN, PPP3CB, CSRP1, CFL2, PDE4B, CAPN3, MYOZ3, MYOZ2, PPP1R12A, ACTN3, ACTN2, ACTN1, KRT8, PPP2R5A, PALLD, CASQ2, CASQ1, CRYAB, MYH6, PLEC, MYH7, RTN2, PSEN2, PSEN1, AKAP4, MYL12B, PDLIM1, PDLIM3, DNAJB6, BAG3, NRAP, PDLIM5, HOMER1, JUP, NEBL, ATP2B4, NEB, FBXO32, FKBP1A, DES, HRC, CTNNB1, ASB2	5163	90	20519	2.16375	1.16589e-05	4.02034e-07	3.56364e-07
		Liver	GOTERM_CC_DIRECT	GO:0042470~melanosome	43	0.760255	1.2032e-08	ITGB1, RAB1A, CD63, HSP90AB1, AHCY, CNP, CLTC, ATP1A1, HSP90B1, LAMP1, ANXA6, CTSD, CCT4, CTSB, ATP6V0A1, PDIA3, HSPA8, HSP90AA1, MREG, ANKRD27, ANXA2, HSPA5, HPS4, ANXA11, CTNS, RAB27A, GGH, NAP1L1, ATP1B3, PDIA6, PDIA4, GCHFR, MMP14, FASN, CALU, ERP29, ATP6V1B2, P4HB, RAB17, PPIB, SEC22B, RAB5A, RAN	5163	75	20519	2.27856	1.45104e-05	4.83684e-07	4.28739e-07
		Liver	GOTERM_CC_DIRECT	GO:0030424~axon	90	1.59123	1.42698e-08	RET, APP, GSK3B, GSK3A, LRRK2, HTR2A, COMT, ACTB, AQP1, IGF1R, GRM3, C4A, ALCAM, DPYSL2, BSG, NPTN, KIF13B, NEFL, NEFM, KIF1B, KIF1A, DIP2B, EMB, ACADM, PPFIA2, KIRREL3, MME, DCC, ATP6AP2, DYRK1A, ADAM10, KCNAB2, DNM1, CD2AP, DNM2, BCR, BACE1, DNM3, PALLD, FEZ1, RUFY3, ALDH1A1, FEZ2, RIN3, LLGL1, PLEC, ARL8B, MTMR2, PRKAA1, PRKAA2, HEPACAM, DCTN1, ATL1, MYCBP2, ITPR1, KATNB1, HTT, NEXN, LPAR3, LR…	5163	207	20519	1.72793	1.72092e-05	5.55141e-07	4.92078e-07
		Liver	GOTERM_CC_DIRECT	GO:0005911~cell-cell junction	63	1.11386	2.21373e-08	APP, ITK, CLIC4, PTPRK, CELSR2, CDH2, DAG1, AKT1, NCK1, KIRREL3, CD53, MAGI1, ACTR3, PRKCH, HEG1, MAGI3, PRKCD, KRT8, GAB1, RPGRIP1L, CD2AP, ADAM17, MYH2, KIT, MYADM, PECAM1, FSCN1, RAPGEF2, LCP2, DSG2, PRKD1, SDCCAG8, HEPACAM, HPN, PIK3R1, ADD3, LIN7C, IQGAP3, CORO1A, SAV1, RAP1B, CDC42, FLRT3, PERP, NPHP1, KRIT1, PACSIN2, PLCG1, PAK2, NGFR, FZD4, MAPK15, AHI1, PIKFYVE, PTK7, FAT1, CTNNB1, PTPN6…	5163	130	20519	1.92598	2.66973e-05	8.343e-07	7.39525e-07
		Liver	GOTERM_CC_DIRECT	GO:0031902~late endosome membrane	25	1.31372	4.33625e-08	VPS4B, VPS4A, WDR91, VPS11, VTI1A, VPS36, VPS39, UBXN6, STARD3, TMEM30A, YIPF1, SLC30A3, YIPF2, VPS33A, SLC11A2, VPS37B, SNF8, SLC39A14, TSPAN15, TMEM59, VAMP7, WDR81, VPS41, TMEM106B, VPS28	1743	82	20519	3.5891	2.8879e-05	4.81323e-06	4.46633e-06
		Liver	GOTERM_CC_DIRECT	GO:0005814~centriole	60	1.06082	2.54691e-08	CEP120, CEP164, DEUP1, NUBP1, NUBP2, CEP128, PCM1, CEP250, CEP170, RTTN, CEP290, RAB8A, OFD1, CEP135, IFT140, CEP295, IFT88, KIF2A, CEP63, SAXO1, SAXO2, SDCCAG8, CEP104, AKNA, ROCK1, DCTN1, CCDC146, FBF1, HTT, ODF2L, POC1A, POC1B, CEP76, CNTLN, PLK4, ODF2, PLK2, CEP152, CEP350, HSPA6, PLK1, MAPK15, AHI1, CCDC88A, NEDD1, MPHOSPH9, KIAA0586, CENPJ, ALMS1, AGBL2, MKS1, SASS6, CEP162, HYLS1, CEP41, C…	5163	122	20519	1.95454	3.07152e-05	9.30779e-07	8.25044e-07
		Liver	GOTERM_CC_DIRECT	GO:0000776~kinetochore	55	0.972419	3.47694e-08	PHF2, AHCTF1, NUP107, FBXO28, HNRNPU, BUB1B, PHF6, MTBP, PPP1CC, RASSF2, NUF2, CHAMP1, KAT8, NEK2, NDEL1, PPP1R12A, FBXW11, KNL1, RANGAP1, CKAP5, GPATCH11, KAT2B, DYNC1LI1, KIF2C, NUP98, MAD1L1, PAFAH1B1, ANAPC16, MEAF6, DCTN2, DCTN1, DCTN3, PSEN2, PSEN1, NUP160, CENPC, NUP85, NUP43, BUB3, BUB1, CLASP1, CENPU, CSNK1A1, PLK1, LRWD1, NDC80, CENPE, KIF18A, CENPH, APC, CENPI, CHMP2B, CENPO, CENPQ, NU…	5163	109	20519	2.00535	4.19311e-05	1.23329e-06	1.09319e-06
		Liver	GOTERM_CC_DIRECT	GO:0098978~glutamatergic synapse	91	1.60891	5.47069e-08	ITGB1, ARF4, GSK3B, PTPRS, CLSTN2, CLSTN3, ITGB3, LRRK2, CLSTN1, ARPC5L, PPP2R2A, PLAT, GRIK2, IL1RAP, ELAVL1, ACTB, CDH8, GRM1, GRM3, EPS8, ARHGAP44, GRIP1, PPP3CB, CALB1, CAMKV, RNF19A, FLOT2, KPNA2, PPFIA3, KPNA1, DLGAP4, CADPS2, GRIPAP1, CDKL5, ACTN1, ADAM10, DYNLL2, RHOA, DNM1, BCR, BCAN, PLCB4, PRKAR1B, PRKAR1A, IL1RAPL2, AKAP9, CDH11, NUMB, GRIA1, NAPB, NLGN1, CTBP2, RGS14, PLPPR4, ABHD6, …	5163	215	20519	1.68212	6.59743e-05	1.88504e-06	1.6709e-06
		Liver	GOTERM_CC_DIRECT	GO:0005925~focal adhesion	69	1.21994	8.20481e-08	ITGB1, BCAR3, MDC1, NRP1, ITGB5, ITGB3, ITGB2, ITGA2B, ILK, ACTB, ACTG1, DCAF6, LASP1, ANXA6, PPFIA1, DAG1, ITGB8, CPNE3, ITGAV, GIT1, DST, ACTN3, ACTN2, ACTN1, ITGA1, AFAP1, ENAH, ADAM17, PALLD, IRF2, MYH9, ITGA5, LCP1, MAPRE1, EZR, MAPRE2, EPHA2, PLEC, GRB7, RALA, ABCB4, PXN, IQGAP1, LPP, LIMA1, FLRT3, INPP5E, ATP6V0A2, PTK2B, CLASP1, ARL14EP, GSN, CAV2, CAV1, RDX, MSN, PARVA, PARVB, CORO2B, PT…	5163	151	20519	1.81604	9.89451e-05	2.74861e-06	2.43637e-06
		Liver	GOTERM_CC_DIRECT	GO:0005765~lysosomal membrane	36	1.89175	1.79186e-07	SLC48A1, SLC35F6, SEH1L, SPPL2B, SLC2A6, WDR24, TMEM165, TRPM2, SMPD1, VPS11, SLC17A5, SLC26A11, SLC39A8, UBXN6, TRIM23, SPAG9, SLC30A3, VPS33A, SLC11A2, TFEB, TMEM192, TMEM150C, SLC39A14, TPCN2, TPCN1, TMEM59, TM9SF1, VAMP7, WDR81, TMBIM1, TMEM106B, UBA1, VAMP2, TECPR1, TMEM9B, SIDT2	1743	161	20519	2.6323	0.000119331	1.49173e-05	1.38421e-05
		Liver	GOTERM_CC_DIRECT	GO:0030175~filopodium	32	0.565771	1.40959e-07	ITGB1, GPM6A, B4GALT1, INPPL1, IQGAP2, PPP1R9A, ACTG2, PPP1R9B, MTM1, CDC42, MYO6, DAG1, DYNC1H1, ACTN2, MSN, BAIAP2, ERMN, ACTA2, ACTA1, MYO1B, ACTC1, ABI2, ABI1, FSCN1, FAT1, FSCN3, LCP1, CD302, EZR, FGF13, RAPGEF3, MYO1G	5163	52	20519	2.44569	0.000169982	4.59449e-06	4.07256e-06
		Liver	GOTERM_CC_DIRECT	GO:0016323~basolateral plasma membrane	34	1.78665	4.82054e-07	SLC22A6, SLC22A5, SPEF1, TFRC, SLC43A3, SLC22A1, SLC40A1, SLC2A1, UMOD, SLC3A2, SLC4A2, SLC7A1, VSIG1, SLC39A8, STX2, SLC16A3, WASF2, SLC13A3, SLC4A10, SLC16A12, SLC4A11, SLC16A10, SLC39A14, SLC9B2, SLC4A7, SLC6A6, SLC4A9, SLC7A8, TEK, SLC29A1, SLC22A8, SLC26A6, SLC22A9, SLC29A2	1743	153	20519	2.61605	0.000320996	3.5539e-05	3.29777e-05
		Liver	GOTERM_CC_DIRECT	GO:0036064~ciliary basal body	66	1.1669	3.56655e-07	IFT172, JADE1, PTPN23, KIF17, PCM1, AKT1, RTTN, BBS7, ERC1, KIFAP3, RAB8A, OFD1, CDKL5, IFT140, CEP131, CSNK1D, IFT80, RPGRIP1L, IQCD, MLF1, CFAP100, IFT88, EVC, FAM161A, DAAM1, RABEP2, IFT81, BBOF1, SAXO1, MAPRE1, EZR, SAXO2, GAS8, SDCCAG8, DCTN1, FBF1, DYNC2LI1, PKHD1, ODF2L, POC1A, POC1B, RAB28, MARK4, CCDC178, BBS2, CSNK1A1, CFAP70, IFT122, MAPK15, PTK2, AHI1, CCDC88A, NEDD1, CYLD, KIAA0586, …	5163	147	20519	1.78435	0.000430033	1.13191e-05	1.00333e-05
		Liver	GOTERM_CC_DIRECT	GO:0005764~lysosome	132	1.62659	4.85591e-07	SCARB1, CPQ, HEXB, GBE1, LRRK2, HEXA, CLTC, MLC1, CTSV, IFI30, CTSS, FYCO1, LAPTM4B, CTSO, GJA1, CTSL, CTSK, RB1CC1, HYAL2, CAPN2, PIP4K2A, MFSD1, CTSH, EPG5, ACP2, GUSB, AP5S1, CTSD, CTSC, CTSB, CHID1, MANBA, DTX3L, CCDC115, ARRDC3, CYBB, PLA2G15, BACE1, RRAGA, RRAGB, HGS, PLBD1, RAB7B, CRYAB, RAB7A, IFNAR1, ARL8B, PCYOX1, ATP6V1A, ASAH1, RAMP3, CALCRL, CXCR4, PRCP, GNS, C9ORF72, GANAB, NCSTN, A…	5163	227	20519	1.61071	0.000585451	1.5016e-05	1.33102e-05
		Liver	GOTERM_CC_DIRECT	GO:0010494~cytoplasmic stress granule	35	0.618812	5.70497e-07	GRB7, DDX6, DYRK3, PRKAA2, DDX3X, ROCK1, DDX25, DDX1, CASC3, C9ORF72, ELAVL1, GIGYF2, PQBP1, RNF135, ATXN2, OGFOD1, DHX36, EIF4E, MBNL1, PABPC4, CIRBP, RC3H1, PUM1, LARP4, EIF2S1, PUM2, ATXN2L, DDX19A, MOV10, DDX19B, HNRNPK, CAPRIN1, PABPC1, LSM14A, KPNB1	5163	62	20519	2.24352	0.000687783	1.72005e-05	1.52465e-05
		Liver	GOTERM_CC_DIRECT	GO:0010008~endosome membrane	27	1.41881	1.03884e-06	SLC48A1, VPS29, STEAP3, STEAP4, TFRC, SPPL2B, VPS26A, ZDHHC1, THSD1, TMEM165, SNX3, SNX1, SNX2, VPS35, SLC11A1, VTA1, WIPI1, WIPI2, SLC9B2, TPCN1, SLC9A6, SNX17, VPS41, TMBIM1, UBA1, VPS45, TLR3	1743	109	20519	2.91606	0.000691627	5.33117e-05	4.94695e-05
		Liver	GOTERM_CC_DIRECT	GO:0005887~integral component of plasma membrane	116	6.09564	1.04062e-06	SLC27A1, TFRC, SLCO6A1, SLC8A1, SLCO2B1, SLC39A6, SLC16A7, SLC39A8, SLC26A11, SLC16A9, SLC16A3, SLC12A7, SLC39A4, SLC16A5, SLC6A19, SLC6A18, SEMA6A, SLC6A17, SLC6A16, SEMA6D, SLC11A2, SLC6A11, TMEM130, TM4SF1, STIM1, TFR2, TYRO3, STX1A, SLC22A6, SLC26A1, SLC1A3, SLC9A1, TRPM2, TSPAN9, TSPAN7, SLCO1B3, TSPAN4, TRPM7, TSPAN3, TRPM8, SLC38A3, SLC38A2, TRPM6, TRPM3, STRA6, SLC38A4, VCAM1, SLC52A2, SL…	1743	869	20519	1.57144	0.000692813	5.33117e-05	4.94695e-05
		Liver	GOTERM_CC_DIRECT	GO:0005635~nuclear envelope	48	0.848656	6.02589e-07	AGPAT5, CALR3, LRRC59, IPO11, CSE1L, RTCB, PRKCZ, IPO7, GMCL1, RTN4, MTMR6, AGPAT3, IPO8, MTA1, RAB40B, IPO9, BNIP2, OIT3, HTATIP2, MAPK3, POLR2M, RANBP2, BNIP3L, MLIP, PARP1, CBX3, IST1, FBXW11, FANCL, INSR, LMNTD1, ANXA11, PARP16, LMO7, MTOR, CTDNEP1, NUP93, PARP11, CENPF, NAPEPLD, CALR, MNS1, DNASE1, DNASE1L3, CHMP7, MAD1L1, RAN, PAFAH1B1	5163	97	20519	1.96663	0.000726459	1.77249e-05	1.57114e-05
		Liver	GOTERM_CC_DIRECT	GO:0001726~ruffle	36	0.636492	7.01498e-07	CYFIP1, ROCK1, MTMR14, ARHGAP18, IQGAP1, MTM1, CYTH3, LIMA1, MYO6, INPP5K, ARFIP2, PLCG1, APPL2, APPL1, DBNL, MYO10, ACTN1, ARAP3, S100B, BAIAP2, CD2AP, MKLN1, ACAP2, KIF18A, MYO1C, CTTN, RASA1, FSCN1, ATP6V1B2, MYADM, MYH9, FSCN3, LCP1, EZR, RAB5A, BCAR1	5163	65	20519	2.20112	0.000845649	2.0143e-05	1.78548e-05
		Liver	GOTERM_CC_DIRECT	GO:0005777~peroxisome	42	0.742574	7.24406e-07	PECR, ABCD2, MVK, ECI2, HSD17B4, CROT, MFF, DDO, PEX26, PRDX5, SCP2, HAO1, HACL1, DNM1L, ACAA1, HAO2, NUDT12, GSTK1, HSDL2, PHYH, NOS2, IDH1, EPHX2, IDH2, PEX14, DHRS4, AMACR, DAO, ACOX2, ACOX1, EHHADH, MGAT4A, PEX5, AGPS, CAT, FAR1, PIK3C3, ACOX3, AGXT, CRAT, ACOT4, PAOX	5163	81	20519	2.06072	0.000873253	2.03171e-05	1.80091e-05
		Liver	GOTERM_CC_DIRECT	GO:0016459~myosin complex	28	0.49505	7.52799e-07	MYO6, MYO18A, MYH11, MYH10, MYH7B, MYO10, MYO5A, MYO9B, MYO7A, MYO19, MYO9A, MYO1D, MYO1E, MYH1, MYO1B, MYH2, MYO1C, MYH3, MYO3B, MYL1, MYO5B, MYO5C, MYO3A, MYL3, MYH4, MYH6, MYH7, MYO1G	5163	45	20519	2.47286	0.000907464	2.06335e-05	1.82896e-05
		Liver	GOTERM_CC_DIRECT	GO:0033116~endoplasmic reticulum-Golgi intermediate compartment membrane	13	0.683132	1.78079e-06	TMED9, TMED10, SURF4, YIF1A, VMP1, TMEM199, VMA21, TMED3, TMED2, TMED1, WHAMM, TMED7, TMED5	1743	29	20519	5.27721	0.00118531	8.20193e-05	7.6108e-05
		Liver	GOTERM_CC_DIRECT	GO:0030672~synaptic vesicle membrane	20	1.05097	1.84728e-06	SYT5, UNC13B, UNC13C, SNAP47, SVOP, SLC6A17, SYT1, SYPL2, SYN2, SYN1, SLC9B2, SYNPR, ZNRF1, SYNGR1, SYNGR2, SYPL1, SV2A, VAMP1, VAMP2, STX1A	1743	67	20519	3.5141	0.00122953	8.20193e-05	7.6108e-05
		Liver	GOTERM_CC_DIRECT	GO:0005778~peroxisomal membrane	24	0.424328	1.04093e-06	ABCD4, ATAD1, ABCD2, ACBD5, ABCD3, PEX19, PNPLA8, PEX11A, PEX11B, PEX1, HMGCR, PEX13, PEX14, GNPAT, MAVS, DAO, ACOX1, PEX6, CAT, PEX5, FAR1, ABCD1, RAB8B	5163	36	20519	2.64949	0.00125457	2.7846e-05	2.46827e-05
		Liver	GOTERM_CC_DIRECT	GO:0005902~microvillus	31	0.548091	1.06212e-06	ATP6V1A, CLIC4, LRRK2, IQGAP2, ESPN, HYAL2, MYO6, PROM1, ATP6V1E1, JAM3, BBS2, PDGFRA, ANGPT1, RDX, MSN, MYO7A, MYO1D, MYO1E, MYO1B, MYO1C, FSCN1, EXOC4, ATP6V1B2, ANKS4B, FSCN3, CD302, EZR, RAPGEF3, CD44, ATP6V1B1, MYO1G	5163	53	20519	2.32456	0.0012801	2.7846e-05	2.46827e-05
		Liver	GOTERM_CC_DIRECT	GO:0005903~brush border	25	0.442008	1.63223e-06	ENPEP, FLII, ADD3, AQP1, MYL12B, EPS8, PDZD3, CAPZB, DNM1L, PLS1, ACTR3, CUBN, ACTN3, MME, ACTN1, PDZK1, MYO1D, MYO1E, MYO1B, MYO1C, CAPZA2, MYH9, ANKS4B, EZR, PLEC	5163	39	20519	2.54759	0.00196654	4.18825e-05	3.71247e-05
		Liver	GOTERM_CC_DIRECT	GO:0005768~endosome	81	1.43211	2.03517e-06	RAB3B, PI4K2B, ATP8A2, CDKN1B, FKBP15, ITGB3, RAB3D, PTPRN, LRRK2, CLTC, MLC1, ECE1, HMGB1, CLINT1, LAPTM4B, KDR, ITGB8, FLOT2, ATP6V1E1, RAB8A, RAB8B, CUBN, PRKCI, ANXA1, ANXA2, CCDC115, ARRDC3, AP1AR, GAPVD1, RHOA, EPN2, RUFY1, EPN3, BACE1, RABEP1, PIK3C3, BIRC6, ENTHD1, EZR, ASTN2, RAB5B, LEPROT, CALCRL, PIK3R4, LPAR1, LRP2, PLD1, PRKCZ, C9ORF72, GIGYF2, BLOC1S6, RAB40B, RNF215, LEPROTL1, GPC1…	5163	199	20519	1.61766	0.0024514	5.11336e-05	4.53248e-05
		Liver	GOTERM_CC_DIRECT	GO:0005769~early endosome	37	1.9443	4.36053e-06	VPS29, UHRF1BP1L, TSG101, TFRC, USP10, SNX13, VPS26A, VPS26B, SLC5A1, TRAK1, SLC30A10, TM9SF4, SNX3, SNX4, SNX27, TMEM127, VPS8, VPS11, TOM1, STX6, VPS35, WASF2, TBC1D16, WLS, UVRAG, VPS18, USP8, TICAM2, SLC11A2, TF, SNX16, SNX17, VPS41, VIPAS39, WDFY2, VPS28, TLR3	1743	191	20519	2.28048	0.0028999	0.000181507	0.000168425
		Liver	GOTERM_CC_DIRECT	GO:0030904~retromer complex	10	0.525486	5.37667e-06	SNX3, VPS29, SNX1, SNX2, SNX27, SNX12, VPS26A, VPS35, TRIM27, VPS26B	1743	18	20519	6.54013	0.00357447	0.000210639	0.000195458
		Liver	GOTERM_CC_DIRECT	GO:0032587~ruffle membrane	33	0.583451	4.39243e-06	ITGB1, KANK1, C2CD5, PLEK, IFIT5, MTMR9, RASGRP2, EGFR, PPP1R9B, EPS8, AKT2, PSD4, PSD3, MYO6, PACSIN2, PLCG2, RPS3, INPP5K, EPS8L2, ITGAV, PLCG1, APPL2, PLEKHA1, HIP1R, RHOA, AIF1L, EEF1A1, ADAM17, APC, DLC1, PLEKHO1, ARHGEF2, EZR	5163	61	20519	2.15	0.00528328	0.000108108	9.58268e-05
		Liver	GOTERM_CC_DIRECT	GO:0031313~extrinsic component of endosome membrane	7	0.36784	8.94805e-06	USP8, SNX16, WDR81, WDR91, USP50, SNX10, SNX5	1743	8	20519	10.3007	0.00594171	0.000331078	0.000307217
		Liver	GOTERM_CC_DIRECT	GO:0042995~cell projection	50	0.884017	5.35011e-06	CLSTN2, CLSTN3, CLSTN1, ITSN1, ARPC5L, JADE1, PTEN, RND2, RND3, NUBP1, LAPTM4B, CFAP43, CEP290, APPL1, PPP1R16B, ACTR3, ACTR2, PDPK1, MAP1S, RHOG, RHOF, RHOA, FCHSD1, ENAH, KIZ, CD44, GRB7, MACF1, RHOBTB3, ATP1A2, CPLX2, RTN4, RHOBTB1, RHOBTB2, ODF2L, GRK3, SCIN, GRK2, PTK2B, AFAP1L1, ODF2, MICAL3, ARPC5, COQ6, PTK2, CYLD, HNRNPK, OGT, FERMT3, CDC42SE2	5163	109	20519	1.82305	0.00643148	0.000129045	0.000114385
		Liver	GOTERM_CC_DIRECT	GO:0031410~cytoplasmic vesicle	86	1.52051	7.95979e-06	DENND1C, DENND1B, PIGT, CALCOCO2, DYSF, MLC1, ARRB1, HTR2A, FNBP1L, RND2, ELAVL1, RND3, MAP1LC3B, GRM4, ADAMTS1, RUSC1, HYAL2, FLOT2, MAN1A1, KIF1B, FAM3C, CEP290, AP2M1, AGFG1, PDGFRB, CADPS2, PDPK1, IST1, ARRDC2, ATP6AP2, RHOG, EMP2, ARAP1, RHOF, FAM91A1, RHOA, MPEG1, DNM1, DNM2, DNM3, ADGRF5, BTK, ATG4B, ITGA5, DNASE1, ENPEP, MAPKAP1, C5AR1, RHOBTB3, DENND3, RHOBTB1, RHOBTB2, AP3M2, AP3M1, PRD…	5163	221	20519	1.54654	0.00955361	0.000188226	0.000166843
		Liver	GOTERM_CC_DIRECT	GO:0005815~microtubule organizing center	48	0.848656	9.49902e-06	CAMK2B, ROCK2, NR3C1, KIF17, PRKCZ, NDRG1, EHBP1, NUBP2, CDC42, DYNC2LI1, PPP4C, CHMP1A, CCT8, CLASP1, CCT4, PSKH1, SCYL1, NDEL1, BBS2, ERCC6L2, IST1, ODF2, CEP152, PDE4DIP, KLHL22, CSNK1D, LRWD1, EML4, NSFL1C, KAT2B, CYLD, MYH2, RAD51, KIF2A, KIFC2, AKAP9, CDK2, ALMS1, SASS6, BIRC6, MAPRE3, CEP63, ALDOB, MAPRE1, MAPRE2, PAFAH1B1, BCL2L1, ATF4	5163	105	20519	1.8168	0.0113905	0.000220304	0.000195278
		Liver	GOTERM_CC_DIRECT	GO:0005871~kinesin complex	23	0.406648	9.85675e-06	KIF23, KIF22, KLC1, KIF17, KIF6, KIF15, KLC4, KIF19, KLC2, KIFC2, KIF3A, KIF16B, KIF5B, KIF5A, KIF13B, KIF21A, KIF1B, KIF1A, KIF20A, KIFC3, KIFAP3, KIF20B, NDEL1	5163	37	20519	2.47047	0.0118169	0.000224288	0.000198809
		Liver	GOTERM_CC_DIRECT	GO:0001650~fibrillar center	55	0.972419	1.03645e-05	DDX46, CDCA7L, LIPA, AFF4, RERG, COIL, HERC4, BOLL, ANKRD1, RPP38, PRMT7, RSAD2, PLRG1, CD2AP, DKC1, PSPC1, KIT, POLR1C, CD2BP2, EZR, PAFAH1B2, RAI14, AKNA, NUFIP1, NOLC1, MLLT1, AGER, DSN1, ORC6, DEAF1, NRIP1, LEO1, GAR1, IP6K1, RAE1, IP6K2, NOP56, KDM4A, NOP58, MBD6, CCDC137, SAMD4A, APEX2, BTBD10, PEX14, ARHGAP32, NEDD1, CDK7, KLF6, DAB2, EIF3L, NFIB, NFKBIE, MAP3K14, CC2D1A	5163	126	20519	1.73479	0.0124218	0.000231474	0.000205179
		Liver	GOTERM_CC_DIRECT	GO:0043235~receptor complex	74	1.30835	1.50334e-05	ACVRL1, DDR1, RET, APP, PIGR, CSF3R, AMHR2, PTPRQ, IL27RA, IGF1R, GHR, GRM7, KDR, LEPR, OLR1, IL6R, ACVR1, EPHA5, PDGFRB, PDGFRA, ABCG5, IL4R, GFRA3, PRLR, ADRA2A, GPRC5B, ADRB3, GPR160, KIT, IL3RA, ROR2, IL6ST, PLA2R1, EPHA1, GPRC5C, EPHA2, ENG, NOTCH2, CSF1R, NLGN1, RAMP3, CALCRL, LRP1, NPR1, MTTP, LRP5, ITPR2, LRP2, CSF2RA, EGFR, ERBB3, ERBB4, RIPK1, IL12RB2, NTRK1, PTPRN2, RYK, INSR, NR1H4, N…	5163	186	20519	1.58115	0.0179671	0.000329642	0.000292195
		Liver	GOTERM_CC_DIRECT	GO:0070062~extracellular exosome	33	0.583451	1.6178e-05	AHNAK, ABCB6, CD81, ITGA2B, AQP1, ACTG1, PKHD1, BAG6, PGRMC1, ANPEP, LAMP2, QSOX1, PROM1, CUBN, HSPA8, PDCD6IP, ANXA1, ACE, HSPA4, NSUN2, FN1, DICER1, FKBP1A, BHMT, GPRC5B, SCNN1B, ALB, AGO2, SCNN1A, HNRNPA2B1, PLAA, CD47, ALDOA	5163	64	20519	2.04922	0.0193217	0.000348404	0.000308826
		Liver	GOTERM_CC_DIRECT	GO:0043025~neuronal cell body	63	1.11386	2.0433e-05	HSP90AB1, NRSN1, CPNE5, PTPRN, GRIK2, PTPRF, ALCAM, CALB1, KIF5C, DPYSL5, DPYSL2, KIF5A, DNER, RACK1, HSP90AA1, MME, ELOVL5, MAP1S, FBXW11, KREMEN1, ERMN, MAP1B, RUFY3, RAPGEF2, RIN3, IL6ST, PAFAH1B1, GRIA1, GPM6A, PRKAA1, PRKAA2, PDE1C, HDAC1, PDE1B, KCNA1, PDE1A, HPN, PSEN2, ATP1A2, PSEN1, LRP6, FXR1, CDC42, BRINP1, INPP5F, MBP, KCNN2, APOD, NCDN, LRIG2, APOB, GABRD, POLR2M, RIC3, S100B, L1CAM,…	5163	153	20519	1.63645	0.0243413	0.000432318	0.000383208
[truncated: 612 more rows]
