# Supplementary material for: The combination of SMRT sequencing and Illumina sequencing highlights organ-specific and age-specific expression patterns of miRNAs in Sika Deer
Source: Front Vet Sci. 2022 Nov 14;9:1042445. doi: 10.3389/fvets.2022.1042445 (PMC9701854; doi:10.3389/fvets.2022.1042445)
Supplement: Supplementary file 13 [file Table_10.XLSX]

## Sheet: Sheet1
Supplementary Table 10 Development-dependent target genes of DE miRNAs were analyzed for GO annotation terms using the DAVID Functional Annotation Tools
		Cluster	Category	Term	Count	%	P-Value	Genes	List Total	Pop Hits	Pop Total	Fold Enrichment	Bonferroni	Benjamini	FDR
		list1	GOTERM_BP_DIRECT	GO:0006357~regulation of transcription from RNA polymerase II promoter	180	13.6157	2.71226e-20	ZNF177, ZNF175, ZNF692, ZNF570, ZBTB24, ZNF292, ZBTB20, ZNF609, ZNF81, ZNF608, ZFP30, ZMIZ1, ZNF606, ZNF605, ZXDB, ZMIZ2, ZNF329, ZNF449, ZNF689, SUPT20H, ZNF567, ZNF565, ZNF322, ZNF287, ZNF18, ZBTB39, ZNF19, ZNF283, ZFP3, ZBTB37, ZFP2, ZBTB32, ZNF705A, ZBTB34, ZNF12, ZBTB33, ZNF16, WDR77, TBL1XR1, ZNF438, ZNF317, ZNF711, ZNF677, TOX, ZNF555, ZNF311, ZNF674, ZNF432, ZSCAN29, ZNF276, ZNF550, URI1,…	1129	1324	16614	2.00062	7.36649e-17	7.36378e-17	7.31224e-17
		list1	GOTERM_BP_DIRECT	GO:0016579~protein deubiquitination	33	2.49622	8.42389e-19	USP13, USP14, USP37, USP15, WDR48, USP38, USP54, USP10, USP32, USP11, USP33, USP12, USP34, TNFAIP3, USP1, USP50, USP30, USP46, USP47, USP25, USP8, USP48, USP5, USP20, USP42, USP4, USP9X, USP43, USP3, USP2, USP45, USP28, USP40	1129	73	16614	6.65229	2.28793e-15	1.14354e-15	1.13554e-15
		list1	GOTERM_BP_DIRECT	GO:0006511~ubiquitin-dependent protein catabolic process	53	4.00908	4.57811e-16	USP37, USP38, USP32, USP33, USP34, UBE2D1, UBE3A, UBE2L6, UBE3B, UBE2L3, USP30, USP46, USP47, USP8, USP48, USP5, USP42, USP4, USP43, USP3, USP45, USP2, UBE4A, UBE4B, TRPC4AP, USP40, USP13, USP15, USP16, USP10, USP11, USP12, UBR4, UBD, TP53INP2, UBQLN1, USP1, USP50, UBQLN4, UBQLN3, UBQLN2, USP25, USP20, USP22, UBE2G1, WWP2, UBE2G2, USP28, UBQLNL, TOLLIP, TTC3, TRIP12, UBA1	1129	216	16614	3.61079	1.20615e-12	4.14319e-13	4.1142e-13
		list1	GOTERM_BP_DIRECT	GO:0006886~intracellular protein transport	55	4.16036	1.77171e-13	USP6NL, VPS29, TBC1D10C, TOM1, TMED3, TLK1, TMED2, VPS35, TMED1, TMED7, VPS39, TMED5, YWHAH, TMED4, TRIM23, WLS, VPS18, TMED9, TICAM2, STX7, TBC1D2B, SYTL3, SYTL2, TOM1L1, STX1B, TOM1L2, TBC1D4, TBC1D25, STX1A, STX12, TMED10, STXBP3, STX16, STXBP1, USO1, STXBP2, STX18, VPS26A, VPS26B, VTI1A, STX6, VPS11, TBC1D14, STX4, TBC1D17, STX2, TBC1D15, TBC1D16, XPO7, WDR11, TBCK, XPOT, VPS41, VIPAS39, VPS45	1129	264	16614	3.06577	4.81252e-10	1.20255e-10	1.19413e-10
		list1	GOTERM_BP_DIRECT	GO:0006355~regulation of transcription, DNA-templated	75	5.67322	4.234e-13	ZNF177, TRRAP, ZMYND8, WWC2, ZNF45, UBE2L3, ZNF280B, ZNF527, SPIN1, ZNF845, ZNF567, TLE4, TLE3, ZNF484, TLE2, ZNF19, TLE1, ZBTB38, TFB2M, ZNF12, ZNF75D, ZFY, ZFX, TFDP2, THAP7, SUB1, TFEC, ZNF713, TESMIN, ZNF677, ZNF555, ZNF674, ZNF432, ZNF596, USP13, ZNF274, ZNF470, SRRT, ZNF3, SPTY2D1, ZNF8, ZBTB4, TAF5L, ZFP57, ZNF507, ZNF624, ZNF502, ZNF226, ZNF621, ZNF862, ZNF268, ZNF420, ZNF189, ZNF286A, ZN…	1129	444	16614	2.48576	1.15006e-09	2.29906e-10	2.28297e-10
		list1	GOTERM_BP_DIRECT	GO:0051301~cell division	99	1.74973	6.64687e-11	MAP10, RB1, ANKLE2, CCNT1, SMC3, CCAR1, PPP1CB, PPP1CC, CCND3, CDC23, MAEA, CCND2, CCND1, CDC27, OIP5, KMT5A, ANAPC7, IST1, KNL1, CDC40, CDC25A, CDC25B, SGO2, CCNE2, KATNAL1, PARD3, ANAPC4, ANAPC5, ANAPC1, ARL8B, SEH1L, CDCA2, ANAPC16, EPB41, CDCA5, NCAPG, CDCA8, KLHL13, BRCC3, PDS5B, PDS5A, SKA3, ARPP19, NCAPH, SKA2, CCNB2, DSN1, CCNB1, RAD21, MCMBP, KLHL21, KLHL22, CDC7, NDC80, CDK2, CDC16, CDK…	4978	186	16614	1.7764	4.90672e-07	4.90606e-07	4.88678e-07
		list1	GOTERM_BP_DIRECT	GO:0006897~endocytosis	73	1.29021	4.7694e-09	LGALS3BP, ITSN2, DENND1C, APP, DENND1B, LRRK2, ITSN1, INPPL1, SNX10, MIA3, PIK3C2A, FNBP1L, CLINT1, LOXL2, MRC2, EEA1, GHR, RABGEF1, DPYSL2, ANXA6, ENPP2, DNM1L, AP2M1, CSNK1G3, RALBP1, SCARA5, FNBP1, EPS15L1, DNM1, DNM2, EPN2, EPN3, DNM3, RABEP1, HEATR5A, RABEP2, PIK3C3, ENTHD1, PLA2R1, CSNK1G2, CSNK1G1, BECN1, RAB1A, RAB5B, LRP5, C9ORF72, LRP6, NCKIPSD, CDC42, AP3M2, AP3M1, SNX2, MYO6, SNX9, EP…	4978	133	16614	1.83185	3.52071e-05	1.76015e-05	1.75323e-05
		list1	GOTERM_BP_DIRECT	GO:0000209~protein polyubiquitination	31	2.34493	1.39081e-08	UBE3D, TNKS, UBE2D1, UBE2L6, UBE3B, UBE2L3, UBE2J1, TNKS2, UBE2Q2, TRIM5, TMEM129, UBR5, TRIM68, SPOP, TRIM27, UBE2B, WWP1, UBE4B, WWP2, UBE2G1, UBE2G2, TOPORS, UBE2W, UBOX5, UBE2N, UBE2V2, TRIP12, TRIM38, UBE2V1, UBE2K, TRIM34	1129	140	16614	3.25847	3.77737e-05	6.29341e-06	6.24937e-06
		list1	GOTERM_BP_DIRECT	GO:0006914~autophagy	21	1.5885	2.26278e-08	USP13, TIGAR, VCP, USP10, TRAPPC4, VPS13A, WIPI1, UMOD, WIPI2, VMP1, TMEM59, TM9SF1, VPS51, TRIM5, TOLLIP, VPS11, VTI1A, UBQLN1, TMEM39A, TMBIM6, VPS39	1129	70	16614	4.4147	6.14553e-05	8.77637e-06	8.71495e-06
		list1	GOTERM_BP_DIRECT	GO:0000278~mitotic cell cycle	24	1.81543	2.6433e-08	WDHD1, USP16, TUBB, XRCC2, USP3, TBCD, TUBE1, TUBG2, TUBG1, TUBB4A, TUBA4A, WAPL, TUBA1C, TUBA1B, WEE1, TUBB6, TUBA1A, TADA2A, TUBB3, TADA3, TUBGCP5, TUBGCP6, TUBGCP3, TUBA8	1129	91	16614	3.88106	7.17893e-05	8.97069e-06	8.90791e-06
		list1	GOTERM_BP_DIRECT	GO:0000226~microtubule cytoskeleton organization	27	2.04236	3.31741e-08	ULK4, SPATA7, TTBK2, TUBA1C, TUBA1B, TUBB6, TUBA1A, TUBB3, SS18, TUBB, TBCD, TUBE1, TUBG2, TUBG1, TUBB4A, TUBA4A, TTLL7, TTLL6, WEE1, TTLL5, TTLL1, TACC3, TACC1, TTLL11, TACC2, VAMP4, TUBA8	1129	114	16614	3.48529	9.00968e-05	1.00075e-05	9.93749e-06
		list1	GOTERM_BP_DIRECT	GO:0015031~protein transport	123	2.17391	7.3669e-08	GOLT1B, NUP188, PHAX, SCAMP5, SCAMP4, RABGEF1, ARL6IP5, SEC62, NSF, CADPS2, ATG3, COG8, COG5, IST1, COG4, ARRDC2, ATG9A, ARRDC3, COG2, COG1, ACTN4, SCAMP1, AP5B1, SCAMP2, RUFY1, NUP93, HGS, KDELR2, NUP98, KIF20A, ARL8B, ENY2, CALCRL, SEH1L, NMD3, PSEN1, LIN7C, MTM1, SNX3, SNX4, AP5M1, NUP85, MYO6, RAB6B, RAB11FIP5, RAB4B, CAV1, SNF8, DNAJC14, HOOK3, KLHL20, COL1A1, ARHGAP33, EHD3, NASP, CHMP2B, P…	4978	270	16614	1.52041	0.000543677	0.000123598	0.000123112
		list1	GOTERM_BP_DIRECT	GO:0050790~regulation of catalytic activity	62	1.09579	8.01979e-08	GDI1, NCF2, GDI2, CCNC, ARHGEF10L, ARHGAP36, PRKAG3, RGS4, RABGEF1, PPP2R1A, PPP2R5E, PSMD2, ARHGDIA, RAC2, CAPN3, FBXO8, CTSB, AGFG1, HSP90AA1, PARP1, IGFBP3, ELMOD3, RAB3IL1, AP3B1, ARFGAP3, GTF2F1, PRKAB1, ARFGAP2, DPM2, ARHGAP10, DPM3, ARHGEF9, ACAP1, RABEP2, DAD1, RGN, PLCB1, LLGL1, BECN1, SEC23A, RNF180, MAT2B, BRCC3, HIF1A, RIC8A, RANBP3L, PRKAR2B, SEC23B, SLAMF1, EIF2B2, RANBP3, CCZ1, ELP…	4978	113	16614	1.83119	0.000591846	0.000123598	0.000123112
		list1	GOTERM_BP_DIRECT	GO:0006635~fatty acid beta-oxidation	30	0.530223	8.3727e-08	ABCD4, ABCD2, ECHS1, ACAA2, ABCD3, HSD17B4, CROT, HSD17B10, ACAT2, ACAT1, SCP2, CPT2, AUH, ACADM, ACAA1, ABCD1, DECR1, CPT1A, CPT1B, HADHB, HADHA, PEX7, ACOX2, EHHADH, PEX5, ECHDC1, ECHDC2, SLC27A2, PPARD	4978	41	16614	2.44206	0.000617882	0.000123598	0.000123112
		list1	GOTERM_BP_DIRECT	GO:0071108~protein K48-linked deubiquitination	11	0.832073	1.01181e-06	USP13, VCPIP1, USP25, USP8, USP37, USP5, USP20, USP33, USP34, USP50, TNFAIP3	1129	23	16614	7.03793	0.00274432	0.000274708	0.000272785
		list1	GOTERM_BP_DIRECT	GO:0006906~vesicle fusion	13	0.983359	1.74749e-06	STX12, SYT4, STX16, STX7, STX1B, VAMP7, STX6, VAMP1, STX4, STX2, VAMP2, STX1A, VAMP3	1129	35	16614	5.46582	0.00473494	0.000431312	0.000428294
		list1	GOTERM_BP_DIRECT	GO:0006888~ER to Golgi vesicle-mediated transport	22	1.66415	2.02106e-06	TMED9, TMED10, TICAM2, TRAPPC4, USO1, TRAPPC8, YIF1A, VAMP7, TFG, ZW10, TRAPPC12, YIPF6, TMED3, VTI1A, TRIP11, TMED2, TRAPPC11, TMED1, WHAMM, TMED7, TMED5, TMED4	1129	98	16614	3.30352	0.00547415	0.000457264	0.000454064
		list1	GOTERM_BP_DIRECT	GO:0008360~regulation of cell shape	64	1.13114	1.24937e-06	CYFIP1, SH3KBP1, F11R, RND3, EPS8, PALM, KDR, RAC2, PLXNC1, BVES, ANXA1, DAPK3, RHOG, PRPF40A, ARAP1, RHOF, F2, RHOA, ERMN, CDC42EP4, KIT, MYH9, CDC42EP1, PLEKHO1, PHIP, PKHD1L1, EZR, ALDOA, CRK, CDC42SE1, CSF1R, EPB41, PALM2, HPN, LPAR1, RHOBTB3, ARHGAP18, ARHGAP15, RHOBTB1, MYL12B, RHOBTB2, SLC9A3R1, PALMD, PLXNA1, PTK2B, MYH10, SEMA4A, SEMA4D, MYO10, RDX, FN1, MSN, BAIAP2, PTK2, FMNL3, MKLN1, …	4978	125	16614	1.70879	0.00918049	0.00143201	0.00142638
		list1	GOTERM_BP_DIRECT	GO:0007018~microtubule-based movement	51	0.901379	1.35809e-06	DYNC1I2, DNAH2, DNAH8, DNAH5, DNAH6, ASB14, KIF11, KIF17, KIF15, KIF19, KIF5C, KIF3A, KIF5B, KIF13B, KIF21A, KIF1B, KIF1A, KIFAP3, DNAI1, DYNC1H1, DNAH12, DNAH11, DNAI2, DNAH14, KIF23, KIF22, KIF27, KTN1, CENPE, DYNC1LI1, KIF9, KIF18A, DYNC1LI2, KIF2A, KIFC2, KIF16B, KIF4A, KIF2C, KIFC3, KIF20A, KIF20B, ACTR10	4978	93	16614	1.83023	0.00997533	0.00143201	0.00142638
		list1	GOTERM_BP_DIRECT	GO:0006606~protein import into nucleus	45	0.795334	1.6275e-06	IPO13, CDKN1A, IPO11, NUP107, NUP188, CSE1L, LRRK2, PIK3R1, PTTG1IP, NXT2, ING1, PHB2, IPO7, ELAVL1, IPO4, ABRA, IPO5, EIF4ENIF1, IPO8, IPO9, NUP85, NUP62, LMNA, FAM53C, FAM53B, AKT1, NUP88, KPNA3, APPL2, KPNA1, APPL1, NUP214, MED1, AKIRIN2, NUP153, RANBP6, PML, NUP93, NFKBIA, POM121L2, POLA2, NUP50, CRY2, KPNB1, RAN	4978	79	16614	1.9011	0.0119423	0.00150157	0.00149567
		list1	GOTERM_BP_DIRECT	GO:0007030~Golgi organization	20	1.51286	4.56764e-06	USP6NL, TMED9, TMED10, TICAM2, UBXN2B, TANGO2, SURF4, TJAP1, VMP1, VPS51, ZW10, TRAPPC12, TMED3, TRIP11, TMED2, TRAPPC11, TMED1, TMED7, TMED5, TMED4	1129	87	16614	3.38291	0.0123291	0.000892771	0.000886523
		list1	GOTERM_BP_DIRECT	GO:0007017~microtubule-based process	12	0.907716	4.60361e-06	TUBA1C, TUBB6, TUBB2A, TUBB3, TUBB, TUBE1, TUBG2, TUBG1, TUBB4B, TUBB4A, TUBA4A, TUBA8	1129	32	16614	5.51838	0.0124256	0.000892771	0.000886523
		list1	GOTERM_BP_DIRECT	GO:0070536~protein K63-linked deubiquitination	10	0.75643	1.01638e-05	USP13, USP25, USP8, ZRANB1, USP20, STAMBPL1, USP33, USP50, TNFAIP3, STAMBP	1129	23	16614	6.39812	0.0272275	0.00183965	0.00182678
		list1	GOTERM_CC_DIRECT	GO:0005829~cytosol	1488	21.8982	9.65216e-111	ARAF, LIPA, LIPE, ALKBH5, AKT2, DPYSL2, GPBP1, DPYSL3, AKT1, BBX, MEF2A, ATG3, GABARAPL1, SDS, RBFOX2, EML1, SND1, CD2AP, BCR, RUFY1, MTHFD1, RUFY3, PSME3, CLNS1A, DDIT4, PSME4, OPTN, SKAP2, SLBP, MTMR2, CDCA2, ABCB6, SHMT2, ABCB4, FLII, SHMT1, AGAP2, COPS7A, PLA2G6, OAZ1, NCAPH, GIGYF2, HSPH1, RNF216, MYO6, MOV10L1, PIP5K1B, PIP5K1C, LTA4H, CTC1, GSTM1, JUP, LRBA, NR2F2, SNF8, ERLIN2, FLI1, MOV1…	5190	2892	20519	1.6938	1.18915e-107	1.18915e-107	1.06463e-107
		list1	GOTERM_CC_DIRECT	GO:0005737~cytoplasm	1664	24.4433	1.0615e-65	NUP107, PTPDC1, MYLK, LIPE, ENDOV, SAMD14, LSM12, SCP2, PPP4R2, DPYSL5, AKT2, DPYSL2, DPYSL3, AKT1, PRKACB, PKNOX2, MEF2C, SDS, RBFOX2, FNBP1, FRS2, DICER1, PRKAB1, SND1, EML3, EML4, RUFY1, ACE2, DDX39A, DDX39B, PRKAR1A, RUFY3, PSME3, FEZ1, DDIT4, RUFY2, FEZ2, CYP2E1, OPTN, SKAP2, IDO1, SLBP, MTMR2, MTMR3, SHMT2, FLII, SHMT1, HPN, ACTL7B, NCAPG, COPS7B, COPS7A, IQGAP1, MTMR4, IQGAP2, IQGAP3, OAZ1…	5190	3786	20519	1.44421	1.30776e-62	6.53882e-63	5.85416e-63
		list1	GOTERM_CC_DIRECT	GO:0005654~nucleoplasm	1028	14.6518	2.31219e-47	ATF1, SLA2, LIPA, PTPDC1, SCP2, PPP4R2, AKT2, AKT1, BBX, PKNOX2, MEF2A, RBFOX2, SECISBP2, DNTTIP2, EWSR1, PSME3, PSME4, CGGBP1, SKAP2, SLBP, CDCA2, ABCB6, ABCB4, FLII, SHMT1, MYNN, AGAP2, GATA6, CDCA8, COPS7B, COPS7A, ABCB8, NCAPH, HSPH1, GRPEL1, RNF216, EPB41L2, PIP5K1C, LTA4H, ATRIP, HEXIM1, CTC1, NGFR, NR2F2, SNF8, BTBD10, PBX1, MLLT10, AGO3, NAPEPLD, SFXN4, FERMT2, EFCAB6, CTCF, LRRC32, JPH1,…	5190	2146	20519	1.52726	2.84861e-44	9.49538e-45	8.50114e-45
		list1	GOTERM_CC_DIRECT	GO:0005813~centrosome	222	3.92365	3.05822e-30	MAP10, HNRNPU, PHAX, CSPP1, CDC27, PCLAF, DPF2, RTTN, KIFAP3, PRKACB, CDK5RAP3, MTUS2, IFT80, CSNK1D, NUP93, DYNC1LI1, DYNC1LI2, IFT88, KATNAL1, PRKAR1A, CEP57L1, IFT81, FEZ1, AKAP9, CCDC81, ATP6V0D1, OBSL1, CALM, CEP85L, FBF1, SLAIN2, SKA3, PKHD1, DYNC2LI1, SPAST, PRKAR2B, PRKAR2A, CEP70, CEP72, CEP76, PLK4, PLK5, PLK2, PLK1, CCDC88B, CCDC88A, CYLD, ARL2BP, CDC16, CCDC88C, MKS1, ATM, CEP85, RAD1…	5190	439	20519	1.9993	3.76773e-27	9.41933e-28	8.43305e-28
		list1	GOTERM_CC_DIRECT	GO:0005634~nucleus	1612	29.5008	2.45254e-29	ZNF175, TRRAP, ZNF292, TESK2, ZXDB, VPS36, TSPYL2, ZNF287, ZNF18, ZNF19, TSPYL1, ZNF283, STARD9, WDR76, WDR77, ZC3H11A, TYRO3, TSPYL4, ZSCAN29, ZNF276, URI1, ZBTB8A, ZNF274, XPC, ZC3HAV1, ZNF23, ZNF26, WDR70, ZSCAN10, ZSCAN12, ZNF148, ZNF268, ZSCAN16, ZNF146, ZNF143, ZNF142, ZNF383, TIPARP, THAP12, TEX35, TRIP4, ZNF34, TADA2A, TDP1, ZNF135, ZNF132, ZNF131, WDR48, SRP54, TCF21, ZNF45, TCTN3, ZNF28…	5190	3985	20519	1.68326	1.30475e-26	1.30475e-26	1.23363e-26
		list1	GOTERM_CC_DIRECT	GO:0005739~mitochondrion	379	6.69848	1.65091e-25	DMGDH, ISCA1, OSGEPL1, CLPB, GLDC, ACSM1, ECI2, ARAF, DCAF8, ABAT, MTFR1L, PHB2, ELK3, LIPE, GJA1, SCP2, CDK5RAP1, PDK4, PDK3, AKT1, CPNE3, ACAD11, GLUL, FBXO7, ACAD10, PDK2, PDK1, MCCC2, PDHX, GABARAPL1, CPT1A, SDS, RSAD2, ACSL1, PRKCE, ECH1, RSAD1, MCCC1, MTUS1, ACSL5, ACSL4, HOGA1, CPT1B, ATG13, GCAT, PISD, LARS2, PPA2, PDE12, MTHFD2, FDX1, DDIT4, GUF1, LAP3, ALDH7A1, PIF1, GCDH, AARS2, MAOB, …	5190	937	20519	1.59915	2.03392e-22	4.06783e-23	3.6419e-23
		list1	GOTERM_CC_DIRECT	GO:0005794~Golgi apparatus	387	5.35525	5.82668e-20	APP, EHF, CHIC2, GORAB, PITPNB, GCC2, GCC1, SLA2, PWP1, NDST2, GOLGA3, GOLGA4, ALKBH5, RUSC1, CHEK2, GOLGA1, KDR, KIFAP3, PAQR8, CUBN, GABARAPL1, RSAD2, ENTPD4, GLCE, SACM1L, PRKCE, SLC35C2, ENTPD6, PAQR3, AP1B1, MTUS1, COG1, CSNK1D, AP1AR, ACSL3, FNDC3A, SPATA16, RNF128, FEZ1, KIF20A, PLPP3, OBSL1, OPTN, PDXDC1, ABCB6, MAPKAP1, SLC35D2, MTTP, GIGYF2, APH1A, PKHD1, SNX1, NCSTN, PRRC1, PDCD10, MYO…	5190	755	20519	1.58666	7.17847e-17	1.19641e-17	1.07114e-17
		list1	GOTERM_CC_DIRECT	GO:0030496~midbody	86	1.51997	5.30337e-19	MAP10, CEP126, CLIC4, GDI1, MTCL1, CTNND1, SLC2A1, HNRNPU, KEAP1, PIK3CB, PPP1CC, ALKBH4, RASGEF1B, RACK1, NEK2, CEP55, RAB8A, SH3GLB1, NUDC, IST1, ANXA11, RHOA, SIRT2, GEM, EML3, DNM2, EML4, ASPM, PSRC1, KATNAL1, MAK, EXOC3, PIK3C3, BIRC6, MAPRE3, LAP3, KIF20A, ARL8B, RALB, CTDP1, DCTN3, GNAI3, RNF8, CDCA8, KLHL13, IQGAP1, GNAI1, HSP90B1, CENPC, GNAI2, CDC42, PGRMC1, SPAST, RACGAP1, MICAL1, RAD2…	5190	140	20519	2.42862	6.53375e-16	9.33393e-17	8.35659e-17
		list1	GOTERM_CC_DIRECT	GO:0016020~membrane	324	5.72641	1.64687e-18	GLTP, PI4K2B, HPSE2, PKD2L2, CYB5D2, ACTB, LIPE, DPYSL2, ARL6IP5, DAG1, PIEZO1, DIP2A, SEC62, GABARAPL1, ENTPD1, ACSL1, PRKCB, COG5, ENTPD4, BROX, ENTPD5, IL1R2, ENTPD6, ACSL6, COG2, ACSL5, COG1, ACSL4, ACSL3, HSPG2, BCR, PRKD3, PRKD1, PLPP3, MACF1, MTMR2, SLC45A3, MTMR3, RRAD, CFI, HPN, MTMR4, GIGYF2, FXR1, NEU3, ABR, AP5M1, RNF215, PDGFD, INPP5D, NEU1, INPP5K, RAB11FIP5, BBS2, ACE, CYP4F2, LRBA…	5190	837	20519	1.53041	2.02894e-15	2.53618e-16	2.27062e-16
		list1	GOTERM_CC_DIRECT	GO:0048471~perinuclear region of cytoplasm	196	3.46412	1.23079e-17	CYFIP2, CYFIP1, APP, MLC1, GOLGA1, PCLAF, MAP1S, PRKCE, PRKCD, ALG2, CSNK1D, ACTN4, ACSL3, DICER1, GTPBP4, SHTN1, RNF128, EZR, OBSL1, OPTN, MTMR2, MTMR9, FXR1, PKHD1, CYB5R4, PRDX5, SPAST, MYO6, PLCG2, ATP6V0A2, INPP5K, APOD, ATP6V0A1, SEC31A, ABCA1, NDFIP2, NDFIP1, GSDMA, FZD5, PDE2A, SNF8, PUM2, EHD1, EHD2, CYLD, EHD3, FAT1, ANP32B, CALR, FBXL5, LGMN, ITM2C, ARF3, CLIC4, ARF1, MTMR14, ARHGAP1, …	5190	449	20519	1.72583	1.51633e-14	1.51633e-15	1.35756e-15
		list1	GOTERM_CC_DIRECT	GO:0005759~mitochondrial matrix	89	1.57299	2.80237e-14	DMGDH, GFM1, ALAS1, ACSM3, ACSM1, LRRK2, NDUFA10, ABAT, ETFA, PARK7, ACSM2B, CCAR2, ALDH2, ACADL, DBT, FPGS, LONP1, PDK4, PDK3, MTERF1, PMPCA, DLAT, ACADM, PDK2, PDK1, METTL17, RARS2, MCCC2, PDHX, DIMT1, MARS2, NSUN3, MCCC1, DARS2, SIRT5, CLPX, COASY, SIRT3, PCCA, SDHAF2, SDHAF3, PDE12, IVD, PCCB, FDX1, RPUSD3, PPIF, GUF1, CASQ1, GCDH, ACSS3, ECHS1, OAT, SHMT2, AK3, DLST, AK4, MTIF2, PPM1K, MTIF3…	5190	167	20519	2.10699	3.44684e-11	3.13866e-12	2.81001e-12
		list1	GOTERM_CC_DIRECT	GO:0005874~microtubule	109	1.92648	9.26706e-14	RASSF1, KIF5C, CSPP1, KIF5B, DPYSL2, NUSAP1, KIF21A, CDK5RAP3, GABARAPL1, MAP1S, EML4, SHTN1, DYNC1LI1, CLIP1, DYNC1LI2, KATNAL1, KIF16B, MAP1B, KIF20A, FKBP4, KIF20B, MACF1, AKNA, IQGAP1, KLC1, NDRG1, DYNC2LI1, KLC4, HSPH1, SPAST, KLC2, KIF3A, DPP9, MAP2, MAP4, DNAH12, DNAH11, ODF2, DNAH14, HOOK3, CCT6A, DLG1, KIF18A, HOOK2, HOOK1, MAP3K11, CEP57, KIF17, KIF15, MAP1LC3B, KIF19, KIF13B, KIF1B, KI…	5190	224	20519	1.92383	1.14211e-10	9.51418e-12	8.51797e-12
		list1	GOTERM_CC_DIRECT	GO:0016607~nuclear speck	145	2.56274	8.76182e-13	MAML2, EIF4A3, JADE1, GPATCH2, INPPL1, HNRNPU, CWC25, SMC5, CASC3, NR3C1, SMC4, EFTUD2, PPP1CC, PNN, ALKBH5, NAMPT, CIR1, OIP5, CCNL1, PSKH1, DDX17, FNBP4, PNISR, IK, MEF2C, SLC34A1, DNAAF1, METTL3, PPP4R3A, PRPF4B, PPP4R3B, GCAT, CDC40, PIAS1, RUFY1, ATXN2L, PRPF4, DDX39A, PRPF6, DDX39B, PRPF3, PSME4, CD2BP2, PPIG, RAF1, CBLL1, FTO, RBM8A, EPAS1, ARHGAP18, FOXO4, HIF1A, PCBP1, CMYA5, DHX36, PACS…	5190	335	20519	1.71124	1.07946e-09	8.30351e-11	7.43407e-11
		list1	GOTERM_CC_DIRECT	GO:0005783~endoplasmic reticulum	335	4.52457	1.75816e-12	AHCYL2, ANKLE2, LPGAT1, KEAP1, MLC1, EMC10, CYB5D2, IFIT2, GJA1, NSDHL, SCP2, KDR, PIEZO1, PIP4K2C, KIFAP3, SEC62, GLUL, CUBN, GABARAPL1, RSAD2, ACSL1, ENTPD5, SACM1L, PRKCE, PRKCD, ACSL6, ALG2, ACSL5, ACSL4, ACSL3, ALG1, FNDC5, CPED1, RNF128, PNLDC1, KDELR2, KCTD17, PDXDC1, FUT10, MTTP, MTMR9, HACD3, HACD2, GIGYF2, PGS1, APH1A, PKHD1, CYB5R4, SGPL1, NCSTN, CYB5R3, SPAST, APH1B, SERPINH1, INPP5K,…	5190	686	20519	1.47538	2.16604e-09	1.54718e-10	1.38518e-10
		list1	GOTERM_CC_DIRECT	GO:0032991~macromolecular complex	138	2.43902	2.21403e-11	GOLT1B, CLSTN3, FRMPD1, ABAT, NR3C1, F11R, PHB2, ACTB, IPO4, CNST, SCP2, FAM186B, AKT2, GRB10, CAPN3, AKT1, CIR1, NEK2, CEP97, CDK5RAP3, RNF111, SH3GLB1, MEF2C, MREG, MITF, RUNX1, BCR, GRWD1, PPIB, EZR, ASF1A, KPNB1, KMT2E, KHDRBS1, BLM, PXK, MAGED1, EPB41, NPR3, PEX11B, MTMR9, FOXO3, GIGYF2, HSP90B1, RAD51AP1, C3, HSPH1, BTBD1, IRAK1, DPH1, MIER3, MIER2, ABL1, MBP, NAE1, CEP76, RBM10, SIGLEC15, …	5190	326	20519	1.67359	2.72768e-08	1.81846e-09	1.62805e-09
		list1	GOTERM_CC_DIRECT	GO:0000139~Golgi membrane	133	2.35065	6.45054e-11	GALNT11, ATP8A2, GALNT13, GOLT1B, GALNT16, CLSTN3, GALNT15, PITPNB, CLSTN1, GOLIM4, MANEA, GBA2, SCAMP5, NDST2, GOLGA5, CHP1, CLCC1, SH3GLB1, RAB2A, RAB2B, COG8, COG5, COG4, GLCE, SACM1L, ATG9A, GOLPH3L, ADAM10, CSNK1D, MR1, KDELR2, PLPP3, HPD, LLGL1, BLZF1, RNF121, RTN3, COPB2, COPA, FUT10, COPB1, PSEN1, PLD3, GLG1, SCFD1, MAN2A2, PDCD10, CHST10, INPP5E, SCAP, RAB6A, RAB6B, B3GALNT2, B3GALNT1, N…	5190	315	20519	1.66928	7.94707e-08	4.96692e-09	4.44684e-09
		list1	GOTERM_CC_DIRECT	GO:0016324~apical plasma membrane	106	1.87345	9.41328e-11	AQP5, SLC4A2, AQP1, GJA1, CDH2, SLC39A8, ENPP3, ATP6V1E1, SLC16A3, IL6R, SLC39A4, SLC34A3, SLC34A2, CUBN, PRKCI, ABCG5, SLC6A19, SLC30A5, SLC34A1, ATP1B3, LMO7, PDZK1, ATP1B1, ACE2, ADAM17, PARD3, SCNN1B, SCNN1A, DPEP1, EZR, ATP6V0D2, PLPP1, ABCG2, ATP6V1A, ENPEP, SLC22A2, ABCB4, SLC22A1, PSEN1, PLD1, AGER, SLC9A1, SLC9A3R2, DPP4, PKHD1, SLC9A3R1, PDZD3, ATP6V0A4, PROM1, SLC38A3, SLC10A2, FZD6, R…	5190	236	20519	1.77575	1.15972e-07	6.82186e-09	6.10756e-09
		list1	GOTERM_CC_DIRECT	GO:0005903~brush border	30	0.530223	1.79173e-10	ENPEP, FLII, SLC2A2, ADD3, AQP1, MYL12B, EPS8, PDZD3, CAPZB, DNM1L, PLS1, SLC34A3, ACTR3, CUBN, SLC34A2, ACTN3, MME, ACTN1, SLC34A1, PDZK1, MYO1D, MYO1E, MYO1B, MYO1C, SOAT2, CAPZA2, MYH9, ANKS4B, EZR, PLEC	5190	39	20519	3.0412	2.20741e-07	1.22634e-08	1.09793e-08
		list1	GOTERM_CC_DIRECT	GO:0005764~lysosome	102	1.80276	2.12284e-10	SCARB1, MLC1, IFI30, GJA1, CAPN2, PIP4K2A, AP5S1, CHID1, SLC11A1, ARRDC3, CYBB, PLA2G15, RRAGA, HGS, RRAGB, PLBD1, ARL8B, IFNAR1, ATP6V1A, CALCRL, GNS, C9ORF72, SNX1, NCSTN, AP5M1, SNX2, MAN2A2, PSAP, ARSK, NEU1, ARSG, CTSA, CD164, HSPA8, ACE, ANKRD27, ABCA5, FUCA1, GLMP, KLHL22, GGH, PRDX6, CHMP2B, PPT1, MAN2B1, CALR, FGFR3, ITM2C, LGMN, HEXB, GBE1, LRRK2, HEXA, CTSZ, CLTC, CTSS, SGSH, FYCO1, CT…	5190	227	20519	1.77649	2.61534e-07	1.3765e-08	1.23237e-08
		list1	GOTERM_CC_DIRECT	GO:0042470~melanosome	45	0.795334	8.65824e-10	ITGB1, RAB1A, CD63, HSP90AB1, AHCY, CNP, CLTC, SLC1A4, ATP1A1, HSP90B1, LAMP1, ANXA6, CTSD, CCT4, CTSB, ATP6V0A1, PDIA3, HSPA8, HSP90AA1, MREG, ANKRD27, HSPA5, SERPINF1, HPS4, ANXA11, CTNS, RAB27A, GGH, NAP1L1, ATP1B3, PDIA6, SND1, PDIA4, GCHFR, FASN, SGSM2, CALU, ERP29, ATP6V1B2, P4HB, RAB17, PPIB, SEC22B, RAB5A, RAN	5190	75	20519	2.37214	1.06669e-06	5.33348e-08	4.77502e-08
		list1	GOTERM_CC_DIRECT	GO:0034451~centriolar satellite	52	0.919053	1.12397e-09	C2CD5, DYSF, KEAP1, DBH, CHD3, PCM1, KIF5B, NEK1, BBS9, CEP97, CEP290, CEP55, DLGAP5, G6PD, IL4R, EXOC7, CEP131, HAUS6, IL17RB, CD2AP, LATS2, FRMD8, PRKCQ, LRIF1, ALDOB, SDCCAG8, PXK, FLII, DLST, NLRC3, KLHL12, AK5, PLA2G6, ODF2L, KIAA0753, CEP72, RAB11FIP3, PIBF1, RAB11FIP5, MPP1, SPAG9, CENPU, RBM39, CCDC13, NEK6, PLK1, DDHD2, HOOK3, KRT18, SASS6, CCDC66, CCDC61	5190	93	20519	2.2106	1.38473e-06	6.33706e-08	5.67352e-08
		list1	GOTERM_CC_DIRECT	GO:0005789~endoplasmic reticulum membrane	196	3.46412	1.13162e-09	LPGAT1, PITPNB, RTCB, GBA2, NSDHL, CREB3L3, BSG, ARL6IP5, BCAP29, ALG9, RSAD2, SACM1L, CYP39A1, POR, SOAT1, SOAT2, KDELR2, CYP2E1, PLPP3, HPD, RNF121, RETSAT, ABCB6, SAR1B, FUT10, HPN, HACD2, PTDSS2, CYB5R3, SCAP, FDFT1, SEC31A, NUS1, FZD6, ERLIN1, ERLIN2, CYP1A2, CALU, ATG2A, CALR, PIGN, MIA2, PIGZ, MIA3, PIGV, JPH1, CYB561D2, HERPUD1, ARV1, ANXA7, PCYT1A, SLC35G1, CYP7B1, CANX, SGK1, GRAMD1C, G…	5190	527	20519	1.4704	1.39415e-06	6.33706e-08	5.67352e-08
		list1	GOTERM_CC_DIRECT	GO:0045121~membrane raft	68	1.20184	1.40556e-09	ITGB1, RET, APP, LRRK2, SLC2A1, MLC1, FAIM2, CBLB, PARK7, SLC2A4, HK1, IKBKB, GRIP1, LAMP1, PPP2R1B, SMPD1, HYAL2, KDR, CAPN2, DAG1, CD36, MME, CYBB, EMP2, BACE1, LAT2, CLIP3, ADAM17, LCK, MYADM, PECAM1, BTK, IL6ST, PLPP3, ABCG2, AHNAK, SLC1A2, ATP1A4, FURIN, ATP1A1, PSEN1, CLN6, EGFR, SLC9A1, DPP4, PPP2CA, EFNB1, GPC1, SERPINH1, S1PR1, PGK1, MAL2, CD14, GPM6B, ABCA1, PRNP, ANGPT1, CAV1, ATP2B4, …	5190	136	20519	1.97678	1.73165e-06	7.5289e-08	6.74057e-08
		list1	GOTERM_CC_DIRECT	GO:0016323~basolateral plasma membrane	74	1.30788	1.62255e-09	B4GALT1, CD81, FRMPD2, SLC40A1, SLC2A1, MLC1, AQP4, IDE, SLC4A2, AQP1, DSTYK, ATP7B, HEPH, CDH2, BSG, LEPR, SLC39A8, ATP7A, SLC16A3, SLC13A3, ABCC1, ANXA1, ITGA3, ABCC5, CASK, ATP1B3, ATP1B1, SLC39A14, SLC9B2, SLC7A8, NUMB, SLC29A1, EZR, PLPP3, CDH16, CD44, ATP6V1B1, SLC29A2, SLC22A6, NDRG4, SLC22A5, HPGD, LRP1, EPB41, SLC43A3, MTTP, SLC22A1, C5AR1, LPO, SLC3A2, NOD1, ATP1A1, LIN7C, SLC7A1, EGFR,…	5190	153	20519	1.91218	1.99898e-06	8.3291e-08	7.45698e-08
		list1	GOTERM_CC_DIRECT	GO:0005925~focal adhesion	73	1.29021	2.16706e-09	ITGB1, BCAR3, MDC1, NRP1, ITGB5, SH3KBP1, ITGB3, ITGB2, ITGA2B, ILK, ACTB, ACTG1, DCAF6, LASP1, ANXA6, PPFIA1, DAG1, ITGB8, CPNE3, ITGAV, GIT1, DST, ACTN3, ACTN2, ACTN1, ITGA1, SHROOM4, SENP1, ENAH, ADAM17, PALLD, IRF2, MYH9, ITGA5, LCP1, MAPRE1, EZR, MAPRE2, EPHA2, PLEC, GRB7, RALA, ABCB4, PXN, IQGAP1, LIMA1, FLRT3, INPP5E, ATP6V0A2, PTK2B, CLASP1, ARL14EP, GSN, CAV2, CAV1, RDX, MSN, PARVA, SORB…	5190	151	20519	1.91133	2.66981e-06	1.06793e-07	9.56106e-08
		list1	GOTERM_CC_DIRECT	GO:0005819~spindle	46	0.813008	3.59659e-09	RB1, RGS14, DCTN3, CLTC, BUB1B, NR3C1, CCAR2, KIF15, MAEA, SPAST, NUP85, PPP2R3C, MYC, CDC27, CHAMP1, AKT1, E4F1, MAP2K5, SAC3D1, ANAPC7, CBX3, MAP1S, CSNK1A1, PLK1, MICAL3, ANXA11, KLHL22, HAUS3, HAUS1, AGBL5, ATAT1, CYLD, ARL2BP, PRC1, KIF16B, ERCC2, MYH9, ATM, ANAPC5, MMS19, ARHGEF2, KIF20A, MAPRE1, KBTBD8, PAFAH1B1, ARL8B	5190	80	20519	2.2733	4.43099e-06	1.66801e-07	1.49335e-07
		list1	GOTERM_CC_DIRECT	GO:0005730~nucleolus	300	4.11806	3.65553e-09	EIF4A2, RPL5, RPL3, GORAB, EIF4A3, RRP1, ADARB1, PWP2, PWP1, RRP8, GOLGA3, ENDOV, NUB1, KAT5, MYC, PDK3, CPNE3, CDK5RAP3, MED1, DDX18, SCAF11, METTL1, MAP1S, ACSL5, DNTTIP2, GTPBP4, JMJD6, EWSR1, GRWD1, SLBP, MEAF6, PRKDC, PRKRIP1, CDCA8, NOLC1, ABCB8, NMD3, RPAP2, CDKN2AIP, PDCD11, ERI1, DHX37, RRS1, DPH6, LYAR, KIAA0319L, N4BP1, NAA50, PLK4, ARL14EP, MAD2L1BP, ELL3, RPS25, RAD17, INTS4, MAGED2,…	5190	656	20519	1.40424	4.50361e-06	1.66801e-07	1.49335e-07
		list1	GOTERM_CC_DIRECT	GO:0031410~cytoplasmic vesicle	96	1.69671	6.34207e-09	DENND1C, DENND1B, PIGT, CALCOCO2, CTSZ, DYSF, MLC1, ARRB1, HTR2A, FNBP1L, ELAVL1, RND3, MAP1LC3B, GRM4, ADAMTS1, RUSC1, HYAL2, RAC2, MAN1A1, KIF1B, FAM3C, SNAP29, CEP290, AP2M1, SLC39A4, AGFG1, SH3GLB1, CADPS2, SERPINA3-3, SLC30A9, SERPINA3-1, PDPK1, IST1, ARRDC2, ATP6AP2, RHOG, EMP2, ARAP1, RHOF, FAM91A1, RHOA, MPEG1, DNM1, DNM2, DNM3, ADGRF5, BTK, ATG4B, ITGA5, DNASE1, SERPINA3-8, SERPINA3-7, S…	5190	221	20519	1.71739	7.8134e-06	2.76856e-07	2.47867e-07
		list1	GOTERM_CC_DIRECT	GO:0030054~cell junction	60	1.06045	6.5169e-09	PTPRR, CTNND2, CTNND1, SMC5, IFI30, CDH5, DSTYK, GJA1, CDH2, PPP1R13L, NAMPT, PDGFRA, MIOS, ITGA3, ACTN4, GTF2F1, DNM2, RAD51C, PARD3, PKP2, PECAM1, RAPGEF2, DPEP1, IRF6, DCP2, EPB41, CD99L2, AGER, EGFR, SLC7A2, DPP4, SCIN, RAP1A, SLX4, PUF60, EPB41L2, NEU1, CLCA2, MCMBP, PCDH1, DCAF13, IP6K2, AFAP1L1, KDF1, ERBIN, SLC16A10, ELL3, NUDT9, DLG1, FER, HNRNPK, NFIA, ABI2, DLG4, ABI1, CCDC88C, GID8, P…	5190	118	20519	2.01029	8.02879e-06	2.76856e-07	2.47867e-07
		list1	GOTERM_CC_DIRECT	GO:0030027~lamellipodium	65	1.14882	7.27741e-09	ITGB1, CYFIP1, INPPL1, PTPRM, ILK, ACTB, ACTG2, PPP1R9B, MYLK, CAPZB, CDH2, DPYSL3, DAG1, RAC2, PLCE1, ACTR3, DBNL, ACTN1, RHOA, ACTA2, SHTN1, ACTA1, CTTN, PALLD, FSCN1, FSCN3, PABPC1, RAPGEF3, EPHA2, ARHGEF6, PLEKHH2, ROCK1, GDPD2, IQGAP2, CORO1B, CORO1C, DPP4, ABLIM1, SNX1, SNX2, ABLIM3, CTNNA1, PTK2B, PLCG1, APBB1, MYH10, GSN, MYO10, PARVA, ARPC5, PARVB, CDC42BPA, CCDC88A, FER, ACTC1, ARPC2, A…	5190	132	20519	1.94683	8.96573e-06	2.98859e-07	2.67566e-07
		list1	GOTERM_CC_DIRECT	GO:0005856~cytoskeleton	126	2.22694	8.95813e-09	FHOD1, FRMPD1, FRMPD2, JADE1, INPPL1, FNBP1L, ACTB, ACTG1, PPP1CC, DPYSL2, ARL6IP5, DAG1, MYLIP, SLC30A9, FNBP1, DYRK1A, ACTN4, MYO7A, EML1, ERMN, FRMD1, KLHL41, EML3, EML4, SHTN1, EML5, PREPL, FRMD6, RNF128, FRMD8, CDC42SE1, EPB41, CCDC146, PXN, RHOBTB3, GLG1, RHOBTB1, CORO1B, RHOBTB2, CNN1, EPB41L2, MICAL1, INPP5D, PACSIN2, JUP, DMPK, RDX, MICAL3, MSN, PARVA, PARVB, PTK2, FER, NOSTRIN, CDC42SE2…	5190	314	20519	1.58646	1.10364e-05	3.56013e-07	3.18736e-07
		list1	GOTERM_CC_DIRECT	GO:0000922~spindle pole	49	0.86603	1.1577e-08	NUMA1, MTCL1, KIF11, CDC14A, CEP128, CDC14B, CSPP1, NUP62, NEK2, CKAP2L, CKAP5, CDC25B, HAUS1, LATS1, ASPM, DYNC1LI1, LATS2, PSRC1, KATNAL1, KIF2A, EFHC1, SBDS, BIRC6, CALM, CTDP1, DCTN1, FBF1, BOD1L1, NEDD9, KATNB1, BRCC3, PPP2CA, PPP2CB, SPAST, RAD21, POC1A, POC1B, RAE1, PLK4, PLK5, ODF2, PLK2, PLK1, NEDD1, CENPF, CTNNB1, CEP85, CALM1, CEP89	5190	90	20519	2.1525	1.42628e-05	4.45716e-07	3.99046e-07
		list1	GOTERM_CC_DIRECT	GO:0033116~endoplasmic reticulum-Golgi intermediate compartment membrane	13	0.983359	2.88335e-08	TMED9, TMED10, SURF4, YIF1A, VMP1, TMEM199, VMA21, TMED3, TMED2, TMED1, WHAMM, TMED7, TMED5	1193	29	20519	7.71012	1.53393e-05	2.55657e-06	2.4172e-06
		list1	GOTERM_CC_DIRECT	GO:0031965~nuclear membrane	73	1.29021	1.72065e-08	AHCTF1, NUP107, RIF1, PHF20, CASC3, LMNB2, AQP1, PHF8, CDH5, PCM1, CCND2, CCND1, RB1CC1, NUP62, MLX, CPNE1, RCC1, SH3BGRL2, CLCC1, SLC16A3, NDC1, LYPLA1, ANXA4, MRPS23, AEN, PLRG1, RANGAP1, GTPBP4, SENP1, NUP93, GCHFR, NUP50, NUP98, PLCB1, GAPDH, KPNB1, PAFAH1B1, ANKRD17, DCTN5, GTF3C3, HPN, GATA6, RNF6, AKAP6, NOC4L, HACD3, DNAJB2, BRIP1, FZR1, SPAST, NUP85, LMNA, MYO6, DHX37, CLCA2, KLHDC2, BRA…	5190	157	20519	1.83828	2.11982e-05	6.42377e-07	5.75115e-07
		list1	GOTERM_CC_DIRECT	GO:0005911~cell-cell junction	63	1.11347	2.72897e-08	APP, ITK, CLIC4, SH3KBP1, SLC2A2, PTPRK, CELSR2, CDH2, DAG1, AKT1, NCK1, KIRREL3, CD53, MAGI1, ACTR3, HEG1, MAGI3, PRKCD, KRT8, GAB1, RPGRIP1L, CD2AP, ADAM17, MYH2, KIT, MYADM, PECAM1, FSCN1, RAPGEF2, DSG2, PRKD1, SDCCAG8, HEPACAM, HPN, PIK3R1, ADD3, LIN7C, IQGAP3, SAV1, RAP1B, CDC42, FLRT3, PERP, NPHP1, KRIT1, PACSIN2, PLCG1, PAK2, NGFR, FZD4, MAPK15, IGSF11, AHI1, PIKFYVE, PTK7, FAT1, CTNNB1, P…	5190	130	20519	1.91596	3.36203e-05	9.88849e-07	8.85309e-07
		list1	GOTERM_CC_DIRECT	GO:0030175~filopodium	33	0.583245	3.4667e-08	ITGB1, GPM6A, B4GALT1, INPPL1, IQGAP2, PPP1R9A, ACTG2, PPP1R9B, MTM1, CDC42, SLC9A3R1, MYO6, DAG1, DYNC1H1, ACTN2, MSN, BAIAP2, ERMN, ACTA2, SHTN1, ACTA1, MYO1B, ACTC1, ABI2, ABI1, FSCN1, FAT1, FSCN3, LCP1, CD302, EZR, RAPGEF3, MYO1G	5190	52	20519	2.50899	4.27088e-05	1.22028e-06	1.09251e-06
		list1	GOTERM_CC_DIRECT	GO:0001726~ruffle	38	0.671615	5.69112e-08	CYFIP1, ROCK1, MTMR14, ARHGAP18, IQGAP1, MTM1, CYTH3, LIMA1, SLC9A3R1, MYO6, INPP5K, ARFIP2, PLCG1, APPL2, SNX5, APPL1, DBNL, MYO10, ACTN1, ARAP3, S100B, BAIAP2, CD2AP, MKLN1, ACAP2, KIF18A, MYO1C, CTTN, RASA1, FSCN1, ATP6V1B2, MYADM, MYH9, FSCN3, LCP1, EZR, RAB5A, BCAR1	5190	65	20519	2.31131	7.01121e-05	1.94763e-06	1.7437e-06
		list1	GOTERM_CC_DIRECT	GO:0098978~glutamatergic synapse	91	1.60834	7.08405e-08	ITGB1, SNAP25, ARF4, GSK3B, PTPRS, CLSTN3, ITGB3, LRRK2, CLSTN1, ARPC5L, PPP2R2A, PLAT, GRIK2, IL1RAP, ELAVL1, ACTB, CDH8, GRM1, EPS8, ARHGAP44, GRIP1, PPP3CB, CALB1, CAMKV, RNF19A, KPNA2, KPNA1, DLGAP4, CADPS2, GRIPAP1, CDKL5, ACTN1, ADAM10, DYNLL2, RHOA, DNM1, BCR, BCAN, PLCB4, PRKAR1B, PRKAR1A, IL1RAPL2, AKAP9, CDH11, NUMB, SPARCL1, GRIA1, SNAP47, NAPB, NLGN1, CTBP2, RGS14, PLPPR4, SLC1A2, PPM…	5190	215	20519	1.67337	8.72717e-05	2.3588e-06	2.11181e-06
		list1	GOTERM_CC_DIRECT	GO:0030424~axon	88	1.55532	9.35308e-08	RET, APP, GSK3B, GSK3A, LRRK2, HTR2A, COMT, SLC6A1, ACTB, AQP1, IGF1R, C4A, ALCAM, DPYSL2, BSG, NPTN, KIF13B, NEFL, NEFM, KIF1B, KIF1A, DIP2B, EMB, ACADM, PPFIA2, KIRREL3, MME, DCC, ATP6AP2, DYRK1A, ADAM10, KCNAB2, DNM1, CD2AP, DNM2, BCR, BACE1, DNM3, PALLD, FEZ1, RUFY3, ALDH1A1, FEZ2, RIN3, LLGL1, PLEC, ARL8B, MTMR2, PRKAA1, PRKAA2, HEPACAM, DCTN1, ATL1, SEMA3A, MYCBP2, ITPR1, KATNB1, HTT, NEXN,…	5190	207	20519	1.68074	0.000115223	3.03237e-06	2.71485e-06
		list1	GOTERM_CC_DIRECT	GO:0000776~kinetochore	54	0.954401	1.22732e-07	PHF2, AHCTF1, NUP107, FBXO28, HNRNPU, BUB1B, PHF6, MTBP, PPP1CC, SIN3A, NUF2, CHAMP1, NEK2, PPP1R12A, FBXW11, KNL1, RANGAP1, CKAP5, GPATCH11, KAT2B, SGO2, DYNC1LI1, KIF2C, NUP98, PAFAH1B1, SEH1L, ANAPC16, MEAF6, DCTN2, DCTN1, DCTN3, PSEN1, SKA3, NUP160, CENPC, NUP85, NUP43, BUB3, BUB1, CLASP1, CENPU, CSNK1A1, PLK1, LRWD1, NDC80, CENPE, KIF18A, CENPH, APC, CENPI, CHMP2B, CENPO, CENPQ, NUP37	5190	109	20519	1.95865	0.000151195	3.87708e-06	3.47112e-06
		list1	GOTERM_CC_DIRECT	GO:0070062~extracellular exosome	37	0.653941	1.29695e-07	AHNAK, ABCB6, CD81, ITGA2B, SLC2A4, AQP1, ACTG1, PKHD1, BAG6, PGRMC1, ANPEP, LAMP2, QSOX1, PROM1, CUBN, SLC12A3, HSPA8, PDCD6IP, ANXA1, ACE, HSPA4, NSUN2, SLC12A1, SORD, FN1, DICER1, FKBP1A, BHMT, GPRC5B, SCNN1B, ALB, AGO2, SCNN1A, HNRNPA2B1, PLAA, CD47, ALDOA	5190	64	20519	2.28565	0.000159772	3.99461e-06	3.57634e-06
		list1	GOTERM_CC_DIRECT	GO:0031201~SNARE complex	15	1.13464	3.45953e-07	STX12, STX16, STX7, STX18, STX1B, VAMP7, VTI1A, STX6, VAMP1, STX4, STX2, VAMP4, VAMP2, STX1A, VAMP3	1193	48	20519	5.37484	0.00018403	2.62924e-05	2.48592e-05
		list1	GOTERM_CC_DIRECT	GO:0036064~ciliary basal body	67	1.18416	1.78813e-07	IFT172, JADE1, PTPN23, KIF17, PCM1, AKT1, RTTN, BBS7, ERC1, KIFAP3, RAB8A, OFD1, CDKL5, IFT140, CEP131, CSNK1D, IFT80, RPGRIP1L, IQCD, MLF1, IFT88, EVC, FAM161A, DAAM1, RABEP2, IFT81, EFHC2, BBOF1, SAXO1, MAPRE1, EZR, SAXO2, GAS8, SDCCAG8, DCTN1, FBF1, DYNC2LI1, PKHD1, ODF2L, POC1A, POC1B, RAB28, MARK4, CCDC178, BBS2, SPAG5, CSNK1A1, CFAP70, IFT122, MAPK15, PTK2, AHI1, CCDC88A, NEDD1, CYLD, KIAA0…	5190	147	20519	1.80196	0.000220273	5.37311e-06	4.8105e-06
		list1	GOTERM_CC_DIRECT	GO:0005814~centriole	58	1.0251	2.3522e-07	CEP120, CEP164, DEUP1, NUBP1, NUBP2, CEP128, PCM1, CEP170, RTTN, CEP290, RAB8A, OFD1, CEP135, IFT140, CEP295, IFT88, KIF2A, CEP63, SAXO1, SAXO2, SDCCAG8, CEP104, AKNA, ROCK1, DCTN1, CCDC146, FBF1, HTT, ODF2L, POC1A, POC1B, CEP76, CNTLN, PLK4, ODF2, PLK2, CEP152, CEP350, HSPA6, PLK1, MAPK15, AHI1, CCDC88A, NEDD1, MPHOSPH9, KIAA0586, CENPJ, ALMS1, AGBL2, MKS1, SASS6, CEP162, HYLS1, CEP41, CNTROB, R…	5190	122	20519	1.87956	0.000289749	6.89979e-06	6.17733e-06
		list1	GOTERM_CC_DIRECT	GO:0015629~actin cytoskeleton	73	1.29021	3.58692e-07	FLT1, FKBP15, IFIT5, PPP1R9A, ACTB, ABRA, PPP1R9B, SAMD14, SIPA1L1, MPRIP, CFL2, CCIN, MYOZ3, MYOZ2, PKNOX2, NDC1, PPP1R12A, NCOA5, DAPK1, DENND2A, ALG2, MYO7A, CTTNBP2NL, ADAM17, CDC42EP4, RARA, FSCN1, FSCN3, EZR, ALDOA, CRK, MACF1, AHNAK, FLII, ABCB4, NEXN, CORO1C, LIMA1, ABLIM1, SCIN, ABLIM2, ABLIM3, CALD1, MYO6, CTNNA1, ABL1, CTNNA2, CORIN, GSN, ANKRD23, KLHL2, MYO5A, DSTN, PARVA, MYO9B, PARV…	5190	167	20519	1.7282	0.000441811	1.02769e-05	9.20087e-06
		list1	GOTERM_CC_DIRECT	GO:0030018~Z disc	46	0.813008	3.92073e-07	RYR2, FHL2, LDB3, FHL5, PSEN1, AKAP4, JPH1, MYPN, MYL12B, PDLIM1, PDLIM3, PPP3CB, DNAJB6, CSRP1, BAG3, CFL2, NRAP, PDE4B, CAPN3, MYOZ3, PDLIM5, MYOZ2, PPP1R12A, HOMER1, JUP, ACTN3, ACTN2, NEBL, ACTN1, ATP2B4, KRT8, PPP2R5A, NEB, FBXO32, FKBP1A, DES, PALLD, HRC, CASQ2, CTNNB1, CASQ1, ASB2, CRYAB, MYH6, PLEC, MYH7	5190	90	20519	2.02071	0.000482917	1.0978e-05	9.82855e-06
		list1	GOTERM_CC_DIRECT	GO:0030672~synaptic vesicle membrane	17	1.28593	1.02692e-06	SYT5, UNC13B, UNC13C, SVOP, SYT1, SYPL2, SYN2, SYN1, SYNPR, ZNRF1, SYNGR1, SYNGR2, SYPL1, SV2A, VAMP1, VAMP2, STX1A	1193	67	20519	4.36405	0.000546172	6.82901e-05	6.45675e-05
		list1	GOTERM_CC_DIRECT	GO:0030134~ER to Golgi transport vesicle	12	0.907716	2.01106e-06	TMED9, TMED10, TICAM2, YIPF5, YIPF6, TMED3, TMED2, TMED1, TMED7, YIF1A, TMED5, TMED4	1193	34	20519	6.07041	0.00106931	0.000118876	0.000112396
		list1	GOTERM_CC_DIRECT	GO:0043025~neuronal cell body	67	1.18416	1.05567e-06	HSP90AB1, NRSN1, PTPRN, GRIK2, SLC6A1, PTPRF, ALCAM, CALB1, KIF5C, DPYSL5, DPYSL2, DNER, RACK1, HSP90AA1, MME, ELOVL5, MAP1S, FBXW11, KREMEN1, ERMN, MAP1B, RUFY3, RAPGEF2, RIN3, IL6ST, PAFAH1B1, GRIA1, SNAP47, GPM6A, PRKAA1, PRKAA2, PDE1C, HDAC1, PDE1B, KCNA1, PDE1A, HPN, SEZ6, SLC1A3, ATP1A2, PSEN1, LRP6, FXR1, CDC42, BRINP1, INPP5F, SLC38A7, MBP, KCNN2, APOD, NCDN, KCNN3, LRIG2, APOB, POLR2M, R…	5190	153	20519	1.7313	0.00129974	2.89019e-05	2.58756e-05
		list1	GOTERM_CC_DIRECT	GO:0005938~cell cortex	49	0.86603	1.10718e-06	C2CD5, FRMPD1, FGF1, FNBP1L, RND3, EPS8, LASP1, GRM7, AKT2, RAC2, ARFIP2, FGB, RHOG, RHOF, RHOA, ERMN, PARD3B, CNKSR1, MELK, PARD3, PRKD1, CD302, EZR, PAFAH1B1, EPB41, DCTN1, PXN, RHOBTB3, ITPR2, PSEN1, ADD3, RHOBTB1, MYL12B, RHOBTB2, SCIN, ECT2, MYH10, DYNC1H1, NDFIP1, MYO10, CAV1, KDF1, MICAL3, MPP7, MYO1D, MKLN1, ITCH, GIPC1, CTNNB1	5190	101	20519	1.91807	0.00136312	2.96532e-05	2.65483e-05
		list1	GOTERM_CC_DIRECT	GO:0005902~microvillus	31	0.547897	1.19591e-06	ATP6V1A, CLIC4, LRRK2, IQGAP2, SLC9A3R1, HYAL2, MYO6, PROM1, ATP6V1E1, JAM3, BBS2, PDGFRA, ANGPT1, RDX, MSN, MYO7A, MYO1D, MYO1E, MYO1B, MYO1C, FSCN1, EXOC4, ATP6V1B2, ANKS4B, FSCN3, CD302, EZR, RAPGEF3, CD44, ATP6V1B1, MYO1G	5190	53	20519	2.31246	0.00147227	3.1348e-05	2.80656e-05
		list1	GOTERM_CC_DIRECT	GO:0005769~early endosome	104	2.19365	5.82799e-06	VPS29, UHRF1BP1L, TSG101, TFRC, USP10, VPS26A, VPS26B, TRAK1, TM9SF4, TMEM127, VPS8, VPS11, TOM1, STX6, VPS35, WASF2, TBC1D16, WLS, UVRAG, VPS18, USP8, TICAM2, TMEM230, TF, VPS41, VIPAS39, WDFY2, VPS28, TLR3, APP, RNF11, DYSF, SNX13, MLC1, PTPN23, EEA1, RNF157, RABGEF1, GJA1, RASGEF1B, RUSC1, CHMP1A, DNER, LDLRAP1, DBNL, MME, DTX3L, ARRDC3, SLC11A2, F2R, NIPA2, BACE1, RAB31, RABEP1, RABEP2, KIF16…	5190	191	20519	2.61144	0.0030957	0.000281863	0.000266498
		list1	GOTERM_CC_DIRECT	GO:0005768~endosome	81	1.4316	2.52772e-06	RAB3B, PI4K2B, ATP8A2, CDKN1B, FKBP15, ITGB3, RAB3D, PTPRN, LRRK2, CLTC, MLC1, ECE1, SNX11, HMGB1, SLC2A4, CLINT1, KDR, ITGB8, ATP6V1E1, RAB8A, RAB8B, CUBN, PRKCI, ANXA1, CCDC115, ARRDC3, AP1AR, RHOA, EPN2, RUFY1, EPN3, BACE1, RABEP1, PIK3C3, BIRC6, ENTHD1, EZR, ASTN2, RAB5B, LEPROT, CALCRL, PIK3R4, LPAR1, LRP2, PLD1, C9ORF72, GIGYF2, BLOC1S6, SNX1, SNX2, RAB40B, SPAST, RNF215, LEPROTL1, GPC1, S1…	5190	199	20519	1.60924	0.00310931	6.4878e-05	5.80848e-05
		list1	GOTERM_CC_DIRECT	GO:0016459~myosin complex	27	0.4772	3.63673e-06	MYO6, MYO18A, MYH11, MYH10, MYO10, MYO5A, MYO9B, MYO7A, MYO19, MYO9A, MYO1D, MYO1E, MYH1, MYO1B, MYH2, MYO1C, MYH3, MYO3B, MYL1, MYO5B, MYO5C, MYO3A, MYL3, MYH4, MYH6, MYH7, MYO1G	5190	45	20519	2.37214	0.00447043	9.14377e-05	8.18635e-05
		list1	GOTERM_CC_DIRECT	GO:0005770~late endosome	67	0.848356	4.19157e-06	GRN, PIK3R4, DERL1, DYSF, HTT, DERL2, SLA2, CTSS, MTM1, FYCO1, GJA1, AP5M1, RAP1A, ATP7B, RASGEF1B, MVB12B, PSAP, SDF4, ATP7A, AP5S1, ANKRD13A, CHID1, NTRK1, HSPA8, ANKRD27, EXOC8, ABCA5, SLC31A1, SLC11A1, ABCA3, F2R, M6PR, CTNS, RAB27A, MCOLN1, BACE1, SNX16, RNF128, SNX14, NBR1, CHMP3, RAPGEF2, PIK3C3, LAMTOR2, RAB7B, LGMN, RAB7A, IFNAR1, UVRAG, VPS29, VPS18, WDR48, TSG101, TICAM2, SRC, STX7, TM…	5190	102	20519	1.8605	0.00515072	0.00010328	9.24661e-05
		list1	GOTERM_CC_DIRECT	GO:0032587~ruffle membrane	33	0.583245	4.94805e-06	ITGB1, C2CD5, PLEK, IFIT5, MTMR9, RASGRP2, EGFR, PPP1R9B, EPS8, AKT2, PSD4, PSD3, MYO6, PACSIN2, PLCG2, RPS3, INPP5K, EPS8L2, ITGAV, PLCG1, APPL2, PLEKHA1, HIP1R, RHOA, AIF1L, EEF1A1, SH3YL1, ADAM17, APC, DLC1, PLEKHO1, ARHGEF2, EZR	5190	61	20519	2.13881	0.00607747	0.000119529	0.000107014
		list1	GOTERM_CC_DIRECT	GO:0005778~peroxisomal membrane	23	0.406504	5.74708e-06	ABCD4, ATAD1, ABCD2, ACBD5, ABCD3, PEX19, PNPLA8, PEX11A, PEX11B, PEX1, HMGCR, PEX13, GNPAT, MAVS, DAO, ACOX1, PEX6, CAT, PEX5, FAR1, ABCD1, RAB8B	5190	36	20519	2.52589	0.00705542	0.000136162	0.000121904
		list1	GOTERM_CC_DIRECT	GO:0042995~cell projection	50	0.883704	6.24988e-06	CLSTN3, CLSTN1, ITSN1, ARPC5L, JADE1, PTEN, SLC2A3, RND3, NUBP1, RAC2, CFAP43, CEP290, APPL1, ACTR3, ACTR2, SLC6A17, PDPK1, MAP1S, SLC2A13, RHOG, RHOF, RHOA, FCHSD1, ENAH, KIZ, CD44, GRB7, MACF1, RHOBTB3, ATP1A2, CPLX2, RTN4, RHOBTB1, RHOBTB2, ODF2L, GRK3, SCIN, GRK2, PTK2B, AFAP1L1, ODF2, MICAL3, ARPC5, COQ6, PTK2, CYLD, HNRNPK, OGT, FERMT3, CDC42SE2	5190	109	20519	1.81356	0.0076703	0.00014528	0.000130068
		list1	GOTERM_CC_DIRECT	GO:0005777~peroxisome	40	0.706964	7.38471e-06	PECR, ABCD2, MVK, ECI2, HSD17B4, CROT, MFF, DDO, PEX26, PRDX5, SCP2, HAO1, HACL1, DNM1L, ACAA1, HAO2, NUDT12, HSDL2, PHYH, NOS2, IDH1, EPHX2, IDH2, DHRS4, AMACR, DAO, ACOX2, ACOX1, EHHADH, MGAT4A, PEX5, AGPS, CAT, FAR1, PIK3C3, ACOX3, AGXT, CRAT, ACOT4, PAOX	5190	81	20519	1.95238	0.00905674	0.000168481	0.00015084
		list1	GOTERM_CC_DIRECT	GO:0043231~intracellular membrane-bounded organelle	115	2.03252	1.00436e-05	CD84, CSF2, AHCYL1, AQP9, LIPA, CLU, IGF1R, CYP2D14, GRB14, AP1S2, AP1S3, CCDC93, AP2M1, CA13, AGFG1, KCMF1, G6PD, FNBP1, RUFY1, ALDH3A2, PPIF, ENTHD1, FAR1, CYP2E1, PPIG, SPATA18, PPIB, CES2, OSBP2, PPIC, RHOBTB3, CYP2C19, CYP2C18, RHOBTB1, RHOBTB2, NEU3, ADAP2, NEU1, AP1M2, RAB11FIP5, AP1M1, OSBPL9, CTSA, ABCA1, CYP2J2, OSBPL8, ARL14EP, OSBPL7, PDHA1, OSBPL6, ABCA5, HSPA5, OSBPL5, ABCA3, CCZ1, …	5190	315	20519	1.44336	0.0122976	0.000224977	0.000201421
		list1	GOTERM_CC_DIRECT	GO:0001650~fibrillar center	55	0.972075	1.21783e-05	SMARCB1, DDX46, CDCA7L, LIPA, AFF4, RERG, COIL, HERC4, BOLL, SESN1, ANKRD1, PRMT7, RSAD2, PLRG1, SIRT1, CD2AP, DKC1, KIT, POLR1C, CD2BP2, EZR, PAFAH1B2, RAI14, AKNA, NUFIP1, SPATA2, NOLC1, MLLT1, AGER, SELENBP1, DSN1, ORC6, DEAF1, NRIP1, LEO1, IP6K1, RAE1, IP6K2, NOP56, KDM4A, NOP58, MBD6, CCDC137, SMARCA5, SAMD4A, APEX2, BTBD10, NEDD1, CDK7, KLF6, DAB2, EIF3L, NFIB, SNAI1, CC2D1A	5190	126	20519	1.72576	0.0148918	0.000267923	0.00023987
		list1	GOTERM_CC_DIRECT	GO:0070382~exocytic vesicle	9	0.680787	2.83326e-05	SYT5, SYT4, SYT1, SYT12, SYT15, SYT9, SYTL3, SYT7, SYTL2	1193	23	20519	6.73024	0.0149601	0.00107664	0.00101795
		list1	GOTERM_CC_DIRECT	GO:0016604~nuclear body	31	2.34493	3.6564e-05	ZCCHC8, TRIM52, ZNF470, TNKS, SRRT, TESK2, ZBTB4, UBN1, UIMC1, TRIM25, SYMPK, SUDS3, TP53BP1, ZNF300, SUZ12, WWTR1, TLE2, ZFHX3, TRIM41, UQCC2, TINF2, TRIP4, USP28, TERF1, TERF2, UBOX5, YME1L1, UBE2O, TPP2, TKT, TELO2	1193	233	20519	2.28835	0.0192644	0.0012968	0.00122611
		list1	GOTERM_CC_DIRECT	GO:0035861~site of double-strand break	34	0.600919	2.01476e-05	ATF2, SMARCAL1, RIF1, ARPC1A, RNF8, SMC5, SMC6, SAMHD1, SMCHD1, RNF138, LMNA, RBBP8, SMARCAD1, NBN, POLH, ACTR3, ACTR2, PARP3, CNTD1, SLF1, SLF2, PARP1, INTS3, RPA2, ARPC5, INIP, DDB1, RNF169, RAD51, ARPC2, RFWD3, APLF, NABP1, RAD18	5190	67	20519	2.00629	0.0245166	0.000427963	0.000383152
		list1	GOTERM_CC_DIRECT	GO:0045171~intercellular bridge	34	0.600919	2.01476e-05	EPB41, CDCA8, NGRN, NUDCD2, PPP1R13L, MICAL1, QSOX1, RAB11FIP3, AAMP, CEP55, PKNOX2, IQCB1, PRKCI, PARP3, GSTM1, KRR1, RBM18, CEP131, EAF1, PCIF1, MICAL3, HAUS3, RMDN3, KLHDC8B, KIF23, CDC7, SETX, AGBL5, NISCH, EHD2, PRC1, KIF20A, FAN1, RBM44	5190	67	20519	2.00629	0.0245166	0.000427963	0.000383152
		list1	GOTERM_CC_DIRECT	GO:0072686~mitotic spindle	43	0.759986	2.43836e-05	HDAC3, EPB41, CUL3, KIF11, SKA3, CDC14A, CDC14B, CDC42, PKHD1, NGRN, NUDCD2, NUP62, CDC27, NUSAP1, RPS3, CEP170, CLASP1, IQCB1, NUDC, SPAG5, CKAP2L, LIMK2, SLC34A1, KDF1, KLHL22, HAUS3, CDC7, KIF22, GEM, IL17RB, AGBL5, EML4, ATAT1, KAT2A, NCOR1, KIFC2, HECW2, MAK, CDC16, CDK1, EFHC1, EFHC2, LSM14A	5190	93	20519	1.82799	0.0295942	0.000501147	0.000448673
		list1	GOTERM_CC_DIRECT	GO:0010494~cytoplasmic stress granule	32	0.565571	2.44065e-05	GRB7, DDX6, DYRK3, PRKAA2, DDX3X, ROCK1, DDX25, DDX1, CASC3, C9ORF72, ELAVL1, GIGYF2, PQBP1, ATXN2, OGFOD1, DHX36, MBNL1, CIRBP, RC3H1, PUM1, LARP4, EIF2S1, PUM2, ATXN2L, DDX19A, MOV10, DDX19B, HNRNPK, CAPRIN1, PABPC1, LSM14A, KPNB1	5190	62	20519	2.04055	0.0296216	0.000501147	0.000448673
		list1	GOTERM_CC_DIRECT	GO:0031902~late endosome membrane	16	1.21029	6.70018e-05	STARD3, TMEM30A, YIPF1, YIPF2, VPS4A, TMEM59, VAMP7, VPS41, WDR91, VPS11, VTI1A, TMEM106B, VPS36, UBXN6, VPS28, VPS39	1193	82	20519	3.356	0.0350183	0.00222781	0.00210637
		list1	GOTERM_CC_DIRECT	GO:0005901~caveola	31	0.547897	3.28593e-05	SCARB1, PLVAP, ASAH2, MLC1, HTR2A, HDAC6, LRP6, AQP1, NEU3, LIPE, SMPD2, LAMP1, PACSIN2, CD36, BVES, MAPK3, PTGIS, CAV2, NOS3, CAV1, INSR, PTCH1, F2R, EHD2, KIF18A, SMO, DLC1, CDH13, ADTRP, PLPP1, BMPR1A	5190	60	20519	2.04268	0.0396748	0.000652946	0.000584578
		list1	GOTERM_CC_DIRECT	GO:0008021~synaptic vesicle	17	1.28593	9.55569e-05	STX12, TMED9, TRAPPC4, STX7, SYN2, SYN1, TMEM230, SYT7, STX1B, SYNPR, TH, SYPL1, SYT12, STX4, STX2, VAMP4, STX1A	1193	94	20519	3.11055	0.049568	0.00299037	0.00282736
		list1	GOTERM_MF_DIRECT	GO:0005524~ATP binding	649	11.4705	4.89622e-63	PI4K2B, CLPB, ARAF, HNRNPU, SMC5, SMC3, SMC4, MYLK, AKT2, CDK20, AKT1, PIP4K2A, PIP4K2C, PRKACB, DDX17, DDX18, PRKCI, DAPK1, PRKCB, PRKCE, DAPK3, PRKCD, DICER1, PASK, CLPX, DYNC1LI1, LARS2, DYNC1LI2, DDX39A, DDX39B, MTHFD1, PRKD3, PRKCQ, PRKD1, PIF1, ABCB1, FICD, ABCB6, ABCB7, PRKDC, ABCB4, HSPA4L, ABCB8, HSPH1, MYO6, PIP5K1B, PIP5K1C, PLK4, ABCA1, DNAH12, DNAH11, PLK5, ABCA5, DMPK, EIF2AK1, PLK2…	4681	1433	18228	1.7636	1.24952e-59	1.24952e-59	1.21475e-59
		list1	GOTERM_MF_DIRECT	GO:0004843~thiol-dependent ubiquitin-specific protease activity	40	3.02572	8.97144e-25	USP13, USP14, USP37, USP15, USP38, USP16, USP54, USP10, USP32, USP11, USP33, USP12, USP34, TNFAIP3, TANK, USP19, VCPIP1, STAMBPL1, USP1, USP50, USP30, USP46, USP47, USP25, USP8, ZRANB1, USP48, USP5, USP20, USP42, USP4, USP9X, USP43, USP22, USP3, USP2, USP45, USP28, USP40, STAMBP	1021	93	18228	7.67875	6.20823e-22	3.20768e-22	3.03153e-22
		list1	GOTERM_MF_DIRECT	GO:0000978~RNA polymerase II core promoter proximal region sequence-specific DNA binding	144	10.8926	9.27074e-25	ZNF175, ZNF692, ZNF570, ZBTB24, ZBTB20, ZNF81, ZFP30, ZNF606, ZNF605, ZNF449, ZNF689, ZNF567, ZNF565, ZNF322, ZNF287, ZNF18, ZBTB39, ZNF283, ZBTB38, ZBTB37, ZFP2, ZBTB32, ZBTB34, ZNF12, ZBTB33, ZNF16, SUB1, ZNF713, ZNF317, ZNF711, ZNF677, ZNF311, ZNF432, ZSCAN29, ZNF277, ZNF274, ZBTB1, ZNF23, ZBTB4, ZNF26, ZKSCAN7, ZKSCAN8, ZSCAN10, ZNF548, ZSCAN12, ZKSCAN5, ZNF304, ZNF148, ZSCAN16, ZNF268, ZNF30…	1021	1035	18228	2.48391	6.41535e-22	3.20768e-22	3.03153e-22
		list1	GOTERM_MF_DIRECT	GO:0046872~metal ion binding	736	13.767	1.16731e-20	ZNF177, SPON2, VPS29, ZNF692, ZNF570, ZMYND8, XYLT2, ZFYVE26, ZNF81, ZFP30, TRIM24, TRIM25, ZNF689, ZNF567, ZNF565, TGM2, TKTL2, ZNF287, ZNF18, VPS18, ZNF19, ZNF283, USP4, ZFP2, USP2, ZNF705A, TRAFD1, ZNF12, THAP2, THAP6, ZC2HC1A, ZFYVE16, STIM1, THAP7, ZC3H11A, THAP9, ZNF713, UQCRC1, ZNF317, ZNF711, UQCRC2, WDFY2, ZNF677, ZNF555, ZNF311, ZNF674, ZNF432, ZNF550, ZBTB8A, ZNF274, XPA, ZC3HAV1, ZNF2…	1021	1617	18228	2.00944	8.07778e-18	2.69259e-18	2.54474e-18
		list1	GOTERM_MF_DIRECT	GO:0042802~identical protein binding	390	6.8929	4.28039e-20	ATF1, RB1, ATF2, HNRNPU, ABAT, CLDN2, ALCAM, NAMPT, DPYSL3, LUC7L, PIP4K2C, IAH1, FNBP1, DAPK1, SOX13, RNASE1, CD2AP, NISCH, ACE2, DDX39A, DDX39B, DAAM1, EWSR1, PRKAR1A, PSME3, RBCK1, HPRT1, PRKD1, CGGBP1, OPTN, SF1, SLBP, MTMR2, PLA2G6, PRPSAP1, HMGXB4, CEP70, HEXIM1, PLK4, BRAP, GSTM1, PLK1, FN1, COL1A1, SETX, EHD1, GLUD1, EHD2, PPP5C, PPFIBP2, COL1A2, HNRNPK, GIPC1, NAPEPLD, RAD18, GABRB3, CEP…	4681	1018	18228	1.49182	1.09236e-16	5.46178e-17	5.30982e-17
		list1	GOTERM_MF_DIRECT	GO:0000981~RNA polymerase II transcription factor activity, sequence-specific DNA binding	124	9.37973	1.48354e-18	ZNF177, ZNF175, ZNF570, ZNF292, ZNF81, ZFP30, ZNF605, ZNF329, ZNF449, ZNF689, ZNF567, ZNF565, ZNF322, ZNF287, ZNF18, ZNF19, ZNF283, ZFP3, ZBTB38, ZFP2, ZNF705A, ZNF713, ZNF438, ZNF555, ZNF311, ZNF674, ZNF432, ZSCAN29, ZNF550, ZNF274, ZNF23, ZNF25, ZBTB4, ZNF26, ZKSCAN7, ZKSCAN8, ZSCAN10, ZNF548, ZSCAN12, ZKSCAN5, ZNF304, ZSCAN16, ZNF146, ZNF300, ZNF420, STAT5B, TFAP2B, ZNF143, ZFHX3, ZNF383, ZBTB…	1021	962	18228	2.30123	1.02661e-15	2.56652e-16	2.42558e-16
		list1	GOTERM_MF_DIRECT	GO:0008017~microtubule binding	118	2.08554	3.87928e-16	MAP10, CAPN6, DPYSL5, KIF5C, KIF5B, DPYSL2, NUSAP1, CHP1, KIF21A, MAP1S, MTUS1, MTUS2, EML1, EML3, EML4, CLIP3, EML5, KATNAL1, FAM161A, KIF16B, CEP57L1, MAP1B, SBDS, KIF20A, KIF20B, EZR, MACF1, NDRG1, CNN3, SKA2, SPAST, RACGAP1, KIF3A, MAP2, MAP4, MARK4, MAP9, PRNP, CEP350, RCC2, PLK1, RMDN3, RMDN2, HOOK3, RMDN1, CCDC88B, REEP1, CCDC88A, KIF18A, HOOK2, HOOK1, FES, KIF4A, REEP3, CCDC88C, REEP2, CC…	4681	232	18228	1.98059	8.49987e-13	3.29997e-13	3.20816e-13
		list1	GOTERM_MF_DIRECT	GO:0019901~protein kinase binding	243	2.88088	1.66355e-15	ATF2, ERRFI1, CCNK, CCNT1, NR3C1, ACTB, PPP1CB, PPP1CC, CCND3, CCND2, CDH2, CCND1, CHEK2, DPYSL2, AKT1, CIR1, FBXO7, NSF, MEF2A, MAP2K3, FBXW5, PRKCD, AP1B1, ADAM10, ACSL3, ATP1B1, PRKAB1, ATG13, CDC25A, CDC25B, EEF1A1, NISCH, CCNY, MSH2, CDC37, SIK1, KIF20A, LLGL1, PFKFB2, SHC4, CALM, GRB7, SHC2, CTBP2, SHC1, MAPKAP1, PRKRIP1, GATA6, RHOBTB3, GSKIP, IQGAP1, ADIPOR1, HIF1A, RHOBTB1, RHOBTB2, CCNB…	4681	362	18228	1.75339	4.24993e-12	8.49074e-13	8.25452e-13
		list1	GOTERM_MF_DIRECT	GO:0051015~actin filament binding	101	1.78508	2.1574e-14	CYFIP1, FHOD1, ARPC5L, ANTXR1, SAMD14, MPRIP, CFL2, COTL1, PLS3, PLS1, PKNOX2, ACTN3, ACTN2, MAP1S, ACTN1, MYO7A, ERMN, FSCN1, FSCN3, EZR, FLII, IQGAP1, IQGAP2, IQGAP3, CORO1B, CORO1C, BLOC1S6, SCIN, MYO6, ABL1, MYH11, MYH10, NEBL, MICAL3, MYO5A, DSTN, NEB, ARPC5, CORO2A, CORO2B, AIF1L, ARPC2, MYO5B, MYO5C, CORO6, CORO7, ARPC1B, ARPC1A, PPP1R9A, RCSD1, MYOM2, PPP1R9B, LASP1, CAPZB, ANXA6, MYO18A,…	4681	196	18228	2.00662	5.49658e-11	9.17614e-12	8.92085e-12
		list1	GOTERM_MF_DIRECT	GO:0008270~zinc ion binding	92	6.95915	1.73259e-13	ZNF330, TES, THRA, ZFAND4, ZMYND8, ZFAND6, USP33, ZFAND5, TNFAIP3, TTF2, ZMYM2, ZMYM3, TRIM28, ZMYM4, ZMIZ1, TRIM5, ZMIZ2, TRPS1, ZMYM5, ZMYM6, TRIM24, TRIM68, TIMP2, TIMP3, TRIM27, TK1, TRIM23, TRIM62, USP5, USP3, USP45, TOP3A, ZFR, TET1, TRAF7, TRAF3, ZNF638, TET3, ZNF318, TRAF5, TRIM13, TRIM59, TRIM16, UTRN, TRIM54, TRIM10, SQSTM1, TRIM11, USP13, ZCCHC8, ZNF276, ZCCHC7, TRIM50, USP16, TRIM52, …	1021	720	18228	2.28123	1.19928e-10	2.39791e-11	2.26623e-11
		list1	GOTERM_MF_DIRECT	GO:0016887~ATPase activity	55	0.972075	2.0841e-13	EIF4A2, EIF4A1, HSP90AB1, ATP8A2, MCM7, MCM8, MCM9, EIF4A3, ATP2A1, SMC3, CCT6B, LONP1, LONP2, SMARCAD1, CCT3, CCT2, HSP90AA1, DDX55, DDX52, CHD1L, BCS1L, DDX19A, AFG3L2, DDX39B, MSH2, MCM5, DNA2, MCM6, RTEL1, DDX27, DDX4, DDX25, DDX1, ATP1A2, ATP1A1, ATP2C1, HSP90B1, DHX30, SPAST, DHX36, ASCC3, CCT8, CCT7, ATP9B, CCT4, ATAD1, HSPA5, ATP2B4, CCT6A, MOV10, PSMC6, PSMC4, PSMC2, ERCC2, ALPL	4681	85	18228	2.51967	5.31808e-10	7.59804e-11	7.38665e-11
		list1	GOTERM_MF_DIRECT	GO:0004197~cysteine-type endopeptidase activity	21	1.5885	5.86393e-12	USP46, USP13, USP47, USP25, USP15, USP37, USP48, USP38, USP16, USP5, USP20, USP42, USP9X, USP10, USP33, USP34, USP12, USP28, USP1, USP40, USP30	1021	55	18228	6.81663	4.05787e-09	6.76306e-10	6.39168e-10
		list1	GOTERM_MF_DIRECT	GO:0003779~actin binding	108	1.9088	5.6556e-12	GMFG, FBXO25, HNRNPU, ABRA, MYLK, EPS8, ALKBH4, MAEA, RUSC1, DAG1, MYOZ3, MYOZ2, DNAAF3, ACTN3, ACTN2, LIMCH1, MAP1S, ACTN1, ACTN4, MYO7A, DAAM1, DAAM2, MAP1B, RAI14, MACF1, PXK, EPB41, HPCA, CNN3, CNN2, CNN1, SCIN, MOBP, CALD1, EPB41L2, MICAL1, NEBL, RDX, MICAL3, MSN, MYO5A, DSTN, PARVA, NEB, PARVB, PTK2, KLHL20, CCDC88A, ANLN, DIAPH1, DIAPH2, KIF18A, DIAPH3, HOOK1, MYO5B, GIPC1, CORO7, FERMT2, …	4681	230	18228	1.82851	1.44331e-08	1.80414e-09	1.75394e-09
		list1	GOTERM_MF_DIRECT	GO:0001227~transcriptional repressor activity, RNA polymerase II transcription regulatory region sequence-specific binding	46	3.47958	2.80306e-11	ZNF177, ZNF550, ZNF692, ZNF175, ZBTB24, ZBTB1, ZBTB20, TCF21, ZC3H8, ZNF25, ZBTB4, ZKSCAN7, TRPS1, ZNF746, ZNF248, ZNF148, ZNF621, ZNF146, TGIF1, ZBTB17, ZBTB39, ZNF19, ZFHX3, ZBTB14, ZBTB37, ZBTB32, ZNF180, ZNF705A, ZBTB34, ZBTB33, ZNF75A, SREBF2, ZNF16, ZFP69, ZEB1, TFEC, ZNF614, ZNF317, ZNF536, ZNF239, ZNF217, ZNF711, ZNF555, ZNF674, ZNF597, ZNF596	1021	267	18228	3.07581	1.93972e-08	2.77102e-09	2.61886e-09
		list1	GOTERM_MF_DIRECT	GO:0031267~small GTPase binding	100	1.76741	9.38955e-12	IPO13, CYFIP2, CYFIP1, NCKAP1, IPO11, NCF2, CSE1L, IPO7, IPO4, IPO5, EPS8, ARHGAP44, RIMS2, RIMS1, GOLGA4, IPO8, GOLGA5, IPO9, PLCE1, DENND5A, RALBP1, DAPK3, OCRL, DAAM1, DAAM2, RIN3, RAF1, OPTN, KPNB1, CDC42SE1, MAPKAP1, MYCBP2, RHOBTB3, IQGAP1, IQGAP2, IQGAP3, NDRG1, C9ORF72, CORO1C, RASGRP3, RAP1A, MICAL1, ECT2, RAB11FIP3, RAB11FIP4, RAB11FIP5, ABCA1, NGFR, ANKRD27, RCC2, CAV1, RANBP17, MICAL3…	4681	209	18228	1.86318	2.39623e-08	2.66246e-09	2.58838e-09
		list1	GOTERM_MF_DIRECT	GO:0005200~structural constituent of cytoskeleton	19	1.43722	3.691e-11	SYNM, TUBB, TUBE1, TUBG2, TUBG1, TUBB4B, TUBB4A, TUBA4A, TUBA1C, TUBA1B, TUBB6, TUBA1A, TUBB2A, TUBB3, TLN2, VIM, TLN1, SPTBN1, TUBA8	1021	48	18228	7.06685	2.55417e-08	3.19272e-09	3.0174e-09
		list1	GOTERM_MF_DIRECT	GO:0005085~guanyl-nucleotide exchange factor activity	97	1.71439	1.52408e-11	DENND5B, ITSN1, RAPGEFL1, DOCK10, RCC1, PLCE1, DENND5A, ARHGEF40, FBXO8, SBF2, BCR, SPATA13, ELMO1, RIN3, PREB, NGEF, MYCBP2, RASGRP2, KALRN, RASGRP1, C9ORF72, RASGRP4, RASGRP3, RIC8A, ABR, RIC8B, RAP1A, ECT2, RALGDS, ANKRD27, EIF2B2, DENND4B, ARHGEF37, DENND4A, RAB3IP, DENND4C, HPS1, CCZ1, HPS4, NET1, CCDC88A, CCDC88C, RGL1, RGL2, MON1A, DOCK6, BCAR3, DENND1C, DENND1B, DOCK5, DOCK4, DOCK7, ARHGE…	4681	202	18228	1.86991	3.88945e-08	3.88945e-09	3.78124e-09
		list1	GOTERM_MF_DIRECT	GO:0050660~flavin adenine dinucleotide binding	41	0.724638	6.40543e-11	GCDH, ACADVL, MTRR, KDM1A, KDM1B, PYROXD1, ETFA, MTO1, GULO, AIFM3, ACADL, LDHD, AOX1, NOS1, ACADM, ACAD11, ACAD10, ACAD8, NOS2, NOS3, ACAD9, GSR, MTHFR, CYBB, FMO1, FMO2, FMO3, SDHA, FMO4, KMO, FMO5, ACADSB, POR, ACOX2, ACOX1, ILVBL, IVD, DUS1L, ACOX3, DUS3L, DLD	4681	61	18228	2.61731	1.63467e-07	1.48606e-08	1.44472e-08
		list1	GOTERM_MF_DIRECT	GO:0051287~NAD binding	29	0.512549	2.68509e-10	AHCY, HPGD, HIBADH, CTBP2, NUDT6, ADH4, ALDH2, NNT, AOX2, IDH3B, ME1, AOX1, PHGDH, ME2, NDUFV1, IDH3A, PARP1, IDH3G, IDH1, IDH2, SORD, GRHPR, ALDH1A1, GPD1, GAPDHS, NDUFS2, GPD1L, GAPDH, GLYR1	4681	37	18228	3.05209	6.85235e-07	5.7103e-08	5.55143e-08
		list1	GOTERM_MF_DIRECT	GO:0005515~protein binding	94	1.66136	3.74719e-10	SNAP25, ARF1, AHCYL2, B4GALT1, ELN, ITGB2, ARRB1, ECE1, ITGAL, FGF1, AP2A2, ACTB, CTSS, RABGEF1, CAPZB, GRB14, DPYSL2, LONP1, DAG1, AKT1, CEP290, FGB, ACTR3, CCT2, ACTR2, HSP90AA1, AHSG, ADAM10, ARNT, F2, RNASE1, DCN, DNM1, DNAJC3, CCNA2, DDB1, NR5A1, EEF1A1, ACE2, COL2A1, PRKAR1A, FDX1, RAPGEF2, PABPC1, DNASE1, PPIB, FKBP4, CFAP53, GAPDH, CRYAB, LTF, PAFAH1B1, BECN1, SNAP47, COPB2, COPA, CALCRL,…	4681	203	18228	1.80315	9.56282e-07	7.35602e-08	7.15137e-08
		list1	GOTERM_MF_DIRECT	GO:0035091~phosphatidylinositol binding	55	0.972075	5.20364e-10	PLEKHF2, NUMA1, PITPNB, PITPNA, SNX12, SNX13, PIK3C2A, PITPNC1, MCF2L, SBF2, APPL2, APPL1, BCAS3, MREG, EXOC8, PASK, PARD3B, NISCH, KIF16B, HGS, PARD3, AIDA, SGK1, GRB7, PXK, ITPR1, NOXO1, ITPR2, PLD1, PLD2, MTM1, SNX4, GGA1, SNX1, GGA3, SNX2, SNX27, RPS6KC1, SNX25, HS1BP3, SNX9, SNX5, SNX6, PHF12, SNX24, ARHGAP33, CCDC88A, SH3YL1, MYO1E, SNX19, SNX16, FES, SNX17, ESYT3, ESYT1	4681	98	18228	2.18543	1.32797e-06	9.4855e-08	9.2216e-08
		list1	GOTERM_MF_DIRECT	GO:0000149~SNARE binding	19	1.43722	2.46355e-09	SYT5, STX12, SYT4, SYT1, STX16, STX7, TNFAIP2, SYT15, SYT9, SYT7, STX1B, VAMP7, SYT12, VPS50, VTI1A, STX6, STX4, STX2, STX1A	1021	60	18228	5.65348	1.70478e-06	1.8942e-07	1.79018e-07
		list1	GOTERM_MF_DIRECT	GO:0019905~syntaxin binding	18	1.36157	2.99124e-09	SYT5, VPS18, TMED9, TMED10, SYT1, STXBP3, STXBP1, STXBP2, STX7, TXLNG, SYT9, TXLNA, SYT12, TXLNB, STX6, VAMP1, VAMP2, VAMP3	1021	54	18228	5.95103	2.06993e-06	2.06994e-07	1.95627e-07
		list1	GOTERM_MF_DIRECT	GO:0042803~protein homodimerization activity	212	3.74691	1.42319e-09	PANK3, PANK1, ENO1, F11R, NUDT5, PHB2, GOLGA5, CREB3L3, CHEK2, PIP4K2A, AKT1, PDK2, CUBN, SDS, GLCE, SLC11A1, ACTN1, DAPK3, SERPINF2, MTUS2, HOGA1, FDX1, RABL3, HPD, FICD, ABCB7, SHMT2, SHMT1, PEX11B, FXR1, BLOC1S6, SNX1, SNX2, INPP5F, GRPEL1, FLRT3, PDCD10, GRPEL2, PNPO, SNX9, RAB11FIP3, RAB11FIP4, JUP, FZD4, EIF2AK1, PDE2A, SNF8, NR2F2, CCDC88A, KYAT3, CEP57, IDE, EEA1, IKBKB, ATIC, IMPA1, CHMP…	4681	573	18228	1.44073	3.63198e-06	2.42133e-07	2.35396e-07
		list1	GOTERM_MF_DIRECT	GO:0003677~DNA binding	90	6.80787	7.61876e-09	ZNF177, TOP2B, WDR48, ZNF292, ZFAND6, ZFAND5, TNFAIP3, TFB1M, TIAL1, TRIM28, UIMC1, ZNF527, ZNF567, TEAD1, TMPO, WDHD1, ZNF19, ZHX3, STRBP, SWAP70, SPHK1, TOP3A, TET1, ZNF12, ZNF75D, ZFY, ZFX, ZHX1, THAP2, TOPORS, WDR76, SUPV3L1, THAP6, TFDP2, THAP7, THRAP3, SUB1, THAP9, TIMELESS, TRIM16, ZNF677, ZNF512, ZNF555, ZNF674, ZNF596, ZBTB8A, ZNF470, SRRT, ZNF3, SPTY2D1, SUPT6H, ZFP57, STAT4, ZNF624, ZN…	1021	852	18228	1.88589	5.27217e-06	4.79289e-07	4.5297e-07
		list1	GOTERM_MF_DIRECT	GO:0031625~ubiquitin protein ligase binding	140	2.87443	2.43761e-08	USP13, VCP, TSG101, UBE2D1, UBE2L6, TANK, USP19, UBE2L3, UBE2J1, TUBA1B, UBB, TRIM28, UBC, ZNF746, SPOP, USP25, TPI1, UBE2B, XRCC5, TUBB, USP2, UBE2G1, TNFRSF1B, YWHAZ, UBOX5, TRAF3, TRAF5, TCP1, UQCRC1, TXNIP, TMBIM6, TRIB3, TRIM37, TRIB1, TRIB2, UBE2K, SQSTM1, VCL, RB1, SMC6, CASC3, CLU, ACTG1, CHEK2, PSMD1, FBXO7, PRKACB, PIAS4, GABARAPL1, FBXW7, PIAS2, RNF40, PIAS1, PRKAR1A, BLZF1, CUL7, CUL5…	4681	242	18228	2.80338	1.68681e-05	1.40569e-06	1.3285e-06
		list1	GOTERM_MF_DIRECT	GO:0044183~protein binding involved in protein folding	25	0.441852	7.14647e-09	CALR3, HSP90AB1, CCDC47, HSPA14, HSPA13, CLGN, CCT6B, DNAJB1, CCT7, CCT5, CCT4, HSPA9, CCT3, CD74, HSPA8, CCT2, RIC3, HSP90AA1, HSPA5, HSPA1L, HSPA6, HSPA2, CCT6A, PFDN1, HSPA1A	4681	32	18228	3.04222	1.82376e-05	1.0979e-06	1.06736e-06
		list1	GOTERM_MF_DIRECT	GO:0016787~hydrolase activity	82	1.44928	7.31362e-09	EIF4A2, SMARCAL1, AHCYL2, DDX3X, DDX49, HDAC10, DDX46, PRKCSH, OLA1, DDX42, DDX43, NUDT5, OPLAH, PEPD, NUDT6, NDST2, AADACL3, ABHD11, CAPN6, NUDT19, RIOK1, ENPP3, ATP6V1E1, ACAD10, DDX17, DDX18, LYPLA1, ENTPD1, ABCC1, IAH1, ENTPD4, DDX55, PGAM1, ENTPD5, ENTPD6, ITPK1, BPGM, QRSL1, DDX50, DDX19A, NT5C3B, DDX19B, DDX39A, MPPED1, ATP6V1B2, ADTRP, RAD54L2, SNRNP200, CES3, CES2, DCP2, ATP6V1B1, DDX6, …	4681	178	18228	1.79388	1.86642e-05	1.0979e-06	1.06736e-06
		list1	GOTERM_MF_DIRECT	GO:0043130~ubiquitin binding	20	1.51286	3.95202e-08	USP13, TOP2A, WDR48, TSG101, USP16, UBXN2B, USP5, TNFAIP3, TOM1L1, TOM1L2, TP53INP2, TOLLIP, UBR5, TOM1, UBAP1, TAB2, STAM2, VPS36, SQSTM1, VPS28	1021	78	18228	4.57771	2.73476e-05	2.10369e-06	1.98817e-06
		list1	GOTERM_MF_DIRECT	GO:0005484~SNAP receptor activity	14	1.059	4.95133e-08	STX12, STX16, STX7, STX18, STX1B, VAMP7, VTI1A, STX6, VAMP1, STX4, STX2, VAMP2, STX1A, VAMP3	1021	37	18228	6.75522	3.42626e-05	2.44737e-06	2.31298e-06
		list1	GOTERM_MF_DIRECT	GO:0004674~protein serine/threonine kinase activity	118	2.08554	1.65433e-08	NUP107, AMHR2, RPS6KA5, AKT2, CHEK2, RPS6KA1, PDK3, AKT1, CPNE3, NEK2, PSKH1, ACVR1, MAP2K3, CSNK1G3, PRKCI, CDKL4, PRKCB, PRKCE, PRKCD, DAPK3, DYRK1A, CASK, DYRK1B, CSNK1D, PRPF4B, PASK, MELK, MAPKAPK3, MAK, SIK3, PRKCQ, SIK1, RAF1, CSNK1G2, CSNK1G1, PRKDC, PIK3R4, PKMYT1, KALRN, ABR, IRAK1, MARK4, MARK3, MARK2, MAP2K5, PLK4, NEK8, DMPK, PLK2, NEK6, PLK1, CDC7, CLK4, CLK3, CLK1, AAK1, CDK1, CDK1…	4681	288	18228	1.59547	4.22177e-05	2.34548e-06	2.28022e-06
		list1	GOTERM_MF_DIRECT	GO:0003723~RNA binding	245	4.33015	4.1715e-08	RPL4, EIF4A2, RPL3, EIF4A3, IFIT5, GPATCH1, HNRNPU, PHAX, HNRNPR, ADARB1, IFIT2, RAVER1, RPS19, SNRPD1, DHX57, GPBP1, SEC63, DDX17, DDX18, MBNL1, AQR, MBNL2, RBFOX2, RPL22, DICER1, CRNKL1, SND1, DHX40, DDX39A, DDX39B, EWSR1, PNLDC1, DNA2, GRB7, DHX8, HTATSF1, RNPC3, HNRNPLL, CDKN2AIP, DHX30, LARP1, DHX32, PDCD11, PCBP4, ERI1, DHX34, PCBP1, DHX36, PCBP2, DHX37, MOV10L1, PUSL1, RBM12, PPARGC1A, RBM…	4681	704	18228	1.35517	0.000106451	5.32283e-06	5.17474e-06
		list1	GOTERM_MF_DIRECT	GO:0017075~syntaxin-1 binding	11	0.832073	1.68917e-07	UNC13B, SYNPR, UNC13C, SYT1, SYPL1, STXBP3, STXBP1, STXBP2, SYPL2, VAMP2, VAMP3	1021	23	18228	8.53843	0.000116884	7.79271e-06	7.36479e-06
		list1	GOTERM_MF_DIRECT	GO:0005509~calcium ion binding	227	4.01202	6.56709e-08	ITSN2, SPARC, ITSN1, CBLB, PKD2L2, CPNE1, DAG1, HMCN1, CUBN, ACTN3, ACTN2, GLCE, ACTN1, ACTN4, HSPG2, MYL1, MYL3, SPARCL1, ASTN2, CALM, MACF1, PCDH15, IQGAP1, PCDH18, MYL12B, CRACR2A, PLCG1, RAB11FIP3, EDEM2, AIF1L, EHD1, EHD2, EHD3, CABYR, CALU, NAPEPLD, HRC, FAT1, NOX5, DCHS1, CALR, CALM1, PAM, RET, FKBP10, RYR2, C2CD5, FKBP14, NCAN, EFCAB6, PPP3CB, CRTAC1, DNER, ANXA6, ANXA7, SDF4, NINL, ANXA1…	4681	647	18228	1.36622	0.000167578	7.98058e-06	7.75855e-06
		list1	GOTERM_MF_DIRECT	GO:0003730~mRNA 3'-UTR binding	35	0.618593	1.07449e-07	DDX5, DAZAP1, CELF2, HNRNPU, CRYZ, FXR1, BOLL, PCBP4, PCBP1, DHX36, IGF2BP3, IGF2BP2, CCT5, RNF20, FUS, SECISBP2L, ANGEL2, SECISBP2, RC3H1, PUM1, LARP4, RNF40, PUM2, DAZL, RSL1D1, CARHSP1, CSDC2, HNRNPA2B1, GEMIN5, RBMS1, PABPC1, CPEB3, RBMS2, CPEB4, RBMS3	4681	58	18228	2.34985	0.000274171	1.2464e-05	1.21173e-05
		list1	GOTERM_MF_DIRECT	GO:0004842~ubiquitin-protein transferase activity	26	1.96672	4.55565e-07	WDSUB1, UBR4, TNFAIP3, UBE2D1, UBE3A, TNFAIP1, UBE2L3, ZNRF1, TRIM28, UBE2Q2, TRIM5, UBR5, TRIM47, TRIM23, UBE2B, UBE2G2, TRAF7, UBE2W, UBOX5, TRAF3, TTC3, TRAF5, UBE2N, TRIM36, TRIP12, UBE2K	1021	145	18228	3.20124	0.000315201	1.97032e-05	1.86212e-05
		list1	GOTERM_MF_DIRECT	GO:0051082~unfolded protein binding	48	0.848356	1.52901e-07	CALR3, HSP90AB1, HSPA14, CLU, HSPA13, CLGN, HSP90B1, CCT6B, DNAJB2, ERLEC1, DNAJB1, NUDCD3, NUDCD2, DNAJB6, GRPEL1, DNAJB4, GRPEL2, SERPINH1, CDC37L1, CCT8, CCT7, CCT5, CCT4, HSPA9, CCT3, HSPA8, CCT2, HSP90AA1, NUDC, HSPA5, HSPA1L, CCDC115, PTGES3, HSPA6, HSPA2, CLPX, CCT6A, DNAJA1, NACA, DNAJA4, CDC37, DNAJA2, DNAJB11, CANX, PFDN1, CALR, CRYAB, HSPA1A	4681	92	18228	2.03167	0.000390128	1.64237e-05	1.59668e-05
		list1	GOTERM_MF_DIRECT	GO:0071949~FAD binding	28	0.494875	1.54455e-07	ERO1A, MTRR, KDM1B, DDO, GULO, CYB5R4, CYB5R3, AIFM1, MICAL1, AOX2, LDHD, AOX1, D2HGDH, QSOX1, MICAL3, MTHFR, DHCR24, KMO, PRODH2, COQ6, DAO, ACOX2, ACOX1, CRY2, AGPS, CRY1, ACOX3, PCYOX1	4681	42	18228	2.59603	0.000394092	1.64237e-05	1.59668e-05
		list1	GOTERM_MF_DIRECT	GO:0005096~GTPase activator activity	84	1.48462	3.15668e-07	ARHGAP9, NRP1, GDI1, LRRK2, GDI2, ARHGAP1, HTR2B, ARRB1, ARHGAP36, ARHGAP44, RGS4, SIPA1L1, ARHGDIA, GIT1, AGFG2, AGFG1, RGS7, RALBP1, RALGAPA1, ELMOD2, ARAP3, ELMOD3, OCRL, ARAP1, ARFGAP3, RANGAP1, ARFGAP2, ACAP3, ARHGAP10, ACAP2, RALGAPB, ACAP1, RABEP1, RASA3, RABEP2, RASA1, RASA2, RAPGEF2, PREB, PLCB1, LLGL1, SEC23A, RGS14, RGS16, NPRL3, AGAP2, ARHGAP19, ARHGAP18, IQGAP1, RASAL2, ARHGAP15, IQG…	4681	197	18228	1.6604	0.00080526	3.16568e-05	3.07761e-05
		list1	GOTERM_MF_DIRECT	GO:0030170~pyridoxal phosphate binding	33	0.583245	3.22522e-07	PYGB, GOT1L1, ALAS1, OAT, PDXDC1, GLDC, SHMT2, SHMT1, HDC, GADL1, ABAT, PYGM, GPT, PYGL, CSAD, SGPL1, NFS1, CBS, KYNU, PNPO, SDS, GOT1, AADAT, PHYKPL, AGXT2, GPT2, GOT2, GCAT, PSAT1, ALB, KYAT3, KYAT1, AGXT	4681	55	18228	2.33642	0.000822738	3.16568e-05	3.07761e-05
		list1	GOTERM_MF_DIRECT	GO:0050661~NADP binding	23	0.406504	3.86992e-07	G6PD, HIBADH, NOS2, NOS3, GSR, FMO1, FMO2, FMO3, HMGCR, FMO4, PGD, FMO5, CRYZ, DHFR, POR, NNT, DPYD, CAT, GAPDHS, NOS1, DHCR7, GAPDH, GLYR1	4681	32	18228	2.79884	0.000987116	3.65779e-05	3.55603e-05
		list1	GOTERM_MF_DIRECT	GO:0008022~protein C-terminus binding	57	1.00742	5.29029e-07	MDC1, GPSM2, NUMA1, NCF2, CEP120, BRCA2, PHB2, PEX26, MED12, COIL, GRIP1, NEFL, KPNA3, CEP135, PEX1, ATP1B1, HSPG2, SIRT1, DNM1, MSH2, LCK, PEX6, PEX5, FDX1, MAPRE3, PABPC1, NEIL1, EZR, OPTN, EPB41, FBLN1, FBLN5, SLC9A3R2, PPP2CA, PDZD3, ABL1, PTK2B, MPDZ, FN1, SNF8, PEX12, DLG1, CDK7, DAB2, CENPF, RAD51, MYO1C, DLG4, SNX17, SP1, AGO2, ERCC2, SDC1, CTNNB1, ERCC6, SAE1, PFKM	4681	120	18228	1.84967	0.00134917	4.82172e-05	4.68758e-05
		list1	GOTERM_MF_DIRECT	GO:0061631~ubiquitin conjugating enzyme activity	12	0.907716	2.62836e-06	UBE2W, UBE2B, UBE2Q2, UBE2N, UBE2O, UBE2D1, UBE2G1, UBE2L6, UBE2G2, UBE2K, UBE2J1, UBE2L3	1021	36	18228	5.95103	0.00181718	0.00010699	0.000101115
		list1	GOTERM_MF_DIRECT	GO:0003724~RNA helicase activity	35	0.618593	9.44962e-07	EIF4A2, DDX6, EIF4A1, DDX5, DDX27, DDX3X, DDX4, DDX49, DHX8, DDX46, DDX25, DDX1, EIF4A3, DDX42, DDX20, DDX21, DDX43, DDX41, IFIH1, DHX30, DHX36, DHX15, DDX17, DDX18, DDX55, DDX52, DDX50, DHX40, DDX19A, DDX19B, DDX39A, DDX39B, SKIV2L, DHX29, SNRNP200	4681	62	18228	2.19825	0.00240864	8.31567e-05	8.08431e-05
		list1	GOTERM_MF_DIRECT	GO:0051010~microtubule plus-end binding	15	0.265111	1.59907e-06	NUMA1, DCTN1, FBXW11, CLIP3, CLIP2, CLIP1, KIF18A, APC, CLIP4, KIF2C, MAPRE3, MAPRE1, MAPRE2, CLASP1, PAFAH1B1	4681	17	18228	3.43592	0.0040725	0.000136027	0.000132243
		list1	GOTERM_MF_DIRECT	GO:0003729~mRNA binding	81	1.4316	1.82943e-06	EIF4A2, PIWIL1, RBM25, SLC4A1AP, CELF2, EIF4A3, HDLBP, PARK7, CASC3, EDC3, PTBP1, EIF4ENIF1, BOLL, PCF11, SNRNP70, LUC7L, DENR, RBM5, EIF2A, RBM14, AQR, RBFOX2, CLUH, NCBP1, NCBP2, METTL3, RC3H1, PKM, ESRP1, LUC7L3, NCBP3, NUP98, NSRP1, SF1, FYTTD1, KHDRBS1, SLBP, DDX6, RBM47, RBM8A, CSTF3, RBM4B, CSTF2T, HNRNPLL, FXR1, NXF1, SCAF8, NXF3, PCBP4, PCBP1, PCBP2, RPS3, IGF2BP3, IGF2BP2, PAIP2, SF3B1,…	4681	195	18228	1.61752	0.00465784	0.000150604	0.000146414
		list1	GOTERM_MF_DIRECT	GO:0030276~clathrin binding	12	0.907716	8.22757e-06	TOM1L1, SYT5, TOM1L2, SYT4, SYT1, SYT12, TOM1, SYT15, TLN2, SYT9, TLN1, SYT7	1021	40	18228	5.35593	0.00567732	0.000299657	0.000283202
		list1	GOTERM_MF_DIRECT	GO:0019903~protein phosphatase binding	36	0.636267	2.96478e-06	CSF1R, CDKN1B, MTMR3, MVP, MTMR9, PIK3R1, IQGAP1, MTMR4, EGFR, HSP90B1, SNX3, FBXL20, CDH5, CDH2, PPP6R1, PPP6R2, PPP6R3, CDC27, RACK1, NEK2, SHOC2, KIFAP3, MAP3K5, JAK1, JUP, ANAPC7, ITGA1, AP3B1, GTF2F1, PTK2, RAD51, PPP1R3C, LCK, ANAPC4, CTNNB1, ANAPC5	4681	67	18228	2.09232	0.00753757	0.000236441	0.000229863
		list1	GOTERM_MF_DIRECT	GO:0003774~motor activity	20	0.353482	3.33521e-06	MYO10, MYO5A, MYO7A, MYO19, MYO9A, MYO1D, MYO1E, MYH1, MYH2, MYO1B, MYO1C, MYO3B, MYO5B, MYO6, MYO18A, MYH11, MYH4, MYH10, MYO1G, MYH7	4681	28	18228	2.78146	0.00847535	0.000257923	0.000250747
		list1	GOTERM_MF_DIRECT	GO:0008373~sialyltransferase activity	8	0.605144	1.23225e-05	ST6GAL1, ST6GALNAC2, ST3GAL4, ST3GAL5, ST8SIA6, ST6GALNAC4, ST6GALNAC6, ST3GAL3	1021	16	18228	8.92654	0.00849095	0.000426358	0.000402945
		list1	GOTERM_MF_DIRECT	GO:0016538~cyclin-dependent protein serine/threonine kinase regulator activity	23	0.406504	3.842e-06	CCNK, CCNT2, CCNI, CCNT1, CCNC, CCNA2, CCNB3, CCNB2, CCNA1, CCND3, CCNB1, CCND2, CCNY, CCNE2, CCND1, CCNG2, CCNG1, CCNI2, CCNYL1, CCNL2, CCNL1, CNPPD1	4681	35	18228	2.55894	0.00975689	0.000288376	0.000280353
		list1	GOTERM_MF_DIRECT	GO:0005516~calmodulin binding	60	1.06045	5.11078e-06	MYLK2, RYR2, MYLK, AKAP12, PPP3CB, EEF2K, CAMKV, AKT1, NOS1, IQCB1, DAPK1, PHKA1, MYO7A, IQCG, ENKUR, EEF1A1, ASPM, MYH1, MYH2, MAPKAPK3, MYO3A, MAPKAPK5, PLCB1, MYH7, CAMK2B, CAMK2D, EPB41, PDE1B, PDE1A, CAMK2A, IQGAP1, IQGAP2, IQGAP3, CAMSAP2, SLC9A1, CNN3, CNN2, CNN1, CALD1, PHKG2, MYO6, MBP, KCNN2, KCNN3, CAMK2G, MYH10, NGFR, MARCKSL1, ARPP21, MYO10, NOS2, NOS3, ATP2B4, PHKB, MYO1D, MYO1E, RI…	4681	136	18228	1.71796	0.012958	0.000372649	0.000362281
		list1	GOTERM_MF_DIRECT	GO:0003713~transcription coactivator activity	26	1.96672	2.01053e-05	TRIM52, USP16, WBP2, TGFB1I1, UBE3A, XPC, UBE2L3, TRIM28, TRIM24, TRIM25, TRIM27, WWTR1, SS18, WWOX, TRIM62, TRIP4, TDRD3, TAF6L, TADA2A, THRAP3, SUB1, TADA3, TRIM13, TAF6, TRIM37, TRIM38	1021	178	18228	2.60775	0.0138166	0.000662516	0.000626136
		list1	GOTERM_MF_DIRECT	GO:0000146~microfilament motor activity	19	0.335808	8.91625e-06	MYO10, MYO5A, MYO9B, MYO7A, MYO19, MYO1D, MYO1E, MYO1B, ACTC1, MYO1C, MYH3, MYO5B, MYO5C, MYO6, MYH9, MYH10, MYH6, MYO1G, MYH7	4681	27	18228	2.74025	0.0224975	0.000632063	0.000614478
		list1	GOTERM_MF_DIRECT	GO:0005178~integrin binding	49	0.86603	9.35156e-06	ITGB1, COL16A1, ITGB5, CD81, ITGB3, ITGB2, ICAM5, F11R, FGF1, ICAM1, IBSP, KDR, ITGB8, ANXA7, ITGAV, LGALS8, ACTN1, EMP2, NISCH, ADAM17, COL4A3, ANGPTL3, ADAM9, MYH9, ITGA5, LCP1, MFGE8, PLPP3, CD151, FBLN1, PTN, FBLN5, PTPRZ1, GPNMB, JAM2, JAM3, LAMB2, IGF2, FN1, LAMB1, PTK2, COL3A1, CXCL12, P4HB, CALR, FERMT2, PTPN2, FBN1, FERMT3	4681	106	18228	1.80007	0.0235828	0.000639911	0.000622108
		list1	GOTERM_MF_DIRECT	GO:0005547~phosphatidylinositol-3,4,5-trisphosphate binding	22	0.38883	9.52845e-06	ARHGAP9, MYO10, MAPKAP1, GBF1, HIP1R, ARAP3, DAPP1, ARRB1, ARAP1, IQGAP1, IQGAP2, CYTH3, FUNDC2, MYO1B, ADAP2, RACGAP1, KIF16B, BTK, AKT1, OGT, FERMT2, MYO1G	4681	34	18228	2.51967	0.0240235	0.000639911	0.000622108
		list1	GOTERM_MF_DIRECT	GO:0004672~protein kinase activity	75	1.32556	1.01926e-05	NRK, LRRK1, ARAF, ILK, BUB1B, MYLK, IKBKB, CCND1, CHEK2, CDK20, NEK1, PDK3, NEK2, RIOK2, IKBKE, MAP3K4, PDK2, SCYL2, PDK1, SCYL1, MAP3K5, MAP4K1, CDKL5, KSR1, CHUK, RIPK2, MINK1, HUNK, CASK, CSNK1D, PRKAB1, GAK, MYO3B, PDIK1L, MAK, KIT, MYO3A, BMP2K, RAF1, GUCY2C, PXK, RNASEL, PRKAA2, NPR1, ROCK2, NPR2, PKMYT1, CAMKK2, GRK3, GRK2, NUAK2, IRAK1, RPS6KC1, GRK4, RIPK1, MAP2K7, MARK4, BUB1, MAP3K2, M…	4681	184	18228	1.58724	0.0256764	0.000666965	0.000648409
		list1	GOTERM_MF_DIRECT	GO:0019899~enzyme binding	68	1.20184	1.12561e-05	APP, KDM1A, MCM8, MCM9, DIS3L, SNX12, ATP2A2, MCM10, LDB2, PPP3CB, LAMP1, LAMP2, ANXA6, COTL1, IL6R, ABCD1, CTNNBL1, NCOA1, IQCB1, ATG3, PARP4, NCOA6, PRKCE, PUS7, BACE1, NR5A1, MSH6, PEX7, PCCA, MSH3, EHHADH, PLSCR4, CAT, CYP2E1, PHLDB3, PLCB1, SLC27A2, NOTCH2, KMT2E, RPS19BP1, NOXO1, FOXO4, PTGS2, HACD3, HACD2, GOLGA7B, APH1A, ANKMY2, SLX4, POLD1, PMS1, CYB5A, AKIRIN2, MSR1, NOP14, CPSF1, RANBP…	4681	163	18228	1.62451	0.0283172	0.000718142	0.000698163
		list1	GOTERM_MF_DIRECT	GO:0000977~RNA polymerase II regulatory region sequence-specific DNA binding	26	1.96672	4.26224e-05	ZNF177, ZNF550, ZBTB8A, ZBTB46, TCF21, ZNF25, TRPS1, ZNF329, ZNF248, ZNF621, ZNF146, TFAP2B, ZNF19, ZFP3, ZFP2, ZNF180, ZNF705A, VEZF1, ZNF75A, ZFP69, TFDP2, ZNF614, ZNF555, ZNF674, ZNF597, ZNF596	1021	186	18228	2.49559	0.0290646	0.00130284	0.0012313
		list1	GOTERM_MF_DIRECT	GO:0061630~ubiquitin protein ligase activity	34	2.57186	4.33025e-05	TRIM50, TRIM52, TRAF3IP2, UBE3D, UBR4, UBR3, UBE2D1, UBE3A, UBR2, UBE3B, UBR7, TRIM5, TMEM129, TRIM24, TRIM68, TRIM25, TRIM27, VPS18, TRIM62, TRIM41, SYVN1, WWP1, WWP2, TOPORS, TRIM13, UBE2O, TRIP12, TRIM59, TRIM37, TRIM38, TRIM54, TRIM10, TRIM11, TRIM34	1021	280	18228	2.16787	0.0295214	0.00130284	0.0012313
		list1	GOTERM_MF_DIRECT	GO:0051787~misfolded protein binding	16	0.282785	1.43505e-05	HSPA9, HSPA8, HSPA5, HSPA1L, DERL3, HSPA6, DERL1, DERL2, HSPA2, HSPA14, CLU, HSPA13, DNAJC3, BAG6, DNAJB9, HSPA1A	4681	21	18228	2.96689	0.0359602	0.00089323	0.000868379
		list1	GOTERM_MF_DIRECT	GO:0008569~ATP-dependent microtubule motor activity, minus-end-directed	20	0.353482	1.51884e-05	DNAH12, DYNC1H1, DNAH11, DNAH2, DNAH8, DNAH5, DNAH14, DNAH6, ASB14, DNAH9, KIFC3	4681	30	18228	2.59603	0.0380195	0.000922877	0.000897201
		list1	GOTERM_MF_DIRECT	GO:0004725~protein tyrosine phosphatase activity	48	0.848356	1.67864e-05	PTPRR, MTMR2, PTPRS, MTMR3, PTPRQ, PTPRN, MTMR14, PTEN, PTPRM, PTPRK, PTPN23, DUSP18, MTMR4, DUSP15, PTPDC1, PTPRF, MTMR6, CDC14A, DUSP13, CDC14B, MTM1, PPP2CA, DUSP10, PTPRZ1, DUSP4, DUSP5, PTPN1, DUSP3, PTPRN2, RNGTT, EYA1, DUSP1, EYA3, DUSP26, PTPN14, DUSP6, CDC25A, CDC25B, PTPRD, PTP4A1, PTP4A2, PTPRB, PTPRC, PTPRA, PTPN9, PTPN6, PTPN2, CDKN3	4681	105	18228	1.78013	0.0419346	0.000996254	0.000968537
		list2	GOTERM_BP_DIRECT	GO:0006357~regulation of transcription from RNA polymerase II promoter	178	14.1946	8.168e-22	ZNF177, ZNF175, ZNF692, ZNF570, ZBTB24, ZBTB20, ZNF609, ZNF81, ZNF608, ZFP30, ZMIZ1, ZNF606, ZNF605, ZXDB, ZMIZ2, ZNF329, ZNF449, ZNF689, SUPT20H, ZNF567, ZNF565, ZNF322, ZNF287, ZNF18, ZBTB39, ZNF19, ZNF283, ZFP3, ZBTB37, ZFP2, ZBTB32, ZNF705A, ZBTB34, ZBTB33, ZNF16, WDR77, TBL1XR1, ZNF438, ZNF317, ZSCAN23, ZNF436, ZNF711, ZNF677, TOX, ZNF555, ZNF311, ZNF674, ZNF432, ZSCAN29, ZNF276, ZNF550, ZBT…	1076	1324	16614	2.07584	2.13756e-18	2.13675e-18	2.11714e-18
		list2	GOTERM_BP_DIRECT	GO:0016579~protein deubiquitination	33	2.63158	2.0324e-19	USP13, USP14, USP37, USP15, WDR48, USP38, USP54, USP10, USP32, USP11, USP33, USP12, USP34, TNFAIP3, USP1, USP50, USP30, USP46, USP47, USP25, USP8, USP5, USP20, USP42, USP4, USP9X, USP43, USP44, USP3, USP2, USP45, USP28, USP40	1076	73	16614	6.97996	5.31878e-16	2.65838e-16	2.63399e-16
		list2	GOTERM_BP_DIRECT	GO:0006511~ubiquitin-dependent protein catabolic process	54	4.30622	9.67122e-18	USP37, USP38, USP32, USP33, USP34, UBE2D1, UBE3A, UBE2L6, UBE3B, UBE2L3, USP30, USP46, USP47, USP8, USP5, USP42, USP4, USP43, USP44, USP3, USP45, USP2, UBE4A, UBE4B, TRPC4AP, WDR81, USP40, USP13, USP15, USP16, USP10, USP11, USP12, UBR4, UBD, TP53INP2, UBQLN1, USP1, USP50, UBQLN4, UBQLN3, UBQLN2, USP25, USP20, USP22, UBE2G1, WWP2, UBE2G2, USP28, UBQLNL, TOLLIP, TTC3, TRIP12, UBA1	1076	216	16614	3.86013	2.53096e-14	8.4333e-15	8.35593e-15
		list2	GOTERM_BP_DIRECT	GO:0006886~intracellular protein transport	54	4.30622	9.5869e-14	USP6NL, TBC1D10C, TOM1, TMED3, TLK1, TMED2, VPS35, TMED1, TMED7, VPS39, TMED5, YWHAH, TMED4, TRIM23, WLS, VPS18, TMED9, TICAM2, STX7, TBC1D2B, SYTL3, SYTL2, TOM1L1, STX1B, TOM1L2, TBC1D4, TBC1D25, STX12, TBC1D9B, TMED10, STXBP3, STX16, STXBP1, USO1, STXBP2, STX18, VPS26A, VTI1A, STX6, VPS11, TBC1D14, STX4, TBC1D17, STX2, TBC1D15, TBC1D16, TBC1D8B, XPO7, WDR11, TBCK, XPOT, VPS41, VIPAS39, VPS45	1076	264	16614	3.15829	2.51031e-10	6.26983e-11	6.21231e-11
		list2	GOTERM_BP_DIRECT	GO:0006355~regulation of transcription, DNA-templated	72	5.74163	9.91797e-13	ZNF177, TRRAP, ZMYND8, ZNF45, UBE2L3, ZNF280B, ZNF527, ZNF845, ZNF567, TLE4, TLE3, ZNF484, TLE2, ZNF19, TLE1, ZBTB38, TFB2M, ZNF75D, ZFY, ZFX, TLE6, TFDP2, SUB1, TFEC, ZNF713, TESMIN, ZNF677, ZNF555, ZNF235, ZNF674, ZNF432, ZNF596, USP13, ZNF274, ZNF470, SRRT, ZNF3, ZNF8, ZBTB4, TAF5L, ZFP57, ZNF507, ZNF624, ZNF502, ZNF621, ZNF862, ZNF268, ZNF420, ZNF189, ZNF286A, ZNF583, ZNF143, ZNF582, ZNF184, …	1076	444	16614	2.50387	2.59544e-09	5.18908e-10	5.14147e-10
		list2	GOTERM_BP_DIRECT	GO:0006914~autophagy	22	1.75439	1.61258e-09	USP13, TIGAR, VCP, USP10, TRAPPC4, VPS13A, WIPI1, UMOD, WIPI2, VMP1, TMEM59, TM9SF1, TRIM17, VPS51, TRIM5, TOLLIP, VPS11, VTI1A, UBQLN1, TMEM39A, TMBIM6, VPS39	1076	70	16614	4.85273	4.2201e-06	7.03083e-07	6.96633e-07
		list2	GOTERM_BP_DIRECT	GO:0051301~cell division	96	1.69223	1.09461e-09	MAP10, RB1, ANKLE2, CCNT1, CLTC, KIF11, SMC3, CCAR1, PPP1CB, PPP1CC, CCND3, CDC23, MAEA, CCND1, CHMP1B, ENSA, NUF2, CDC27, OIP5, KMT5A, DIS3L2, NUDC, ANAPC7, IST1, SPICE1, HAUS3, KNL1, ACTR8, MASTL, CDC40, CDC25A, CDC25B, HAUS1, CCNA2, SGO2, ASPM, PSRC1, KATNAL1, KIF2A, CCNE2, PARD3, SPECC1L, ANAPC4, MAPRE3, ANAPC5, ARHGEF2, MAPRE1, MAPRE2, PAFAH1B1, ARL8B, ANAPC2, BECN1, SEH1L, CDCA2, ANAPC16, E…	4974	186	16614	1.72396	7.99062e-06	7.98956e-06	7.95672e-06
		list2	GOTERM_BP_DIRECT	GO:0000209~protein polyubiquitination	31	2.47209	4.61691e-09	UBE3D, TNKS, UBE2D1, UBE2L6, UBE3B, UBE2L3, UBE2J1, TNKS2, UBE2Q2, TRIM5, TRIM2, TMEM129, UBR5, TRIM68, TRIM27, UBE2B, WWP1, UBE4B, WWP2, UBE2G1, UBE2G2, TOPORS, UBE2W, UBOX5, UBE2N, UBE2V2, TRIP12, TRIM38, UBE2V1, UBE2K, TRIM34	1076	140	16614	3.41897	1.20824e-05	1.72541e-06	1.70958e-06
		list2	GOTERM_BP_DIRECT	GO:0006897~endocytosis	72	1.26917	1.28035e-08	LGALS3BP, ITSN2, DENND1C, APP, DENND1B, SH3GL3, LRRK2, ITSN1, INPPL1, SNX10, MIA3, PIK3C2A, FNBP1L, CLINT1, LOXL2, MRC2, EEA1, RABGEF1, DPYSL2, ANXA6, ENPP2, DNM1L, AP2M1, CSNK1G3, RALBP1, SCARA5, FNBP1, EPS15L1, GAPVD1, DNM2, EPN2, EPN3, DNM3, RABEP1, HEATR5A, PIK3C3, ENTHD1, CSNK1G2, CSNK1G1, BECN1, RAB1A, RAB5B, LRP5, C9ORF72, LRP6, NCKIPSD, CDC42, AP3M2, AP3M1, SNX2, MYO6, SNX9, EPS15, ATP9B,…	4974	133	16614	1.80821	9.34611e-05	4.67263e-05	4.65343e-05
		list2	GOTERM_BP_DIRECT	GO:0006635~fatty acid beta-oxidation	30	0.528821	8.21117e-08	ABCD4, ABCD2, ECHS1, ACAA2, ABCD3, HSD17B4, CROT, HSD17B10, ACAT2, ACAT1, SCP2, CPT2, AUH, ACADM, ACAA1, ABCD1, DECR1, CPT1A, CPT1B, HADHB, HADHA, PEX7, SLC25A17, ACOX2, EHHADH, ECHDC1, ECHDC2, SLC27A2, PPARD	4974	41	16614	2.44403	0.000599236	0.000199778	0.000198957
		list2	GOTERM_BP_DIRECT	GO:0007030~Golgi organization	21	1.67464	5.14613e-07	USP6NL, TMED9, TMED10, TICAM2, UBXN2B, UBXN2A, TANGO2, SURF4, TJAP1, VMP1, VPS51, ZW10, TRAPPC12, TMED3, TRIP11, TMED2, TRAPPC11, TMED1, TMED7, TMED5, TMED4	1076	87	16614	3.72702	0.00134584	0.000168279	0.000166735
		list2	GOTERM_BP_DIRECT	GO:0071108~protein K48-linked deubiquitination	11	0.877193	6.49445e-07	USP13, VCPIP1, USP25, USP8, USP37, USP5, USP20, USP33, USP34, USP50, TNFAIP3	1076	23	16614	7.3846	0.00169815	0.000188772	0.00018704
		list2	GOTERM_BP_DIRECT	GO:0015031~protein transport	121	2.13291	2.67848e-07	GOLT1B, NUP188, PHAX, SCAMP5, SCAMP4, RABGEF1, ARL6IP5, SEC62, NSF, CADPS2, ATG3, COG8, COG5, IST1, COG4, ARRDC2, ATG9A, ARRDC3, COG2, COG1, ACTN4, SCAMP1, SCAMP2, RUFY1, NUP93, HGS, KDELR2, NUP98, KIF20A, ARL8B, CALCRL, SEH1L, NMD3, PSEN1, LIN7C, MTM1, SNX4, AP5M1, NUP85, MYO6, AP4S1, RAB6B, RAB4B, SEC16A, CAV1, SNF8, DNAJC14, HOOK3, KLHL20, COL1A1, ARHGAP33, EHD3, NASP, CHMP2B, PPT1, CORO7, CCD…	4974	270	16614	1.49689	0.00195338	0.000488755	0.000486746
		list2	GOTERM_BP_DIRECT	GO:0006888~ER to Golgi vesicle-mediated transport	22	1.75439	9.33444e-07	TMED9, TMED10, TICAM2, TRAPPC4, USO1, TRAPPC8, YIF1A, VAMP7, TFG, ZW10, TRAPPC12, YIPF6, TMED3, VTI1A, TRIP11, TMED2, TRAPPC11, TMED1, WHAMM, TMED7, TMED5, TMED4	1076	98	16614	3.46624	0.00243984	0.000244189	0.000241949
		list2	GOTERM_BP_DIRECT	GO:0000278~mitotic cell cycle	21	1.67464	1.10498e-06	WDHD1, USP16, TUBGCP2, TUBB, XRCC2, USP3, TBCD, TUBE1, TUBG2, TUBG1, TUBB4A, TUBA4A, WAPL, TUBA1C, TUBA1B, WEE1, TUBA1A, TADA2A, TUBGCP5, TUBGCP6, TUBGCP3	1076	91	16614	3.5632	0.00288756	0.000262785	0.000260374
		list2	GOTERM_BP_DIRECT	GO:0050790~regulation of catalytic activity	60	1.05764	5.74586e-07	GDI1, NCF2, GDI2, CCNC, ARHGEF10L, ARHGAP36, PRKAG3, RGS4, RABGEF1, PPP2R1A, PPP2R5E, PSMD2, ARHGDIA, CAPN3, FBXO8, CTSB, PPP1R16B, HSP90AA1, PARP1, IGFBP3, ELMOD3, RAB3IL1, AP3B1, ARFGAP3, PRKAB1, ARFGAP2, DPM2, ARHGAP10, DPM3, ACAP1, DAD1, RGN, PLCB1, GPRC5C, LLGL1, BECN1, SEC23A, RNF180, MAT2B, BRCC3, HIF1A, RIC8A, RANBP3L, PRKAR2B, SEC23B, SLAMF1, EIF2B2, RANBP3, CCZ1, ELP3, ELP4, GDAP2, RCAN…	4974	113	16614	1.77354	0.00418569	0.000838781	0.000835333
		list2	GOTERM_BP_DIRECT	GO:0000226~microtubule cytoskeleton organization	23	1.83413	3.31594e-06	SS18, TUBB, ULK4, TBCD, TUBE1, TUBG2, TUBG1, TUBB4A, TUBA4A, TTBK2, TTLL7, TUBA1C, TTLL6, TUBA1B, WEE1, TTLL5, TUBA1A, TTLL1, TACC3, TACC1, TTLL11, TACC2, VAMP4	1076	114	16614	3.11519	0.00864029	0.000722875	0.000716243
		list2	GOTERM_BP_DIRECT	GO:0034599~cellular response to oxidative stress	34	0.59933	1.98044e-06	PRKAA1, PRKAA2, PYROXD1, LRRK2, ATP2A2, KEAP1, PRR5L, PARK7, FOXO3, FOXO1, PRDX5, LONP1, ADNP2, PPARGC1A, SLC25A24, G6PD, PNPT1, BRF2, PARP1, GSR, PYCR1, SLC4A11, PYCR2, EIF2S1, SIRT2, ETV5, NR4A2, MSRA, FANCD2, PRKRA, ATP13A2, NFE2L1, NFE2L2, ATF4	4974	54	16614	2.10307	0.0143532	0.0024092	0.0023993
		list2	GOTERM_BP_DIRECT	GO:0048015~phosphatidylinositol-mediated signaling	26	0.458311	2.50266e-06	CSF1R, PTAFR, PIK3CD, PIK3CB, PIK3C2A, PIK3CG, IGF1R, PLCZ1, INPP5F, PLCE1, CA8, PDGFRB, PDGFRA, PLCL1, PLCL2, PLCB4, PI4KA, PIK3C3, PI4KB, EZR, PLCD3, PLCB1, OGT, PLCD4, PLCD1, EXOC1	4974	37	16614	2.34715	0.0181036	0.00260956	0.00259884
		list2	GOTERM_BP_DIRECT	GO:0006606~protein import into nucleus	44	0.775604	4.6848e-06	IPO13, CDKN1A, IPO11, NUP107, NUP188, CSE1L, LRRK2, PIK3R1, PTTG1IP, NXT2, ING1, PHB2, IPO7, ELAVL1, IPO4, ABRA, IPO5, EIF4ENIF1, IPO8, IPO9, NUP85, NUP62, LMNA, FAM53C, AKT1, NUP88, KPNA3, APPL2, KPNA1, APPL1, NUP214, MED1, AKIRIN2, NUP153, RANBP6, PML, NUP93, NFKBIA, POM121L2, POLA2, NUP50, CRY2, KPNB1, RAN	4974	79	16614	1.86035	0.0336209	0.0042743	0.00425673
		list2	GOTERM_CC_DIRECT	GO:0005829~cytosol	1455	21.4701	1.2344e-101	ARAF, LIPA, LIPE, ALKBH5, PSMD4, AKT2, DPYSL2, GPBP1, DPYSL3, AKT1, BBX, MEF2A, ATG3, SDS, GAPVD1, EML1, SND1, CD2AP, BCR, RUFY1, MTHFD1, RUFY3, PSME3, CLNS1A, DDIT4, PSME4, OPTN, SKAP2, SLBP, MTMR2, CDCA2, ABCB6, SHMT2, ABCB4, FLII, SHMT1, AGAP2, COPS7A, PLA2G6, OAZ1, NCAPH, GIGYF2, HSPH1, RNF216, MYO6, MOV10L1, PIP5K1B, PIP5K1C, LTA4H, PSMF1, CTC1, GSTM1, JUP, LRBA, NR2F2, SNF8, ERLIN2, FLI1, M…	5199	2892	20519	1.66221	1.51214e-98	1.51214e-98	1.35043e-98
		list2	GOTERM_CC_DIRECT	GO:0005737~cytoplasm	1546	24.3963	1.89974e-65	NUP107, SPINT2, PTPDC1, MYLK, LIPE, ENDOV, SAMD14, LSM12, SCP2, PPP4R2, DPYSL5, AKT2, DPYSL2, DPYSL3, AKT1, PKNOX1, PRKACB, PKNOX2, MEF2C, DAXX, SDS, FNBP1, FRS2, DICER1, PRKAB1, SND1, EML3, EML4, RUFY1, ACE2, DDX39A, DDX39B, PRKAR1A, RUFY3, PSME3, FEZ1, DDIT4, RUFY2, FEZ2, PADI4, CYP2E1, OPTN, SKAP2, IDO1, ATF4, SLBP, MTMR2, MTMR3, SHMT2, FLII, SHMT1, HPN, ACTL7B, NCAPG, COPS7B, COPS7A, IQGAP1, …	5199	3786	20519	1.44275	2.32718e-62	1.16359e-62	1.03916e-62
		list2	GOTERM_CC_DIRECT	GO:0005654~nucleoplasm	991	14.2958	1.00478e-41	ATF1, LIPA, PTPDC1, SCP2, PPP4R2, PSMD4, AKT2, AKT1, BBX, PKNOX2, MEF2A, SECISBP2, DNTTIP2, EWSR1, PSME3, PSME4, SKAP2, SLBP, CDCA2, ABCB6, ABCB4, FLII, SHMT1, MYNN, AGAP2, GATA6, CDCA8, COPS7B, COPS7A, ABCB8, NCAPH, HSD11B2, HSPH1, GRPEL1, RNF216, EPB41L2, PIP5K1C, LTA4H, ATRIP, CTC1, NGFR, NR2F2, SNF8, BTBD10, PBX1, MLLT10, AGO3, NAPEPLD, SFXN4, FERMT2, EFCAB6, LRRC32, LITAF, MED15, CASP14, MED…	5199	2146	20519	1.49151	1.23086e-38	4.10286e-39	3.66411e-39
		list2	GOTERM_CC_DIRECT	GO:0005634~nucleus	1594	30.4625	1.11861e-31	TCERG1, VEZT, ZNF175, TRRAP, TESK2, UBE2L6, UBE2L3, ZNF609, ZNF608, ZNF606, ZNF605, ZXDB, TRIM24, UBAP2L, SYNPO, VPS36, TRIM23, TMPO, TSPYL2, ZNF287, ZNF18, ZNF19, TSPYL1, ZNF283, STARD9, ZFP2, THAP2, WDR76, UHMK1, WDR77, XRN1, ZW10, ZC3H11A, SUB1, XRN2, TYRO3, TFAM, ZSCAN23, UPRT, TRIB3, TRIB1, TRIM11, TSPYL4, ZSCAN29, ZNF276, ZBED9, ZBTB8A, ZNF274, STC1, XPC, ZNF26, TTBK2, UBE2J1, STRIP1, WDR70…	5199	3985	20519	1.73452	5.69374e-29	5.69374e-29	5.3246e-29
		list2	GOTERM_CC_DIRECT	GO:0005813~centrosome	211	3.71937	5.26461e-25	MAP10, HNRNPU, PHAX, CSPP1, CDC27, PCLAF, DPF2, RTTN, KIFAP3, PRKACB, CDK5RAP3, MTUS2, IFT80, CSNK1D, NUP93, DYNC1LI1, IFT88, KATNAL1, PRKAR1A, CEP57L1, IFT81, FEZ1, AKAP9, CCDC81, ATP6V0D1, OBSL1, CALM, FBF1, SLAIN2, SKA3, PKHD1, DYNC2LI1, SPAST, PRKAR2B, PRKAR2A, CEP70, CEP72, CEP76, PLK4, PLK2, PLK1, CCDC88B, CCDC88A, CYLD, ARL2BP, CDC16, MKS1, ATM, CEP85, CALM2, RAD18, CEP89, CCNJL, DENND1C, …	5199	439	20519	1.89694	6.44914e-22	1.61229e-22	1.43987e-22
		list2	GOTERM_CC_DIRECT	GO:0005739~mitochondrion	372	6.55738	3.40421e-23	DMGDH, ISCA1, OSGEPL1, CLPB, GLDC, ACSM1, ECI2, ARAF, DCAF8, MTFR1L, PHB2, IFIT3, ELK3, LIPE, GJA1, SCP2, CDK5RAP1, PDK4, PDK3, AKT1, CPNE3, ACAD11, GLUL, FBXO7, ACAD10, PDK2, PDK1, MCCC2, GSTK1, PDHX, ACOT9, CPT1A, SDS, RSAD2, ACSL1, PRKCE, ECH1, RSAD1, MCCC1, MTUS1, ACSL5, ACSL4, HOGA1, CPT1B, ATG13, GCAT, PISD, CYP27A1, LARS2, PPA2, PDE12, FDX1, DDIT4, GUF1, LAP3, ALDH7A1, PIF1, GCDH, AARS2, N…	5199	937	20519	1.56689	4.17016e-20	8.34031e-21	7.44841e-21
		list2	GOTERM_CC_DIRECT	GO:0005794~Golgi apparatus	386	5.39397	8.94151e-21	APP, EHF, CHIC2, GORAB, PITPNB, GCC2, GCC1, PWP1, NDST2, GOLGA3, GOLGA4, ALKBH5, RASSF2, RUSC1, CHEK2, GOLGA1, KDR, KIFAP3, PAQR8, CUBN, RSAD2, ENTPD4, GLCE, SACM1L, PRKCE, SLC35C2, ENTPD6, AP1B1, MTUS1, COG1, CSNK1D, AP1AR, ACSL3, FNDC3A, SPATA16, RNF128, FEZ1, KIF20A, PLPP3, OBSL1, OPTN, PDXDC1, ABCB6, MAPKAP1, SLC35D2, MTTP, GIGYF2, APH1A, PKHD1, SNX1, NCSTN, PRRC1, PDCD10, MYO6, DYM, CD14, KI…	5199	755	20519	1.5996	1.09533e-17	1.82556e-18	1.63033e-18
		list2	GOTERM_CC_DIRECT	GO:0016020~membrane	326	5.74652	5.85825e-19	GLTP, PI4K2B, HPSE2, PKD2L2, ACTB, LIPE, DPYSL2, ARL6IP5, DAG1, PIEZO1, DIP2A, SEC62, ENTPD1, ACSL1, PRKCB, COG5, ENTPD4, BROX, ENTPD5, IL1R2, ENTPD6, ACSL6, COG2, ACSL5, COG1, ACSL4, ACSL3, GAPVD1, HSPG2, BCR, CYP27A1, PRKD3, ORAI3, PRKD1, PLPP3, MACF1, MTMR2, SLC45A3, MTMR3, RRAD, CFI, HPN, MTMR4, GIGYF2, FXR1, NEU3, ABR, AP5M1, RNF215, PDGFD, INPP5D, NEU1, INPP5K, BBS2, ACE, CYP4F2, LRBA, EXOC…	5199	837	20519	1.53719	7.17635e-16	1.02519e-16	9.15561e-17
		list2	GOTERM_CC_DIRECT	GO:0030496~midbody	83	1.46307	5.06796e-17	MAP10, CEP126, CLIC4, GDI1, MTCL1, CTNND1, SLC2A1, HNRNPU, KEAP1, PIK3CB, PPP1CC, ALKBH4, RASGEF1B, RACK1, NEK2, CEP55, RAB8A, SH3GLB1, NUDC, IST1, ANXA11, RHOA, SIRT2, GEM, EML3, DNM2, EML4, ASPM, PSRC1, KATNAL1, MAK, EXOC3, PIK3C3, BIRC6, MAPRE3, LAP3, KIF20A, ARL8B, RALB, CTDP1, CCDC69, DCTN3, GNAI3, CDCA8, KLHL13, IQGAP1, GNAI1, HSP90B1, CENPC, GNAI2, CDC42, PGRMC1, SPAST, MICAL1, RAD21, KATN…	5199	140	20519	2.33984	6.20825e-14	7.76031e-15	6.93043e-15
		list2	GOTERM_CC_DIRECT	GO:0048471~perinuclear region of cytoplasm	194	3.41971	1.89508e-16	CYFIP2, CYFIP1, APP, MLC1, GOLGA1, PCLAF, MAP1S, PRKCE, PRKCD, ALG2, PTOV1, CSNK1D, ACTN4, ACSL3, DICER1, GTPBP4, SHTN1, RNF128, EZR, OBSL1, OPTN, MTMR2, FXR1, PKHD1, CYB5R4, PRDX5, SPAST, MYO6, PLCG2, ATP6V0A2, INPP5K, HMOX1, APOD, PSMF1, ATP6V0A1, SEC31A, ABCA1, NDFIP2, NDFIP1, GSDMA, FZD5, PDE2A, SNF8, PUM2, EHD1, EHD2, CYLD, EHD3, ANP32B, CALR, FBXL5, LGMN, ITM2C, ARF3, CLIC4, ARF1, MTMR14, A…	5199	449	20519	1.70526	2.72005e-13	2.57942e-14	2.30358e-14
		list2	GOTERM_CC_DIRECT	GO:0016607~nuclear speck	148	2.60885	8.06124e-14	MAML2, EIF4A3, JADE1, GPATCH2, INPPL1, HNRNPU, CWC25, SMC5, CASC3, NR3C1, SMC4, EFTUD2, PPP1CC, PNN, ALKBH5, NAMPT, CIR1, OIP5, CCNL1, PSKH1, DDX17, FNBP4, PPP1R16B, PNISR, IK, MEF2C, SLC34A1, DNAAF1, METTL3, PPP4R3A, PRPF4B, PPP4R3B, GCAT, CDC40, PIAS1, RUFY1, ATXN2L, PRPF4, DDX39A, PRPF6, DDX39B, PSPC1, PRPF3, PSME4, PPIG, RAF1, CBLL1, ATF4, FTO, RBM8A, EPAS1, ARHGAP18, FOXO4, HIF1A, PCBP1, CMY…	5199	335	20519	1.74363	9.87377e-11	8.97729e-12	8.01727e-12
		list2	GOTERM_CC_DIRECT	GO:0005759~mitochondrial matrix	88	1.55121	1.03645e-13	DMGDH, GFM1, ALAS1, ACSM3, ACSM1, LRRK2, NDUFA10, ETFA, OGDHL, PARK7, ACSM2B, CCAR2, ALDH2, ACADL, DBT, FPGS, LONP1, PDK4, PDK3, MTERF1, PMPCA, DLAT, ACADM, ACADS, PDK2, PDK1, METTL17, RARS2, MCCC2, PDHX, DIMT1, MARS2, NSUN3, MCCC1, DARS2, SIRT5, CLPX, COASY, SIRT3, PCCA, SDHAF2, SDHAF3, PDE12, IVD, PCCB, FDX1, RPUSD3, GUF1, CASQ1, GCDH, ACSS3, ECHS1, OAT, SHMT2, AK3, DLST, AK4, MTIF2, PPM1K, MTI…	5199	167	20519	2.07971	1.27026e-10	1.05805e-11	9.44901e-12
		list2	GOTERM_CC_DIRECT	GO:0005783~endoplasmic reticulum	331	4.53023	1.17403e-12	AHCYL2, ANKLE2, LPGAT1, KEAP1, MLC1, EMC10, IFIT2, GJA1, NSDHL, SCP2, KDR, PIEZO1, PIP4K2C, KIFAP3, SEC62, GLUL, CUBN, RSAD2, ACSL1, ENTPD5, SACM1L, PRKCE, PRKCD, ACSL6, ALG2, ACSL5, ACSL4, ACSL3, ALG1, FNDC5, CPED1, RNF128, PNLDC1, KDELR2, KCTD17, PDXDC1, FUT10, MTTP, HACD3, GIGYF2, PGS1, APH1A, PKHD1, HSD11B2, CYB5R4, SGPL1, NCSTN, CYB5R3, SPAST, APH1B, SERPINH1, INPP5K, HMOX1, APOD, PSMF1, PRO…	5199	686	20519	1.47858	1.43822e-09	1.10629e-10	9.87988e-11
		list2	GOTERM_CC_DIRECT	GO:0005789~endoplasmic reticulum membrane	205	3.61361	5.29111e-12	LPGAT1, PGAP2, PITPNB, RTCB, GBA2, NSDHL, BSG, ARL6IP5, BCAP29, ALG9, RSAD2, SACM1L, CYP39A1, POR, SOAT1, SOAT2, KDELR2, CYP2E1, PLPP3, HPD, RNF121, RETSAT, ABCB6, SAR1B, FUT10, HPN, PTDSS2, CYB5R3, HMOX1, SCAP, FDFT1, SEC31A, NUS1, ICMT, FZD6, ERLIN1, ERLIN2, EXT2, SQLE, CYP1A2, CALU, CYP1A1, ATG2A, CALR, ATG2B, PIGN, MIA2, PIGZ, MIA3, HERPUD1, ARV1, ANXA7, PCYT1A, SLC35G1, CYP7B1, CANX, SGK1, G…	5199	527	20519	1.53525	6.4816e-09	4.62972e-10	4.13463e-10
		list2	GOTERM_CC_DIRECT	GO:0016324~apical plasma membrane	109	1.92138	6.84738e-12	AQP5, SLC4A2, AQP1, GJA1, CDH2, SLC39A8, ENPP3, ATP6V1E1, SLC16A3, IL6R, SLC39A4, SLC34A3, SLC34A2, CUBN, PRKCI, ABCG5, SLC6A19, SLC6A18, SLC30A5, SLC34A1, ATP1B3, LMO7, PDZK1, ATP1B1, ACE2, ADAM17, PARD3, SCNN1B, SCNN1A, DPEP1, EZR, ATP6V0D2, PLPP1, ABCG2, ATP6V1A, ENPEP, ABCB4, SLC22A1, PSEN2, PSEN1, PLD1, PRKCZ, AGER, SLC9A1, SLC9A3R2, DPP4, PKHD1, SLC9A3R1, PDZD3, ATP6V0A4, PROM1, SLC38A3, SL…	5199	236	20519	1.82285	8.38808e-09	5.59203e-10	4.99402e-10
		list2	GOTERM_CC_DIRECT	GO:0005819~spindle	50	0.881368	1.14396e-11	RB1, CLTC, BUB1B, NR3C1, CCAR2, KIF15, MAEA, MYC, CDC27, CHAMP1, AKT1, ANAPC7, MAP1S, SPICE1, ANXA11, HAUS3, HAUS1, KIF16B, SPECC1L, MYH9, ANAPC5, ARHGEF2, KIF20A, MAPRE1, PAFAH1B1, ARL8B, RGS14, DCTN3, SPATA5, SPAST, SPATA5L1, NUP85, E4F1, MAP2K5, SAC3D1, CBX3, CSNK1A1, PLK1, MICAL3, KLHL22, ATAT1, AGBL5, MAD2L2, CYLD, ARL2BP, PRC1, ERCC2, ATM, MMS19, KBTBD8	5199	80	20519	2.4667	1.40135e-08	8.75847e-10	7.82185e-10
		list2	GOTERM_CC_DIRECT	GO:0000139~Golgi membrane	132	2.32681	1.58473e-10	GALNT11, ATP8A2, GALNT13, GOLT1B, PGAP2, GALNT16, CLSTN3, GALNT15, PITPNB, CLSTN1, GOLIM4, MANEA, GBA2, SCAMP5, NDST2, GOLGA5, CHP1, CLCC1, SH3GLB1, RAB2A, RAB2B, COG8, COG5, COG4, GLCE, SACM1L, ATG9A, GOLPH3L, ADAM10, CSNK1D, MR1, KDELR2, PLPP3, HPD, LLGL1, BLZF1, RNF121, RTN3, COPB2, COPA, FUT10, COPB1, PSEN2, PSEN1, PLD3, GLG1, SCFD1, MAN2A2, PDCD10, CHST10, INPP5E, SCAP, CHST14, RAB6A, RAB6B,…	5199	315	20519	1.65386	1.9413e-07	1.13688e-08	1.0153e-08
		list2	GOTERM_CC_DIRECT	GO:0045121~membrane raft	70	1.23392	1.67051e-10	ITGB1, RET, APP, LRRK2, SLC2A1, MLC1, FAIM2, CBLB, PARK7, HK1, IKBKB, GRIP1, LAMP1, PPP2R1B, SGCA, SMPD1, HYAL2, KDR, CAPN2, DAG1, CD36, MME, CYBB, EMP2, BACE1, LAT2, CLIP3, ADAM17, LCK, MYADM, PECAM1, BTK, IL6ST, PLPP3, ABCG2, AHNAK, SRC, PSEN2, SLC1A2, ATP1A4, FURIN, ATP1A1, PSEN1, CLN6, EGFR, SLC9A1, DPP4, PPP2CA, EFNB1, ADGRG1, SERPINH1, S1PR1, PGK1, MAL2, CD14, GPM6B, ABCA1, PRNP, ANGPT1, CA…	5199	136	20519	2.0314	2.04638e-07	1.13688e-08	1.0153e-08
		list2	GOTERM_CC_DIRECT	GO:0005903~brush border	30	0.528821	1.87382e-10	ENPEP, FLII, SLC2A2, ADD3, AQP1, MYL12B, EPS8, PDZD3, CAPZB, DNM1L, PLS1, SLC34A3, ACTR3, CUBN, SLC34A2, ACTN3, MME, ACTN1, SLC34A1, PDZK1, MYO1D, MYO1E, MYO1B, MYO1C, SOAT2, CAPZA2, MYH9, ANKS4B, EZR, PLEC	5199	39	20519	3.03594	2.29543e-07	1.20812e-08	1.07893e-08
		list2	GOTERM_CC_DIRECT	GO:0005874~microtubule	101	1.78036	2.29494e-10	CEP57, KIF17, KIF15, RASSF1, MAP1LC3B, KIF19, KIF5C, CSPP1, KIF5B, DPYSL2, NUSAP1, KIF13B, KIF21A, KIF1B, KIF1A, DNM1L, CDK5RAP3, CCT3, CCT2, NUDC, MAP1S, CKAP2, HAUS3, KIF23, KCNAB2, KIF22, DYNLL2, DNM2, HAUS1, EML4, DNM3, SHTN1, DYNC1LI1, CLIP1, KIF9, KIF2A, KIFC2, KATNAL1, KIF16B, MAP1B, KIF2C, ARHGEF2, KIFC3, KIF20A, FKBP4, KIF20B, MAPRE1, GAS8, PAFAH1B1, MACF1, DYNC1I2, DNAH2, AKNA, DCTN2, D…	5199	224	20519	1.77955	2.8113e-07	1.40565e-08	1.25533e-08
		list2	GOTERM_CC_DIRECT	GO:0032991~macromolecular complex	135	2.37969	2.51166e-10	GOLT1B, CLSTN3, NR3C1, F11R, PHB2, ACTB, IPO4, CNST, RASSF2, SCP2, FAM186B, AKT2, GRB10, CAPN3, AKT1, CIR1, NEK2, CEP97, CDK5RAP3, RNF111, SH3GLB1, MEF2C, MREG, MITF, RUNX1, BCR, GRWD1, PADI4, PPIB, EZR, ASF1A, KPNB1, KMT2E, KHDRBS1, BLM, PXK, MAGED1, EPB41, NPR3, PEX11B, FOXO3, GIGYF2, HSP90B1, RAD51AP1, C3, HSPH1, BTBD1, IRAK1, DPH1, MIER3, MIER2, MBP, CEP76, RBM10, SIGLEC15, PRELID1, CRTAP, DT…	5199	326	20519	1.63438	3.07679e-07	1.46514e-08	1.30846e-08
		list2	GOTERM_CC_DIRECT	GO:0031965~nuclear membrane	77	1.35731	3.53877e-10	AHCTF1, NUP107, RIF1, PHF20, CASC3, LMNB2, AQP1, PHF8, CDH5, PCM1, CCND1, RB1CC1, NUP62, SPIN1, MLX, CPNE1, RCC1, SH3BGRL2, CLCC1, SLC16A3, NDC1, LYPLA1, ANXA4, MRPS23, SHISA5, DNAJB12, AEN, PLRG1, RANGAP1, GTPBP4, SENP1, CTDNEP1, NUP93, INPP4A, GCHFR, NUP50, NUP98, PLCB1, GAPDH, KPNB1, PAFAH1B1, ANKRD17, GTF3C3, HPN, GATA6, RNF6, AKAP6, NOC4L, HACD3, DNAJB2, BRIP1, FZR1, SPAST, NUP85, LMNA, MYO6…	5199	157	20519	1.93565	4.33499e-07	1.97045e-08	1.75973e-08
		list2	GOTERM_CC_DIRECT	GO:0005764~lysosome	101	1.78036	5.65341e-10	SCARB1, MLC1, GJA1, CAPN2, PIP4K2A, AP5S1, SLC11A1, ARRDC3, CYBB, PLA2G15, RRAGA, HGS, RRAGB, PLBD1, SQSTM1, ARL8B, IFNAR1, SIDT2, ATP6V1A, CALCRL, GNS, C9ORF72, SNX1, NCSTN, AP5M1, SNX2, MAN2A2, PSAP, ARSK, NEU1, CTSA, CD164, HSPA8, ACE, ABCA5, FUCA1, GLMP, KLHL22, GGH, PRDX6, CHMP2B, PPT1, MAN2B1, CALR, FGFR3, ITM2C, LGMN, CPQ, HEXB, GBE1, LRRK2, HEXA, CLTC, CTSS, SGSH, FYCO1, CTSO, CTSL, CTSK,…	5199	227	20519	1.75603	6.92542e-07	3.01105e-08	2.68906e-08
		list2	GOTERM_CC_DIRECT	GO:0005925~focal adhesion	74	1.30442	8.42555e-10	ITGB1, BCAR3, MDC1, NRP1, ITGB5, SH3KBP1, ITGB3, ITGB2, ITGA2B, ILK, ACTB, ACTG1, DCAF6, LASP1, ANXA6, PPFIA1, DAG1, CPNE3, ITGAV, GIT1, DST, ACTN3, ACTN2, ACTN1, ITGA1, AFAP1, SHROOM4, SENP1, ENAH, ADAM17, PALLD, IRF2, MYH9, ITGA5, LCP1, MAPRE1, EZR, MAPRE2, EPHA2, PLEC, RALA, SRC, ABCB4, PXN, IQGAP1, LPP, LIMA1, FLRT3, INPP5E, ATP6V0A2, PTK2B, CLASP1, ARL14EP, GSN, CAV2, CAV1, RDX, MSN, PARVA, …	5199	151	20519	1.93415	1.03213e-06	4.30054e-08	3.84065e-08
		list2	GOTERM_CC_DIRECT	GO:0042470~melanosome	45	0.793231	9.18465e-10	ITGB1, RAB1A, CD63, HSP90AB1, AHCY, CNP, CLTC, SLC1A4, ATP1A1, HSP90B1, LAMP1, ANXA6, CTSD, CCT4, CTSB, ATP6V0A1, PDIA3, HSPA8, HSP90AA1, MREG, HSPA5, SERPINF1, HPS4, ANXA11, CTNS, RAB27A, GGH, NAP1L1, ATP1B3, PDIA6, SND1, PDIA4, GCHFR, MMP14, FASN, SGSM2, CALU, ERP29, ATP6V1B2, P4HB, RAB17, PPIB, SEC22B, RAB5A, RAN	5199	75	20519	2.36803	1.12512e-06	4.50048e-08	4.0192e-08
		list2	GOTERM_CC_DIRECT	GO:0005730~nucleolus	235	4.14243	1.49727e-09	EIF4A2, RPL5, RPL3, GORAB, EIF4A3, RRP1, ADARB1, PWP2, PWP1, RRP8, GOLGA3, ENDOV, NUB1, KAT5, MYC, PDK3, CPNE3, CDK5RAP3, MED1, DDX18, DAXX, SCAF11, METTL1, MAP1S, ACSL5, DNTTIP2, GTPBP4, EWSR1, GRWD1, SLBP, MEAF6, PRKDC, PRKRIP1, CDCA8, NOLC1, ABCB8, NMD3, RPAP2, CDKN2AIP, PDCD11, ERI1, DHX37, RRS1, GAR1, DPH6, KIAA0319L, SPTBN1, N4BP1, NAA50, PLK4, ARL14EP, MAD2L1BP, SMARCA4, RPS25, RAD17, SPAT…	5199	656	20519	1.41384	1.83415e-06	7.05444e-08	6.30005e-08
		list2	GOTERM_CC_DIRECT	GO:0016323~basolateral plasma membrane	74	1.30442	1.76045e-09	B4GALT1, CD81, FRMPD2, SLC40A1, SLC2A1, MLC1, AQP4, IDE, SLC4A2, AQP1, DSTYK, ATP7B, HEPH, CDH2, BSG, LEPR, FLOT2, SLC39A8, ATP7A, SLC16A3, SLC13A3, ABCC1, ANXA1, ITGA3, ABCC5, CASK, ATP1B3, SCRIB, ATP1B1, SLC39A14, SLC9B2, SLC7A8, NUMB, SLC29A1, EZR, PLPP3, CDH16, CD44, ATP6V1B1, SLC29A2, SLC22A6, SLC22A5, HPGD, LRP1, EPB41, SLC43A3, MTTP, SLC22A1, C5AR1, SLC3A2, NOD1, ATP1A1, LIN7C, SLC7A1, EGF…	5199	153	20519	1.90887	2.15655e-06	7.98723e-08	7.13309e-08
		list2	GOTERM_CC_DIRECT	GO:0005856~cytoskeleton	128	2.2563	2.4321e-09	FHOD1, FRMPD2, JADE1, INPPL1, FNBP1L, ACTB, ACTG1, PPP1CC, DPYSL2, ARL6IP5, DAG1, MYLIP, SLC30A9, FNBP1, DYRK1A, ACTN4, MYO7A, EML1, ERMN, FRMD1, KLHL41, EML3, EML4, SHTN1, EML5, PREPL, FRMD6, RNF128, FRMD8, CDC42SE1, EPB41, CCDC146, PXN, RHOBTB3, GLG1, RHOBTB1, CORO1B, RHOBTB2, CNN1, EPB41L1, EPB41L2, MICAL1, INPP5D, PACSIN2, MAP2K6, JUP, DMPK, RDX, MICAL3, MSN, PARVA, PARVB, PTK2, NOSTRIN, CDC4…	5199	314	20519	1.60885	2.97932e-06	1.06405e-07	9.50258e-08
		list2	GOTERM_CC_DIRECT	GO:0000776~kinetochore	57	1.00476	4.73574e-09	PHF2, AHCTF1, NUP107, FBXO28, HNRNPU, BUB1B, PHF6, MTBP, PPP1CC, RASSF2, SIN3A, NUF2, CHAMP1, KAT8, NEK2, PPP1R12A, FBXW11, KNL1, RANGAP1, CKAP5, KNSTRN, GPATCH11, KAT2B, SGO2, DYNC1LI1, KIF2C, NUP98, MAD1L1, PAFAH1B1, SEH1L, ANAPC16, MEAF6, DCTN2, DCTN1, DCTN3, PSEN2, PSEN1, SKA3, NUP160, CENPC, NUP85, NUP43, BUB3, BUB1, CLASP1, CENPU, CSNK1A1, PLK1, LRWD1, CENPE, KIF18A, APC, CENPI, CHMP2B, CEN…	5199	109	20519	2.06388	5.80127e-06	2.00044e-07	1.78652e-07
		list2	GOTERM_CC_DIRECT	GO:0033116~endoplasmic reticulum-Golgi intermediate compartment membrane	13	1.03668	1.63926e-08	TMED9, TMED10, SURF4, YIF1A, VMP1, TMEM199, VMA21, TMED3, TMED2, TMED1, WHAMM, TMED7, TMED5	1134	29	20519	8.11126	8.34378e-06	2.08595e-06	1.95071e-06
		list2	GOTERM_CC_DIRECT	GO:0000922~spindle pole	49	0.863741	1.22901e-08	NUMA1, MTCL1, KIF11, CDC14A, CEP128, CDC14B, CSPP1, NUP62, NEK2, CKAP2L, CKAP5, CDC25B, HAUS1, LATS1, ASPM, DYNC1LI1, LATS2, PSRC1, KATNAL1, KIF2A, EFHC1, SBDS, BIRC6, CALM, CTDP1, DCTN1, FBF1, BOD1L1, NEDD9, KATNB1, BRCC3, PPP2CA, PPP2CB, SPAST, RAD21, POC1A, POC1B, RAE1, PLK4, ODF2, PLK2, PLK1, NEDD1, CENPF, CTNNB1, CEP85, CALM1, CALM2, CEP89	5199	90	20519	2.14877	1.50552e-05	5.01845e-07	4.48178e-07
		list2	GOTERM_CC_DIRECT	GO:0001726~ruffle	39	0.687467	1.45759e-08	CYFIP1, ROCK1, MTMR14, ARHGAP18, IQGAP1, MTM1, CYTH3, LIMA1, SLC9A3R1, MYO6, INPP5K, ARFIP2, PLCG1, APPL2, SNX5, APPL1, DBNL, MYO10, ACTN1, ARAP3, S100B, BAIAP2, KNSTRN, CD2AP, MKLN1, ACAP2, KIF18A, MYO1C, CTTN, RASA1, FSCN1, ATP6V1B2, MYADM, MYH9, FSCN3, LCP1, EZR, RAB5A, BCAR1	5199	65	20519	2.36803	1.78554e-05	5.63154e-07	5.02931e-07
		list2	GOTERM_CC_DIRECT	GO:0034451~centriolar satellite	50	0.881368	1.4711e-08	C2CD5, DYSF, KEAP1, DBH, CHD3, PCM1, KIF5B, NEK1, BBS9, CEP97, CEP290, CEP55, DLGAP5, G6PD, IL4R, EXOC7, CEP131, HAUS6, KNSTRN, IL17RB, CD2AP, LATS2, FRMD8, PRKCQ, LRIF1, ALDOB, PXK, FLII, DLST, NLRC3, AK5, PLA2G6, ODF2L, KIAA0753, CEP72, RAB11FIP3, PIBF1, SPAG9, CENPU, RBM39, CCDC13, CDC42BPG, NEK6, PLK1, DDHD2, HOOK3, KRT18, SASS6, CCDC66, CCDC61	5199	93	20519	2.12189	1.80208e-05	5.63154e-07	5.02931e-07
		list2	GOTERM_CC_DIRECT	GO:0030054~cell junction	58	1.02239	5.95242e-08	PTPRR, CTNND2, SCHIP1, CTNND1, SMC5, CDH5, DSTYK, GJA1, CDH2, PPP1R13L, NAMPT, PDGFRA, MIOS, ITGA3, SCRIB, ACTN4, DDB2, DNM2, RAD51C, PARD3, PKP2, PECAM1, RAPGEF2, DPEP1, IRF6, DCP2, NLRX1, EPB41, CD99L2, AGER, EGFR, DPP4, SCIN, RAP1A, SLX4, PUF60, EPB41L2, NACC1, NEU1, CLCA2, MCMBP, PCDH1, IP6K2, KDF1, ERBIN, SLC16A10, NUDT9, DLG1, HNRNPK, NFIA, ABI2, DLG4, ABI1, GID8, PAF1, CTNNB1, CCDC66, CRB3	5199	118	20519	1.93991	7.29145e-05	2.20961e-06	1.97332e-06
		list2	GOTERM_CC_DIRECT	GO:0015629~actin cytoskeleton	75	1.32205	6.971e-08	FKBP15, SPPL2B, IFIT5, PPP1R9A, ACTB, ABRA, PPP1R9B, SAMD14, SIPA1L1, BAIAP2L1, MPRIP, CFL2, CCIN, MYOZ3, MYOZ2, PKNOX2, NDC1, PPP1R12A, NCOA5, DAPK1, DENND2A, ALG2, AFAP1, MYO7A, SRCIN1, CTTNBP2NL, ADAM17, CDC42EP4, CDC42EP3, RARA, FSCN1, FSCN3, EZR, ALDOA, CRK, MACF1, AHNAK, FLII, ABCB4, NEXN, CORO1C, LIMA1, ABLIM1, SCIN, ABLIM2, ABLIM3, CALD1, MYO6, CTNNA1, CTNNA2, CORIN, GSN, ANKRD23, KLHL2, …	5199	167	20519	1.77248	8.53911e-05	2.51161e-06	2.24302e-06
		list2	GOTERM_CC_DIRECT	GO:0030424~axon	88	1.55121	1.01642e-07	RET, APP, GSK3A, LRRK2, HTR2A, COMT, SLC6A1, SLC8A1, ACTB, AQP1, IGF1R, C4A, ALCAM, DPYSL2, BSG, NPTN, KIF13B, NEFL, NEFM, KIF1B, KIF1A, DIP2B, EMB, ACADM, PPFIA2, KIRREL3, MME, DCC, ATP6AP2, DYRK1A, ADAM10, KCNAB2, CD2AP, DNM2, BCR, BACE1, DNM3, PALLD, FEZ1, RUFY3, ALDH1A1, FEZ2, RIN3, LLGL1, PLEC, ARL8B, MTMR2, PRKAA1, PRKAA2, HEPACAM, DCTN1, ATL1, SEMA3A, MYCBP2, ITPR1, KATNB1, HTT, NEXN, LPAR…	5199	207	20519	1.67783	0.000124503	3.55746e-06	3.17703e-06
		list2	GOTERM_CC_DIRECT	GO:0030018~Z disc	47	0.828486	1.33709e-07	RYR1, RTN2, RYR2, PSEN2, FHL2, LDB3, FHL5, PSEN1, AKAP4, MYPN, MYL12B, PDLIM1, PDLIM3, PPP3CB, DNAJB6, CSRP1, BAG3, CFL2, NRAP, PDE4B, CAPN3, MYOZ3, PDLIM5, MYOZ2, PPP1R12A, HOMER1, JUP, ACTN3, ACTN2, NEBL, ACTN1, ATP2B4, KRT8, PPP2R5A, NEB, FBXO32, FKBP1A, DES, PALLD, HRC, CASQ2, CTNNB1, CASQ1, ASB2, CRYAB, PLEC, MYH7	5199	90	20519	2.06107	0.000163781	4.54983e-06	4.06328e-06
		list2	GOTERM_CC_DIRECT	GO:0030027~lamellipodium	61	1.07527	4.0263e-07	ITGB1, CYFIP1, INPPL1, ILK, ACTB, ACTG2, PPP1R9B, MYLK, CAPZB, CDH2, DPYSL3, DAG1, FLOT2, PLCE1, ACTR3, DBNL, ACTN1, RHOA, ACTA2, SHTN1, ACTA1, CTTN, PALLD, FSCN1, FSCN3, PABPC1, RAPGEF3, EPHA2, ARHGEF6, PLEKHH2, ROCK1, IQGAP2, CORO1B, CORO1C, DPP4, ABLIM1, SNX1, SNX2, ABLIM3, CTNNA1, PTK2B, PLCG1, APBB1, MYH10, GSN, MYO10, PARVA, ARPC5, PARVB, CDC42BPA, CCDC88A, ACTC1, ARPC2, ABI2, APC, CAPRIN1,…	5199	132	20519	1.82386	0.0004931	1.33303e-05	1.19048e-05
		list2	GOTERM_CC_DIRECT	GO:0005938~cell cortex	50	0.881368	4.17442e-07	RYR1, C2CD5, FGF1, FNBP1L, RND2, RND3, EPS8, LASP1, GRM7, AKT2, ARFIP2, SPTAN1, FGB, SPINK5, RHOG, RHOF, RHOA, ERMN, PARD3B, CNKSR1, MELK, PARD3, PRKD1, CD302, EZR, PAFAH1B1, EPB41, DCTN1, PXN, PSEN2, RHOBTB3, ITPR2, PSEN1, ADD3, RHOBTB1, MYL12B, RHOBTB2, SCIN, ECT2, MYH10, NDFIP1, MYO10, CAV1, KDF1, MICAL3, MPP7, MYO1D, MKLN1, ITCH, CTNNB1	5199	101	20519	1.95382	0.000511236	1.3457e-05	1.20179e-05
		list2	GOTERM_CC_DIRECT	GO:0030134~ER to Golgi transport vesicle	12	0.956938	1.22289e-06	TMED9, TMED10, TICAM2, YIPF5, YIPF6, TMED3, TMED2, TMED1, TMED7, YIF1A, TMED5, TMED4	1134	34	20519	6.38624	0.000622258	8.89217e-05	8.31566e-05
		list2	GOTERM_CC_DIRECT	GO:0070062~extracellular exosome	36	0.634585	5.10568e-07	AHNAK, ABCB6, CD81, ITGA2B, AQP1, ACTG1, PKHD1, BAG6, PGRMC1, ANPEP, LAMP2, QSOX1, PROM1, CUBN, SLC12A3, HSPA8, PDCD6IP, ANXA1, ACE, HSPA4, NSUN2, SLC12A1, SORD, FN1, DICER1, FKBP1A, BHMT, GPRC5B, SCNN1B, ALB, AGO2, SCNN1A, HNRNPA2B1, PLAA, CD47, ALDOA	5199	64	20519	2.22003	0.00062525	1.60371e-05	1.43221e-05
		list2	GOTERM_CC_DIRECT	GO:0005814~centriole	57	1.00476	6.54044e-07	CEP120, CEP164, DEUP1, NUBP1, NUBP2, CEP128, PCM1, CEP170, RTTN, CEP290, RAB8A, OFD1, CEP135, IFT140, SPICE1, IFT88, KIF2A, CEP63, SAXO1, SAXO2, CEP104, AKNA, ROCK1, DCTN1, CCDC146, FBF1, HTT, ODF2L, POC1A, POC1B, CEP76, CNTLN, PLK4, ODF2, PLK2, CEP152, CEP350, HSPA6, PLK1, MAPK15, AHI1, CCDC88A, NEDD1, MPHOSPH9, KIAA0586, CENPJ, ALMS1, AGBL2, MKS1, SASS6, CEP162, HYLS1, CEP41, CNTROB, RAN, MDM1,…	5199	122	20519	1.84396	0.000800884	2.00301e-05	1.78881e-05
		list2	GOTERM_CC_DIRECT	GO:0030175~filopodium	31	0.546448	7.12248e-07	ITGB1, GPM6A, B4GALT1, INPPL1, IQGAP2, PPP1R9A, ACTG2, PPP1R9B, MTM1, CDC42, SLC9A3R1, MYO6, DAG1, ACTN2, MSN, BAIAP2, ERMN, ACTA2, SHTN1, ACTA1, MYO1B, ACTC1, ABI2, ABI1, FSCN1, FSCN3, LCP1, CD302, EZR, RAPGEF3, MYO1G	5199	52	20519	2.35285	0.000872123	2.12806e-05	1.90049e-05
		list2	GOTERM_CC_DIRECT	GO:0036064~ciliary basal body	65	1.14578	1.10469e-06	IFT172, JADE1, PTPN23, KIF17, PCM1, AKT1, RTTN, BBS7, ERC1, KIFAP3, RAB8A, OFD1, CDKL5, IFT140, CEP131, CSNK1D, IFT80, RPGRIP1L, IQCD, MLF1, CFAP100, IFT88, EVC, FAM161A, DAAM1, IFT81, BBOF1, SAXO1, MAPRE1, EZR, SAXO2, GAS8, DCTN1, FBF1, DYNC2LI1, PKHD1, ODF2L, POC1A, POC1B, RAB28, MARK4, CCDC178, BBS2, SPAG5, CSNK1A1, CFAP70, IFT122, MAPK15, PTK2, AHI1, CCDC88A, NEDD1, CYLD, KIAA0586, DLG5, CENP…	5199	147	20519	1.74515	0.00135232	3.222e-05	2.87744e-05
		list2	GOTERM_CC_DIRECT	GO:0005902~microvillus	31	0.546448	1.2439e-06	ATP6V1A, CLIC4, LRRK2, IQGAP2, SLC9A3R1, HYAL2, MYO6, PROM1, ATP6V1E1, JAM3, BBS2, PDGFRA, ANGPT1, RDX, MSN, MYO7A, MYO1D, MYO1E, MYO1B, MYO1C, FSCN1, EXOC4, ATP6V1B2, ANKS4B, FSCN3, CD302, EZR, RAPGEF3, CD44, ATP6V1B1, MYO1G	5199	53	20519	2.30846	0.00152262	3.54368e-05	3.16472e-05
		list2	GOTERM_CC_DIRECT	GO:0031410~cytoplasmic vesicle	89	1.56883	1.42452e-06	DENND1C, DENND1B, PIGT, CALCOCO2, DYSF, MLC1, HTR2A, FNBP1L, RND2, ELAVL1, RND3, MAP1LC3B, GRM4, ADAMTS1, RUSC1, HYAL2, FLOT2, MAN1A1, KIF1B, FAM3C, CEP290, AP2M1, SLC39A4, SH3GLB1, PDGFRB, CADPS2, SLC30A9, PDPK1, IST1, ARRDC2, ATP6AP2, RHOG, EMP2, ARAP1, RHOF, FAM91A1, RHOA, MPEG1, DNM2, DNM3, ADGRF5, BTK, ATG4B, ITGA5, SERPINA3-8, SQSTM1, SERPINA3-7, SPAM1, ENPEP, MAPKAP1, C5AR1, RHOBTB3, SLC1A…	5199	221	20519	1.5894	0.00174352	3.96599e-05	3.54187e-05
		list2	GOTERM_CC_DIRECT	GO:0031982~vesicle	37	0.652212	2.48901e-06	CALM, DYNC1I2, IL1RN, SLC24A4, DCTN2, SLC2A1, SLC1A2, GIGYF2, RABGEF1, DPP7, IBSP, MYO6, ANXA6, AKT1, GGT1, SLC34A3, SLC34A2, RIPK2, AHSG, SLC34A1, CASK, MYO5A, MYO9B, MYO7A, MYO19, ANO5, CD2AP, GAK, MYO1D, MYO1E, MYO1B, MYO1C, MYO5B, MYO5C, ARHGEF2, CALM2, MYO1G	5199	70	20519	2.08612	0.00304439	6.77563e-05	6.05105e-05
		list2	GOTERM_CC_DIRECT	GO:0005777~peroxisome	41	0.722722	2.67112e-06	PECR, ABCD2, MVK, ECI2, HSD17B4, CROT, MFF, DDO, PEX26, PRDX5, SCP2, HAO1, HACL1, DNM1L, ACAA1, HAO2, NUDT12, GSTK1, HSDL2, PHYH, NOS2, IDH1, EPHX2, IDH2, PEX14, DHRS4, AMACR, DAO, ACOX2, ACOX1, EHHADH, MGAT4A, AGPS, CAT, FAR1, PIK3C3, ACOX3, AGXT, CRAT, ACOT4, PAOX	5199	81	20519	1.99772	0.00326678	7.1133e-05	6.35262e-05
		list2	GOTERM_CC_DIRECT	GO:0031201~SNARE complex	13	1.03668	8.29354e-06	STX12, STX16, STX7, STX18, STX1B, VAMP7, VTI1A, STX6, VAMP1, STX4, STX2, VAMP4, VAMP3	1134	48	20519	4.90055	0.00421253	0.000503702	0.000471046
		list2	GOTERM_CC_DIRECT	GO:0043231~intracellular membrane-bounded organelle	117	2.0624	3.59144e-06	CD84, CSF2, AHCYL1, AQP9, LIPA, CLU, IGF1R, CYP2D14, LIPJ, GRB14, AP1S2, AP1S3, CCDC93, AP2M1, CA13, KCMF1, G6PD, FNBP1, RUFY1, ENTHD1, FAR1, CYP2E1, PPIG, SPATA18, PPIB, CES2, OSBP2, PPIC, RHOBTB3, CYP2C19, CYP2C18, RHOBTB1, RHOBTB2, NEU3, ADAP2, NEU1, AP4S1, AP1M2, AP1M1, OSBPL9, CTSA, ABCA1, CYP2J2, OSBPL8, ARL14EP, OSBPL7, PDHA1, OSBPL6, ABCA5, HSPA5, OSBPL5, ABCA3, CCZ1, EPHX3, SLC16A10, CYP…	5199	315	20519	1.46592	0.00438986	9.36068e-05	8.35966e-05
		list2	GOTERM_CC_DIRECT	GO:0031902~late endosome membrane	17	1.35566	8.90633e-06	STARD3, TMEM30A, YIPF1, VPS4A, VPS37B, TMEM59, VAMP7, WDR81, VPS41, WDR91, VPS11, VTI1A, TMEM106B, VPS36, UBXN6, VPS28, VPS39	1134	82	20519	3.75127	0.00452308	0.000503702	0.000471046
		list2	GOTERM_CC_DIRECT	GO:0032587~ruffle membrane	33	0.581703	5.14738e-06	ITGB1, KANK1, C2CD5, SRC, PLEK, IFIT5, RASGRP2, EGFR, PPP1R9B, EPS8, AKT2, PSD4, PSD3, MYO6, PACSIN2, PLCG2, RPS3, INPP5K, EPS8L2, ITGAV, PLCG1, APPL2, PLEKHA1, HIP1R, RHOA, AIF1L, EEF1A1, SH3YL1, ADAM17, APC, DLC1, ARHGEF2, EZR	5199	61	20519	2.13511	0.00628571	0.000131365	0.000117317
		list2	GOTERM_CC_DIRECT	GO:0001650~fibrillar center	56	0.987132	5.54382e-06	DDX46, CDCA7L, LIPA, AFF4, RERG, COIL, HERC4, BOLL, SESN1, ANKRD1, PRMT7, RSAD2, PLRG1, SIRT1, CD2AP, DKC1, PSPC1, KIT, POLR1C, EZR, PAFAH1B2, RAI14, AKNA, NUFIP1, SPATA2, NOLC1, MLLT1, AGER, SELENBP1, DSN1, ORC6, NRIP1, LEO1, GAR1, IP6K1, RAE1, IP6K2, NOP56, KDM4A, NOP58, MBD6, CCDC137, SMARCA5, SAMD4A, APEX2, BTBD10, PEX14, NEDD1, CDK7, KLF6, DAB2, EIF3L, NFIB, SNAI1, NFKBIE, CC2D1A	5199	126	20519	1.7541	0.00676819	0.000138595	0.000123774
		list2	GOTERM_CC_DIRECT	GO:0043025~neuronal cell body	65	1.14578	5.66288e-06	HSP90AB1, NRSN1, PTPRN, GRIK2, SLC6A1, PTPRF, ALCAM, CALB1, KIF5C, DPYSL5, DPYSL2, DNER, RACK1, HSP90AA1, MME, ELOVL5, MAP1S, FBXW11, KREMEN1, ERMN, MAP1B, RUFY3, RAPGEF2, RIN3, IL6ST, PAFAH1B1, GRIA1, SNAP47, GPM6A, PRKAA1, PRKAA2, PDE1C, HDAC1, PDE1B, PDE1A, HPN, SEZ6, PSEN2, SLC1A3, ATP1A2, PSEN1, LRP6, FXR1, CDC42, BRINP1, INPP5F, SLC38A7, MBP, KCNN2, APOD, NCDN, LRIG2, APOB, RIC3, SLC4A10, S…	5199	153	20519	1.67671	0.00691304	0.000138741	0.000123904
		list2	GOTERM_CC_DIRECT	GO:0016604~nuclear body	31	2.47209	1.41004e-05	ZCCHC8, TRIM52, ZNF470, TNKS, SRRT, TESK2, ZBTB4, UBN1, UIMC1, TRIM25, SYMPK, SUDS3, TP53BP1, ZNF300, SUZ12, WWTR1, TLE2, ZFHX3, TRIM41, UQCC2, TINF2, TRIP4, USP28, TERF1, TERF2, UBOX5, YME1L1, UBE2O, TPP2, TKT, TELO2	1134	233	20519	2.4074	0.00715145	0.000654186	0.000611773
		list2	GOTERM_CC_DIRECT	GO:0030672~synaptic vesicle membrane	15	1.19617	1.41376e-05	SYT5, UNC13B, UNC13C, SVOP, SYT1, SYPL2, SYN2, SYN1, SYNPR, ZNRF1, SYNGR1, SYNGR2, SYPL1, SV2A, VAMP1	1134	67	20519	4.05098	0.00717026	0.000654186	0.000611773
		list2	GOTERM_CC_DIRECT	GO:0098978~glutamatergic synapse	85	1.49833	5.8882e-06	ITGB1, SNAP25, ARF4, PTPRS, CLSTN3, ITGB3, LRRK2, CLSTN1, ARPC5L, PPP2R2A, PLAT, GRIK2, IL1RAP, ELAVL1, ACTB, GRM1, EPS8, ARHGAP44, GRIP1, PPP3CB, CALB1, RNF19A, FLOT2, KPNA2, PPFIA3, KPNA1, DLGAP4, CADPS2, GRIPAP1, CDKL5, ACTN1, ADAM10, DYNLL2, RHOA, BCR, BCAN, PLCB4, PRKAR1B, PRKAR1A, IL1RAPL2, AKAP9, CDH11, NUMB, SPARCL1, GRIA1, SNAP47, NAPB, NLGN1, CTBP2, RGS14, PLPPR4, SLC1A2, ABHD6, PLG, CL…	5199	215	20519	1.56033	0.00718711	0.000141432	0.000126308
		list2	GOTERM_CC_DIRECT	GO:0000930~gamma-tubulin complex	7	0.558214	1.93776e-05	TUBGCP2, TUBGCP5, TUBGCP6, TUBGCP3, TUBG2, TUBG1, TOPORS	1134	12	20519	10.555	0.00981482	0.000713397	0.000667145
		list2	GOTERM_CC_DIRECT	GO:0005769~early endosome	27	2.15311	1.94942e-05	UHRF1BP1L, TSG101, TFRC, USP10, VPS26A, TRAK1, TM9SF4, TMEM127, VPS8, VPS11, TOM1, STX6, VPS35, WASF2, TBC1D16, WLS, UVRAG, VPS18, USP8, TICAM2, TMEM230, TF, VPS41, VIPAS39, WDFY2, VPS28, TLR3	1134	191	20519	2.55784	0.0098736	0.000713397	0.000667145
		list2	GOTERM_CC_DIRECT	GO:0070382~exocytic vesicle	9	0.717703	1.96219e-05	SYT5, SYT4, SYT1, SYT12, SYT15, SYT9, SYTL3, SYT7, SYTL2	1134	23	20519	7.0804	0.00993794	0.000713397	0.000667145
		list2	GOTERM_CC_DIRECT	GO:0005768~endosome	79	1.39256	1.0845e-05	RAB3B, PI4K2B, ATP8A2, CDKN1B, FKBP15, ITGB3, PTPRN, LRRK2, CLTC, MLC1, ECE1, SNX11, CLINT1, KDR, FLOT2, ATP6V1E1, RAB8A, RAB8B, CUBN, PRKCI, ANXA1, CCDC115, ARRDC3, AP1AR, GAPVD1, RHOA, EPN2, RUFY1, EPN3, BACE1, RABEP1, PIK3C3, BIRC6, ENTHD1, EZR, ASTN2, RAB5B, LEPROT, CALCRL, PIK3R4, LPAR1, LRP2, PLD1, PRKCZ, C9ORF72, GIGYF2, BLOC1S6, SNX1, SNX2, RAB40B, SPAST, RNF215, LEPROTL1, S1PR1, PACSIN2,…	5199	199	20519	1.56679	0.0131974	0.000255484	0.000228163
		list2	GOTERM_CC_DIRECT	GO:0016459~myosin complex	26	0.458311	1.48859e-05	MYO6, MYO18A, MYH11, MYH10, MYO10, MYO5A, MYO9B, MYO7A, MYO19, MYO9A, MYO1D, MYO1E, MYH1, MYO1B, MYH2, MYO1C, MYH3, MYO3B, MYL1, MYO5B, MYO5C, MYO3A, MYL3, MYH4, MYH7, MYO1G	5199	45	20519	2.28033	0.0180701	0.000344062	0.000307268
		list2	GOTERM_CC_DIRECT	GO:0042995~cell projection	49	0.863741	1.60439e-05	CLSTN3, CLSTN1, ITSN1, ARPC5L, JADE1, PTEN, SLC2A3, RND2, RND3, NUBP1, CFAP43, CEP290, APPL1, PPP1R16B, ACTR3, ACTR2, SLC6A17, PDPK1, MAP1S, SLC2A13, RHOG, RHOF, RHOA, FCHSD1, ENAH, KIZ, CD44, MACF1, RHOBTB3, ATP1A2, CPLX2, RTN4, RHOBTB1, RHOBTB2, ODF2L, GRK3, SCIN, GRK2, PTK2B, ODF2, MICAL3, ARPC5, COQ6, PTK2, CYLD, HNRNPK, OGT, FERMT3, CDC42SE2	5199	109	20519	1.77421	0.019462	0.000363249	0.000324403
		list2	GOTERM_CC_DIRECT	GO:0005741~mitochondrial outer membrane	50	0.881368	1.63091e-05	ATF2, MTCH2, LRRK2, PHB2, HK1, HK3, PPP1CC, OPA1, DNM1L, SLC25A46, SH3GLB1, BNIP3L, CPT1A, MIGA2, RSAD2, KMO, CPT1B, QTRT1, FAM210B, HADHB, ARMC1, SPATA18, PLEC, PPP1R15A, MAOB, MAOA, MIEF1, FOXO3, PGRMC1, SNN, CYB5R3, MSTO1, MCL1, CYB5B, ATAD1, PRNP, GK, PDE2A, DNAJC11, RMDN3, MYO19, MAVS, DAO, RPS6KB1, BAX, RTN4IP1, PI4KB, LPIN1, BCL2L2, BCL2L1	5199	112	20519	1.76193	0.0197806	0.000363249	0.000324403
		list2	GOTERM_CC_DIRECT	GO:0005765~lysosomal membrane	66	1.16341	1.90668e-05	ABCD4, SLC48A1, SLC35F6, SPPL2B, SLC2A6, LITAF, LAPTM4A, LAMP1, SMPD1, LAMP3, LAMP2, ANXA6, GPR137, MFSD1, SLC39A8, SLC26A11, ACP2, BORCS8, ABCD1, CUBN, HGSNAT, MIOS, GAA, SLC11A2, ATP6AP2, MYO7A, CYB561A3, ITFG2, SLC39A14, KXD1, ATP6V0D1, ARL8B, SIDT2, CD63, GRN, SEH1L, BRI3, NPRL3, PSEN2, ABHD6, PSEN1, CLCN3, PLD3, NEU3, AP5M1, BLOC1S1, NEU1, SLC17A5, SPAG9, CD164, M6PR, HPS4, LAPTM5, CCZ1, CTN…	5199	161	20519	1.61791	0.0230863	0.000417085	0.000372483
		list2	GOTERM_CC_DIRECT	GO:0008021~synaptic vesicle	17	1.35566	5.25211e-05	STX12, TMED9, TRAPPC4, STX7, SYN2, SYN1, TMEM230, SYT7, STX1B, SYNPR, TRIM9, TH, SYPL1, SYT12, STX4, STX2, VAMP4	1134	94	20519	3.27238	0.0263798	0.00167083	0.0015625
		list2	GOTERM_CC_DIRECT	GO:0005905~clathrin-coated pit	26	0.458311	2.478e-05	ITSN2, APP, ITSN1, LRP2, FCHO1, INPP5F, FCHO2, MYO6, AP1S2, DNM1L, AP2M1, REPS1, CUBN, SGIP1, SPHK1, HIP1R, AP2B1, SNAP91, DNM2, EPN3, ATAT1, DAB2, NECAP1, AAK1, NUMB, PICALM	5199	46	20519	2.23076	0.0298998	0.000532553	0.000475603
		list2	GOTERM_CC_DIRECT	GO:0010494~cytoplasmic stress granule	32	0.564075	2.53189e-05	DDX6, PRKAA2, DDX3X, ROCK1, DDX25, DDX1, CASC3, C9ORF72, ELAVL1, GIGYF2, PQBP1, RNF135, ATXN2, OGFOD1, DHX36, MBNL1, PABPC4, CIRBP, RC3H1, PUM1, LARP4, EIF2S1, PUM2, ATXN2L, DDX19A, MOV10, DDX19B, HNRNPK, CAPRIN1, PABPC1, LSM14A, KPNB1	5199	62	20519	2.03702	0.03054	0.000534753	0.000477567
		list2	GOTERM_CC_DIRECT	GO:0005778~peroxisomal membrane	22	0.387802	2.64716e-05	ABCD4, ATAD1, ABCD2, ACBD5, ABCD3, PEX19, PNPLA8, PEX11A, PEX11B, PEX1, HMGCR, PEX13, PEX14, GNPAT, MAVS, DAO, ACOX1, CAT, FAR1, ABCD1, RAB8B	5199	36	20519	2.41188	0.031908	0.000549622	0.000490846
		list2	GOTERM_CC_DIRECT	GO:0005770~late endosome	46	0.810858	2.75391e-05	GRN, SRC, PIK3R4, DERL1, DYSF, HTT, DERL2, CTSS, MTM1, FYCO1, GJA1, AP5M1, RAP1A, ATP7B, RASGEF1B, MVB12B, PSAP, SDF4, ATP7A, AP5S1, ANKRD13A, NTRK1, HSPA8, EXOC8, ABCA5, SLC31A1, SLC11A1, ABCA3, F2R, M6PR, CTNS, RAB27A, MCOLN1, BACE1, SNX16, RNF128, SNX14, NBR1, CHMP3, RAPGEF2, PIK3C3, LAMTOR2, RAB7B, LGMN, RAB7A, IFNAR1	5199	102	20519	1.77989	0.0331732	0.000562257	0.00050213
		list2	GOTERM_CC_DIRECT	GO:0005911~cell-cell junction	55	0.969505	3.70787e-05	APP, ITK, CLIC4, SH3KBP1, SLC2A2, PTPRK, CELSR2, CDH2, SGCA, DAG1, AKT1, KIRREL3, MAGI1, ACTR3, HEG1, MAGI3, PRKCD, KRT8, GAB1, RPGRIP1L, CD2AP, ADAM17, MYH2, KIT, MYADM, PECAM1, FSCN1, RAPGEF2, DSG2, PRKD1, HEPACAM, HPN, PIK3R1, ADD3, LIN7C, IQGAP3, SAV1, RAP1B, CDC42, FLRT3, PERP, NPHP1, KRIT1, PACSIN2, PLCG1, NGFR, MAPK15, AHI1, PIKFYVE, PTK7, CTNNB1, NECTIN3, LIMS2, NECTIN2, LIMS1	5199	130	20519	1.66977	0.0444062	0.000744614	0.000664986
		list2	GOTERM_MF_DIRECT	GO:0005524~ATP binding	648	11.4225	3.3467e-63	PI4K2B, CLPB, ARAF, HNRNPU, SMC5, SMC3, SMC4, MYLK, AKT2, AKT1, PIP4K2A, PIP4K2C, PRKACB, DDX17, DDX18, PRKCI, DAPK1, PRKCB, PRKCE, DDX11, DAPK3, PRKCD, DICER1, CLPX, DYNC1LI1, LARS2, DDX39A, DDX39B, MTHFD1, PRKD3, PRKCQ, PRKD1, PIF1, ABCB1, FICD, ABCB6, ABCB7, PRKDC, ABCB4, HSPA4L, ABCB8, PRKCZ, HSPH1, MYO6, PIP5K1B, PIP5K1C, PLK4, ABCA1, DNAH12, DNAH11, ABCA5, DMPK, EIF2AK1, PLK2, ABCA3, PLK1, …	4666	1433	18228	1.76654	8.5709e-60	8.5709e-60	8.30986e-60
		list2	GOTERM_MF_DIRECT	GO:0000978~RNA polymerase II core promoter proximal region sequence-specific DNA binding	143	11.4035	2.45445e-26	ZNF175, ZNF692, ZNF570, ZBTB24, ZBTB20, ZNF81, ZFP30, ZNF606, ZNF605, ZNF449, ZNF689, ZNF567, ZNF565, ZNF322, ZNF287, ZNF18, ZBTB39, ZNF283, ZBTB38, ZBTB37, ZFP2, ZBTB32, ZBTB34, ZBTB33, ZNF16, SUB1, ZNF713, ZNF317, ZSCAN23, ZNF711, ZNF677, ZNF311, ZNF432, ZSCAN29, ZNF277, ZNF274, ZBTB1, ZBTB4, ZNF26, ZKSCAN7, ZKSCAN8, ZSCAN10, ZNF548, ZSCAN12, ZKSCAN5, ZNF304, ZNF148, ZSCAN16, ZNF268, ZNF300, ZN…	974	1035	18228	2.58569	1.58803e-23	1.58803e-23	1.50703e-23
		list2	GOTERM_MF_DIRECT	GO:0004843~thiol-dependent ubiquitin-specific protease activity	37	2.95056	3.08787e-22	USP13, USP14, USP37, USP15, USP38, USP16, USP54, USP10, USP32, USP11, USP33, USP12, USP34, TNFAIP3, TANK, USP19, VCPIP1, USP1, USP50, USP30, USP46, USP47, USP25, USP8, USP5, USP20, USP42, USP4, USP9X, USP43, USP44, USP22, USP3, USP2, USP45, USP28, USP40	974	93	18228	7.44559	1.99785e-19	9.98926e-20	9.47977e-20
		list2	GOTERM_MF_DIRECT	GO:0000981~RNA polymerase II transcription factor activity, sequence-specific DNA binding	125	9.9681	1.11273e-20	ZNF177, ZNF175, ZNF570, ZNF81, ZFP30, ZNF605, ZNF329, ZNF449, ZNF689, ZNF567, ZNF565, ZNF322, ZNF287, ZNF18, ZNF19, ZNF283, ZFP3, ZBTB38, ZFP2, ZNF705A, ZNF713, ZNF438, ZSCAN23, ZNF436, ZNF555, ZNF311, ZNF674, ZNF432, ZSCAN29, ZNF550, ZNF274, ZNF25, ZBTB4, ZNF26, ZKSCAN7, ZKSCAN8, ZSCAN10, ZNF548, ZSCAN12, ZKSCAN5, ZNF304, ZSCAN16, ZNF146, ZNF300, ZNF420, STAT5B, TFAP2B, ZNF143, ZFHX3, ZNF383, ZB…	974	962	18228	2.43173	7.19937e-18	2.39979e-18	2.27739e-18
		list2	GOTERM_MF_DIRECT	GO:0046872~metal ion binding	721	13.8756	7.26893e-20	ZNF177, ZNF692, ZNF570, ZMYND8, XYLT2, ZFYVE26, ZNF81, ZFP30, TRIM24, TRIM25, ZNF689, ZNF567, ZNF565, TGM2, TKTL2, ZNF287, ZNF18, VPS18, ZNF19, ZNF283, USP4, ZFP2, USP2, ZNF705A, TRAFD1, THAP2, ZC2HC1A, ZFYVE16, STIM1, ZC3H11A, THAP9, ZNF713, UQCRC1, ZNF317, ZNF436, ZNF711, UQCRC2, WDFY2, ZNF677, ZNF555, ZNF311, ZNF674, ZNF432, ZNF550, ZBTB8A, ZNF274, XPA, ZNF25, ZNF26, ZFP36L2, ZFP36L1, ZMPSTE24…	4666	1617	18228	2.01381	4.703e-17	1.17575e-17	1.11578e-17
		list2	GOTERM_MF_DIRECT	GO:0042802~identical protein binding	461	6.61026	3.95072e-16	ATF1, RB1, GLTP, APP, ATF2, AHCYL1, ARL6IP1, HNRNPU, KEAP1, MLC1, GCC2, CLDN2, IFIT3, ACTB, AQP1, ALCAM, PSMD4, FLAD1, NAMPT, DPYSL3, KDR, CPNE1, LONP1, LUC7L, ARFIP2, PIP4K2C, ACTN3, ACTN2, FNBP1, DAPK1, SOX13, HNF1A, CD2AP, NISCH, ACE2, DDX39A, DDX39B, KATNAL1, DAAM1, EWSR1, PRKAR1A, KCTD10, CEP57L1, PSME3, BTK, RBCK1, PADI4, PRKD1, KCTD17, SPATA18, EZR, ALDH7A1, CBLL1, OPTN, SF1, SLBP, MTMR2, …	4666	1018	18228	1.43906	1.13731e-12	5.05889e-13	4.90482e-13
		list2	GOTERM_MF_DIRECT	GO:0008270~zinc ion binding	92	7.33652	1.06046e-14	TES, THRA, ZFAND4, ZMYND8, ZFAND6, USP33, ZFAND5, TNFAIP3, TTF2, TRIM9, ZMYM2, ZMYM3, TRIM28, ZMYM4, ZMIZ1, TRIM5, ZMIZ2, TRPS1, ZMYM5, TRIM2, ZMYM6, TRIM24, TRIM68, TIMP2, TIMP3, TRIM27, TRIM23, TRIM62, USP5, USP44, USP3, USP45, TOP3A, ZFR, TET2, TET1, TRAF7, TRIM17, TRAF3, ZNF638, TET3, ZNF318, TRAF5, TRIM13, TRIM59, UTRN, TRIM54, TRIM10, TRIM11, USP13, ZCCHC8, ZNF276, ZCCHC7, TRIM50, USP16, TR…	974	720	18228	2.39131	6.89582e-12	1.37224e-12	1.30225e-12
		list2	GOTERM_MF_DIRECT	GO:0008017~microtubule binding	116	2.04477	2.87854e-15	MAP10, CAPN6, DPYSL5, KIF5C, KIF5B, DPYSL2, NUSAP1, CHP1, KIF21A, MAP1S, MTUS1, MTUS2, MID1, EML1, EML3, EML4, CLIP3, EML5, KATNAL1, FAM161A, KIF16B, CEP57L1, MAP1B, SBDS, KIF20A, KIF20B, EZR, MACF1, CNN3, SKA2, SPAST, KIF3A, MAP2, MAP4, MARK4, MAP9, PRNP, CEP350, RCC2, PLK1, RMDN3, RMDN2, HOOK3, RMDN1, CCDC88B, REEP1, CCDC88A, KIF18A, HOOK2, HOOK1, FES, KIF4A, REEP3, REEP2, CCSER2, MDM1, CEP57, …	4666	232	18228	1.95328	7.39253e-12	2.45731e-12	2.38247e-12
		list2	GOTERM_MF_DIRECT	GO:0019901~protein kinase binding	159	2.80275	3.92879e-14	ATF2, ERRFI1, CCNK, CCNT1, NR3C1, ACTB, PPP1CB, PPP1CC, CCND3, CDH2, CCND1, CHEK2, DPYSL2, AKT1, CIR1, FBXO7, PDGFRB, NSF, MEF2A, MAP2K3, DAXX, FBXW5, PRKCD, AP1B1, ADAM10, ACSL3, ATP1B1, SRCIN1, PRKAB1, ATG13, CDC25A, CDC25B, EEF1A1, NISCH, CCNY, MSH2, CDC37, SIK1, KIF20A, LLGL1, PFKFB2, SHC4, CALM, CTBP2, SHC1, MAPKAP1, PRKRIP1, GATA6, RHOBTB3, GSKIP, IQGAP1, ADIPOR1, HIF1A, RHOBTB1, RHOBTB2, C…	4666	362	18228	1.71586	1.00652e-10	2.01233e-11	1.95104e-11
		list2	GOTERM_MF_DIRECT	GO:0016887~ATPase activity	55	0.969505	1.80935e-13	EIF4A2, EIF4A1, HSP90AB1, ATP8A2, MCM7, MCM8, MCM9, EIF4A3, ATP2A1, SMC3, CCT6B, LONP1, LONP2, SMARCAD1, CCT3, CCT2, HSP90AA1, DDX56, DDX52, CHD1L, BCS1L, DDX19A, AFG3L2, DDX39B, MSH2, MCM6, RTEL1, DDX27, DDX4, DDX25, DDX1, ATP1A2, ATP1A1, ATP2C1, HSP90B1, DHX30, SPAST, DHX36, ASCC3, CCT8, CCT7, ATP9B, CCT4, ATAD1, HSPA5, ATP2B4, SMARCA4, CCT6A, MOV10, PSMC6, ERCC3, PSMC4, PSMC2, ERCC2, ALPL	4666	85	18228	2.52777	4.63455e-10	7.7229e-11	7.48769e-11
		list2	GOTERM_MF_DIRECT	GO:0051015~actin filament binding	98	1.72748	4.72543e-13	CYFIP1, FHOD1, ARPC5L, ANTXR1, SAMD14, MPRIP, CFL2, COTL1, PLS3, PLS1, PKNOX2, ACTN3, ACTN2, MAP1S, ACTN1, MYO7A, ERMN, FSCN1, FSCN3, EZR, FLII, IQGAP1, IQGAP2, IQGAP3, CORO1B, CORO1C, BLOC1S6, SCIN, MYO6, MYH11, MYH10, NEBL, MICAL3, MYO5A, DSTN, NEB, ARPC5, CORO2A, CORO2B, AIF1L, ARPC2, MYO5B, MYO5C, CORO6, CORO7, ARPC1B, ARPC1A, PPP1R9A, MYOM2, PPP1R9B, LASP1, PSTPIP1, CAPZB, ANXA6, MYO18A, CCI…	4666	196	18228	1.95328	1.2101e-09	1.72883e-10	1.67618e-10
		list2	GOTERM_MF_DIRECT	GO:0001227~transcriptional repressor activity, RNA polymerase II transcription regulatory region sequence-specific binding	46	3.66826	5.73345e-12	ZNF177, ZNF550, ZNF692, ZNF175, ZBTB24, ZBTB1, ZBTB20, TCF21, ZC3H8, ZNF25, ZBTB4, ZKSCAN7, TRPS1, ZNF248, ZNF148, ZNF621, ZNF146, TGIF1, ZBTB17, ZBTB39, ZNF19, ZFHX3, ZBTB14, ZBTB37, ZBTB32, ZNF180, ZNF705A, ZBTB34, ZBTB33, TBX3, ZNF75A, ZNF16, ZFP69, ZEB1, TFEC, ZNF614, ZNF317, ZNF536, ZNF239, ZNF217, ZNF711, ZNF436, ZNF555, ZNF674, ZNF597, ZNF596	974	267	18228	3.22423	3.70952e-09	6.18257e-10	5.86723e-10
		list2	GOTERM_MF_DIRECT	GO:0004197~cysteine-type endopeptidase activity	20	1.5949	2.50298e-11	USP46, USP13, USP47, USP25, USP15, USP37, USP38, USP16, USP5, USP20, USP42, USP9X, USP10, USP33, USP34, USP12, USP28, USP1, USP40, USP30	974	55	18228	6.8053	1.61943e-08	2.31347e-09	2.19547e-09
		list2	GOTERM_MF_DIRECT	GO:0042803~protein homodimerization activity	218	3.84276	3.30093e-11	PANK3, PANK1, ENO1, F11R, NUDT5, PHB2, GOLGA5, CHEK2, PIP4K2A, AKT1, PDK2, CUBN, SDS, GLCE, SLC11A1, ACTN1, DAPK3, SERPINF2, MTUS2, HOGA1, KNSTRN, FDX1, RABL3, HPD, FICD, ABCB7, SHMT2, SHMT1, PEX11B, FXR1, BLOC1S6, SNX1, SNX2, INPP5F, GRPEL1, FLRT3, PDCD10, GRPEL2, PNPO, HMOX1, SNX9, PSMF1, RAB11FIP3, RAB11FIP4, JUP, EIF2AK1, PDE2A, SNF8, NR2F2, EXT2, CCDC88A, KYAT3, CEP57, IDE, EEA1, IKBKB, ATIC…	4666	573	18228	1.48626	8.45367e-08	1.05671e-08	1.02453e-08
		list2	GOTERM_MF_DIRECT	GO:0050660~flavin adenine dinucleotide binding	41	0.722722	5.75782e-11	GCDH, ACADVL, MTRR, KDM1A, KDM1B, PYROXD1, ETFA, MTO1, GULO, AIFM3, ACADL, LDHD, AOX1, NOS1, ACADM, ACAD11, ACAD10, ACADS, ACAD8, NOS2, NOS3, ACAD9, GSR, MTHFR, CYBB, FMO1, FMO2, FMO3, SDHA, FMO4, KMO, FMO5, ACADSB, POR, ACOX2, ACOX1, ILVBL, IVD, DUS1L, ACOX3, DLD	4666	61	18228	2.62572	1.47458e-07	1.63842e-08	1.58852e-08
		list2	GOTERM_MF_DIRECT	GO:0003779~actin binding	105	1.85087	7.3758e-11	GMFG, FBXO25, HNRNPU, ABRA, MYLK, EPS8, ALKBH4, MAEA, RUSC1, DAG1, MYOZ3, MYOZ2, DNAAF3, ACTN3, ACTN2, LIMCH1, MAP1S, ACTN1, ACTN4, MYO7A, DAAM1, MAP1B, RAI14, MACF1, PXK, EPB41, HPCA, CNN3, CNN2, CNN1, SCIN, MOBP, CALD1, EPB41L1, EPB41L2, MICAL1, SPTBN1, NEBL, RDX, MICAL3, MSN, MYO5A, DSTN, PARVA, NEB, PARVB, PTK2, KLHL20, CCDC88A, ANLN, DIAPH1, DIAPH2, KIF18A, DIAPH3, HOOK1, MYO5B, CORO7, FERMT…	4666	230	18228	1.78343	1.88894e-07	1.88894e-08	1.83141e-08
		list2	GOTERM_MF_DIRECT	GO:0005085~guanyl-nucleotide exchange factor activity	94	1.65697	2.25438e-10	BCAR3, DENND1C, DOCK5, DENND1B, DOCK4, DENND5B, ITSN1, DOCK7, ARHGEF10L, RAPGEFL1, DOCK10, RASGEF1B, PSD4, MCF2L, PSD3, RCC1, PLCE1, DENND5A, ARHGEF40, FBXO8, SBF2, ARFGEF3, RALGPS2, DENND2D, PLEKHG3, DENND2C, PLEKHG4, PLEKHG1, ARHGEF12, DIS3, SH2D3C, DENND2A, ARHGEF18, RAB3IL1, GAPVD1, BCR, SPATA13, ARHGEF3, ELMO1, RAPGEF2, RIN3, PREB, ARHGEF1, ARHGEF2, DOCK2, RAPGEF5, SOS1, ECT2L, RAPGEF6, NGEF…	4666	202	18228	1.8179	5.77347e-07	5.24861e-08	5.08876e-08
		list2	GOTERM_MF_DIRECT	GO:0019905~syntaxin binding	18	1.43541	1.46473e-09	SYT5, VPS18, TMED9, TMED10, SYT1, STXBP3, STXBP1, STXBP2, STX7, TXLNG, SYT9, TXLNA, SYT12, TXLNB, VPS52, STX6, VAMP1, VAMP3	974	54	18228	6.23819	9.47679e-07	1.1846e-07	1.12418e-07
		list2	GOTERM_MF_DIRECT	GO:0004842~ubiquitin-protein transferase activity	29	2.3126	2.61531e-09	WDSUB1, UBR4, TNFAIP3, UBE2D1, UBE3A, TNFAIP1, UBE2L3, ZNRF1, TRIM28, UBE2Q2, TRIM5, TRIM2, UBR5, TRIM47, TRIM23, TRIM45, UBE2B, UBE2G2, TRAF7, UBE2W, UBOX5, TRIM17, TRAF3, TTC3, TRAF5, UBE2N, TRIM36, TRIP12, UBE2K	974	145	18228	3.74292	1.69211e-06	1.88012e-07	1.78422e-07
		list2	GOTERM_MF_DIRECT	GO:0004674~protein serine/threonine kinase activity	121	2.13291	1.49539e-09	NUP107, AMHR2, RPS6KA5, AKT2, CHEK2, RPS6KA1, PDK3, AKT1, CPNE3, NEK2, NEK3, PSKH1, ACVR1, MAP2K3, CSNK1G3, PRKCI, CDKL4, MAP2K1, PRKCB, PRKCE, PRKCD, DAPK3, DYRK1A, CASK, CSNK1D, PRPF4B, MELK, MAPKAPK3, MAK, SIK3, ALPK3, PRKCQ, SIK1, RAF1, CSNK1G2, CSNK1G1, PRKDC, PIK3R4, PKMYT1, KALRN, PRKCZ, ABR, IRAK1, MARK4, MARK3, MARK2, MAP2K5, MAP2K6, PLK4, NEK8, DMPK, PLK2, NEK6, PLK1, CDC7, CLK4, CLK3, …	4666	288	18228	1.6413	3.82969e-06	2.99021e-07	2.89914e-07
		list2	GOTERM_MF_DIRECT	GO:0005509~calcium ion binding	234	4.1248	1.51787e-09	ITSN2, SPARC, ITSN1, CBLB, PKD2L2, CPNE1, DAG1, HMCN1, CUBN, ACTN3, ACTN2, GLCE, ACTN1, ACTN4, HSPG2, MYL1, MYL3, SPARCL1, PADI4, ASTN2, CALM, MACF1, PCDH15, IQGAP1, PCDH18, MYL12B, CRACR2A, PLCG1, RAB11FIP3, AIF1L, EHD1, EHD2, EHD3, CABYR, CALU, NAPEPLD, HRC, DCHS1, CALR, CALM1, PAM, CALM2, RYR1, RET, RYR2, C2CD5, DOC2A, FKBP14, NCAN, EFCAB6, PPP3CB, CRTAC1, DNER, ANXA6, ANXA7, SDF4, NINL, SPTAN…	4666	647	18228	1.41288	3.88727e-06	2.99021e-07	2.89914e-07
		list2	GOTERM_MF_DIRECT	GO:0005515~protein binding	92	1.62172	1.90918e-09	SNAP25, ARF1, AHCYL2, B4GALT1, ELN, ITGB2, ECE1, ITGAL, FGF1, AP2A2, SLC8A1, ACTB, CTSS, RABGEF1, CAPZB, GRB14, DPYSL2, LONP1, DAG1, AKT1, CTSH, CEP290, FGB, PPP1R16B, ACTR3, CCT2, ACTR2, HSP90AA1, AHSG, ADAM10, ARNT, F2, DCN, DNAJC3, CCNA2, DDB1, NR5A1, EEF1A1, ACE2, COL2A1, PRKAR1A, FDX1, RAPGEF2, PABPC1, PPIB, FKBP4, GAPDH, CRYAB, LTF, PAFAH1B1, BECN1, SNAP47, COPB2, COPA, CALCRL, SHC1, PDE1A,…	4666	203	18228	1.77046	4.88939e-06	3.30174e-07	3.20118e-07
		list2	GOTERM_MF_DIRECT	GO:0031267~small GTPase binding	94	1.65697	2.02952e-09	IPO13, CYFIP2, CYFIP1, NCKAP1, DENND1B, DOCK4, IPO11, NCF2, CSE1L, LRRK2, DOCK7, ARHGAP1, BICD1, IPO7, IPO4, IPO5, EPS8, ARHGAP44, RIMS2, RIMS1, GOLGA4, IPO8, GOLGA5, IPO9, AP1G1, PLCE1, DENND5A, DNM1L, RAB8A, RALBP1, ATP6AP1, EXOC8, DAPK3, OCRL, RANGAP1, DAAM1, EXOC4, RIN3, EXOC5, ARHGEF2, RAF1, OPTN, EXOC2, KPNB1, GAS8, RAPGEF4, CDC42SE1, CCDC186, ROCK1, ROCK2, MAPKAP1, MYCBP2, RHOBTB3, IQGAP1,…	4666	209	18228	1.75702	5.1976e-06	3.30174e-07	3.20118e-07
		list2	GOTERM_MF_DIRECT	GO:0051287~NAD binding	28	0.493566	2.06278e-09	AHCY, HPGD, HIBADH, CTBP2, NUDT6, ADH4, ALDH2, NNT, AOX2, IDH3B, ME1, AOX1, PHGDH, ME2, NDUFV1, IDH3A, PARP1, IDH3G, IDH1, IDH2, SORD, GRHPR, ALDH1A1, GAPDHS, NDUFS2, GPD1L, GAPDH, GLYR1	4666	37	18228	2.95631	5.28278e-06	3.30174e-07	3.20118e-07
		list2	GOTERM_MF_DIRECT	GO:0000149~SNARE binding	18	1.43541	8.87937e-09	SYT5, STX12, SYT4, SYT1, STX16, STX7, TNFAIP2, SYT15, SYT9, SYT7, STX1B, VAMP7, SYT12, VPS50, VTI1A, STX6, STX4, STX2	974	60	18228	5.61437	5.74494e-06	5.74495e-07	5.45193e-07
		list2	GOTERM_MF_DIRECT	GO:0003730~mRNA 3'-UTR binding	37	0.652212	4.86968e-09	DDX5, DAZAP1, CELF2, HNRNPU, CRYZ, FXR1, BOLL, PCBP4, PCBP1, DHX36, IGF2BP2, CCT5, RNF20, FUS, SECISBP2L, ANGEL2, SECISBP2, PABPC4, RC3H1, PUM1, LARP4, RNF40, PUM2, DAZL, RSL1D1, CARHSP1, CPEB1, CSDC2, HNRNPA2B1, GEMIN5, RBMS1, PABPC1, CPEB3, CPEB2, RBMS2, CPEB4, RBMS3	4666	58	18228	2.49211	1.24712e-05	7.33603e-07	7.1126e-07
		list2	GOTERM_MF_DIRECT	GO:0016787~hydrolase activity	82	1.44544	6.24851e-09	EIF4A2, SMARCAL1, AHCYL2, DDX3X, DDX49, HDAC10, DDX46, PRKCSH, OLA1, DDX42, DDX43, NUDT5, OPLAH, PEPD, NUDT6, NDST2, AADACL3, ABHD11, CAPN6, NUDT19, RIOK1, ENPP3, ATP6V1E1, ACAD10, DDX17, DDX18, ACOT9, LYPLA1, ENTPD1, ABCC1, ENTPD4, PGAM1, ENTPD5, ENTPD6, ITPK1, BPGM, QRSL1, DDX50, DDX19A, NT5C3B, DDX19B, DDX39A, MPPED1, ATP6V1B2, ADTRP, RAD54L2, SNRNP200, CES3, CES2, DCP2, ATP6V1B1, DDX6, HDAC2,…	4666	178	18228	1.79965	1.60023e-05	8.89024e-07	8.61948e-07
		list2	GOTERM_MF_DIRECT	GO:0003677~DNA binding	84	6.69856	6.92517e-08	ZNF177, TOP2B, WDR48, ZFAND6, ZFAND5, TNFAIP3, TFB1M, TIAL1, TRIM28, UIMC1, ZNF527, ZNF567, TEAD1, TMPO, WDHD1, ZNF19, ZHX3, STRBP, SWAP70, TOP3A, TET1, ZNF75D, ZFY, ZFX, ZHX1, THAP2, TOPORS, WDR76, SUPV3L1, TFDP2, THRAP3, SUB1, THAP9, TIMELESS, ZNF677, ZNF512, ZNF555, ZNF674, ZNF596, ZBTB8A, ZNF470, UHRF2, SRRT, ZNF3, SUPT6H, ZFP57, STAT4, ZNF624, ZNF148, ZNF621, ZBED5, ZNF146, ZNF420, ZNF189, Z…	974	852	18228	1.8451	4.48048e-05	4.07326e-06	3.8655e-06
		list2	GOTERM_MF_DIRECT	GO:0043130~ubiquitin binding	19	1.51515	1.07553e-07	USP13, TOP2A, WDR48, TSG101, USP16, UBXN2B, USP5, UBXN2A, TNFAIP3, TOM1L1, TOM1L2, TP53INP2, TOLLIP, UBR5, TOM1, TAB2, STAM2, VPS36, VPS28	974	78	18228	4.55868	6.95844e-05	5.7989e-06	5.50313e-06
		list2	GOTERM_MF_DIRECT	GO:0003723~RNA binding	244	4.30108	5.00031e-08	RPL4, EIF4A2, RPL3, EIF4A3, IFIT5, GPATCH1, HNRNPU, PHAX, HNRNPR, ADARB1, IFIT3, IFIT2, RAVER1, RPS19, SNRPD1, DHX57, GPBP1, SEC63, DDX17, DDX18, MBNL1, AQR, MBNL2, RPL22, DICER1, SND1, DHX40, DDX39A, DDX39B, EWSR1, PNLDC1, HTATSF1, RNPC3, HNRNPLL, CDKN2AIP, DHX30, LARP1, PDCD11, PCBP4, ERI1, DHX34, PCBP1, DHX36, PCBP2, DHX37, GAR1, MOV10L1, PUSL1, RBM12, PPARGC1A, RBM10, LARP4, PUM1, MEX3C, PUM2…	4666	704	18228	1.35398	0.00012805	6.40296e-06	6.20794e-06
		list2	GOTERM_MF_DIRECT	GO:0005516~calmodulin binding	65	1.14578	5.00036e-08	RYR1, MYLK2, RYR2, SLC8A1, MYLK, AKAP12, PPP3CB, EEF2K, PPP3CC, AKT1, NOS1, SPTAN1, IQCB1, DAPK1, SPHK1, PHKA1, MYO7A, IQCG, ENKUR, EEF1A1, ASPM, MYH1, MYH2, MAPKAPK3, MYO3A, MAPKAPK5, PLCB1, MYH7, CAMK2B, SLC24A4, CAMK2D, EPB41, PDE1B, PDE1A, CAMK2A, IQGAP1, IQGAP2, IQGAP3, CAMSAP2, SLC9A1, CNN3, CNN2, CNN1, CALD1, PHKG2, MYO6, MBP, KCNN2, CAMK2G, MYH10, NGFR, MARCKSL1, ARPP21, MYO10, NOS2, NOS3…	4666	136	18228	1.8671	0.000128051	6.40296e-06	6.20794e-06
		list2	GOTERM_MF_DIRECT	GO:0035091~phosphatidylinositol binding	51	0.898995	5.864e-08	PLEKHF2, NUMA1, PITPNB, PITPNA, SNX12, SNX13, PIK3C2A, PITPNC1, MCF2L, SBF2, APPL2, APPL1, BCAS3, MREG, EXOC8, PARD3B, NISCH, KIF16B, HGS, PARD3, AIDA, SGK1, PXK, ITPR1, NOXO1, ITPR2, PLD1, PLD2, MTM1, SNX4, GGA1, SNX1, GGA3, SNX2, RPS6KC1, SNX25, HS1BP3, SNX9, SNX5, SNX6, PHF12, SNX24, ARHGAP33, CCDC88A, SH3YL1, MYO1E, SNX19, SNX16, FES, SNX17, ESYT3	4666	98	18228	2.033	0.000150166	7.15128e-06	6.93348e-06
		list2	GOTERM_MF_DIRECT	GO:0061630~ubiquitin protein ligase activity	38	3.0303	3.33907e-07	TRIM50, TRIM52, TRAF3IP2, UHRF2, UBE3D, UBR4, UBR3, UBE2D1, UBE3A, UBR2, UBE3B, TRIM9, UBR7, TRIM5, TRIM2, TMEM129, TRIM24, TRIM68, TRIM25, TRIM27, VPS18, TRIM62, TRIM41, SYVN1, WWP1, WWP2, TOPORS, TRIM17, TRIM13, UBE2O, TRIP12, TRIM59, TRIM37, TRIM38, TRIM54, TRIM10, TRIM11, TRIM34	974	280	18228	2.53984	0.000216015	1.66183e-05	1.57707e-05
		list2	GOTERM_MF_DIRECT	GO:0051010~microtubule plus-end binding	16	0.282038	1.0244e-07	NUMA1, DCTN1, FBXW11, KNSTRN, CLIP3, CLIP2, CLIP1, KIF18A, APC, CLIP4, KIF2C, MAPRE3, MAPRE1, MAPRE2, CLASP1, PAFAH1B1	4666	17	18228	3.67676	0.000262315	1.1925e-05	1.15618e-05
		list2	GOTERM_MF_DIRECT	GO:0071949~FAD binding	28	0.493566	1.43834e-07	ERO1A, MTRR, KDM1B, DDO, GULO, CYB5R4, CYB5R3, AIFM1, MICAL1, AOX2, LDHD, AOX1, D2HGDH, QSOX1, MICAL3, MTHFR, DHCR24, KMO, PRODH2, COQ6, SQLE, DAO, ACOX2, ACOX1, CRY2, AGPS, ACOX3, PCYOX1	4666	42	18228	2.60437	0.000368292	1.60156e-05	1.55279e-05
		list2	GOTERM_MF_DIRECT	GO:0031625~ubiquitin protein ligase binding	129	2.71132	6.9921e-07	USP13, VCP, TSG101, UBE2D1, UBE2L6, TANK, USP19, UBE2L3, UBE2J1, TUBA1B, UBB, TRIM28, UBC, USP25, TPI1, UBE2B, XRCC5, TUBB, USP2, UBE2G1, TNFRSF1B, YWHAZ, UBOX5, TRAF3, TRAF5, TCP1, UQCRC1, TXNIP, TMBIM6, TRIB3, TRIM37, TRIB1, UBE2K, VCL, RB1, CDKN1A, HSP90AB1, SMC6, CASC3, BRCA1, CLU, SMG5, ACTG1, MAP1LC3B, CASP8, CHEK2, DBT, PSMD1, DNM1L, FBXO7, PRKACB, IKBKE, CCDC50, JAK1, CCT2, DAXX, CAMLG, M…	4666	242	18228	2.62932	0.000452287	3.23135e-05	3.06654e-05
		list2	GOTERM_MF_DIRECT	GO:0008022~protein C-terminus binding	58	1.02239	1.77805e-07	MDC1, GPSM2, MRE11, NUMA1, NCF2, CEP120, BRCA2, PHB2, PEX26, MED12, COIL, GRIP1, NEFL, KPNA3, MAP2K1, CEP135, PEX1, ATP1B1, HSPG2, SIRT1, SREBF2, MSH2, LCK, FDX1, MAPRE3, PABPC1, NEIL1, EZR, OPTN, EPB41, SRC, FBLN1, FBLN5, SLC9A3R2, PPP2CA, PDZD3, PTK2B, MPDZ, FN1, SNF8, PEX12, DLG1, CDK7, DAB2, CENPF, RAD51, MYO1C, ERCC3, DLG4, SNX17, SP1, AGO2, ERCC2, SDC1, CTNNB1, ERCC6, SAE1, PFKM	4666	120	18228	1.88817	0.000455256	1.89733e-05	1.83954e-05
		list2	GOTERM_MF_DIRECT	GO:0005200~structural constituent of cytoskeleton	14	1.11643	8.88224e-07	SYNM, TUBB, TUBE1, TUBG2, TUBG1, TUBB4B, TUBB4A, TUBA4A, TUBA1C, TUBA1B, TUBA1A, TUBB2A, VIM, TLN1	974	48	18228	5.45842	0.000574516	3.8312e-05	3.6358e-05
		list2	GOTERM_MF_DIRECT	GO:0030170~pyridoxal phosphate binding	33	0.581703	2.98056e-07	PYGB, ALAS1, OAT, PDXDC1, GLDC, SHMT2, SHMT1, HDC, GADL1, PYGM, GPT, PYGL, CSAD, SGPL1, NFS1, SPTLC1, SPTLC3, CBS, KYNU, PNPO, SDS, GOT1, AADAT, AGXT2, GPT2, GOT2, GCAT, PSAT1, CTH, ALB, KYAT3, KYAT1, AGXT	4666	55	18228	2.34393	0.00076303	3.05329e-05	2.96029e-05
		list2	GOTERM_MF_DIRECT	GO:0017075~syntaxin-1 binding	10	0.797448	1.40508e-06	UNC13B, SYNPR, UNC13C, SYT1, SYPL1, STXBP3, STXBP1, STXBP2, SYPL2, VAMP3	974	23	18228	8.13677	0.000908674	5.68179e-05	5.39199e-05
		list2	GOTERM_MF_DIRECT	GO:0044183~protein binding involved in protein folding	23	0.405429	3.64296e-07	HSPA9, CCT3, CD74, HSPA8, CCT2, RIC3, HSP90AA1, HSP90AB1, HSPA5, HSPA1L, CCDC47, HSPA6, HSPA2, HSPA14, HSPA13, CCT6B, CLGN, CCT6A, DNAJB1, PFDN1, CCT7, CCT5, CCT4	4666	32	18228	2.80784	0.000932527	3.45542e-05	3.35018e-05
		list2	GOTERM_MF_DIRECT	GO:0050661~NADP binding	23	0.405429	3.64296e-07	G6PD, HIBADH, NOS2, NOS3, GSR, FMO1, FMO2, FMO3, HMGCR, FMO4, PGD, FMO5, CRYZ, DHFR, POR, NNT, DPYD, CAT, GAPDHS, NOS1, DHCR7, GAPDH, GLYR1	4666	32	18228	2.80784	0.000932527	3.45542e-05	3.35018e-05
		list2	GOTERM_MF_DIRECT	GO:0061631~ubiquitin conjugating enzyme activity	12	0.956938	1.6594e-06	UBE2W, UBE2B, UBE2Q2, UBE2N, UBE2O, UBE2D1, UBE2G1, UBE2L6, UBE2G2, UBE2K, UBE2J1, UBE2L3	974	36	18228	6.23819	0.00107305	6.31547e-05	5.99335e-05
		list2	GOTERM_MF_DIRECT	GO:0051082~unfolded protein binding	47	0.828486	4.20477e-07	HSP90AB1, HSPA14, CLU, HSPA13, CLGN, HSP90B1, CCT6B, DNAJB2, ERLEC1, DNAJB1, NUDCD3, DNAJB6, GRPEL1, DNAJB4, GRPEL2, SERPINH1, CDC37L1, CCT8, CCT7, CCT5, CCT4, HSPA9, CCT3, HSPA8, CCT2, MKKS, HSP90AA1, NUDC, HSPA5, HSPA1L, CCDC115, PTGES3, HSPA6, DNAJB13, HSPA2, CLPX, CCT6A, DNAJA1, DNAJA4, DNAJA3, CDC37, DNAJA2, DNAJB11, CANX, PFDN1, CALR, CRYAB	4666	92	18228	1.99574	0.00107626	3.84587e-05	3.72873e-05
		list2	GOTERM_MF_DIRECT	GO:0005484~SNAP receptor activity	12	0.956938	2.2481e-06	STX12, STX1B, VAMP7, STX16, STX7, STX18, VTI1A, STX6, VAMP1, STX4, STX2, VAMP3	974	37	18228	6.06959	0.00145347	8.08067e-05	7.66852e-05
		list2	GOTERM_MF_DIRECT	GO:0005096~GTPase activator activity	83	1.46307	5.88003e-07	ARHGAP9, NRP1, GDI1, LRRK2, GDI2, ARHGAP1, HTR2B, SIPA1L2, ARHGAP36, ARHGAP44, RGS4, SIPA1L1, ARHGDIA, GIT1, AGFG2, RGS7, RALBP1, RALGAPA1, ELMOD2, ARAP3, ELMOD3, OCRL, ARAP1, ARFGAP3, GAPVD1, RANGAP1, ARFGAP2, ACAP3, ARHGAP10, ACAP2, RALGAPB, ACAP1, RABEP1, RASA3, RASA1, RASA2, RAPGEF2, PREB, PLCB1, LLGL1, SEC23A, RGS14, RGS16, NPRL3, AGAP2, ARHGAP19, ARHGAP18, IQGAP1, RASAL2, ARHGAP15, IQGAP2, …	4666	197	18228	1.64591	0.00150474	5.19267e-05	5.03452e-05
		list2	GOTERM_MF_DIRECT	GO:0003724~RNA helicase activity	35	0.616958	8.7225e-07	EIF4A2, DDX6, EIF4A1, DDX5, DDX27, DDX3X, DDX4, DDX49, DDX24, DDX46, DDX25, DDX1, EIF4A3, DDX42, DDX20, DDX21, DDX43, DDX41, IFIH1, DHX30, DHX36, DHX15, DDX17, DDX18, DDX56, DDX31, DDX52, DDX50, DHX40, DDX19A, DDX19B, DDX39A, DDX39B, SKIV2L, SNRNP200	4666	62	18228	2.20532	0.00223134	7.44611e-05	7.21932e-05
		list2	GOTERM_MF_DIRECT	GO:0000977~RNA polymerase II regulatory region sequence-specific DNA binding	27	2.15311	6.57708e-06	ZNF177, ZNF550, ZBTB8A, ZBTB46, TCF21, ZNF25, TRPS1, ZNF329, ZNF248, ZNF621, ZNF146, TFAP2B, ZNF19, ZFP3, ZFP2, ZNF180, ZNF705A, VEZF1, ZNF75A, ZFP69, TFDP2, ZNF614, ZNF436, ZNF555, ZNF674, ZNF597, ZNF596	974	186	18228	2.71663	0.00424635	0.000223967	0.000212544
		list2	GOTERM_MF_DIRECT	GO:0003774~motor activity	20	0.352547	3.16654e-06	MYO10, MYO5A, MYO7A, MYO19, MYO9A, MYO1D, MYO1E, MYH1, MYH2, MYO1B, MYO1C, MYO3B, MYO5B, MYO6, MYO18A, MYH11, MYH4, MYH10, MYO1G, MYH7	4666	28	18228	2.7904	0.00807673	0.000261597	0.00025363
		list2	GOTERM_MF_DIRECT	GO:0042393~histone binding	64	1.12815	3.62693e-06	KDM5B, KDM1B, RSF1, IPO7, PHF6, SART3, SCML1, KAT5, CTSL, SCMH1, DPF2, KAT8, KAT7, JAK2, SAMD13, SAMD11, RAG1, PRMT6, BCAS3, DAXX, SMARCC1, SMARCC2, DTX3L, PRKCB, BAZ1B, SIRT1, DNAJC2, KAT6B, GRWD1, ASF1A, GLYR1, L3MBTL1, KMT2D, L3MBTL2, KMT2C, LEF1, SPTY2D1, ATAD2B, MLLT6, SBNO1, RBBP4, APBB1, RBBP7, RNF20, BRPF1, PHF10, BRPF3, ATAD2, SMARCA5, NAP1L1, DEK, PHC3, SMARCA2, NAP1L4, SMARCA4, HINFP, …	4666	147	18228	1.70081	0.00924557	0.000281471	0.000272899
		list2	GOTERM_MF_DIRECT	GO:0003713~transcription coactivator activity	25	1.99362	2.70425e-05	TRIM52, USP16, WBP2, TGFB1I1, UBE3A, XPC, UBE2L3, TRIM28, TRIM24, TRIM25, TRIM27, WWTR1, SS18, WWOX, TRIM62, TRIP4, TDRD3, TAF6L, TADA2A, THRAP3, SUB1, TRIM13, TAF6, TRIM37, TRIM38	974	178	18228	2.62845	0.0173446	0.000833166	0.000790671
		list2	GOTERM_MF_DIRECT	GO:0043021~ribonucleoprotein complex binding	19	0.33492	8.4923e-06	PRMT5, RNASEL, DDX5, PRMT7, SECISBP2, SECISBP2L, SRP54, HNRNPU, PHF6, CKAP5, PQBP1, SMG6, IFIH1, RNF135, BOP1, ITCH, PRPF6, PES1, GEMIN4	4666	27	18228	2.74906	0.0215141	0.000623304	0.00060432
		list2	GOTERM_MF_DIRECT	GO:0005178~integrin binding	49	0.863741	8.5184e-06	ITGB1, COL16A1, ITGB5, CD81, ITGB3, ITGB2, ICAM5, F11R, FGF1, ICAM1, IBSP, KDR, ANXA7, ITGAV, LGALS8, ACTN1, EMP2, NISCH, ADAM17, COL4A3, ANGPTL3, ADAM9, MYH9, ITGA5, LCP1, MFGE8, PLPP3, SRC, FBLN1, PTN, FBLN5, PTPRZ1, GPNMB, SPP1, JAM2, JAM3, LAMB2, IGF2, FN1, LAMB1, PTK2, COL3A1, CXCL12, P4HB, CALR, FERMT2, PTPN2, FBN1, FERMT3	4666	106	18228	1.80586	0.0215795	0.000623304	0.00060432
		list2	GOTERM_MF_DIRECT	GO:0030276~clathrin binding	11	0.877193	3.50805e-05	TOM1L1, SYT5, TOM1L2, SYT4, SYT1, SYT12, TOM1, SYT15, SYT9, TLN1, SYT7	974	40	18228	5.14651	0.0224418	0.00103169	0.000979065
		list2	GOTERM_MF_DIRECT	GO:0042169~SH2 domain binding	21	0.370175	1.14571e-05	KHDRBS1, AFAP1L2, SRC, CTR9, INPPL1, AFAP1, ARHGAP5, PTK2, RUFY1, LAT2, CCDC88A, LCK, DLC1, NUP62, KIT, RACK1, DAG1, BLNK, CRK, SQSTM1, SLAMF1	4666	32	18228	2.56368	0.0289155	0.000815045	0.000790221
		list2	GOTERM_MF_DIRECT	GO:0003729~mRNA binding	78	1.37493	1.31557e-05	EIF4A2, PIWIL1, RBM25, SLC4A1AP, CELF2, EIF4A3, HDLBP, PARK7, CASC3, EDC3, PTBP1, EIF4ENIF1, BOLL, SNRNP70, LUC7L, RBM5, EIF2A, RBM14, AQR, CLUH, NCBP1, NCBP2, METTL3, RC3H1, PKM, ESRP1, LUC7L3, NCBP3, NUP98, NSRP1, SF1, FYTTD1, KHDRBS1, SLBP, DDX6, RBM47, RBM8A, CSTF3, SRBD1, RBM4B, HNRNPLL, FXR1, NXF1, SCAF8, NXF3, PCBP4, PCBP1, PCBP2, RPS3, IGF2BP2, PAIP2, SF3B1, N4BP1, CPSF6, MYEF2, RBPMS, CN…	4666	195	18228	1.56262	0.0331308	0.000910589	0.000882855
		list2	GOTERM_MF_DIRECT	GO:0016538~cyclin-dependent protein serine/threonine kinase regulator activity	22	0.387802	1.71227e-05	CCNK, CCNT2, CCNI, CCNT1, CCNC, CCNA2, CCNB3, CCNA1, CCND3, CCNB1, CCNY, CCNE2, CCND1, CCNG1, CCNI2, CCNYL1, CCNL2, CCNL1, CNPPD1, GPRC5C, CCNJL	4666	35	18228	2.45555	0.0429041	0.00115398	0.00111884
		list2	GOTERM_MF_DIRECT	GO:0004672~protein kinase activity	74	1.30442	1.80159e-05	NRK, LRRK1, ARAF, ILK, BUB1B, MYLK, IKBKB, RASSF2, CCND1, CHEK2, NEK1, PDK3, NEK2, RIOK2, IKBKE, MAP3K4, PDK2, SCYL2, PDK1, SCYL1, MAP3K5, MAP4K1, CDKL5, KSR1, CHUK, RIPK2, MINK1, HUNK, CASK, CSNK1D, PRKAB1, GAK, MYO3B, PDIK1L, MAK, KIT, MYO3A, BMP2K, RAF1, GUCY2C, PXK, RNASEL, PRKAA2, NPR1, ROCK2, NPR2, PKMYT1, CAMKK2, GRK3, GRK2, NUAK2, IRAK1, RPS6KC1, GRK4, RIPK1, MAP2K7, MARK4, BUB1, MAP3K2, …	4666	184	18228	1.57112	0.0450909	0.00118304	0.00114701
		list3	GOTERM_BP_DIRECT	GO:0006886~intracellular protein transport	69	4.18944	4.81435e-17	USP6NL, VPS29, SNX13, SNX10, SNX11, TBC1D10C, TOM1, TMED3, TLK1, TMED2, VPS35, TMED1, TMED7, VPS39, TMED5, YWHAH, TMED4, TRIM23, WLS, VPS18, TMED9, TICAM2, STX7, TBC1D8, TBC1D2B, SYTL3, SYTL2, TOM1L1, STX1B, TOM1L2, TBC1D4, TBC1D25, SLU7, STX1A, STX12, TBC1D9B, TMED10, STXBP3, STX16, STXBP1, USO1, STXBP2, STX18, VPS26A, VPS26B, SNX1, SNX2, SNX27, VTI1A, STX6, VPS11, TBC1D14, STX4, SNX9, TBC1D17, …	1428	264	16614	3.04082	1.59163e-13	1.59114e-13	1.57814e-13
		list3	GOTERM_BP_DIRECT	GO:0006357~regulation of transcription from RNA polymerase II promoter	202	12.2647	1.89578e-16	ZNF177, SMARCAL1, ZNF175, SMARCB1, SPIB, ZNF609, ZNF608, ZMIZ1, ZNF606, ZNF605, ZMIZ2, ZXDB, SUPT20H, SOX5, ZNF287, ZNF18, ZNF19, ZNF283, SP110, ZFP3, ZFP2, SOX13, ZNF705A, ZNF12, ZNF16, WDR77, ZSCAN23, ZNF711, ZSCAN25, ZSCAN29, ZNF276, URI1, ZBTB8A, ZNF274, ZBTB1, ZNF23, ZNF25, ZNF26, ZSCAN10, ZSCAN12, ZNF148, ZNF268, ZSCAN16, ZNF146, ZNF143, STAT5B, ZNF383, SNF8, ZNF34, TRERF1, TADA2A, SNAI1, Z…	1428	1324	16614	1.77505	7.34079e-13	3.13277e-13	3.10718e-13
		list3	GOTERM_BP_DIRECT	GO:0016579~protein deubiquitination	32	1.94293	7.25003e-15	USP13, USP14, USP37, USP15, WDR48, USP38, USP54, USP10, USP32, USP11, USP33, USP12, USP34, TNFAIP3, USP1, USP50, USP30, USP46, USP47, USP25, USP8, USP5, USP20, USP42, USP4, USP9X, USP44, USP3, USP2, USP45, USP28, USP40	1428	73	16614	5.10003	2.38576e-11	7.98712e-12	7.92187e-12
		list3	GOTERM_BP_DIRECT	GO:0006511~ubiquitin-dependent protein catabolic process	53	3.21797	5.09228e-12	USP37, USP38, USP32, USP33, USP34, UBE2D1, UBE3A, UBE2L6, UBE3B, UBE2L3, USP30, USP46, USP47, USP8, USP5, USP42, USP4, USP44, USP3, USP45, USP2, UBE4A, UBE4B, TRPC4AP, WDR81, USP40, USP13, USP15, USP16, USP10, USP11, USP12, UBR4, UBD, TP53INP2, UBQLN1, USP1, USP50, UBQLN4, UBQLN3, UBQLN2, USP25, USP20, USP22, UBE2G1, WWP2, UBE2G2, USP28, UBQLNL, TOLLIP, TTC3, TRIP12, UBA1	1428	216	16614	2.85475	1.6835e-08	4.2075e-09	4.17313e-09
		list3	GOTERM_BP_DIRECT	GO:0006355~regulation of transcription, DNA-templated	81	4.91803	1.25134e-10	ZNF177, ZNF331, TRRAP, ZMYND8, WWC2, ZNF45, UBE2L3, ZNF280B, ZNF527, SPIN1, ZNF845, SLC39A8, ZNF567, TLE4, TLE3, ZNF484, TLE2, ZNF19, TLE1, ZBTB38, TFB2M, ZNF12, ZNF75D, ZFY, ZFX, TLE6, TFDP2, THAP7, SUB1, TFEC, ZNF713, TESMIN, ZNF677, ZNF555, ZNF235, VGLL4, ZNF674, ZNF432, ZNF596, USP13, ZNF274, ZNF470, SRRT, ZNF3, SPTY2D1, ZNF8, ZBTB4, TAF5L, ZFP57, ZNF507, ZNF624, ZNF502, ZNF621, ZNF268, ZNF42…	1428	444	16614	2.1225	4.13693e-07	8.27137e-08	8.20379e-08
		list3	GOTERM_BP_DIRECT	GO:0006897~endocytosis	74	1.31182	1.07891e-09	LGALS3BP, ITSN2, DENND1C, APP, DENND1B, SH3GL3, LRRK2, ITSN1, INPPL1, MIA3, PIK3C2A, FNBP1L, CLINT1, LOXL2, MRC2, EEA1, GHR, RABGEF1, DPYSL2, ANXA6, ENPP2, OLR1, DNM1L, AP2M1, CSNK1G3, RALBP1, SCARA5, FNBP1, EPS15L1, GAPVD1, DNM1, DNM2, EPN2, EPN3, DNM3, RABEP1, HEATR5A, RABEP2, PIK3C3, ENTHD1, PLA2R1, CSNK1G2, CSNK1G1, BECN1, RAB1A, RAB5B, LRP5, C9ORF72, LRP6, NCKIPSD, CDC42, AP3M2, AP3M1, MYO6,…	4934	133	16614	1.87351	7.8544e-06	7.85335e-06	7.80912e-06
		list3	GOTERM_BP_DIRECT	GO:0051301~cell division	94	1.66637	4.21772e-09	MAP10, RB1, ANKLE2, CCNT1, CLTC, KIF11, CCAR1, PPP1CB, PPP1CC, CCND3, CDC23, MAEA, CCND1, CHMP1B, ENSA, NUF2, CDC27, OIP5, KMT5A, DIS3L2, NUDC, IST1, HAUS3, KNL1, ACTR8, MASTL, CDC40, CDC25A, CDC25B, HAUS1, CCNA2, SGO2, ASPM, PSRC1, KATNAL1, KIF2A, CCNE2, PARD3, ANAPC4, MAPRE3, ANAPC5, ARHGEF2, MAPRE1, MAPRE2, ANAPC1, PAFAH1B1, ARL8B, ANAPC2, BECN1, SEH1L, CDCA2, ANAPC16, EPB41, CDCA5, GNAI3, RNF…	4934	186	16614	1.70173	3.07045e-05	1.53504e-05	1.52639e-05
		list3	GOTERM_BP_DIRECT	GO:0042147~retrograde transport, endosome to Golgi	22	1.33576	5.38485e-08	SPAG9, TMEM87A, VPS29, TMEM87B, VPS26A, VPS26B, SNX1, SNX2, VPS51, VPS50, VPS52, TBC1D10C, VTI1A, STX6, UBE2O, VPS35, TBC1D23, TRIM27, TBC1D17, SNX5, VAMP3, SNX6	1428	65	16614	3.93782	0.000178007	2.79194e-05	2.76913e-05
		list3	GOTERM_BP_DIRECT	GO:0006906~vesicle fusion	16	0.971463	5.91333e-08	STX12, SYT4, SNAP47, SNAP25, STX16, SNAP23, STX7, STX1B, VAMP7, STX6, VAMP1, STX4, STX2, SNAP29, STX1A, VAMP3	1428	35	16614	5.31861	0.000195476	2.79194e-05	2.76913e-05
		list3	GOTERM_BP_DIRECT	GO:0050790~regulation of catalytic activity	61	1.08137	1.5739e-07	GDI1, NCF2, GDI2, CCNC, ARHGEF10L, ARHGAP36, PRKAG3, RGS4, RABGEF1, PPP2R1A, PPP2R5E, PSMD2, ARHGDIA, ARHGDIB, RAC2, CAPN3, FBXO8, CTSB, AGFG1, PPP1R16B, HSP90AA1, PARP1, IGFBP3, ELMOD3, AP3B1, ARFGAP3, GTF2F1, PRKAB1, ARFGAP2, DPM2, ARHGAP10, DPM3, RABEP2, DAD1, RGN, PLCB1, GPRC5C, LLGL1, BECN1, SEC23A, RNF180, MAT2B, BRCC3, HIF1A, RIC8A, RANBP3L, PRKAR2B, SEC23B, EIF2B2, RANBP3, CCZ1, ELP3, ELP…	4934	113	16614	1.81772	0.00114514	0.000381881	0.00037973
		list3	GOTERM_BP_DIRECT	GO:0000209~protein polyubiquitination	32	1.94293	7.2558e-07	UBE3D, TNKS, UBE2D1, UBE2L6, UBE3B, UBE2L3, UBE2J1, TNKS2, UBE2Q2, TRIM5, TMEM129, TRIM3, UBR5, TRIM68, SPOP, TRIM27, UBE2B, WWP1, UBE4B, WWP2, UBE2G1, UBE2G2, TOPORS, UBE2W, UBOX5, UBE2N, UBE2V2, TRIP12, TRIM38, UBE2V1, UBE2K, TRIM34	1428	140	16614	2.6593	0.00239589	0.000299755	0.000297306
		list3	GOTERM_BP_DIRECT	GO:0016485~protein processing	36	0.638185	3.61103e-07	PCSK2, CPM, PCSK1, PSEN2, FURIN, ECE1, PCSK7, PSEN1, ECE2, PCSK6, CPZ, GLI3, PHEX, CTSS, COMP, APH1A, CLN3, NCSTN, ADAMTS3, APH1B, PITRM1, CASP3, CASP2, LONP2, FKRP, MME, PTCH1, ADAM10, BACE1, AFG3L2, ADAM17, MMP16, CPD, SDE2, OGT, METAP2	4934	56	16614	2.16466	0.00262538	0.000483043	0.000480322
		list3	GOTERM_BP_DIRECT	GO:0006635~fatty acid beta-oxidation	29	0.514093	3.66817e-07	ABCD4, ABCD2, ECHS1, ACAA2, ABCD3, HSD17B4, CROT, HSD17B10, ACAT2, ACAT1, SCP2, CPT2, AUH, ACADM, ACAA1, ABCD1, DECR1, CPT1A, CPT1B, HADHB, HADHA, PEX7, ACOX2, EHHADH, PEX5, ECHDC1, ECHDC2, PPARD	4934	41	16614	2.38171	0.00266686	0.000483043	0.000480322
		list3	GOTERM_BP_DIRECT	GO:0006606~protein import into nucleus	46	0.815458	3.98167e-07	IPO13, CDKN1A, IPO11, NUP107, NUP188, CSE1L, LRRK2, PIK3R1, PTTG1IP, NXT2, ING1, PHB2, IPO7, ELAVL1, IPO4, ABRA, IPO5, PPP3CA, EIF4ENIF1, IPO8, IPO9, NUP85, NUP62, LMNA, FAM53C, FAM53B, AKT1, NUP88, KPNA3, APPL2, KPNA1, APPL1, NUP214, MED1, AKIRIN2, NUP153, RANBP6, PML, NUP93, NFKBIA, POM121L2, POLA2, NUP50, CRY2, KPNB1, RAN	4934	79	16614	1.96068	0.00289446	0.000483043	0.000480322
		list3	GOTERM_BP_DIRECT	GO:0006914~autophagy	21	1.27505	1.03428e-06	USP13, TIGAR, VCP, USP10, VPS13A, WIPI1, UMOD, WIPI2, VMP1, TMEM59, TM9SF1, TRIM17, VPS51, TRIM5, TOLLIP, VPS11, VTI1A, UBQLN1, TMEM39A, TMBIM6, VPS39	1428	70	16614	3.49034	0.00341348	0.000379809	0.000376707
		list3	GOTERM_BP_DIRECT	GO:0015031~protein transport	119	2.10956	6.13492e-07	GOLT1B, NUP188, PHAX, SCAMP5, SCAMP4, RABGEF1, ARL6IP5, SEC62, NSF, CADPS2, ATG3, COG8, COG5, IST1, COG4, ATG9A, ARRDC3, COG2, COG1, ACTN4, SCAMP1, AP5B1, SCAMP2, RUFY1, NUP93, HGS, KDELR2, NUP98, KIF20A, ARL8B, CALCRL, SEH1L, NMD3, PSEN1, LIN7C, MTM1, AP5M1, NUP85, MYO6, AP4S1, RAB6B, RAB11FIP5, RAB4B, SEC16A, CAV1, DNAJC14, HOOK3, KLHL20, COL1A1, ARHGAP33, EHD3, NASP, CHMP2B, PPT1, CORO7, CCDC2…	4934	270	16614	1.48408	0.00445626	0.000637944	0.000634351
		list3	GOTERM_BP_DIRECT	GO:0000278~mitotic cell cycle	24	1.45719	1.76638e-06	WDHD1, USP16, TUBGCP2, TUBB, XRCC2, USP3, TBCD, TUBE1, TUBG2, TUBG1, TUBB4A, TUBA4A, WAPL, TUBA1C, TUBA1B, WEE1, TUBB6, TUBA1A, TADA2A, TADA3, TUBGCP5, TUBGCP6, TUBGCP3, TUBA8	1428	91	16614	3.06843	0.00582265	0.000583789	0.00057902
		list3	GOTERM_BP_DIRECT	GO:0008360~regulation of cell shape	64	1.13455	8.92255e-07	CYFIP1, SH3KBP1, F11R, RND2, RND3, EPS8, PALM, KDR, RAC2, PLXNC1, BVES, ANXA1, DAPK3, RHOG, PRPF40A, ARAP1, RHOF, F2, RHOA, ERMN, CDC42EP4, KIT, MYH9, CDC42EP1, PHIP, PKHD1L1, EZR, ALDOA, CRK, CDC42SE1, CSF1R, EPB41, PALM2, HPN, LPAR1, RHOBTB3, ARHGAP18, ARHGAP15, CORO1A, RHOBTB1, MYL12B, RHOBTB2, PALMD, PLXNA1, PTK2B, MYH10, SEMA4A, SEMA4D, MYO10, RDX, FN1, MSN, BAIAP2, PTK2, FMNL3, MKLN1, DLG1,…	4934	125	16614	1.72403	0.00647457	0.00081184	0.000807268
		list3	GOTERM_BP_DIRECT	GO:0007018~microtubule-based movement	51	0.904095	1.01596e-06	DYNC1I2, DNAH2, DNAH8, DNAH5, DNAH6, ASB14, KIF11, KIF17, KIF15, KIF19, KIF5C, KIF3A, KIF5B, KIF13B, KIF21A, KIF1B, KIF1A, KIFAP3, DNAI1, DYNC1H1, DNAH12, DNAH11, DNAI2, DNAH17, KIF23, KIF22, KIF6, KIF27, KTN1, CENPE, KIF9, KIF18A, DYNC1LI2, KIF2A, KIFC2, KIF16B, KIF4A, KIF2C, KIFC3, KIF20A, KIF20B, ACTR10	4934	93	16614	1.84656	0.00736889	0.000821684	0.000817055
		list3	GOTERM_BP_DIRECT	GO:0000226~microtubule cytoskeleton organization	27	1.63934	3.12191e-06	ULK4, SPATA7, TTBK2, TUBA1C, TUBA1B, TUBB6, TUBA1A, SS18, TUBB, TBCD, TUBE1, TUBG2, TUBG1, TUBB4A, TUBA4A, TTLL7, TTLL6, WEE1, TTLL5, SON, TTLL1, TACC3, TACC1, TTLL11, TACC2, VAMP4, TUBA8	1428	114	16614	2.75553	0.010268	0.000937992	0.000930329
		list3	GOTERM_BP_DIRECT	GO:0048015~phosphatidylinositol-mediated signaling	26	0.460911	2.12447e-06	CSF1R, PTAFR, PIK3CD, PIK3CB, PIK3C2A, PIK3CG, IGF1R, PLCZ1, INPP5F, PLCE1, CA8, PDGFRA, PLCL1, PLCL2, PLCB4, PIK3CA, PI4KA, PIK3C3, PI4KB, EZR, PLCD3, PLCB1, OGT, PLCD4, PLCD1, EXOC1	4934	37	16614	2.36617	0.0153471	0.00140817	0.00140024
		list3	GOTERM_BP_DIRECT	GO:0016477~cell migration	90	1.59546	2.12802e-06	ITGB1, NCKAP1, DOCK5, GSK3A, SH3KBP1, ITGB3, ITGB2, ARPC5L, PIK3CD, PIK3CB, PTPRK, PIK3C2A, RND2, PHB2, RND3, PTPRF, PIK3CG, PPP1R9B, KDR, ITGB8, ITGAV, EMILIN1, PDILT, NDEL1, RHBDF1, PDPK1, EMP2, PRPF40A, SCRIB, RHOF, RHOA, ATRN, MMP14, PIK3CA, FSCN1, ELMO1, ELMO2, FSCN3, LCP1, MAPRE1, ENG, CD63, RAB1A, ENPEP, CD151, SDC4, CUL3, SDC2, RHOBTB3, NEDD9, PBXIP1, CORO1A, CORO1B, CORO1C, CDC42, LIMA1,…	4934	196	16614	1.54619	0.0153727	0.00140817	0.00140024
		list3	GOTERM_BP_DIRECT	GO:0071108~protein K48-linked deubiquitination	11	0.667881	8.53861e-06	USP13, VCPIP1, USP25, USP8, USP37, USP5, USP20, USP33, USP34, USP50, TNFAIP3	1428	23	16614	5.5643	0.027834	0.00235167	0.00233246
		list3	GOTERM_BP_DIRECT	GO:0006417~regulation of translation	30	0.531821	5.26624e-06	HBS1L, APP, PIWIL1, RPL10, RBM8A, DDX25, RBM4B, NOLC1, CASC3, FXR1, RACK1, AKT1, PELO, EIF4E, GCN1, EIF2A, PTCD3, CNOT10, S100B, QKI, IMPACT, DNAJC1, AGO3, RPS6KB1, CNOT1, GEMIN5, MAPKAPK5, ACO1, GAPDH, KBTBD8	4934	47	16614	2.14931	0.0376128	0.00319442	0.00317642
		list3	GOTERM_BP_DIRECT	GO:0006470~protein dephosphorylation	46	0.815458	5.99209e-06	PTPRS, PTEN, PTPRM, PTPRK, PPM1E, PTPDC1, PTPRF, PPM1G, MTM1, PPP1CB, PPP2CA, PPP3CA, PPP1CC, PP2D1, PPP4R1, DUSP10, PPP4R2, PPP2R1B, PTPRZ1, PPP2R1A, PPP2R5E, BTRC, ILKAP, DUSP5, PPP1R12A, FBXW11, DUSP1, PPP2R5A, PPP2R5D, PPP4R3B, PPP2R5C, PPP2R3A, DUSP26, DUSP6, CDC25A, PPP1CA, CTTNBP2NL, PTPRD, CTDNEP1, PDP1, PPM1A, PTPRC, PDP2, SDHAF2, PTPRA, PTPN9	4934	85	16614	1.82228	0.0426848	0.00335511	0.00333621
		list3	GOTERM_CC_DIRECT	GO:0005829~cytosol	1546	22.106	1.11048e-116	ARAF, NOC2L, LIPA, LIPE, ALKBH5, CAPNS1, PSMD4, AKT2, DPYSL2, GPBP1, DPYSL3, AKT1, BBX, MEF2A, ATG3, GABARAPL1, SDS, GAPVD1, EML1, CD2AP, BCR, RUFY1, MTHFD1, RUFY3, PSME3, CLNS1A, DDIT4, PSME4, OPTN, SKAP2, SLBP, MTMR2, CDCA2, ABCB6, SHMT2, ABCB4, FLII, SHMT1, COPS7A, PLA2G6, OAZ1, NCAPH, GIGYF2, HSPH1, RNF216, MYO6, MOV10L1, PIP5K1B, PIP5K1C, LTA4H, PSMF1, CTC1, GSTM1, JUP, LRBA, PMM2, NR2F2, ER…	5153	2892	20519	1.71698	1.34923e-113	1.34923e-113	1.21264e-113
		list3	GOTERM_CC_DIRECT	GO:0005737~cytoplasm	1384	24.5347	2.95084e-68	NUP107, PTPDC1, MYLK, LIPE, ENDOV, SAMD14, LSM12, SCP2, PPP4R2, CAPNS1, DPYSL5, AKT2, DPYSL2, DPYSL3, AKT1, PKNOX1, PRKACB, PKNOX2, MEF2C, DAXX, SDS, FNBP1, FRS2, DICER1, PRKAB1, EML3, EML4, RUFY1, ACE2, DDX39A, DDX39B, PRKAR1A, RUFY3, PSME3, FEZ1, DDIT4, RUFY2, FEZ2, PADI4, CYP2E1, OPTN, SKAP2, IDO1, SLBP, MTMR2, MTMR3, SHMT2, FLII, SHMT1, HPN, ACTL7B, NCAPG, COPS7B, COPS7A, IQGAP1, MTMR4, IQGAP…	5153	3786	20519	1.45563	3.58527e-65	1.79263e-65	1.61116e-65
		list3	GOTERM_CC_DIRECT	GO:0005654~nucleoplasm	1052	14.3592	5.16734e-43	ATF1, SLA2, NOC2L, LIPA, PTPDC1, SCP2, PPP4R2, PSMD4, AKT2, AKT1, BBX, PKNOX2, MEF2A, SECISBP2, DNTTIP2, EWSR1, PSME3, PSME4, SKAP2, SLBP, CDCA2, ABCB6, ABCB4, FLII, SHMT1, MYNN, GATA6, CDCA8, COPS7B, COPS7A, ABCB8, NCAPH, HSD11B2, HSPH1, GRPEL1, RNF216, EPB41L2, PIP5K1C, LTA4H, ATRIP, HEXIM1, CTC1, NGFR, NR2F2, BTBD10, PBX1, MLLT10, AGO3, NAPEPLD, SFXN4, FERMT2, EFCAB6, LRRC32, JPH1, LITAF, MED1…	5153	2146	20519	1.50297	6.27832e-40	2.09277e-40	1.88091e-40
		list3	GOTERM_CC_DIRECT	GO:0005813~centrosome	217	3.84684	2.68756e-28	MAP10, HNRNPU, PHAX, CSPP1, CDC27, PCLAF, DPF2, RTTN, KIFAP3, PRKACB, CDK5RAP3, MTUS2, IFT80, CSNK1D, NUP93, DYNC1LI2, IFT88, KATNAL1, PRKAR1A, CEP57L1, IFT81, FEZ1, AKAP9, CCDC81, ATP6V0D1, OBSL1, CALM, CEP85L, FBF1, SLAIN2, SKA3, PKHD1, DYNC2LI1, PRKAR2B, PRKAR2A, CEP70, CEP72, CEP76, PLK4, PLK5, PLK2, PLK1, CCDC88B, CCDC88A, CYLD, ARL2BP, CDC16, CCDC88C, MKS1, ATM, CEP85, RAD18, CEP89, CCNJL, …	5153	439	20519	1.9683	3.26538e-25	8.16345e-26	7.33703e-26
		list3	GOTERM_CC_DIRECT	GO:0005739~mitochondrion	380	6.73639	1.86726e-26	DMGDH, ISCA1, OSGEPL1, CLPB, GLDC, ACSM1, ECI2, ARAF, DCAF8, ABAT, MTFR1L, PHB2, IFIT3, ELK3, LIPE, GJA1, SCP2, CDK5RAP1, PDK4, PDK3, AKT1, CPNE3, ACAD11, GLUL, FBXO7, ACAD10, PDK2, PDK1, MCCC2, GSTK1, PDHX, ACOT9, GABARAPL1, CPT1A, SDS, RSAD2, ACSL1, PRKCE, RSAD1, MCCC1, MTUS1, ACSL5, ACSL4, HOGA1, CPT1B, ATG13, GCAT, PISD, CYP27A1, LARS2, PPA2, PDE12, MTHFD2, FDX1, DDIT4, GUF1, LAP3, ALDH7A1, M…	5153	937	20519	1.61488	2.26872e-23	4.53743e-24	4.07809e-24
		list3	GOTERM_CC_DIRECT	GO:0005634~nucleus	1675	27.5046	4.92416e-25	ZNF175, TRRAP, TESK2, SMC5, SMC6, SMC3, SMC4, SPIB, ZXDB, VPS36, TSPYL2, ZNF287, ZNF18, ZNF19, TSPYL1, ZNF283, STARD9, SOX13, WDR76, SND1, WDR77, ZC3H11A, TYRO3, ZSCAN23, ZSCAN25, TSPYL4, ZSCAN29, ZNF276, URI1, ZBTB8A, ZNF274, XPC, ZC3HAV1, ZNF23, ZNF26, WDR70, ZSCAN10, ZSCAN12, ZNF148, ZNF268, ZSCAN16, ZNF146, ZNF143, ZNF142, ZNF383, TIPARP, THAP12, TEX35, TRIP4, ZNF34, TADA2A, TDP1, ZNF135, ZNF…	5153	3985	20519	1.54574	2.99882e-22	2.99882e-22	2.792e-22
		list3	GOTERM_CC_DIRECT	GO:0016020~membrane	323	5.72594	1.02991e-18	GLTP, PI4K2B, HPSE2, PKD2L2, CYB5D2, ACTB, LIPE, DPYSL2, ARL6IP5, DAG1, PIEZO1, DIP2A, SEC62, GABARAPL1, ENTPD1, ACSL1, PRKCB, COG5, ENTPD4, BROX, ENTPD5, ENTPD6, ACSL6, COG2, ACSL5, COG1, ACSL4, ACSL3, GAPVD1, HSPG2, BCR, CYP27A1, PRKD3, ORAI3, PRKD1, PLPP3, MACF1, MTMR2, MTMR3, RRAD, CFI, HPN, MTMR4, GIGYF2, ABO, FXR1, NEU3, ABR, AP5M1, RNF215, PDGFD, INPP5D, NEU1, INPP5K, RAB11FIP5, BBS2, ACE,…	5153	837	20519	1.53664	1.25134e-15	1.78763e-16	1.60666e-16
		list3	GOTERM_CC_DIRECT	GO:0005794~Golgi apparatus	391	5.21184	9.6713e-18	APP, EHF, CHIC2, GORAB, PITPNB, GCC2, GCC1, SLA2, PWP1, NDST2, GOLGA3, GOLGA4, ALKBH5, RASSF2, RUSC1, CHEK2, GOLGA1, KDR, KIFAP3, PAQR8, CUBN, GABARAPL1, RSAD2, ENTPD4, SACM1L, PRKCE, ENTPD6, PAQR3, AP1B1, MTUS1, COG1, CSNK1D, AP1AR, ACSL3, FNDC3A, RNF128, FEZ1, KIF20A, PLPP3, OBSL1, OPTN, PDXDC1, ABCB6, MAPKAP1, MTTP, GIGYF2, ABO, APH1A, PKHD1, NCSTN, PRRC1, PDCD10, MYO6, DYM, APOE, CD14, KIAA03…	5153	755	20519	1.55059	1.17506e-14	1.46883e-15	1.32013e-15
		list3	GOTERM_CC_DIRECT	GO:0048471~perinuclear region of cytoplasm	195	3.45683	1.28284e-17	CYFIP2, CYFIP1, APP, MLC1, GOLGA1, PCLAF, MAP1S, PRKCE, PRKCD, ALG2, PTOV1, CSNK1D, ACTN4, ACSL3, DICER1, GTPBP4, SHTN1, RNF128, EZR, OBSL1, OPTN, MTMR2, MTMR9, FXR1, PKHD1, CYB5R4, MYO6, PLCG2, ATP6V0A2, INPP5K, HMOX1, APOD, PSMF1, ATP6V0A1, SEC31A, ABCA1, NDFIP1, GSDMA, FZD5, PDE2A, EHD1, EHD2, CYLD, EHD3, FAT1, ANP32B, CALR, FBXL5, LGMN, ITM2C, ARF3, CLIC4, ARF1, MTMR14, ARHGAP1, PTPRM, CLINT1…	5153	449	20519	1.72936	1.55866e-14	1.73184e-15	1.55652e-15
		list3	GOTERM_CC_DIRECT	GO:0030496~midbody	83	1.47137	2.89354e-17	MAP10, CEP126, CLIC4, GDI1, MTCL1, CTNND1, HNRNPU, KEAP1, PIK3CB, PPP1CC, ALKBH4, RASGEF1B, RACK1, NEK2, CEP55, RAB8A, NUDC, IST1, ANXA11, RHOA, SIRT2, GEM, EML3, DNM2, EML4, ASPM, PSRC1, KATNAL1, MAK, EXOC3, PIK3C3, BIRC6, MAPRE3, LAP3, KIF20A, ARL8B, RALB, CTDP1, CCDC69, DCTN3, GNAI3, RNF8, CDCA8, KLHL13, IQGAP1, GNAI1, HSP90B1, CENPC, GNAI2, CDC42, PGRMC1, RACGAP1, MICAL1, RAD21, ANKRD54, ECT2…	5153	140	20519	2.36073	3.51566e-14	3.51566e-15	3.15975e-15
		list3	GOTERM_CC_DIRECT	GO:0005759~mitochondrial matrix	91	1.61319	1.51598e-15	DMGDH, GFM1, ALAS1, ACSM3, ACSM1, LRRK2, NDUFA10, ABAT, ETFA, OGDHL, PARK7, ACSM2B, CCAR2, ALDH2, ACADL, DBT, FPGS, LONP1, PDK4, PDK3, MTERF1, PMPCA, DLAT, ACADM, PDK2, PDK1, METTL17, RARS2, MCCC2, PDHX, DIMT1, MARS2, NSUN3, MCCC1, DARS2, SIRT5, CLPX, COASY, SIRT3, PCCA, SDHAF2, SDHAF3, PDE12, IVD, PCCB, FDX1, RPUSD3, PPIF, GUF1, CASQ1, CARS2, GCDH, ACSS3, ECHS1, OAT, SHMT2, AK3, DLST, AK4, PPM1K…	5153	167	20519	2.16981	1.88849e-12	1.67447e-13	1.50495e-13
		list3	GOTERM_CC_DIRECT	GO:0005874~microtubule	112	1.98546	2.28038e-15	RASSF1, KIF5C, CSPP1, KIF5B, DPYSL2, NUSAP1, KIF21A, CDK5RAP3, GABARAPL1, MAP1S, EML4, SHTN1, CLIP1, DYNC1LI2, KATNAL1, KATNAL2, KIF16B, MAP1B, MAP1A, KIF20A, FKBP4, KIF20B, MACF1, AKNA, IQGAP1, KLC1, NDRG1, CAMSAP1, DYNC2LI1, KLC4, HSPH1, KLC2, KIF3A, DPP9, MAP2, MAP4, DNAH12, DNAH11, DNAH17, ODF2, HOOK3, CCT6A, DLG1, KIF18A, HOOK2, HOOK1, MAP3K11, CEP57, KIF17, KIF15, MAP1LC3B, KIF19, KIF13B, K…	5153	224	20519	1.99098	2.83273e-12	2.30889e-13	2.07515e-13
		list3	GOTERM_CC_DIRECT	GO:0032991~macromolecular complex	144	2.55274	8.60871e-14	GOLT1B, CLSTN3, ABAT, NR3C1, F11R, PHB2, ACTB, IPO4, COMP, CNST, RASSF2, SCP2, FAM186B, AKT2, GRB10, CAPN3, CEP250, AKT1, CIR1, NEK2, CEP97, CDK5RAP3, RNF111, MEF2C, MREG, MITF, RUNX1, BCR, CLDN3, GRWD1, PADI4, PPIB, EZR, ASF1A, KPNB1, KMT2E, KHDRBS1, BLM, PXK, MAGED1, EPB41, NPR3, PEX11B, MTMR9, FOXO3, CORO1A, GIGYF2, HSP90B1, RAD51AP1, C3, HSPH1, BTBD1, IRAK1, DPH1, MIER3, MIER2, ABL1, MBP, CEP…	5153	326	20519	1.7589	1.04541e-10	8.04583e-12	7.23132e-12
		list3	GOTERM_CC_DIRECT	GO:0005783~endoplasmic reticulum	345	4.46729	7.84345e-12	AHCYL2, ANKLE2, LPGAT1, KEAP1, MLC1, EMC10, CYB5D2, IFIT2, GJA1, NSDHL, SCP2, KDR, PIEZO1, PIP4K2C, KIFAP3, SEC62, GLUL, CUBN, GABARAPL1, RSAD2, ACSL1, ENTPD5, SACM1L, PRKCE, PRKCD, ACSL6, ALG2, ACSL5, ACSL4, ACSL3, ALG1, FNDC5, CPED1, RNF128, PNLDC1, KDELR2, KCTD17, PDXDC1, FUT10, MTTP, MTMR9, HACD3, HACD2, GIGYF2, PGS1, APH1A, PKHD1, HSD11B2, CYB5R4, SGPL1, NCSTN, CYB5R3, APH1B, SERPINH1, INPP5…	5153	686	20519	1.46276	9.52986e-09	6.807e-10	6.11789e-10
		list3	GOTERM_CC_DIRECT	GO:0000139~Golgi membrane	134	2.37547	1.72463e-11	GALNT11, ATP8A2, GALNT13, GOLT1B, CLSTN2, PGAP2, GALNT16, CLSTN3, GALNT15, PITPNB, CLSTN1, GOLIM4, MANEA, GBA2, SCAMP5, NDST2, GOLGA5, CHP1, CLCC1, RAB2A, RAB2B, COG8, COG5, COG4, SACM1L, ATG9A, GOLPH3L, ADAM10, CSNK1D, MR1, KDELR2, PLPP3, HPD, LLGL1, BLZF1, RNF121, RTN3, COPB2, COPA, FUT10, COPB1, PSEN2, PSEN1, PLD3, GLG1, SCFD1, MAN2A2, PDCD10, CHST10, INPP5E, SCAP, RAB6A, RAB6B, B3GALNT2, B3GA…	5153	315	20519	1.69391	2.09543e-08	1.39695e-09	1.25553e-09
		list3	GOTERM_CC_DIRECT	GO:0005789~endoplasmic reticulum membrane	200	3.54547	5.40547e-11	LPGAT1, PGAP2, PITPNB, RTCB, GBA2, KRTCAP2, NSDHL, CREB3L3, BSG, ARL6IP5, BCAP29, ALG9, RSAD2, SACM1L, CYP39A1, POR, KDELR2, CYP2E1, PLPP3, HPD, RNF121, RETSAT, ABCB6, SAR1B, FUT10, HPN, HACD2, PTDSS2, CYB5R3, HMOX1, SCAP, FDFT1, SEC31A, NUS1, ICMT, FZD6, ERLIN1, ERLIN2, EXT2, CYP1A2, CALU, ATG2A, CALR, PIGN, MIA2, PIGZ, MIA3, PIGV, JPH1, HERPUD1, ARV1, PCYT1A, CYP7B1, CANX, SGK1, GRAMD1C, GRAMD1…	5153	527	20519	1.51118	6.56765e-08	4.10478e-09	3.68923e-09
		list3	GOTERM_CC_DIRECT	GO:0016607~nuclear speck	190	2.44637	1.25546e-10	MAML2, EIF4A3, JADE1, GPATCH2, INPPL1, HNRNPU, CWC25, CASC3, NR3C1, EFTUD2, PPP1CC, PNN, ALKBH5, NAMPT, CIR1, OIP5, CCNL1, PSKH1, DDX17, FNBP4, PPP1R16B, PNISR, IK, MEF2C, DNAAF1, METTL3, PPP4R3A, PRPF4B, PPP4R3B, DGKZ, GCAT, CDC40, PIAS1, RUFY1, ATXN2L, PRPF4, DDX39A, PRPF6, DDX39B, PRPF3, PSME4, CD2BP2, PPIG, RAF1, CBLL1, FTO, RBM8A, EPAS1, ARHGAP18, FOXO4, HIF1A, PCBP1, CMYA5, DHX36, PACSIN2, …	5153	335	20519	1.64033	1.52538e-07	8.97282e-09	8.06446e-09
		list3	GOTERM_CC_DIRECT	GO:0005730~nucleolus	237	4.20138	2.15052e-10	EIF4A2, GORAB, EIF4A3, RRP1, ADARB1, NOC2L, PWP2, PWP1, RRP8, GOLGA3, ENDOV, NUB1, KAT5, MYC, PDK3, CPNE3, CDK5RAP3, MED1, DDX18, DAXX, SCAF11, METTL1, MAP1S, ACSL5, DNTTIP2, GTPBP4, JMJD6, EWSR1, GRWD1, SLBP, MEAF6, PRKDC, PRKRIP1, CDCA8, NOLC1, ABCB8, NMD3, RPAP2, CDKN2AIP, PDCD11, ERI1, DHX37, RRS1, GAR1, DPH6, LYAR, KIAA0319L, N4BP1, NAA50, PLK4, ARL14EP, MAD2L1BP, RPS25, RAD17, INTS4, MAGED2…	5153	656	20519	1.4386	2.61288e-07	1.4516e-08	1.30465e-08
		list3	GOTERM_CC_DIRECT	GO:0005856~cytoskeleton	130	2.30456	3.03932e-10	FHOD1, FRMPD2, JADE1, INPPL1, FNBP1L, ACTB, ACTG1, PPP1CC, DPYSL2, ARL6IP5, DAG1, MYLIP, FNBP1, DYRK1A, ACTN4, MYO7A, EML1, ERMN, FRMD1, KLHL41, EML3, EML4, SHTN1, EML5, PREPL, FRMD6, RNF128, FRMD8, CDC42SE1, EPB41, CCDC146, PXN, RHOBTB3, GLG1, RHOBTB1, CORO1B, RHOBTB2, CNN1, EPB41L1, EPB41L2, MICAL1, INPP5D, PACSIN2, MAP2K6, JUP, DMPK, RDX, MICAL3, MSN, PARVA, PARVB, PTK2, NOSTRIN, CDC42SE2, DYR…	5153	314	20519	1.64858	3.69278e-07	1.94357e-08	1.74681e-08
		list3	GOTERM_CC_DIRECT	GO:0005764~lysosome	101	1.79046	3.34906e-10	SCARB1, MLC1, IFI30, GJA1, CAPN2, PIP4K2A, AP5S1, CHID1, SLC11A1, ARRDC3, CYBB, PLA2G15, RRAGA, HGS, RRAGB, PLBD1, ARL8B, IFNAR1, SIDT2, ATP6V1A, CALCRL, GNS, C9ORF72, NCSTN, AP5M1, MAN2A2, PSAP, ARSK, NEU1, ARSG, CTSA, CD164, HSPA8, ACE, ANKRD27, ABCA5, FUCA1, GLMP, KLHL22, GGH, PRDX6, CHMP2B, PPT1, MAN2B1, CALR, FGFR3, ITM2C, LGMN, CPQ, HEXB, GBE1, LRRK2, HEXA, CTSZ, CLTC, CTSS, SGSH, FYCO1, CT…	5153	227	20519	1.77171	4.06911e-07	2.03456e-08	1.82859e-08
		list3	GOTERM_CC_DIRECT	GO:0031965~nuclear membrane	76	1.34728	6.42483e-10	AHCTF1, NUP107, RIF1, PHF20, CASC3, APEH, LMNB2, AQP1, PHF8, CDH5, PCM1, CCND1, RB1CC1, NUP62, MLX, CPNE1, RCC1, SH3BGRL2, CLCC1, SLC16A3, NDC1, LYPLA1, ANXA4, MRPS23, SHISA5, DNAJB12, AEN, PLRG1, RANGAP1, GTPBP4, SENP1, CTDNEP1, NUP93, INPP4A, GCHFR, NUP50, NUP98, PLCB1, GAPDH, KPNB1, PAFAH1B1, ANKRD17, DCTN5, GTF3C3, HPN, GATA6, RNF6, AKAP6, NOC4L, HACD3, DNAJB2, BRIP1, FZR1, NUP85, LMNA, MYO6,…	5153	157	20519	1.92757	7.80617e-07	3.71723e-08	3.34091e-08
		list3	GOTERM_CC_DIRECT	GO:0031201~SNARE complex	19	1.15361	3.07806e-09	STX12, SNAP47, SNAP25, STX16, SNAP23, STX7, STX18, SNX4, STX1B, VAMP7, VTI1A, STX6, VAMP1, STX4, STX2, VAMP4, SNAP29, STX1A, VAMP3	1509	48	20519	5.38244	1.87454e-06	4.68634e-07	4.36315e-07
		list3	GOTERM_CC_DIRECT	GO:0030027~lamellipodium	66	1.17001	1.84469e-09	ITGB1, CYFIP1, SCYL3, INPPL1, PTPRM, ILK, ACTB, ACTG2, PPP1R9B, MYLK, CAPZB, CDH2, DPYSL3, DAG1, RAC2, FLOT2, PLCE1, ACTR3, DBNL, ACTN1, DGKZ, RHOA, ACTA2, SHTN1, ACTA1, CTTN, PIK3CA, PALLD, FSCN1, FSCN3, PABPC1, RAPGEF3, EPHA2, ARHGEF6, PLEKHH2, ROCK1, IQGAP2, CORO1A, CORO1B, CORO1C, DPP4, ABLIM1, ABLIM3, CTNNA1, PTK2B, PLCG1, APBB1, MYH10, GSN, MYO10, PARVA, ARPC5, PARVB, CDC42BPA, CCDC88A, ACT…	5153	132	20519	1.99098	2.24129e-06	1.01877e-07	9.15635e-08
		list3	GOTERM_CC_DIRECT	GO:0030018~Z disc	50	0.886368	2.5381e-09	RYR1, RYR2, FHL2, LDB3, FHL5, JPH1, MYPN, PPP3CA, PPP3CB, CSRP1, CFL2, PDE4B, CAPN3, MYOZ3, MYOZ2, PPP1R12A, ACTN3, ACTN2, ACTN1, KRT8, PPP2R5A, PALLD, CASQ2, CASQ1, CRYAB, MYH6, PLEC, MYH7, RTN2, PSEN2, PSEN1, AKAP4, MYL12B, PDLIM1, PDLIM3, DNAJB6, BAG3, NRAP, PDLIM5, HOMER1, JUP, NEBL, ATP2B4, NEB, FBXO32, FKBP1A, DES, HRC, CTNNB1, ASB2	5153	90	20519	2.2122	3.08379e-06	1.34078e-07	1.20505e-07
		list3	GOTERM_CC_DIRECT	GO:0042470~melanosome	44	0.780004	2.84516e-09	ITGB1, RAB1A, CD63, HSP90AB1, AHCY, CNP, CLTC, SLC1A4, ATP1A1, HSP90B1, LAMP1, ANXA6, CTSD, CCT4, CTSB, ATP6V0A1, PDIA3, HSPA8, HSP90AA1, MREG, ANKRD27, HSPA5, SERPINF1, ANXA11, CTNS, RAB27A, GGH, NAP1L1, ATP1B3, PDIA6, PDIA4, GCHFR, MMP14, FASN, SGSM2, CALU, ERP29, ATP6V1B2, P4HB, RAB17, PPIB, SEC22B, RAB5A, RAN	5153	75	20519	2.33608	3.45687e-06	1.44036e-07	1.29455e-07
		list3	GOTERM_CC_DIRECT	GO:0045121~membrane raft	67	1.18773	2.98013e-09	ITGB1, RET, APP, LRRK2, MLC1, FAIM2, CBLB, PARK7, HK1, IKBKB, GRIP1, LAMP1, PPP2R1B, SGCA, HYAL2, KDR, CAPN2, DAG1, OLR1, CD36, MME, CYBB, EMP2, BACE1, LAT2, CLIP3, ADAM17, LCK, PECAM1, BTK, IL6ST, PLPP3, ABCG2, AHNAK, PSEN2, SLC1A2, ATP1A4, FURIN, ATP1A1, PSEN1, CLN6, EGFR, DPP4, PPP2CA, EFNB1, ADGRG1, GPC1, SERPINH1, S1PR1, PGK1, MAL2, CD14, GPM6B, ABCA1, PRNP, ANGPT1, CAV1, ATP2B4, ERLIN2, DLG…	5153	136	20519	1.9617	3.62085e-06	1.44834e-07	1.30172e-07
		list3	GOTERM_CC_DIRECT	GO:0034451~centriolar satellite	51	0.904095	3.10898e-09	C2CD5, DYSF, KEAP1, DBH, CHD3, PCM1, KIF5B, NEK1, BBS9, CEP97, CEP290, CEP55, DLGAP5, G6PD, IL4R, EXOC7, CEP131, HAUS6, IL17RB, CD2AP, LATS2, FRMD8, PRKCQ, LRIF1, ALDOB, PXK, FLII, DLST, NLRC3, KLHL12, AK5, PLA2G6, ODF2L, KIAA0753, CEP72, RAB11FIP3, PIBF1, RAB11FIP5, MPP1, CENPU, RBM39, CCDC13, CDC42BPG, NEK6, PLK1, DDHD2, HOOK3, KRT18, SASS6, CCDC66, CCDC61	5153	93	20519	2.18365	3.77741e-06	1.45285e-07	1.30577e-07
		list3	GOTERM_CC_DIRECT	GO:0000776~kinetochore	57	1.01046	3.34901e-09	PHF2, AHCTF1, NUP107, FBXO28, HNRNPU, BUB1B, PHF6, MTBP, PPP1CC, RASSF2, SIN3A, NUF2, CHAMP1, KAT8, NEK2, NDEL1, PPP1R12A, FBXW11, KNL1, RANGAP1, CKAP5, GPATCH11, KAT2B, SGO2, KIF2C, NUP98, PAFAH1B1, SEH1L, ANAPC16, MEAF6, DCTN2, DCTN1, DCTN3, PSEN2, PSEN1, SKA3, NUP160, CENPC, NUP85, NUP43, BUB3, BUB1, CLASP1, CENPU, CSNK1A1, PLK1, LRWD1, NDC80, CENPE, KIF18A, CENPH, APC, CENPI, CHMP2B, CENPO, C…	5153	109	20519	2.08231	4.06904e-06	1.50705e-07	1.35449e-07
		list3	GOTERM_CC_DIRECT	GO:0030054~cell junction	60	1.06364	4.8929e-09	PTPRR, CTNND2, SCHIP1, CTNND1, IFI30, CDH5, DSTYK, GJA1, CDH2, PPP1R13L, NAMPT, PDGFRA, MIOS, ITGA3, SCRIB, ACTN4, GTF2F1, DDB2, DNM2, RAD51C, PARD3, PKP2, PECAM1, RAPGEF2, DPEP1, IRF6, DCP2, NLRX1, EPB41, CXCR4, CD99L2, AGER, EGFR, DPP4, RAP1A, PUF60, EPB41L2, NACC1, NEU1, CLCA2, MCMBP, PCDH1, DCAF13, IP6K2, AFAP1L1, ERBIN, SLC16A10, NUDT9, DLG1, HNRNPK, NFIA, ABI2, DLG4, ABI1, CCDC88C, GID8, PA…	5153	118	20519	2.02472	5.94485e-06	2.12317e-07	1.90823e-07
		list3	GOTERM_CC_DIRECT	GO:0005819~spindle	45	0.797731	1.07743e-08	RB1, RGS14, DCTN3, CLTC, BUB1B, NR3C1, CCAR2, KIF15, MAEA, NUP85, PPP2R3C, MYC, CDC27, CHAMP1, AKT1, E4F1, MAP2K5, SAC3D1, NDEL1, CBX3, MAP1S, CSNK1A1, PLK1, MICAL3, ANXA11, KLHL22, HAUS3, HAUS1, AGBL5, ATAT1, CYLD, ARL2BP, PRC1, KIF16B, ERCC2, MYH9, ATM, ANAPC5, MMS19, ARHGEF2, KIF20A, MAPRE1, KBTBD8, PAFAH1B1, ARL8B	5153	80	20519	2.23985	1.30907e-05	4.51407e-07	4.05709e-07
		list3	GOTERM_CC_DIRECT	GO:0005925~focal adhesion	71	1.25864	1.1425e-08	ITGB1, BCAR3, MDC1, NRP1, SH3KBP1, ITGB3, ITGB2, ITGA2B, ILK, ACTB, ACTG1, DCAF6, LASP1, ANXA6, PPFIA1, DAG1, ITGB8, CPNE3, ITGAV, GIT1, DST, ACTN3, ACTN2, ACTN1, ITGA1, AFAP1, SHROOM4, SENP1, ENAH, ADAM17, PALLD, IRF2, MYH9, ITGA5, LCP1, MAPRE1, EZR, MAPRE2, EPHA2, PLEC, GRB7, RALA, ABCB4, PXN, IQGAP1, LPP, LIMA1, FLRT3, INPP5E, ATP6V0A2, PTK2B, CLASP1, ARL14EP, GSN, CAV2, CAV1, RDX, MSN, PARVA,…	5153	151	20519	1.87231	1.38813e-05	4.62714e-07	4.15872e-07
		list3	GOTERM_CC_DIRECT	GO:0030424~axon	89	1.57773	2.95453e-08	RET, APP, GSK3B, GSK3A, LRRK2, HTR2A, COMT, ACTB, AQP1, IGF1R, C4A, ALCAM, DPYSL2, BSG, NPTN, KIF13B, NEFL, NEFM, KIF1B, KIF1A, DIP2B, EMB, ACADM, PPFIA2, KIRREL3, MME, DCC, ATP6AP2, DYRK1A, ADAM10, KCNAB2, DNM1, CD2AP, DNM2, BCR, BACE1, DNM3, PALLD, FEZ1, RUFY3, ALDH1A1, FEZ2, RIN3, LLGL1, PLEC, ARL8B, MTMR2, PRKAA1, PRKAA2, HEPACAM, DCTN1, ATL1, SEMA3A, MYCBP2, ITPR1, KATNB1, HTT, NEXN, LPAR3, …	5153	207	20519	1.71205	3.58968e-05	1.15798e-06	1.04076e-06
		list3	GOTERM_CC_DIRECT	GO:0005769~early endosome	37	2.24651	1.44643e-07	VPS29, UHRF1BP1L, TSG101, TFRC, USP10, SNX13, VPS26A, VPS26B, SLC5A1, TRAK1, SLC30A10, TM9SF4, SNX3, SNX4, SNX27, TMEM127, VPS8, VPS11, TOM1, STX6, VPS35, WASF2, TBC1D16, WLS, UVRAG, VPS18, USP8, TICAM2, TMEM230, TF, SNX16, SNX17, VPS41, VIPAS39, WDFY2, VPS28, TLR3	1509	191	20519	2.63412	8.8084e-05	1.2584e-05	1.17161e-05
		list3	GOTERM_CC_DIRECT	GO:0000922~spindle pole	47	0.833186	1.00674e-07	CALM, CTDP1, NUMA1, DCTN1, MTCL1, FBF1, BOD1L1, NEDD9, KATNB1, BRCC3, KIF11, CDC14A, CEP128, CDC14B, PPP2CA, PPP2CB, CSPP1, RAD21, NUP62, POC1B, NEK2, RAE1, PLK4, PLK5, ODF2, CKAP2L, PLK2, PLK1, CKAP5, CDC25B, HAUS1, LATS1, ASPM, NEDD1, CENPF, PSRC1, LATS2, KATNAL1, KIF2A, KATNAL2, SBDS, EFHC1, CTNNB1, BIRC6, CEP85, CALM1, CEP89	5153	90	20519	2.07946	0.000122311	3.82246e-06	3.4355e-06
		list3	GOTERM_CC_DIRECT	GO:0016324~apical plasma membrane	42	2.55009	2.09719e-07	SLC24A4, SPEF1, STXBP3, SLC2A1, SLC5A12, SLC2A2, UMOD, SLC3A2, TCIRG1, THY1, SLC4A2, SLC5A1, SLC2A5, SLC7A1, SLC9A1, SLC9A3R2, SLC9A3R1, SLC39A8, SLC38A3, TRPM6, SLC39A4, SLC34A3, SLC34A2, SLC6A19, TMEM30A, SLC30A5, SLC34A1, SLC4A10, SLC4A11, SLC39A14, SLC4A7, SLC7A5, SLC6A6, TF, SLC7A8, SLC7A9, STK26, ZMYND10, TEK, SLC29A1, SLC22A8, SLC26A6	1509	236	20519	2.41994	0.000127711	1.59649e-05	1.48639e-05
		list3	GOTERM_CC_DIRECT	GO:0030175~filopodium	32	0.567275	1.34446e-07	ITGB1, GPM6A, B4GALT1, INPPL1, IQGAP2, PPP1R9A, ACTG2, PPP1R9B, MTM1, CDC42, MYO6, DAG1, DYNC1H1, ACTN2, MSN, BAIAP2, ERMN, ACTA2, SHTN1, ACTA1, MYO1B, ACTC1, ABI2, ABI1, FSCN1, FAT1, FSCN3, LCP1, CD302, EZR, RAPGEF3, MYO1G	5153	52	20519	2.45043	0.000163338	4.95006e-06	4.44894e-06
		list3	GOTERM_CC_DIRECT	GO:0031902~late endosome membrane	22	1.33576	3.19553e-07	STARD3, TMEM30A, YIPF1, SLC30A3, YIPF2, VPS4A, VPS37B, SNF8, SLC39A14, TSPAN15, TMEM59, VAMP7, WDR81, VPS41, WDR91, VPS11, VTI1A, TMEM106B, VPS36, UBXN6, VPS28, VPS39	1509	82	20519	3.64818	0.000194589	2.16231e-05	2.01318e-05
		list3	GOTERM_CC_DIRECT	GO:0098978~glutamatergic synapse	89	1.57773	2.32558e-07	ITGB1, ARF4, GSK3B, PTPRS, CLSTN2, CLSTN3, ITGB3, LRRK2, CLSTN1, ARPC5L, PPP2R2A, PLAT, GRIK2, IL1RAP, ELAVL1, ACTB, GRM1, EPS8, ARHGAP44, PPP3CA, GRIP1, PPP3CB, CALB1, CAMKV, RNF19A, FLOT2, KPNA2, PPFIA3, KPNA1, DLGAP4, CADPS2, GRIPAP1, CDKL5, ACTN1, ADAM10, DYNLL2, RHOA, DNM1, BCR, BCAN, PLCB4, PRKAR1B, PRKAR1A, IL1RAPL2, AKAP9, CDH11, NUMB, GRIA1, NAPB, NLGN1, RGS14, PLPPR4, SLC1A2, ABHD6, PLG…	5153	215	20519	1.64834	0.000282518	8.31053e-06	7.46922e-06
		list3	GOTERM_CC_DIRECT	GO:0005938~cell cortex	50	0.886368	3.1314e-07	RYR1, C2CD5, FGF1, FNBP1L, RND2, RND3, EPS8, LASP1, GRM7, AKT2, RAC2, ARFIP2, FGB, RHOG, RHOF, RHOA, ERMN, PARD3B, CNKSR1, MELK, PARD3, PRKD1, CD302, EZR, PAFAH1B1, EPB41, DCTN1, PXN, PSEN2, RHOBTB3, ITPR2, PSEN1, ADD3, RASAL3, RHOBTB1, MYL12B, RHOBTB2, ECT2, MYH10, DYNC1H1, NDFIP1, MYO10, CAV1, MICAL3, MPP7, MYO1D, MKLN1, ITCH, GIPC1, CTNNB1	5153	101	20519	1.97126	0.000380393	1.08704e-05	9.76998e-06
		list3	GOTERM_CC_DIRECT	GO:0036064~ciliary basal body	66	1.17001	3.30866e-07	IFT172, JADE1, PTPN23, KIF17, PCM1, AKT1, RTTN, BBS7, ERC1, KIFAP3, RAB8A, OFD1, CDKL5, IFT140, CEP131, CSNK1D, IFT80, RPGRIP1L, IQCD, MLF1, CFAP100, IFT88, EVC, FAM161A, DAAM1, RABEP2, IFT81, EFHC2, BBOF1, SAXO1, MAPRE1, EZR, SAXO2, GAS8, DCTN1, PPP1R32, FBF1, DYNC2LI1, PKHD1, ODF2L, POC1B, RAB28, MARK4, CCDC178, BBS2, CSNK1A1, CFAP70, IFT122, MAPK15, PTK2, AHI1, CCDC88A, NEDD1, CYLD, KIAA0586, …	5153	147	20519	1.78782	0.000401921	1.11667e-05	1.00363e-05
		list3	GOTERM_CC_DIRECT	GO:0005911~cell-cell junction	60	1.06364	3.8743e-07	APP, ITK, CLIC4, SH3KBP1, PTPRK, CELSR2, CDH2, SGCA, DAG1, AKT1, NCK1, KIRREL3, CD53, MAGI1, ACTR3, HEG1, MAGI3, PRKCD, KRT8, GAB1, RPGRIP1L, CD2AP, ADAM17, MYH2, KIT, PECAM1, FSCN1, RAPGEF2, LCP2, DSG2, PRKD1, HEPACAM, HPN, PIK3R1, ADD3, LIN7C, IQGAP3, CORO1A, SAV1, RAP1B, CDC42, FLRT3, PERP, NPHP1, KRIT1, PACSIN2, PLCG1, NGFR, MAPK15, IGSF11, AHI1, PIKFYVE, PTK7, FAT1, CTNNB1, NECTIN3, LAT, LIM…	5153	130	20519	1.83782	0.000470616	1.27223e-05	1.14344e-05
		list3	GOTERM_CC_DIRECT	GO:0005814~centriole	57	1.01046	4.80032e-07	CEP120, CEP164, DEUP1, NUBP1, NUBP2, CEP128, PCM1, CEP250, CEP170, RTTN, CEP290, RAB8A, OFD1, CEP135, IFT140, CEP295, IFT88, KIF2A, CEP63, SAXO1, SAXO2, CEP104, AKNA, ROCK1, DCTN1, CCDC146, FBF1, HTT, ODF2L, POC1B, CEP76, CNTLN, PLK4, ODF2, PLK2, CEP152, CEP350, HSPA6, PLK1, MAPK15, AHI1, CCDC88A, NEDD1, MPHOSPH9, KIAA0586, CENPJ, ALMS1, AGBL2, MKS1, SASS6, CEP162, HYLS1, CEP41, CNTROB, RAN, MDM1…	5153	122	20519	1.86042	0.000583069	1.53484e-05	1.37946e-05
		list3	GOTERM_CC_DIRECT	GO:0010008~endosome membrane	25	1.51791	9.64322e-07	SLC48A1, VPS29, STEAP3, STEAP4, TFRC, SPPL2B, VPS26A, ZDHHC1, THSD1, TMEM165, SNX3, SNX1, SNX2, VPS35, VTA1, WIPI1, WIPI2, SLC9B2, SLC9A6, SNX17, VPS41, TMBIM1, UBA1, VPS45, TLR3	1509	109	20519	3.11875	0.0005871	5.21397e-05	4.85438e-05
		list3	GOTERM_CC_DIRECT	GO:0030672~synaptic vesicle membrane	19	1.15361	1.02738e-06	SYT5, UNC13B, UNC13C, SNAP47, SVOP, SLC6A17, SYT1, SYPL2, SYN2, SYN1, SLC9B2, SYNPR, ZNRF1, SYNGR1, SYNGR2, SYPL1, SV2A, VAMP1, STX1A	1509	67	20519	3.85608	0.000625481	5.21397e-05	4.85438e-05
		list3	GOTERM_CC_DIRECT	GO:0005635~nuclear envelope	48	0.850913	5.67351e-07	AGPAT5, CALR3, LRRC59, IPO11, CSE1L, RTCB, PRKCZ, IPO7, GMCL1, RTN4, MTMR6, AGPAT3, IPO8, MTA1, RAB40B, IPO9, RAC2, BNIP2, OIT3, HTATIP2, MAPK3, POLR2M, RANBP2, BNIP3L, MLIP, PARP1, CBX3, IST1, FBXW11, FANCL, INSR, LMNTD1, ANXA11, PARP16, LMO7, MTOR, CTDNEP1, NUP93, PARP11, CENPF, NAPEPLD, CALR, MNS1, DNASE1, DNASE1L3, CHMP7, RAN, PAFAH1B1	5153	97	20519	1.97045	0.000689094	1.76752e-05	1.58858e-05
		list3	GOTERM_CC_DIRECT	GO:0015629~actin cytoskeleton	72	1.27637	6.12262e-07	FKBP15, HSPB7, IFIT5, PPP1R9A, ACTB, ABRA, PPP1R9B, SAMD14, SIPA1L1, MPRIP, CFL2, CCIN, MYOZ3, MYOZ2, PKNOX2, NDC1, PPP1R12A, NCOA5, DAPK1, DENND2A, ALG2, AFAP1, MYO7A, CTTNBP2NL, ADAM17, CDC42EP4, RARA, FSCN1, FSCN3, EZR, ALDOA, CRK, MACF1, AHNAK, FLII, ABCB4, NEXN, CORO1C, LIMA1, ABLIM1, ABLIM2, ABLIM3, CALD1, MYO6, CTNNA1, ABL1, CTNNA2, CORIN, GSN, ANKRD23, KLHL2, MYO5A, DSTN, PARVA, MYO9B, PA…	5153	167	20519	1.71677	0.000743622	1.85975e-05	1.67148e-05
		list3	GOTERM_CC_DIRECT	GO:0016459~myosin complex	28	0.496366	7.22243e-07	MYO6, MYO18A, MYH11, MYH10, MYH7B, MYO10, MYO5A, MYO9B, MYO7A, MYO19, MYO9A, MYO1D, MYO1E, MYH1, MYO1B, MYH2, MYO1C, MYH3, MYO3B, MYL1, MYO5B, MYO5C, MYO3A, MYL3, MYH4, MYH6, MYH7, MYO1G	5153	45	20519	2.47766	0.00087714	2.1403e-05	1.92363e-05
		list3	GOTERM_CC_DIRECT	GO:0030904~retromer complex	10	0.607165	1.61511e-06	SNX3, VPS29, SNX1, SNX2, SNX27, SNX12, VPS26A, VPS35, TRIM27, VPS26B	1509	18	20519	7.5543	0.00098312	7.56617e-05	7.04437e-05
		list3	GOTERM_CC_DIRECT	GO:0031410~cytoplasmic vesicle	89	1.57773	9.5516e-07	DENND1C, DENND1B, PIGT, CALCOCO2, CTSZ, DYSF, MLC1, ARRB1, HTR2A, FNBP1L, RND2, ELAVL1, RND3, MAP1LC3B, GRM4, ADAMTS1, RUSC1, HYAL2, RAC2, FLOT2, MAN1A1, KIF1B, FAM3C, CEP290, AP2M1, AGFG1, CADPS2, SERPINA3-3, SERPINA3-1, PDPK1, IST1, ATP6AP2, RHOG, EMP2, ARAP1, RHOF, FAM91A1, RHOA, MPEG1, DNM1, DNM2, DNM3, ADGRF5, BTK, ATG4B, ITGA5, DNASE1, SERPINA3-8, SERPINA3-7, SERPINA3-6, ENPEP, MAPKAP1, C5A…	5153	221	20519	1.60359	0.00115985	2.76314e-05	2.48342e-05
		list3	GOTERM_CC_DIRECT	GO:0005778~peroxisomal membrane	24	0.425456	1.00335e-06	ABCD4, ATAD1, ABCD2, ACBD5, ABCD3, PEX19, PNPLA8, PEX11A, PEX11B, PEX1, HMGCR, PEX13, PEX14, GNPAT, MAVS, DAO, ACOX1, PEX6, CAT, PEX5, FAR1, ABCD1, RAB8B	5153	36	20519	2.65463	0.00121832	2.83504e-05	2.54803e-05
		list3	GOTERM_CC_DIRECT	GO:0070062~extracellular exosome	35	0.620457	1.45179e-06	AHNAK, ABCB6, CD81, ITGA2B, AQP1, ACTG1, PKHD1, BAG6, PGRMC1, ANPEP, LAMP2, QSOX1, PROM1, CUBN, SLC12A3, HSPA8, PDCD6IP, ANXA1, ACE, HSPA4, NSUN2, SLC12A1, FN1, DICER1, FKBP1A, BHMT, GPRC5B, SCNN1B, ALB, AGO2, SCNN1A, HNRNPA2B1, PLAA, CD47, ALDOA	5153	64	20519	2.17763	0.00176237	4.00891e-05	3.60307e-05
		list3	GOTERM_CC_DIRECT	GO:0033116~endoplasmic reticulum-Golgi intermediate compartment membrane	12	0.728597	3.26534e-06	VMP1, TMEM199, TMED9, TMED10, VMA21, TMED3, TMED2, TMED1, WHAMM, TMED7, TMED5, YIF1A	1509	29	20519	5.62665	0.00198662	0.000142042	0.000132246
		list3	GOTERM_CC_DIRECT	GO:0031313~extrinsic component of endosome membrane	7	0.425015	3.84026e-06	USP8, SNX16, WDR81, WDR91, USP50, SNX10, SNX5	1509	8	20519	11.898	0.00233599	0.000155915	0.000145162
		list3	GOTERM_CC_DIRECT	GO:0010494~cytoplasmic stress granule	34	0.60273	1.95344e-06	GRB7, DDX6, DYRK3, PRKAA2, DDX3X, ROCK1, DDX25, DDX1, CASC3, C9ORF72, ELAVL1, GIGYF2, PQBP1, RNF135, ATXN2, OGFOD1, DHX36, EIF4E, MBNL1, PABPC4, CIRBP, RC3H1, PUM1, LARP4, EIF2S1, ATXN2L, DDX19A, MOV10, DDX19B, HNRNPK, CAPRIN1, PABPC1, LSM14A, KPNB1	5153	62	20519	2.18365	0.00237062	5.2743e-05	4.74036e-05
		list3	GOTERM_CC_DIRECT	GO:0005777~peroxisome	41	0.726821	2.10225e-06	PECR, ABCD2, MVK, ECI2, HSD17B4, CROT, MFF, DDO, PEX26, SCP2, HAO1, HACL1, DNM1L, ACAA1, HAO2, NUDT12, GSTK1, HSDL2, PHYH, NOS2, IDH1, EPHX2, IDH2, PEX14, DHRS4, AMACR, DAO, ACOX2, ACOX1, EHHADH, MGAT4A, PEX5, AGPS, CAT, FAR1, PIK3C3, ACOX3, AGXT, CRAT, ACOT4, PAOX	5153	81	20519	2.01556	0.00255097	5.55267e-05	4.99055e-05
		list3	GOTERM_CC_DIRECT	GO:0005902~microvillus	30	0.531821	3.89986e-06	ATP6V1A, CLIC4, LRRK2, IQGAP2, ESPN, HYAL2, MYO6, PROM1, ATP6V1E1, JAM3, BBS2, PDGFRA, ANGPT1, RDX, MSN, MYO7A, MYO1D, MYO1E, MYO1B, MYO1C, FSCN1, EXOC4, ATP6V1B2, FSCN3, CD302, EZR, RAPGEF3, CD44, ATP6V1B1, MYO1G	5153	53	20519	2.25394	0.00472713	0.000100815	9.06095e-05
		list3	GOTERM_CC_DIRECT	GO:0032587~ruffle membrane	33	0.585003	4.20186e-06	ITGB1, KANK1, C2CD5, PLEK, IFIT5, MTMR9, RASGRP2, EGFR, PPP1R9B, EPS8, AKT2, PSD4, PSD3, MYO6, PACSIN2, PLCG2, RPS3, INPP5K, EPS8L2, ITGAV, PLCG1, APPL2, PLEKHA1, HIP1R, RHOA, AIF1L, EEF1A1, SH3YL1, ADAM17, APC, DLC1, ARHGEF2, EZR	5153	61	20519	2.15417	0.00509226	0.00010636	9.55923e-05
		list3	GOTERM_CC_DIRECT	GO:0005770~late endosome	22	1.33576	1.36827e-05	UVRAG, VPS29, VPS18, WDR48, TSG101, TICAM2, SLC31A1, SRC, STX7, TMEM192, TCIRG1, VPS26B, TMEM230, TMEM59, TF, SNX16, SNX14, TTPA, VPS41, VPS8, VIPAS39, VPS35	1509	102	20519	2.93285	0.00829819	0.000520797	0.00048488
		list3	GOTERM_CC_DIRECT	GO:0005903~brush border	24	0.425456	7.25014e-06	ACTR3, CUBN, ENPEP, ACTN3, MME, FLII, ACTN1, PDZK1, ADD3, MYL12B, AQP1, MYO1D, EPS8, MYO1E, MYO1B, PDZD3, MYO1C, CAPZB, CAPZA2, MYH9, EZR, DNM1L, PLS1, PLEC	5153	39	20519	2.45043	0.00877027	0.000179774	0.000161575
		list3	GOTERM_CC_DIRECT	GO:0001726~ruffle	34	0.60273	7.54562e-06	CYFIP1, ROCK1, MTMR14, ARHGAP18, IQGAP1, MTM1, CYTH3, LIMA1, MYO6, INPP5K, ARFIP2, PLCG1, APPL2, APPL1, DBNL, MYO10, ACTN1, ARAP3, S100B, BAIAP2, CD2AP, MKLN1, ACAP2, KIF18A, MYO1C, CTTN, FSCN1, ATP6V1B2, MYH9, FSCN3, LCP1, EZR, RAB5A, BCAR1	5153	65	20519	2.08287	0.00912606	0.000183359	0.000164796
		list3	GOTERM_CC_DIRECT	GO:0005765~lysosomal membrane	29	1.76078	1.66223e-05	SLC48A1, SLC35F6, SPPL2B, SLC2A6, WDR24, TMEM165, TRPM2, SMPD1, VPS11, SLC26A11, SLC39A8, UBXN6, TRIM23, SPAG9, SLC30A3, TFEB, TMEM192, TMEM150C, SLC39A14, TPCN2, TMEM59, TM9SF1, VAMP7, WDR81, TMBIM1, TMEM106B, UBA1, TECPR1, TMEM9B	1509	161	20519	2.44928	0.010072	0.000595469	0.000554402
		list3	GOTERM_CC_DIRECT	GO:0016323~basolateral plasma membrane	28	1.70006	1.78071e-05	SLC22A6, SPEF1, TFRC, SLC43A3, SLC40A1, SLC2A1, UMOD, SLC3A2, SLC4A2, SLC7A1, VSIG1, SLC39A8, STX2, WASF2, SLC4A10, SLC4A11, SLC39A14, SLC9B2, SLC4A7, SLC6A6, SLC4A9, SLC7A8, TEK, SLC29A1, SLC22A8, SLC26A6, SLC22A9, SLC29A2	1509	153	20519	2.48848	0.010786	0.000602474	0.000560924
		list3	GOTERM_CC_DIRECT	GO:0043025~neuronal cell body	64	1.13455	9.02053e-06	HSP90AB1, NRSN1, CPNE5, GRIK2, PTPRF, ALCAM, CALB1, KIF5C, DPYSL5, DPYSL2, DNER, RACK1, HSP90AA1, MME, ELOVL5, MAP1S, FBXW11, KREMEN1, ERMN, CREB3, MAP1B, RUFY3, MAP1A, RAPGEF2, RIN3, IL6ST, PAFAH1B1, GRIA1, GPM6A, PRKAA1, PRKAA2, PDE1C, HDAC1, PDE1B, PDE1A, HPN, SEZ6, PSEN2, SLC1A3, ATP1A2, PSEN1, LRP6, FXR1, CDC42, BRINP1, INPP5F, MBP, KCNN2, APOD, NCDN, LRIG2, APOB, POLR2M, RIC3, S100B, L1CAM,…	5153	153	20519	1.66565	0.0109002	0.000214901	0.000193146
		list3	GOTERM_CC_DIRECT	GO:0030134~ER to Golgi transport vesicle	12	0.728597	1.91684e-05	TMED9, TMED10, TICAM2, YIPF5, YIPF6, TMED3, TMED2, TMED1, TMED7, TMED5, YIF1A, TMED4	1509	34	20519	4.7992	0.0116058	0.000614397	0.000572025
		list3	GOTERM_CC_DIRECT	GO:0001650~fibrillar center	55	0.975004	9.75939e-06	DDX46, CDCA7L, LIPA, AFF4, RERG, COIL, HERC4, BOLL, SESN1, ANKRD1, RPP38, PRMT7, RSAD2, PLRG1, SIRT1, CD2AP, DKC1, KIT, POLR1C, CD2BP2, EZR, PAFAH1B2, RAI14, AKNA, NUFIP1, NOLC1, MLLT1, AGER, SELENBP1, DSN1, ORC6, DEAF1, NRIP1, LEO1, GAR1, IP6K1, RAE1, IP6K2, NOP56, KDM4A, NOP58, MBD6, CCDC137, SAMD4A, APEX2, BTBD10, PEX14, NEDD1, CDK7, KLF6, DAB2, EIF3L, NFIB, NFKBIE, CC2D1A	5153	126	20519	1.73815	0.0117877	0.000228032	0.000204947
		list3	GOTERM_CC_DIRECT	GO:0043231~intracellular membrane-bounded organelle	114	2.02092	1.22441e-05	CD84, CSF2, AHCYL1, AQP9, MSI2, LIPA, CLU, IGF1R, CYP2D14, LIPJ, GRB14, AP1S2, AP1S3, CCDC93, AP2M1, CA13, AGFG1, KCMF1, G6PD, FNBP1, RUFY1, ALDH3A2, PPIF, ENTHD1, FAR1, CYP2E1, PPIG, PPIB, CES2, OSBP2, PPIC, RHOBTB3, CYP2C19, CYP2C18, RHOBTB1, RHOBTB2, NEU3, ADAP2, NEU1, AP4S1, AP1M2, RAB11FIP5, AP1M1, OSBPL9, CTSA, ABCA1, CYP2J2, OSBPL8, ARL14EP, OSBPL7, PDHA1, OSBPL6, ABCA5, HSPA5, OSBPL5, ABC…	5153	315	20519	1.44109	0.0147666	0.000280201	0.000251835
		list3	GOTERM_CC_DIRECT	GO:0042995~cell projection	49	0.86864	1.24534e-05	CLSTN2, CLSTN3, CLSTN1, ITSN1, ARPC5L, JADE1, PTEN, RND2, RND3, NUBP1, RAC2, CFAP43, CEP290, APPL1, PPP1R16B, ACTR3, ACTR2, PDPK1, MAP1S, RHOG, RHOF, RHOA, FCHSD1, ENAH, KIZ, CD44, GRB7, MACF1, RHOBTB3, ATP1A2, CPLX2, RTN4, RHOBTB1, RHOBTB2, ODF2L, GRK3, GRK2, PTK2B, AFAP1L1, ODF2, MICAL3, ARPC5, COQ6, PTK2, CYLD, HNRNPK, OGT, FERMT3, CDC42SE2	5153	109	20519	1.79005	0.015017	0.000280201	0.000251835
		list3	GOTERM_CC_DIRECT	GO:0045171~intercellular bridge	34	0.60273	1.71802e-05	EPB41, CDCA8, NGRN, NUDCD2, PPP1R13L, MICAL1, QSOX1, RAB11FIP3, AAMP, CEP55, PKNOX2, IQCB1, PRKCI, PARP3, GSTM1, KRR1, RBM18, CEP131, EAF1, PCIF1, MICAL3, HAUS3, RMDN3, KLHDC8B, KIF23, CDC7, SETX, AGBL5, NISCH, EHD2, PRC1, KIF20A, FAN1, RBM44	5153	67	20519	2.02069	0.0206577	0.000379526	0.000341105
		list3	GOTERM_CC_DIRECT	GO:0016328~lateral plasma membrane	28	0.496366	1.8784e-05	MTCL1, IQGAP1, ATP1A1, LIN7C, IQGAP3, CORO1C, ERBB3, PPP2R1A, BSG, LEPR, SLC16A3, BVES, MARK2, ABCC1, SLC16A1, ANXA1, KCNB1, ACTN1, ATP2B1, ATP1B1, MPP7, DLG1, MYO1C, CLDN3, CLDN15, APC, CTNNB1, ATP6V1B1	5153	51	20519	2.18617	0.0225643	0.000407547	0.000366289
		list3	GOTERM_CC_DIRECT	GO:0008021~synaptic vesicle	20	1.21433	4.53156e-05	STX12, SNAP25, TMED9, SLC6A17, SLC30A3, STX7, SYN2, SYN1, TMEM230, SYT7, STX1B, SYNPR, TRIM9, TH, SYPL1, SYT12, STX4, STX2, VAMP4, STX1A	1509	94	20519	2.89314	0.0272205	0.00137986	0.0012847
		list3	GOTERM_CC_DIRECT	GO:0005768~endosome	77	1.36501	2.8907e-05	RAB3B, PI4K2B, ATP8A2, CDKN1B, FKBP15, ITGB3, RAB3D, LRRK2, CLTC, MLC1, ECE1, HMGB1, CLINT1, KDR, ITGB8, FLOT2, ATP6V1E1, RAB8A, RAB8B, CUBN, PRKCI, ANXA1, CCDC115, ARRDC3, AP1AR, GAPVD1, RHOA, EPN2, RUFY1, EPN3, BACE1, RABEP1, PIK3C3, BIRC6, ENTHD1, EZR, ASTN2, RAB5B, LEPROT, CALCRL, PIK3R4, LPAR1, LRP2, PLD1, PRKCZ, C9ORF72, GIGYF2, BLOC1S6, RAB40B, RNF215, LEPROTL1, GPC1, S1PR1, PACSIN2, PACSI…	5153	199	20519	1.54076	0.0345128	0.000616175	0.000553797
		list3	GOTERM_CC_DIRECT	GO:0005929~cilium	64	1.13455	2.98261e-05	KIF17, NUBP1, NUBP2, RAB8A, IQCB1, PDGFRA, CEP131, IFT80, RPGRIP1L, KIF27, MLF1, LZTFL1, ACE2, CFAP221, CATSPERB, PKM, IFT81, MAK, CCDC40, NOTCH2, CEP104, NAXE, FAM149B1, PPP1R32, DNAH8, ANKS3, DNAH5, ASB14, DNAH9, DYNC2LI1, ANKMY2, IFT74, NPHP1, CCT8, PROM1, ATP6V1D, CCT4, NEK8, DNAH12, DNAH11, DNAH17, PTCH1, CAV1, DAW1, IFT122, RAB10, AHI1, ARL2BP, RAB15, PDCL, CFAP36, HYLS1, CEP41, CCDC66, CLU…	5153	158	20519	1.61294	0.0355904	0.000624804	0.000561553
		list3	GOTERM_CC_DIRECT	GO:0001725~stress fiber	29	0.514093	3.41247e-05	FHOD1, FAM107A, LDB3, LPP, CORO1B, MYL12B, MYLK, CNN2, PDLIM1, LIMA1, ABLIM1, PDLIM3, ABLIM3, ANXA6, PDLIM5, MYH10, NEBL, LIMCH1, ACTN1, PTK2, ACTA2, ACTA1, DAAM1, PALLD, FSCN1, MYH9, LCP1, MYH6, MYH7	5153	55	20519	2.09957	0.0406144	0.000702738	0.000631597
		list3	GOTERM_CC_DIRECT	GO:0005871~kinesin complex	22	0.390002	4.04263e-05	KIF23, KIF22, KLC1, KIF17, KIF6, KIF15, KLC4, KIF19, KLC2, KIFC2, KIF3A, KIF16B, KIF5B, KIF13B, KIF21A, KIF1B, KIF1A, KIF20A, KIFC3, KIFAP3, KIF20B, NDEL1	5153	37	20519	2.36765	0.0479321	0.000805212	0.000723697
		list3	GOTERM_CC_DIRECT	GO:0030286~dynein complex	22	0.390002	4.04263e-05	DNAH12, DYNC1H1, DNAH11, DNAH2, DCTN2, DNAH17, DCTN1, DNAH8, DNAH5, DNAH6, ASB14, DNAH9, DYNLL2	5153	37	20519	2.36765	0.0479321	0.000805212	0.000723697
		list3	GOTERM_MF_DIRECT	GO:0005524~ATP binding	653	11.576	1.049e-66	PI4K2B, CLPB, ARAF, HNRNPU, MYLK, AKT2, AKT1, PIP4K2A, PIP4K2C, PRKACB, DDX17, DDX18, PRKCI, DAPK1, PRKCB, PRKCE, DDX11, DAPK3, PRKCD, DICER1, CLPX, LARS2, DYNC1LI2, DDX39A, DDX39B, MTHFD1, PRKD3, PRKCQ, PRKD1, PIF1, ABCB1, ABCB6, ABCB7, PRKDC, ABCB4, HSPA4L, ABCB8, PRKCZ, HSPH1, MYO6, PIP5K1B, PIP5K1C, PLK4, ABCA1, DNAH12, MYH7B, DNAH11, PLK5, ABCA5, DNAH17, DMPK, EIF2AK1, PLK2, ABCA3, PLK1, MTH…	4631	1433	18228	1.79362	2.62144e-63	2.62144e-63	2.54277e-63
		list3	GOTERM_MF_DIRECT	GO:0000978~RNA polymerase II core promoter proximal region sequence-specific DNA binding	161	9.77535	2.89327e-21	ZNF331, ZNF175, ZNF692, ZNF570, ZBTB24, ZBTB20, ZNF81, ZFP30, ZNF606, ZNF605, ZNF84, ZNF689, ZNF567, ZNF565, ZNF322, SOX5, ZNF287, ZNF18, ZBTB39, ZNF283, ZBTB38, ZBTB37, ZFP2, ZBTB32, SOX13, ZBTB34, ZNF12, ZBTB33, ZNF16, SUB1, ZNF713, ZNF317, ZSCAN23, ZNF711, ZNF677, ZSCAN25, ZNF311, ZNF432, ZSCAN29, ZNF277, ZNF274, ZBTB1, ZNF23, ZBTB4, ZNF26, ZKSCAN7, ZKSCAN8, SOHLH2, ZSCAN10, ZNF548, ZSCAN12, Z…	1313	1035	18228	2.15953	2.59237e-18	2.59237e-18	2.43903e-18
		list3	GOTERM_MF_DIRECT	GO:0042802~identical protein binding	501	6.86049	3.88212e-20	ATF1, RB1, ATF2, HNRNPU, ABAT, ALCAM, PSMD4, NAMPT, DPYSL3, LUC7L, PIP4K2C, IAH1, FNBP1, DAPK1, RNASE1, CD2AP, NISCH, ACE2, CLDN3, DDX39A, DDX39B, DAAM1, EWSR1, PRKAR1A, PSME3, PADI4, RBCK1, HPRT1, PRKD1, OPTN, SF1, SLBP, MTMR2, PLA2G6, PRPSAP1, HMGXB4, CEP70, HEXIM1, PLK4, BRAP, GSTM1, PLK1, FN1, COL1A1, SETX, EHD1, GLUD1, EHD2, PPP5C, PPFIBP2, COL1A2, HNRNPK, GIPC1, NAPEPLD, RAD18, GABRB3, CEP5…	4631	1018	18228	1.49633	9.70142e-17	4.5583e-17	4.4215e-17
		list3	GOTERM_MF_DIRECT	GO:0046872~metal ion binding	767	10.0514	5.47215e-20	OSGEPL1, MT-CO1, ARAF, ABAT, GPATCH8, MYLK, RNF115, ALKBH5, RNF114, CDK5RAP1, RNF111, MBNL1, MBNL2, DNAAF3, DICER1, RUFY1, ARMC1, ACE2, RNF126, RNF128, EWSR1, PRKD3, RUFY2, FDX1, CDIP1, RBCK1, HPRT1, PRKD1, DUS3L, HPD, OPTN, IDO1, RNF121, MTMR3, SAR1B, MYNN, BAZ2A, BAZ2B, MTMR4, GNS, PRDM10, ADAMTS10, C2, HPX, CYB5R4, RNF216, RNF215, ADAMTS18, HMOX1, HMOX2, FDFT1, ACE, PMM2, MTHFS, MEX3C, COL1A1,…	4631	1617	18228	1.38018	1.36749e-16	4.5583e-17	4.4215e-17
		list3	GOTERM_MF_DIRECT	GO:0004843~thiol-dependent ubiquitin-specific protease activity	38	2.30723	6.48818e-19	USP13, USP14, USP37, USP15, USP38, USP16, USP54, USP10, USP32, USP11, USP33, USP12, USP34, TNFAIP3, TANK, USP19, VCPIP1, USP1, USP50, USP30, USP46, USP47, USP25, USP8, ZRANB1, USP5, USP20, USP42, USP4, USP9X, USP44, USP22, USP3, USP2, USP45, USP28, USP40, STAMBP	1313	93	18228	5.67251	5.81341e-16	2.90671e-16	2.73477e-16
		list3	GOTERM_MF_DIRECT	GO:0008017~microtubule binding	123	2.18046	3.6796e-19	MAP10, CAPN6, DPYSL5, KIF5C, KIF5B, DPYSL2, NUSAP1, CHP1, KIF21A, MAP1S, MTUS1, MTUS2, MID1, EML1, EML3, EML4, CLIP3, EML5, KATNAL1, FAM161A, KATNAL2, KIF16B, CEP57L1, MAP1B, MAP1A, SBDS, KIF20A, KIF20B, EZR, MACF1, NDRG1, CAMSAP1, CNN3, SKA2, RACGAP1, KIF3A, MAP2, MAP4, MARK4, MAP9, PRNP, CEP350, RCC2, PLK1, RMDN3, RMDN2, HOOK3, RMDN1, CCDC88B, REEP1, CCDC88A, KIF18A, HOOK2, HOOK1, FES, KIF4A, R…	4631	232	18228	2.0868	9.19532e-16	2.29883e-16	2.22984e-16
		list3	GOTERM_MF_DIRECT	GO:0000981~RNA polymerase II transcription factor activity, sequence-specific DNA binding	140	8.5003	7.96575e-16	ZNF331, ZNF177, ZNF175, ZNF570, SPIB, ZNF81, ZFP30, ZNF605, ZNF84, ZNF329, ZNF689, ZNF567, ZNF565, ZNF322, SOX5, ZNF287, ZNF18, ZNF19, ZNF283, SP110, ZFP3, ZBTB38, ZFP2, SOX13, ZNF705A, ZNF713, ZNF438, ZSCAN23, ZNF436, ZSCAN25, ZNF555, ZNF311, ZNF674, ZNF432, ZSCAN29, ZNF550, ZNF274, ZNF23, ZNF25, ZBTB4, ZNF26, ZKSCAN7, ZKSCAN8, SOHLH2, ZSCAN10, ZNF548, ZSCAN12, ZKSCAN5, ZNF304, ZSCAN16, ZNF146, …	1313	962	18228	2.02035	6.96332e-13	2.3791e-13	2.23838e-13
		list3	GOTERM_MF_DIRECT	GO:0051015~actin filament binding	104	1.84364	3.26613e-16	CYFIP1, FHOD1, ARPC5L, ESPN, ANTXR1, SAMD14, MPRIP, CFL2, COTL1, PLS3, PLS1, PKNOX2, ACTN3, ACTN2, MAP1S, ACTN1, MYO7A, ERMN, FSCN1, FSCN3, EZR, FLII, IQGAP1, IQGAP2, IQGAP3, CORO1A, CORO1B, CORO1C, BLOC1S6, MYO6, ABL1, MYH11, MYH10, MYH7B, NEBL, MICAL3, MYO5A, DSTN, NEB, ARPC5, CORO2A, CORO2B, AIF1L, ARPC2, MYO5B, MYO5C, CORO6, CORO7, ARPC1B, ARPC1A, PPP1R9A, RCSD1, MYOM2, PPP1R9B, LASP1, PSTPIP…	4631	196	18228	2.08853	8.32334e-13	1.63241e-13	1.58342e-13
		list3	GOTERM_MF_DIRECT	GO:0019901~protein kinase binding	161	2.8541	3.50131e-15	ATF2, ERRFI1, CCNK, CCNT1, NR3C1, ACTB, PPP1CB, PPP1CC, CCND3, CDH2, CCND1, CHEK2, DPYSL2, CEP250, AKT1, CIR1, FBXO7, NSF, MEF2A, MAP2K3, DAXX, FBXW5, PRKCD, AP1B1, ADAM10, ACSL3, ATP1B1, PRKAB1, ATG13, CDC25A, CDC25B, EEF1A1, NISCH, CCNY, MSH2, SIK1, KIF20A, EPHA1, LLGL1, SHC4, CALM, GRB7, SHC1, MAPKAP1, PRKRIP1, GATA6, RHOBTB3, GSKIP, IQGAP1, ADIPOR1, HIF1A, RHOBTB1, RHOBTB2, CCNB3, FAM83H, RAC…	4631	362	18228	1.75058	8.87823e-12	1.4583e-12	1.41453e-12
		list3	GOTERM_MF_DIRECT	GO:0016887~ATPase activity	54	0.957277	6.57699e-13	EIF4A2, EIF4A1, HSP90AB1, ATP8A2, MCM7, MCM8, MCM9, EIF4A3, ATP2A1, CCT6B, LONP1, LONP2, CCT3, CCT2, HSP90AA1, DDX55, DDX56, DDX52, CHD1L, BCS1L, DDX19A, AFG3L2, DDX39B, MSH2, MCM5, DNA2, MCM6, RTEL1, DDX27, DDX4, DDX25, DDX1, ATP1A2, ATP1A1, ATP2C1, HSP90B1, DHX30, DHX36, ASCC3, CCT8, CCT7, ATP9B, CCT4, ATAD1, HSPA5, ATP2B4, CCT6A, MOV10, PSMC6, ERCC3, PSMC4, PSMC2, ERCC2, ALPL	4631	85	18228	2.50057	1.64358e-09	2.34799e-10	2.27752e-10
		list3	GOTERM_MF_DIRECT	GO:0003779~actin binding	109	1.93228	1.04519e-12	GMFG, FBXO25, HNRNPU, ABRA, MYLK, EPS8, ALKBH4, MAEA, RUSC1, DAG1, MYOZ3, MYOZ2, DNAAF3, ACTN3, ACTN2, LIMCH1, MAP1S, ACTN1, ACTN4, MYO7A, DAAM1, MAP1B, MAP1A, RAI14, MACF1, PXK, EPB41, HPCA, CNN3, CNN2, CNN1, MOBP, CALD1, EPB41L1, EPB41L2, MICAL1, NEBL, RDX, MICAL3, MSN, MYO5A, DSTN, PARVA, NEB, PARVB, PTK2, KLHL20, CCDC88A, ANLN, DIAPH1, DIAPH2, KIF18A, DIAPH3, HOOK1, MYO5B, GIPC1, CORO7, FERMT…	4631	230	18228	1.86536	2.61186e-09	3.26492e-10	3.16693e-10
		list3	GOTERM_MF_DIRECT	GO:0031267~small GTPase binding	101	1.79046	1.74516e-12	IPO13, CYFIP2, CYFIP1, NCKAP1, IPO11, NCF2, CSE1L, IPO7, IPO4, IPO5, EPS8, ARHGAP44, RIMS2, RIMS1, GOLGA4, IPO8, GOLGA5, IPO9, ARHGDIB, PLCE1, DENND5A, RALBP1, DAPK3, OCRL, DAAM1, RIN3, RAF1, OPTN, KPNB1, CDC42SE1, MAPKAP1, MYCBP2, RHOBTB3, IQGAP1, IQGAP2, IQGAP3, NDRG1, C9ORF72, RAP1GAP, CORO1C, RASGRP3, RAP1A, MICAL1, ECT2, RAB11FIP3, RAB11FIP4, RAB11FIP5, ABCA1, NGFR, ANKRD27, RCC2, CAV1, RANB…	4631	209	18228	1.90213	4.36115e-09	4.84572e-10	4.70029e-10
		list3	GOTERM_MF_DIRECT	GO:0022857~transmembrane transporter activity	38	2.30723	6.91721e-12	SLC23A3, SLC44A5, SLC46A3, SLC35B2, SLC35F6, SLC44A3, SLC44A2, SLC43A3, SLC4A2, SLC2A4, SLC5A10, SLC5A1, SLC4A3, SLC5A2, SLC2A5, SLC7A1, SLC2A6, SLC7A2, SLC7A3, SV2A, SLCO1B3, SLC37A4, SLC25A22, SLC37A1, SVOP, SPNS3, SLC4A10, SLC4A11, SLC4A7, SLC5A6, SLC7A5, SLC4A9, SLC7A6, SLC7A7, SLCO1A2, SPNS1, SLC22A8, SLC25A13	1313	145	18228	3.63823	6.19785e-09	1.23956e-09	1.16624e-09
		list3	GOTERM_MF_DIRECT	GO:0019905~syntaxin binding	22	1.33576	4.4657e-11	SYT5, VPS18, SNAP47, SNAP25, TMED9, TMED10, SYT1, STXBP3, STXBP1, STXBP2, SNAP23, STX7, TXLNG, SYT9, TXLNA, SYT12, TXLNB, VPS52, STX6, VAMP1, SNAP29, VAMP3	1313	54	18228	5.65592	4.00126e-08	6.66877e-09	6.2743e-09
		list3	GOTERM_MF_DIRECT	GO:0005515~protein binding	96	1.70183	3.01382e-11	ARF1, AHCYL2, B4GALT1, ELN, ITGB2, ARRB1, ECE1, ITGAL, FGF1, AP2A2, ACTB, CTSS, PPP3CA, RABGEF1, CAPZB, GRB14, DPYSL2, LONP1, DAG1, AKT1, CTSH, CEP290, FGB, PPP1R16B, ACTR3, CCT2, ACTR2, HSP90AA1, AHSG, ADAM10, ARNT, F2, RNASE1, DCN, DNM1, DNAJC3, CCNA2, DDB1, NR5A1, EEF1A1, ACE2, COL2A1, PIK3CA, PRKAR1A, FDX1, RAPGEF2, PABPC1, DNASE1, PPIB, FKBP4, GAPDH, CRYAB, LTF, PAFAH1B1, BECN1, COPB2, COPA,…	4631	203	18228	1.8614	7.53154e-08	7.53154e-09	7.3055e-09
		list3	GOTERM_MF_DIRECT	GO:0004674~protein serine/threonine kinase activity	125	2.21592	3.79556e-11	NUP107, AMHR2, RPS6KA5, AKT2, CHEK2, RPS6KA1, PDK3, AKT1, CPNE3, NEK2, NEK3, PSKH1, ACVR1, MAP2K3, CSNK1G3, PRKCI, CDKL4, MAP2K1, PRKCB, PRKCE, PRKCD, DAPK3, DYRK1A, CASK, DYRK1B, CSNK1D, PRPF4B, MELK, MAPKAPK3, MAK, SIK3, ALPK3, PRKCQ, SIK1, RAF1, CSNK1G2, CSNK1G1, PRKDC, PIK3R4, PKMYT1, KALRN, PRKCZ, ABR, IRAK1, MARK4, MARK3, MARK2, MAP2K5, MAP2K6, PLK4, NEK8, DMPK, PLK2, NEK6, PLK1, CDC7, CLK4…	4631	288	18228	1.70837	9.48511e-08	8.62282e-09	8.36403e-09
		list3	GOTERM_MF_DIRECT	GO:0050660~flavin adenine dinucleotide binding	41	0.726821	4.48231e-11	GCDH, ACADVL, MTRR, KDM1A, KDM1B, PYROXD1, ETFA, MTO1, GULO, AIFM3, ACADL, LDHD, AOX1, NOS1, ACADM, ACAD11, ACAD10, ACAD8, NOS2, NOS3, ACAD9, GSR, MTHFR, CYBB, FMO1, FMO2, FMO3, SDHA, FMO4, KMO, FMO5, ACADSB, POR, ACOX2, ACOX1, ILVBL, IVD, DUS1L, ACOX3, DUS3L, DLD	4631	61	18228	2.64556	1.12013e-07	9.3344e-09	9.05426e-09
		list3	GOTERM_MF_DIRECT	GO:0008270~zinc ion binding	100	6.07165	2.62862e-10	TES, ZFAND4, ZFAND6, ZMYND8, ZFAND5, TTF2, ZMIZ1, ZMIZ2, TRIM24, TRIM27, TRIM23, USP5, USP3, TRIM17, ZNF318, TRIM13, TRIM16, UTRN, SQSTM1, TRIM11, ZCCHC8, ZNF276, ZCCHC7, TNKS, UBA5, ZCCHC9, UBR4, UBR2, ZMAT2, UBR7, ZBBX, ZMAT5, UBR5, VAT1, ZFHX3, ZFR2, VDR, SREK1IP1, TRIP4, ZC3HC1, ZZZ3, TAB2, ZCCHC4, THRA, USP33, ZFAND2B, TNFAIP3, TRIM9, ZMYM2, ZMYM3, ZMYM4, TRIM5, SMPD1, TRPS1, ZMYM5, TRIM3, Z…	1313	720	18228	1.92815	2.35525e-07	3.36464e-08	3.16562e-08
		list3	GOTERM_MF_DIRECT	GO:0005085~guanyl-nucleotide exchange factor activity	94	1.66637	1.46395e-10	DOCK6, BCAR3, DENND1C, DOCK5, DENND1B, DOCK4, DENND5B, ITSN1, DOCK7, ARHGEF10L, RAPGEFL1, DOCK10, RASGEF1B, PSD4, MCF2L, PSD3, RCC1, PLCE1, DENND5A, ARHGEF40, FBXO8, SBF2, ARFGEF3, RALGPS2, DENND2D, PLEKHG3, DENND2C, PLEKHG4, PLEKHG1, ARHGEF12, DIS3, SH2D3C, DENND2A, ARHGEF18, GAPVD1, BCR, ARHGEF3, ELMO1, RAPGEF2, RIN3, PREB, ARHGEF1, ARHGEF2, DOCK2, RAPGEF5, RAPGEF6, NGEF, RAPGEF3, ARHGEF6, RAPG…	4631	202	18228	1.83164	3.65841e-07	2.81416e-08	2.7297e-08
		list3	GOTERM_MF_DIRECT	GO:0005385~zinc ion transmembrane transporter activity	13	0.789314	5.77297e-10	SLC30A3, SLC30A5, SLC39A11, SLC39A10, SLC39A12, SLC30A10, SLC39A14, SLC39A6, SLC39A8, SLC39A7, SLC39A1, SLC39A4, SLC39A3	1313	19	18228	9.4987	5.17258e-07	6.46572e-08	6.08326e-08
		list3	GOTERM_MF_DIRECT	GO:0001227~transcriptional repressor activity, RNA polymerase II transcription regulatory region sequence-specific binding	50	3.03582	1.05259e-09	ZNF177, ZNF175, ZNF692, ZBTB24, TCF21, ZBTB20, ZC3H8, TRPS1, ZNF248, TGIF1, ZBTB39, ZNF19, ZBTB37, ZBTB32, SOX13, ZNF705A, ZBTB34, ZBTB33, ZNF75A, SREBF2, ZNF16, ZEB1, TFEC, ZNF317, ZNF239, ZNF436, ZNF711, ZNF555, ZNF597, ZNF674, ZNF596, ZNF550, ZBTB1, ZNF25, ZBTB4, ZKSCAN7, ZNF746, ZNF148, ZNF621, ZNF146, ZBTB17, ZFHX3, ZBTB14, ZNF180, SMAD5, TBX3, ZNF614, SNAI1, ZNF536, ZNF217	1313	267	18228	2.59976	9.43124e-07	1.04792e-07	9.8593e-08
		list3	GOTERM_MF_DIRECT	GO:0005484~SNAP receptor activity	17	1.03218	1.43547e-09	STX12, SNAP47, SNAP25, STX16, SNAP23, STX7, STX18, STX1B, VAMP7, VTI1A, STX6, VAMP1, STX4, STX2, SNAP29, STX1A, VAMP3	1313	37	18228	6.37854	1.28618e-06	1.28618e-07	1.2101e-07
		list3	GOTERM_MF_DIRECT	GO:0043130~ubiquitin binding	24	1.45719	3.16845e-09	USP13, TOP2A, WDR48, TSG101, USP16, UBXN2B, USP5, UBXN2A, ZFAND2B, TNFAIP3, TOM1L1, TOM1L2, TP53INP2, TOLLIP, UBR5, SPRTN, TOM1, SMARCAD1, UBAP1, TAB2, STAM2, VPS36, SQSTM1, VPS28	1313	78	18228	4.2716	2.83893e-06	2.58085e-07	2.42819e-07
		list3	GOTERM_MF_DIRECT	GO:0004197~cysteine-type endopeptidase activity	20	1.21433	3.91609e-09	USP46, USP13, USP47, USP25, USP15, USP37, USP38, USP16, USP5, USP20, USP42, USP9X, USP10, USP33, USP34, USP12, USP28, USP1, USP40, USP30	1313	55	18228	5.04826	3.50881e-06	2.92401e-07	2.75105e-07
		list3	GOTERM_MF_DIRECT	GO:0042803~protein homodimerization activity	209	3.70502	2.86632e-09	PANK3, PANK1, ENO1, F11R, NUDT5, PHB2, GOLGA5, CREB3L3, CHEK2, PIP4K2A, AKT1, PDK2, CUBN, SDS, SLC11A1, ACTN1, DAPK3, SERPINF2, MTUS2, HOGA1, FDX1, HPD, ABCB7, SHMT2, SHMT1, PEX11B, FXR1, BLOC1S6, INPP5F, GRPEL1, FLRT3, PDCD10, GRPEL2, PNPO, HMOX1, PSMF1, APOE, RAB11FIP3, RAB11FIP4, JUP, EIF2AK1, PDE2A, NR2F2, EXT2, CCDC88A, KYAT3, CEP57, IDE, EEA1, IKBKB, ATIC, IMPA1, HNF4A, CHMP1A, RACK1, MLX, …	4631	573	18228	1.43567	7.16291e-06	5.11638e-07	4.96283e-07
		list3	GOTERM_MF_DIRECT	GO:0031625~ubiquitin protein ligase binding	142	2.73224	9.97312e-09	USP13, VCP, TSG101, UBE2D1, UBE2L6, SMC6, TANK, USP19, SMG5, UBE2L3, UBE2J1, TUBA1B, UBB, UBC, ZNF746, SPOP, SNX9, SMAD2, USP25, SLF1, TPI1, SLF2, UBE2B, XRCC5, TUBB, USP2, UBE2G1, TNFRSF1B, SNCAIP, YWHAZ, SMAD5, UBOX5, TRAF3, TRAF5, TCP1, UQCRC1, TXNIP, TMBIM6, TRIB3, TRIM37, TRIB1, TRIB2, UBE2K, SQSTM1, VCL, RB1, CASC3, CLU, ACTG1, CHEK2, PSMD1, FBXO7, PRKACB, PIAS4, DAXX, GABARAPL1, FBXW7, MID…	4631	242	18228	2.5815	8.93587e-06	6.87378e-07	6.46718e-07
		list3	GOTERM_MF_DIRECT	GO:0044183~protein binding involved in protein folding	25	0.443184	5.67439e-09	CALR3, HSP90AB1, CCDC47, HSPA14, HSPA13, CLGN, CCT6B, DNAJB1, CCT7, CCT5, CCT4, HSPA9, CCT3, CD74, HSPA8, CCT2, RIC3, HSP90AA1, HSPA5, HSPA1L, HSPA6, HSPA2, CCT6A, PFDN1, HSPA1A	4631	32	18228	3.07506	1.41802e-05	9.45354e-07	9.16982e-07
		list3	GOTERM_MF_DIRECT	GO:0016787~hydrolase activity	81	1.43592	1.07313e-08	EIF4A2, AHCYL2, DDX3X, DDX49, HDAC10, DDX46, PRKCSH, OLA1, DDX42, DDX43, NUDT5, OPLAH, PEPD, NUDT6, NDST2, AADACL3, ABHD11, CAPN6, NUDT19, RIOK1, ENPP3, ATP6V1E1, ACAD10, DDX17, DDX18, ACOT9, LYPLA1, ENTPD1, ABCC1, IAH1, ENTPD4, DDX55, PGAM1, ENTPD5, ENTPD6, ITPK1, BPGM, QRSL1, DDX50, DDX19A, NT5C3B, DDX19B, DDX39A, MPPED1, ATP6V1B2, ADTRP, RAD54L2, CES3, CES2, DCP2, ATP6V1B1, DDX28, DDX6, HDAC2,…	4631	178	18228	1.79114	2.68172e-05	1.6761e-06	1.62579e-06
		list3	GOTERM_MF_DIRECT	GO:0051287~NAD binding	27	0.478639	1.27274e-08	AHCY, HPGD, HIBADH, NUDT6, ADH4, ALDH2, NNT, AOX2, IDH3B, ME1, AOX1, PHGDH, ME2, NDUFV1, IDH3A, PARP1, IDH3G, IDH1, IDH2, GRHPR, ALDH1A1, GPD1, GAPDHS, NDUFS2, GPD1L, GAPDH, GLYR1	4631	37	18228	2.87228	3.18052e-05	1.87092e-06	1.81477e-06
		list3	GOTERM_MF_DIRECT	GO:0003677~DNA binding	105	6.37523	6.1314e-08	ZNF177, SMARCB1, ZFAND6, ZFAND5, TIAL1, SMARCAD1, ZNF567, TMPO, SOX5, WDHD1, ZNF19, SP110, SWAP70, ZNF12, THAP2, WDR76, THAP6, THAP7, SUB1, THAP9, TIMELESS, TRIM16, ZNF677, ZNF555, ZNF674, ZBTB8A, SUPT6H, ZFP57, ZNF148, ZBED5, ZNF146, ZNF420, SMAD2, STAT5B, TFAP2B, SMAD4, XRCC4, XRCC2, THAP12, SMARCA5, ZNF34, SMARCA1, SMAD5, SMARCA2, TADA2A, SON, TAF4B, TCF4, ZNF654, ZNF410, TOP2B, WDR48, TNFAIP3…	1313	852	18228	1.7109	5.49358e-05	3.9241e-06	3.69198e-06
		list3	GOTERM_MF_DIRECT	GO:0005509~calcium ion binding	227	4.02411	2.5999e-08	ITSN2, ITSN1, CBLB, PKD2L2, CAPNS1, CPNE1, DAG1, HMCN1, CUBN, ACTN3, ACTN2, ACTN1, ACTN4, HSPG2, MYL1, MYL3, PADI4, ASTN2, CALM, MACF1, PCDH15, IQGAP1, PCDH18, MYL12B, CRACR2A, PLCG1, RAB11FIP3, EDEM2, AIF1L, EHD1, EHD2, EHD3, CABYR, CALU, NAPEPLD, HRC, FAT1, NOX5, DCHS1, CALR, CALM1, PAM, RYR1, RET, FKBP10, RYR2, C2CD5, DOC2A, FKBP14, NCAN, LPCAT1, EFCAB6, PPP3CB, CRTAC1, DNER, ANXA6, SDF4, NINL…	4631	647	18228	1.38097	6.49694e-05	3.60953e-06	3.5012e-06
		list3	GOTERM_MF_DIRECT	GO:0051082~unfolded protein binding	49	0.86864	3.36019e-08	CALR3, HSP90AB1, CLU, CLGN, CCT6B, NUDCD3, NUDCD2, CCT3, CCT2, MKKS, HSP90AA1, NUDC, CCDC115, CLPX, DNAJB11, CANX, PFDN1, CRYAB, HSPA14, HSPA13, HSP90B1, DNAJB2, ERLEC1, DNAJB1, DNAJB6, GRPEL1, DNAJB4, GRPEL2, SERPINH1, CDC37L1, CCT8, CCT7, CCT5, CCT4, HSPA9, HSPA8, HSPA5, HSPA1L, PTGES3, HSPA6, HSPA2, CCT6A, DNAJA1, NACA, DNAJA4, DNAJA3, DNAJA2, CALR, HSPA1A	4631	92	18228	2.09639	8.39676e-05	4.41953e-06	4.28689e-06
		list3	GOTERM_MF_DIRECT	GO:0005200~structural constituent of cytoskeleton	17	1.03218	1.178e-07	SYNM, TUBB, TUBE1, TUBG2, TUBG1, TUBB4B, TUBB4A, TUBA4A, TUBA1C, TUBA1B, TUBB6, TUBA1A, TUBB2A, VIM, TLN1, SPTBN1, TUBA8	1313	48	18228	4.91679	0.000105543	6.75989e-06	6.36003e-06
		list3	GOTERM_MF_DIRECT	GO:0000149~SNARE binding	19	1.15361	1.20712e-07	SYT5, STX12, SYT4, SYT1, STX16, STX7, TNFAIP2, SYT15, SYT9, SYT7, STX1B, VAMP7, SYT12, VPS50, VTI1A, STX6, STX4, STX2, STX1A	1313	60	18228	4.39619	0.000108152	6.75989e-06	6.36003e-06
		list3	GOTERM_MF_DIRECT	GO:0003724~RNA helicase activity	37	0.655912	4.76518e-08	DDX28, EIF4A2, DDX6, EIF4A1, DDX5, DDX27, DDX3X, DDX4, DDX49, DDX24, DHX8, DDX46, DDX25, DDX1, EIF4A3, DDX42, DDX20, DDX21, DDX43, DDX41, IFIH1, DHX30, DHX36, DHX15, DDX17, DDX18, DDX55, DDX56, DDX52, DDX50, DHX40, DDX19A, DDX19B, DDX39A, DDX39B, SKIV2L, DHX29	4631	62	18228	2.34895	0.000119075	5.95409e-06	5.7754e-06
		list3	GOTERM_MF_DIRECT	GO:0030170~pyridoxal phosphate binding	34	0.60273	5.72341e-08	PYGB, GOT1L1, ALAS1, OAT, PDXDC1, GLDC, SHMT2, SHMT1, HDC, GADL1, ABAT, PYGM, GPT, PYGL, CSAD, SGPL1, NFS1, CBS, KYNU, PNPO, SDS, GOT1, AADAT, PHYKPL, AGXT2, GPT2, GOT2, GCAT, PSAT1, CTH, ALB, KYAT3, KYAT1, AGXT	4631	55	18228	2.43321	0.000143018	6.81086e-06	6.60646e-06
		list3	GOTERM_MF_DIRECT	GO:0003730~mRNA 3'-UTR binding	35	0.620457	8.10271e-08	DDX5, DAZAP1, CELF2, HNRNPU, CRYZ, FXR1, BOLL, PCBP4, PCBP1, DHX36, IGF2BP3, IGF2BP2, CCT5, RNF20, FUS, SECISBP2L, ANGEL2, SECISBP2, PABPC4, RC3H1, PUM1, LARP4, RNF40, DAZL, RSL1D1, CARHSP1, CSDC2, HNRNPA2B1, GEMIN5, RBMS1, PABPC1, CPEB3, RBMS2, CPEB4, RBMS3	4631	58	18228	2.37522	0.000202466	9.20395e-06	8.92772e-06
		list3	GOTERM_MF_DIRECT	GO:0005096~GTPase activator activity	85	1.50683	8.70986e-08	NRP1, GDI1, LRRK2, GDI2, ARHGAP1, HTR2B, ARRB1, SIPA1L2, ARHGAP36, ARHGAP44, RGS4, SIPA1L1, ARHGDIA, ARHGDIB, GIT1, AGFG2, AGFG1, RGS7, RALBP1, RALGAPA1, ELMOD2, ARAP3, ELMOD3, OCRL, ARAP1, ARFGAP3, GAPVD1, RANGAP1, ARFGAP2, ACAP3, ARHGAP10, ACAP2, RALGAPB, RABEP1, RASA3, RABEP2, RASA2, RAPGEF2, PREB, PLCB1, LLGL1, SEC23A, RGS14, RGS16, NPRL3, ARHGAP19, ARHGAP18, IQGAP1, RASAL2, ARHGAP15, IQGAP2,…	4631	197	18228	1.69831	0.000217636	9.46345e-06	9.17943e-06
		list3	GOTERM_MF_DIRECT	GO:0005516~calmodulin binding	64	1.13455	9.73543e-08	RYR1, MYLK2, RYR2, MYLK, AKAP12, PPP3CA, PPP3CB, EEF2K, PPP3CC, CAMKV, AKT1, NOS1, IQCB1, DAPK1, EDF1, PHKA1, MYO7A, IQCG, ENKUR, EEF1A1, ASPM, MYH1, MYH2, MAPKAPK3, MYO3A, MAPKAPK5, PLCB1, MYH7, CAMK2B, CAMK2D, EPB41, PDE1B, PDE1A, CAMK2A, IQGAP1, IQGAP2, IQGAP3, CAMSAP1, CAMSAP2, CNN3, CNN2, CNN1, CALD1, PHKG2, MYO6, MBP, KCNN2, CAMK2G, MYH10, NGFR, MARCKSL1, ARPP21, MYO10, NOS2, NOS3, ATP2B4, …	4631	136	18228	1.85227	0.000243259	1.0137e-05	9.83278e-06
		list3	GOTERM_MF_DIRECT	GO:0071949~FAD binding	28	0.496366	1.21666e-07	ERO1A, MTRR, KDM1B, DDO, GULO, CYB5R4, CYB5R3, AIFM1, MICAL1, AOX2, LDHD, AOX1, D2HGDH, QSOX1, MICAL3, MTHFR, DHCR24, KMO, PRODH2, COQ6, DAO, ACOX2, ACOX1, CRY2, AGPS, CRY1, ACOX3, PCYOX1	4631	42	18228	2.62406	0.000303997	1.21617e-05	1.17967e-05
		list3	GOTERM_MF_DIRECT	GO:0050661~NADP binding	23	0.407729	3.16087e-07	G6PD, HIBADH, NOS2, NOS3, GSR, FMO1, FMO2, FMO3, HMGCR, FMO4, PGD, FMO5, CRYZ, DHFR, POR, NNT, DPYD, CAT, GAPDHS, NOS1, DHCR7, GAPDH, GLYR1	4631	32	18228	2.82906	0.000789588	3.03808e-05	2.9469e-05
		list3	GOTERM_MF_DIRECT	GO:0008022~protein C-terminus binding	57	1.01046	3.62769e-07	MDC1, GPSM2, MRE11, NUMA1, NCF2, CEP120, PHB2, PEX26, MED12, COIL, GRIP1, NEFL, CEP250, KPNA3, MAP2K1, CEP135, PEX1, ATP1B1, HSPG2, SIRT1, DNM1, MSH2, LCK, PEX6, PEX5, FDX1, MAPRE3, PABPC1, NEIL1, EZR, OPTN, EPB41, FBLN1, CORO1A, FBLN5, PPP2CA, PDZD3, ABL1, PTK2B, MPDZ, FN1, PEX12, DLG1, CDK7, DAB2, CENPF, RAD51, MYO1C, ERCC3, DLG4, AGO2, ERCC2, SDC1, CTNNB1, ERCC6, SAE1, PFKM	4631	120	18228	1.86964	0.000906148	3.35762e-05	3.25686e-05
		list3	GOTERM_MF_DIRECT	GO:0003774~motor activity	21	0.372274	4.16967e-07	MYH7B, MYO10, MYO5A, MYO7A, MYO19, MYO9A, MYO1D, MYO1E, MYH1, MYH2, MYO1B, MYO1C, MYO3B, MYO5B, MYO6, MYO18A, MYH11, MYH4, MYH10, MYO1G, MYH7	4631	28	18228	2.95206	0.00104146	3.72143e-05	3.60975e-05
		list3	GOTERM_MF_DIRECT	GO:0017075~syntaxin-1 binding	11	0.667881	1.73206e-06	UNC13B, SYNPR, UNC13C, SNAP25, SYT1, SYPL1, STXBP3, STXBP1, STXBP2, SYPL2, VAMP3	1313	23	18228	6.63956	0.00155072	9.12898e-05	8.58898e-05
		list3	GOTERM_MF_DIRECT	GO:0003723~RNA binding	236	4.18366	8.92619e-07	RPL4, EIF4A2, EIF4A3, IFIT5, GPATCH1, HNRNPU, PHAX, HNRNPR, ADARB1, IFIT3, IFIT2, RAVER1, RPS19, DHX57, GPBP1, SEC63, DDX17, DDX18, MBNL1, AQR, MBNL2, DICER1, CRNKL1, DHX40, DDX39A, DDX39B, EWSR1, PNLDC1, DNA2, GRB7, DHX8, HTATSF1, RNPC3, HNRNPLL, CDKN2AIP, DHX30, LARP1, DHX32, PDCD11, PCBP4, ERI1, DHX34, PCBP1, DHX36, PCBP2, DHX37, GAR1, MOV10L1, RBM12, PPARGC1A, RBM10, LARP4, PUM1, MEX3C, EIF1,…	4631	704	18228	1.31948	0.00222817	7.43552e-05	7.21236e-05
		list3	GOTERM_MF_DIRECT	GO:0046873~metal ion transmembrane transporter activity	9	0.546448	2.87188e-06	SLC39A9, SLC39A6, SLC39A11, SLC39A10, SLC39A8, SLC39A12, SLC39A14, SLC39A4, TMEM165	1313	15	18228	8.32963	0.0025699	0.000135432	0.000127421
		list3	GOTERM_MF_DIRECT	GO:0051010~microtubule plus-end binding	15	0.26591	1.38941e-06	NUMA1, DCTN1, FBXW11, CLIP3, CLIP2, CLIP1, KIF18A, APC, CLIP4, KIF2C, MAPRE3, MAPRE1, MAPRE2, CLASP1, PAFAH1B1	4631	17	18228	3.47301	0.00346612	0.000112004	0.000108643
		list3	GOTERM_MF_DIRECT	GO:0004672~protein kinase activity	77	1.36501	1.5634e-06	SCYL3, NRK, LRRK1, ARAF, ILK, BUB1B, MYLK, IKBKB, RASSF2, CCND1, CHEK2, NEK1, PDK3, NEK2, RIOK2, IKBKE, MAP3K4, PDK2, SCYL2, PDK1, SCYL1, MAP3K5, MAP4K1, CDKL5, KSR1, CHUK, RIPK2, MINK1, HUNK, CASK, CSNK1D, PRKAB1, GAK, MYO3B, PDIK1L, MAK, KIT, MYO3A, BMP2K, RAF1, EPHA1, GUCY2C, PXK, RNASEL, PRKAA2, NPR1, ROCK2, NPR2, PKMYT1, CAMKK2, GRK3, GRK2, NUAK2, IRAK1, RPS6KC1, GRK4, RIPK1, MAP2K7, MARK4, …	4631	184	18228	1.64717	0.00389931	0.000122092	0.000118427
		list3	GOTERM_MF_DIRECT	GO:0000287~magnesium ion binding	84	1.4891	1.76977e-06	DYRK3, ATP8A2, DYRK2, CERK, MAST3, LRRK2, CIB2, ENO1, NUDT5, COMT, ENO2, ENO3, ENO4, ENDOV, RPS6KA5, IMPA1, ENOSF1, MTG2, RPS6KA1, PAPOLA, PGM3, IDH3B, NUDT19, NUDT18, PGM2, PRKACB, MAP3K7, ENOPH1, PGM1, MAP3K5, DIS3L2, IDH3A, NUDT12, ITPK1, ATP11B, IRAK4, GEM, MSH6, LATS1, PPM1A, NT5C3B, PKM, F9, PPA2, PLSCR3, MSH2, MTHFD2, ILVBL, SIK3, SIK1, HPRT1, PRPS2, PIF1, MVK, FOXK2, ATP10A, GNAI1, PRPSAP…	4631	206	18228	1.605	0.0044129	0.00013402	0.000129998
		list3	GOTERM_MF_DIRECT	GO:0016538~cyclin-dependent protein serine/threonine kinase regulator activity	23	0.407729	3.17024e-06	CCNK, CCNT2, CCNI, CCNT1, CCNC, CCNA2, CCNB3, CCNA1, CCND3, CCNB1, CCNY, CCNE2, CCND1, CCNG2, CCNG1, CCNI2, CCNYL1, CCNL2, CCNL1, CNPPD1, GPRC5C, CCNJL	4631	35	18228	2.58657	0.00789113	0.000233012	0.000226019
		list3	GOTERM_MF_DIRECT	GO:0005452~inorganic anion exchanger activity	8	0.485732	1.14875e-05	SLC4A7, SLC4A9, SLC22A6, SLC4A10, SLC4A11, SLC4A2, SLC4A3, SLC22A8	1313	13	18228	8.54321	0.0102401	0.000514642	0.0004842
		list3	GOTERM_MF_DIRECT	GO:0004842~ubiquitin-protein transferase activity	27	1.63934	1.30326e-05	WDSUB1, UBR4, TNFAIP3, UBE2D1, UBE3A, TNFAIP1, UBE2L3, ZNRF1, UBE2Q2, TRIM5, UBR5, TRIM47, TRIM23, TRIM45, UBE2B, UBE2G2, TRAF7, UBE2W, UBOX5, TRIM17, TRAF3, TTC3, TRAF5, UBE2N, TRIM36, TRIP12, UBE2K	1313	145	18228	2.58506	0.0116093	0.000556056	0.000523164
		list3	GOTERM_MF_DIRECT	GO:0003712~transcription cofactor activity	52	0.921822	5.50309e-06	PHF2, NAB1, FHL2, JMJD1C, PSIP1, RSF1, FHL5, LDB2, MED15, PHF8, MED17, MED12, MED13, KAT5, MED10, DPF2, KAT8, KAT7, PIAS4, MED1, KDM2A, KDM2B, MED8, MED9, PIAS2, PIAS1, SAP30, MED22, MED24, AEBP2, EWSR1, KAT6B, KDM3A, DDX1, PXN, MED12L, BCLAF1, BTAF1, MED30, NSD1, CAMTA2, RALY, PPARGC1A, AKIRIN2, AKIRIN1, PHF10, FUS, PHF12, PTPN14, MED13L, GON4L, HDGF	4631	114	18228	1.79541	0.0136581	0.00039292	0.000381128
		list3	GOTERM_MF_DIRECT	GO:0032266~phosphatidylinositol-3-phosphate binding	13	0.789314	1.54583e-05	WDR45B, SNX12, SNX13, SNX24, WIPI1, WIPI2, WDR45, SNX3, SNX4, ZFYVE26, SNX27, VPS36, TECPR1	1313	40	18228	4.51188	0.0137553	0.000629576	0.000592335
		list3	GOTERM_MF_DIRECT	GO:0017124~SH3 domain binding	37	0.655912	6.14975e-06	KHDRBS1, PTPN22, CBLB, MYPN, CASP9, FUT8, GJA1, MICAL1, DPYSL3, ABL1, MVB12A, SIRPA, SH3BGRL2, OSTF1, REPS1, AFAP1L2, AFAP1L1, SGIP1, LANCL1, HIP1R, ADAM10, AFAP1, QKI, CD2AP, DNM2, ENAH, RUFY1, ADAM17, ABI2, ABI1, RUFY2, ELMO1, ADAM9, ELMO2, HCLS1, CRK, CRB3	4631	72	18228	2.02271	0.0152508	0.000426895	0.000414083
		list3	GOTERM_MF_DIRECT	GO:0019903~protein phosphatase binding	35	0.620457	7.29901e-06	CSF1R, CDKN1B, MTMR3, MVP, MTMR9, PIK3R1, IQGAP1, MTMR4, EGFR, HSP90B1, FBXL20, CDH5, CDH2, PPP6R1, PPP6R2, PPP6R3, CDC27, RACK1, NEK2, SHOC2, KIFAP3, MAP3K5, JAK1, CADM4, JUP, ITGA1, AP3B1, GTF2F1, PTK2, RAD51, PPP1R3C, LCK, ANAPC4, CTNNB1, ANAPC5	4631	67	18228	2.05616	0.018075	0.000474096	0.000459867
		list3	GOTERM_MF_DIRECT	GO:0000146~microfilament motor activity	19	0.33682	7.57403e-06	MYO10, MYO5A, MYO9B, MYO7A, MYO19, MYO1D, MYO1E, MYO1B, ACTC1, MYO1C, MYH3, MYO5B, MYO5C, MYO6, MYH9, MYH10, MYH6, MYO1G, MYH7	4631	27	18228	2.76984	0.0187496	0.000474096	0.000459867
		list3	GOTERM_MF_DIRECT	GO:0043021~ribonucleoprotein complex binding	19	0.33682	7.57403e-06	EEFSEC, PRMT5, RNASEL, DDX5, PRMT7, SECISBP2, SECISBP2L, HNRNPU, PHF6, CKAP5, PQBP1, IFIH1, RNF135, BOP1, ITCH, PRPF6, PES1, GEMIN4, CD2BP2	4631	27	18228	2.76984	0.0187496	0.000474096	0.000459867
		list3	GOTERM_MF_DIRECT	GO:0019899~enzyme binding	68	1.20546	7.67891e-06	APP, KDM1A, MCM8, MCM9, DIS3L, ATP2A2, MCM10, LDB2, PPP3CB, LAMP1, LAMP2, ANXA6, COTL1, KAT8, IL6R, ABCD1, CTNNBL1, NCOA1, IQCB1, ATG3, ARMT1, PARP4, NCOA6, PRKCE, PUS7, BACE1, NR5A1, MSH6, PEX7, PCCA, MSH3, EHHADH, PLSCR4, CAT, CYP2E1, PHLDB3, PLCB1, NOTCH2, KMT2E, RPS19BP1, NOXO1, FOXO4, PTGS2, HACD3, HACD2, GOLGA7B, APH1A, ANKMY2, POLD1, EIF4E, PMS1, CYB5A, AKIRIN2, MSR1, NOP14, CPSF1, RANBP9,…	4631	163	18228	1.64205	0.0190067	0.000474096	0.000459867
		list3	GOTERM_MF_DIRECT	GO:0016491~oxidoreductase activity	67	1.18773	7.77828e-06	DMGDH, ERO1A, MTRR, KDM1A, KDM1B, PYROXD1, MSMO1, IFI30, FADS3, IL4I1, AIFM3, ALKBH4, HEPH, IYD, FADS6, AOX2, AOX1, NOS1, CBR1, HSDL2, HSDL1, DCXR, CYBB, HSD11B1L, CYB561A3, SDHA, RSBN1, POR, AGPS, CRYZL1, PAOX, GLYR1, FRRS1, MAOA, HSD17B4, HSD17B12, FOXRED1, ADH6, ENOX2, HSD11B2, DHRSX, RSBN1L, DPH3, SC5D, HEATR4, HAO1, DECR2, DECR1, AMBP, NOS2, NOS3, SCD5, CYP51A1, DOHH, CP, OXR1, COQ6, SCCPDH,…	4631	160	18228	1.64823	0.0192503	0.000474096	0.000459867
		list3	GOTERM_MF_DIRECT	GO:0016301~kinase activity	40	0.709094	8.22025e-06	PRPS2, PRKAA2, MVK, LRRK2, PRKAG3, JAKMIP2, CKMT2, AKAP10, ERBB3, PRKAR2B, PACSIN2, AKT1, PLXNA1, PLXNC1, CKB, IP6K1, PCK1, IP6K2, PCK2, MAPK1IP1L, CKM, PKLR, DUSP1, LIMK2, MINK1, FN3KRP, PRKAB1, PTK2, ITPKB, MOB1A, PKM, PRKAR1B, CDK2, PI4KA, BMP2K, PLXNB2, COQ8B, COQ8A, PI4KB, CDKN3	4631	81	18228	1.94374	0.0203329	0.000489105	0.000474426
		list3	GOTERM_MF_DIRECT	GO:0030674~protein binding, bridging	31	0.549548	9.76033e-06	NUFIP1, DDX20, NOLC1, NMD3, APH1A, NCSTN, APH1B, GRB14, PPP4R2, NEFL, NCK1, MEN1, CNTLN, NDC1, AKIRIN2, HSPA8, CAV2, AMFR, CAV1, BFAR, ATP1B3, ATP1B1, DDB1, CNKSR1, COL1A2, PEX3, ERCC2, FSCN1, FSCN3, GAS6, OPTN	4631	57	18228	2.14068	0.0240961	0.000567234	0.00055021
		list3	GOTERM_MF_DIRECT	GO:0061631~ubiquitin conjugating enzyme activity	12	0.728597	2.88514e-05	UBE2W, UBE2B, UBE2Q2, UBE2N, UBE2O, UBE2D1, UBE2G1, UBE2L6, UBE2G2, UBE2K, UBE2J1, UBE2L3	1313	36	18228	4.62757	0.02552	0.00112395	0.00105747
		list3	GOTERM_MF_DIRECT	GO:0051539~4 iron, 4 sulfur cluster binding	25	0.443184	1.20664e-05	RTEL1, IREB2, ETFDH, LIAS, NUBP1, NUBP2, DPH1, POLD1, CDK5RAP1, EXO5, NDUFV1, POLE, MUTYH, RSAD2, RSAD1, ELP3, CDKAL1, ERCC2, DPYD, NDUFS2, ACO1, NDUFS1, CIAPIN1, ACO2, DNA2	4631	42	18228	2.34291	0.0297041	0.000685318	0.000664751
		list3	GOTERM_MF_DIRECT	GO:0008569~ATP-dependent microtubule motor activity, minus-end-directed	20	0.354547	1.28515e-05	DNAH12, DYNC1H1, DNAH11, DNAH2, DNAH17, DNAH8, DNAH5, DNAH6, ASB14, DNAH9, KIFC3	4631	30	18228	2.62406	0.031606	0.000713689	0.00069227
		list3	GOTERM_MF_DIRECT	GO:0005178~integrin binding	48	0.850913	1.68363e-05	ITGB1, COL16A1, CD151, CD81, ITGB3, ITGB2, FBLN1, ICAM5, PTN, FGF1, F11R, FBLN5, ICAM1, COMP, IBSP, PTPRZ1, GPNMB, KDR, ITGB8, ITGAV, LGALS8, JAM2, JAM3, LAMB2, ACTN1, IGF2, FN1, EMP2, LAMB1, PTK2, NISCH, ADAM17, COL3A1, CXCL12, COL4A3, ANGPTL3, ADAM9, MYH9, CALR, ITGA5, P4HB, LCP1, PLPP3, MFGE8, PTPN2, FERMT2, FBN1, FERMT3	4631	106	18228	1.78238	0.0412014	0.000914649	0.000887199
		list4	GOTERM_BP_DIRECT	GO:0006886~intracellular protein transport	127	2.26786	2.59832e-10	USP6NL, VPS29, CSE1L, RIMS2, RIMS1, IPO8, AP1S2, TBC1D10C, BCAP29, ARFIP2, VPS35, ARFIP1, AP1S3, VPS39, AP2M1, TRIM23, WLS, NSF, TICAM2, VPS33A, STX7, AP1B1, TBC1D2B, FAM91A1, SYTL3, SYTL2, TOM1L1, STX1B, TOM1L2, RAB31, COPB2, RAB5B, COPA, TMED10, SAR1B, STXBP1, COPB1, VPS26A, VPS26B, SNX1, SCFD1, GRK2, SNX2, VTI1A, VPS11, TBC1D14, AP4S1, SNX9, TBC1D17, RAB6A, EVI5, RAB6B, SNX5, AP1M2, TBC1D15, S…	4904	264	16614	1.62976	1.88274e-06	1.88249e-06	1.87547e-06
		list4	GOTERM_BP_DIRECT	GO:0006897~endocytosis	69	1.23214	1.28569e-07	LGALS3BP, ITSN2, DENND1C, APP, SH3GL3, LRRK2, USP33, INPPL1, SNX10, MIA3, PIK3C2A, FNBP1L, CLINT1, EEA1, GHR, RABGEF1, DPYSL2, ANXA6, ENPP2, OLR1, DNM1L, AP2M1, CSNK1G3, RALBP1, SCARA5, FNBP1, GAPVD1, DNM1, DNM2, EPN3, DNM3, RABEP1, HEATR5A, PIK3C3, ENTHD1, PLA2R1, TLN1, CSNK1G2, CSNK1G1, BECN1, RAB1A, RAB5B, LRP5, C9ORF72, LRP6, CDC42, AP3M2, AP3M1, SNX2, MYO6, SNX9, WASF2, EPS15, ATP9B, CD163, …	4904	133	16614	1.7576	0.000931176	0.000361317	0.000359971
		list4	GOTERM_BP_DIRECT	GO:0007030~Golgi organization	50	0.892857	1.61256e-07	USP6NL, PI4K2B, UBXN2B, LRRK2, GOLGA5, TRAPPC12, TMED3, TMED2, TRAPPC11, TMED1, TMED7, TMED5, RAB8A, TMED4, RAB2A, TMED9, TICAM2, COG4, TANGO2, GOLPH3L, COG2, CSNK1D, GAK, GORASP2, ZW10, GORASP1, PRKD1, OBSL1, BLZF1, RAB1A, TMED10, ATL3, ATL2, HTT, LMAN2, RAB29, DYM, RAB6B, ARFGEF1, ATP8B3, CSNK1A1, HUWE1, TJAP1, VMP1, GOLPH3, HOOK1, TRIP11, PLEKHM2, CORO7	4904	87	16614	1.94704	0.00116778	0.000361317	0.000359971
		list4	GOTERM_BP_DIRECT	GO:0015031~protein transport	120	2.14286	2.26008e-07	VPS29, NUP188, PHAX, SCAMP5, SCAMP4, RABGEF1, ARL6IP5, SEC62, NSF, CADPS2, ATG3, COG8, COG5, IST1, COG4, VPS33A, ATG9A, ARRDC3, COG2, COG1, ACTN4, SCAMP1, SCAMP2, RUFY1, NUP93, HGS, TXNIP, KDELR2, NUP98, KIF20A, STAM2, TSG101, CALCRL, SEH1L, STXBP1, NMD3, PSEN1, LIN7C, SNX4, NUP85, MYO6, AP4S1, RAB6B, RAB4B, VTA1, CAV1, SNF8, DNAJC14, HOOK3, KLHL20, UEVLD, COL1A1, ARHGAP33, EHD3, NASP, PPT1, CORO…	4904	270	16614	1.50571	0.00163631	0.000361317	0.000359971
		list4	GOTERM_BP_DIRECT	GO:0006511~ubiquitin-dependent protein catabolic process	100	1.78571	2.49356e-07	KEAP1, UBE2D1, UBE3A, UBE3B, UBE2L3, NUB1, RNF114, RNF19A, FBXO7, RNF111, USP8, MYLIP, USP7, USP5, USP4, USP3, USP2, RC3H1, UBE4A, UBE4B, FBXO10, FBXO11, RNF128, CUL7, PSMD11, CUL5, CUL3, CUL2, UBR4, NEDD4L, UBD, NDFIP2, NDFIP1, SIAH1, CNOT4, CYLD, TOLLIP, UBA1, RNF185, BAP1, RNF11, USP37, USP38, PPP1R11, RNF14, USP32, USP33, USP34, ARRB1, HERPUD1, ARIH2, USP30, ELOC, USP46, USP47, DTX3L, USP42, …	4904	216	16614	1.56845	0.0018052	0.000361317	0.000359971
		list4	GOTERM_BP_DIRECT	GO:0006606~protein import into nucleus	44	0.785714	3.12168e-06	IPO13, CDKN1A, IPO11, NUP188, CSE1L, LRRK2, PIK3R1, PTTG1IP, NXT2, ING1, PHB2, IPO7, ELAVL1, IPO4, ABRA, IPO5, EIF4ENIF1, IPO8, IPO9, NUP85, LMNA, FAM53C, AKT1, TNPO1, KPNA3, APPL2, TNPO3, KPNA1, APPL1, NUP214, MED1, AKIRIN2, SYK, STAT3, NUP153, RANBP6, PML, NUP93, NFKBIA, POLA2, NUP50, TXNIP, KPNB1, RAN	4904	79	16614	1.8869	0.0223658	0.00376942	0.00375538
		list4	GOTERM_BP_DIRECT	GO:0016192~vesicle-mediated transport	78	1.39286	6.75608e-06	ARF3, ARF4, ARF1, ARF2, GDI1, GDI2, CLTC, AP2A1, KIF17, AP2A2, CLINT1, AP1G1, CHMP1A, AP1S2, BCAP29, TRAPPC11, KIF1A, AP1S3, ARL5A, AP2M1, TRIM23, JAGN1, VPS33A, STX7, AP1B1, AP3B1, ARL4A, VAMP7, TBC1D4, KXD1, ERGIC3, ARF5, ERGIC1, VAMP3, NAPA, RTN3, NAPB, COPB2, COPA, STXBP1, RHOBTB3, AP3M2, AP3M1, GGA1, SCFD1, GGA3, VTI1A, VPS11, STX4, AP4S1, CHML, RAB6B, AP1M2, AP1M1, SPAG9, SYT4, HSPA8, YIPF1…	4904	169	16614	1.56362	0.0477758	0.00699255	0.00696649
		list4	GOTERM_CC_DIRECT	GO:0005829~cytosol	1212	21.6429	9.73384e-104	ARAF, LIPA, LIPE, DPYSL2, GPBP1, DPYSL3, AKT1, BBX, WLS, MEF2A, ATG3, GABARAPL1, STARD4, SDS, GAPVD1, EML1, SND1, BCR, RUFY1, ZFYVE16, MTHFD1, PSME3, CLNS1A, DDIT4, PSME4, OPTN, SKAP2, CDCA2, ABCB6, ABCB4, FLII, SHMT1, AGAP2, COPS7A, OAZ1, NCAPH, GIGYF2, SULT1A1, HSPH1, RNF216, MYO6, VTI1A, MOV10L1, PIP5K1B, PIP5K1C, ZNF268, CTC1, GSTM1, JUP, LRBA, SNF8, ERLIN2, FLI1, MOV10, MLLT10, BHMT, EIF5, A…	5131	2892	20519	1.67594	1.2031e-100	1.2031e-100	1.09116e-100
		list4	GOTERM_CC_DIRECT	GO:0005737~cytoplasm	1332	23.7857	6.60833e-55	UXS1, TESK2, PTPDC1, MYLK, LIPE, ENDOV, ZFYVE26, SAMD14, TBK1, SCP2, PPP4R2, DPYSL2, DPYSL3, AKT1, PKNOX1, PRKACB, PKNOX2, MEF2C, SDS, FNBP1, FRS2, DICER1, PRKAB1, SND1, EML3, EML4, RUFY1, ACE2, DDX39A, DDX39B, PSME3, DDIT4, RUFY2, FEZ2, TXNIP, TBPL1, PADI4, CYP2E1, OPTN, SKAP2, IDO1, ATF4, MTMR3, FLII, SHMT1, ACTL7B, NCAPG, COPS7B, COPS7A, IQGAP1, MTMR4, IQGAP2, IQGAP3, OAZ1, NCAPH, MTMR6, PRPSA…	5131	3786	20519	1.40695	8.1679e-52	4.08395e-52	3.70397e-52
		list4	GOTERM_CC_DIRECT	GO:0005654~nucleoplasm	826	14.75	1.30343e-48	ATF1, LIPA, PTPDC1, TBK1, SCP2, PPP4R2, AKT1, BBX, PKNOX2, MEF2A, WDHD1, DNTTIP2, ZNF16, EWSR1, PSME3, PSME4, SKAP2, CDCA2, ABCB6, ABCB4, FLII, SHMT1, MYNN, AGAP2, GATA6, CDCA8, COPS7B, COPS7A, ABCB8, NCAPH, HSPH1, GRPEL1, RNF216, EPB41L2, PIP5K1C, ATRIP, CTC1, NGFR, SNF8, BTBD10, MLLT10, AGO3, NAPEPLD, SFXN4, FERMT2, EFCAB6, ZNF45, LRRC32, JPH1, MED15, CASP14, MED13, MED10, OLR1, SH3BGRL2, SPHK2…	5131	2146	20519	1.53923	1.61103e-45	5.37011e-46	4.87047e-46
		list4	GOTERM_CC_DIRECT	GO:0005634~nucleus	1326	23.6786	1.01683e-39	ATF2, TESK2, SPIB, LIPE, PPP4R2, RAVER1, PSMD2, GPBP1, AKT1, BBX, PSMD1, PKNOX1, SAMD13, PRKACB, PKNOX2, MEF2A, ZNF18, MEF2C, ZNF19, ZNF283, RC3H1, SETMAR, DICER1, PRKAB1, SND1, EML3, RFX6, EWSR1, ZC3H11A, RFX4, CLNS1A, PSME4, ATF7, PADI4, OPTN, SF1, ATF4, PIF1, CDCA2, FLII, SHMT1, MRPL19, ACTL7B, AGAP2, BAZ2B, IQGAP1, OAZ1, HSPH1, HMGXB4, MYO6, HMGXB3, PPARGC1A, ZNF268, CTC1, TIPARP, PBX3, TEX35…	5131	3985	20519	1.33067	1.2568e-36	3.14201e-37	2.84967e-37
		list4	GOTERM_CC_DIRECT	GO:0005794~Golgi apparatus	324	5.78571	6.76995e-28	APP, EHF, CHIC2, TRRAP, GORAB, ZMYND8, PITPNB, ZDHHC6, STMN3, ZDHHC7, GCC2, GCC1, ZDHHC1, PWP1, ZDHHC3, NDST2, GOLGA3, GOLGA4, RASSF2, RUSC1, GOLGA1, KDR, KIFAP3, PAQR8, CUBN, GABARAPL1, ST6GAL1, RSAD2, ENTPD4, TANGO2, SACM1L, ENTPD6, AP1B1, MTUS1, COG1, CSNK1D, AP1AR, ACSL3, FNDC3A, UHMK1, WDR77, SPATA16, RNF128, KIF20A, PLPP3, OBSL1, OPTN, TMEM87A, TMEM87B, PDXDC1, ABCB6, MAPKAP1, MTTP, GIGYF2,…	5131	755	20519	1.71614	8.36766e-25	1.67353e-25	1.51782e-25
		list4	GOTERM_CC_DIRECT	GO:0005813~centrosome	195	3.48214	4.31672e-19	MAP10, HNRNPU, PHAX, ZFYVE26, CSPP1, PCLAF, DPF2, KIFAP3, PRKACB, IFT80, CSNK1D, NUP93, CEP57L1, IFT81, AKAP9, CCDC81, ATP6V0D1, OBSL1, CALM, FBF1, SLAIN2, SKA3, PKHD1, DYNC2LI1, SPAST, PRKAR2B, PRKAR2A, CEP70, CEP72, CEP76, PLK4, PLK2, XRCC2, PLK1, TRIP4, WAPL, CCDC88B, CCDC88A, CYLD, ARL2BP, MKS1, ATM, CEP85, CALM2, RAD18, CEP89, DENND1C, CEP57, CLIC4, GPAA1, DIS3L, OLA1, SNX10, BRCA2, PCM1, AC…	5131	439	20519	1.77633	5.33547e-16	8.88175e-17	8.05538e-17
		list4	GOTERM_CC_DIRECT	GO:0016607~nuclear speck	159	2.83929	5.03012e-19	MAML2, EIF4A3, JADE1, INPPL1, HNRNPU, CWC25, SMC5, CASC3, NR3C1, SMC4, TEPSIN, EFTUD2, PPP1CC, PNN, NAMPT, OIP5, CCNL1, PSKH1, DDX17, FNBP4, SRRM2, PNISR, IK, MEF2C, SLC34A1, DNAAF1, THOC1, PPP4R3A, PRPF4B, PPP4R3B, GCAT, CDC40, PIAS1, SRRM1, RUFY1, ATXN2L, PRPF4, DDX39A, PRPF6, DDX39B, PSME4, CD2BP2, SRSF3, SRSF4, SRSF5, PPIG, RAF1, CBLL1, ATF4, FTO, RBM8A, EPAS1, YTHDC1, ARHGAP18, FOXO4, HIF1A,…	5131	335	20519	1.89804	6.21723e-16	8.88175e-17	8.05538e-17
		list4	GOTERM_CC_DIRECT	GO:0030496~midbody	83	1.48214	2.20762e-17	MAP10, CEP126, CLIC4, GDI1, MTCL1, SLC2A1, HNRNPU, KEAP1, PIK3CB, TTC28, PPP1CC, ZFYVE26, ALKBH4, RASGEF1B, RACK1, NEK2, CEP55, RAB8A, SH3GLB1, USP8, IST1, ANXA11, VPS37B, RHOA, SIRT2, GEM, UHMK1, EML3, DNM2, EML4, ASPM, MAK, EXOC3, PIK3C3, BIRC6, MAPRE3, LAP3, KIF20A, RALB, CTDP1, CCDC69, GNAI3, CDCA8, KLHL13, IQGAP1, GNAI1, HSP90B1, CENPC, GNAI2, CDC42, PGRMC1, SPAST, RACGAP1, MICAL1, RAD21, KA…	5131	140	20519	2.37085	2.72861e-14	3.41077e-15	3.09342e-15
		list4	GOTERM_CC_DIRECT	GO:0005739~mitochondrion	346	6.17857	1.74525e-16	DMGDH, OSGEPL1, CLPB, GLDC, ACSM1, ARAF, DCAF8, ABAT, MTFR1L, PHB2, IFIT3, ELK3, LIPE, GJA1, SCP2, ZMIZ2, CDK5RAP1, PDK4, PDK3, AKT1, VPS35, CPNE3, ACAD11, GLUL, FBXO7, ACAD10, PDK2, PDK1, MCCC2, PDHX, ACOT9, GABARAPL1, CPT1A, SDS, RSAD2, ACSL1, TANGO2, ECH1, RSAD1, MCCC1, MTUS1, ACSL5, ACSL4, HOGA1, CPT1B, ATG13, GCAT, PISD, LARS2, PPA2, PDE12, MTHFD2, FDX1, DDIT4, GUF1, UQCRC1, VDAC2, SUCLG2, U…	5131	937	20519	1.47669	2.74447e-13	2.39681e-14	2.17381e-14
		list4	GOTERM_CC_DIRECT	GO:0005783~endoplasmic reticulum	265	4.73214	1.52126e-15	AHCYL2, ANKLE2, LPGAT1, ZDHHC6, KEAP1, ZDHHC7, ZDHHC1, ZDHHC3, IFIT2, GJA1, NSDHL, SCP2, KDR, PIEZO1, PIP4K2C, KIFAP3, SEC62, GLUL, WLS, CUBN, GABARAPL1, STARD4, RSAD2, ACSL1, ENTPD5, SACM1L, PRKCD, ACSL6, ALG2, ACSL5, ACSL4, ACSL3, FNDC5, CPED1, RNF128, KDELR2, PDXDC1, FUT10, MTTP, TMTC3, UMOD, TAPBPL, HACD3, GIGYF2, TMTC4, APH1A, PKHD1, CYB5R4, SGPL1, NCSTN, CYB5R3, SPAST, APH1B, SERPINH1, SSR1…	5131	686	20519	1.54481	1.92113e-12	1.88027e-13	1.70533e-13
		list4	GOTERM_CC_DIRECT	GO:0005730~nucleolus	245	4.375	1.37464e-12	EIF4A2, RPL5, GORAB, EIF4A3, RRP1, THUMPD3, ADARB1, PWP2, PWP1, RRP8, GOLGA3, ENDOV, NUB1, MYC, PDK3, CPNE3, TSPYL2, MED1, TSPYL1, SCAF11, METTL1, MAP1S, WDR75, ACSL5, DNTTIP2, THAP2, GTPBP4, ZNF16, JMJD6, WDR77, EWSR1, GRWD1, SUB1, XRN2, MEAF6, PRKDC, PRKRIP1, CDCA8, NOLC1, TWF1, ABCB8, NMD3, RPAP2, CDKN2AIP, PDCD11, ERI1, DPH6, KIAA0319L, SPTBN1, N4BP1, NAA50, SRPK2, PLK4, ARL14EP, MAD2L1BP, UP…	5131	656	20519	1.49354	1.6991e-09	1.5446e-10	1.40089e-10
		list4	GOTERM_CC_DIRECT	GO:0005789~endoplasmic reticulum membrane	204	3.64286	2.76445e-12	LPGAT1, PGAP2, TMEM41B, PITPNB, RTCB, ZDHHC6, GBA2, NSDHL, CREB3L3, BSG, ARL6IP5, BCAP29, ALG9, RSAD2, SACM1L, CYP39A1, POR, SOAT1, TRIM13, TYRO3, KDELR2, CYP2E1, PLPP3, HPD, RNF121, RETSAT, ABCB6, SAR1B, FUT10, PTDSS2, CYB5R3, VTI1A, SSR1, FDFT1, SEC31A, TMEM50B, FZD6, ERLIN1, ERLIN2, TMEM199, EXT2, SQLE, CYP1A2, CALU, ATG2A, CALR, PIGN, MIA2, MIA3, JPH1, HERPUD1, ARV1, TMED3, ANXA7, TMED2, TMED…	5131	527	20519	1.54801	3.41687e-09	2.84738e-10	2.58246e-10
		list4	GOTERM_CC_DIRECT	GO:0016020~membrane	298	5.32143	3.46113e-12	GLTP, PI4K2B, PKD2L2, ACTB, LIPE, DPYSL2, ARL6IP5, DAG1, PIEZO1, DIP2A, SEC62, VPS39, GABARAPL1, ENTPD1, ACSL1, PRKCB, COG5, ENTPD4, BROX, ENTPD5, IL1R2, ENTPD6, ACSL6, COG2, ACSL5, COG1, ACSL4, ACSL3, GAPVD1, HSPG2, BCR, TIAM1, PRKD3, VDAC3, VDAC2, PRKD1, PLPP3, MACF1, TMEM87A, TMEM87B, MTMR3, CFI, MTMR4, GIGYF2, FXR1, NEU3, ABR, PDGFD, INPP5D, BBS2, ACE, LRBA, EDEM2, EXOC6B, RAB27A, SUCO, NBEAL…	5131	837	20519	1.42379	4.27794e-09	3.29074e-10	2.98456e-10
		list4	GOTERM_CC_DIRECT	GO:0005925~focal adhesion	78	1.39286	5.33573e-12	ITGB1, BCAR3, MDC1, NRP1, TES, SH3KBP1, ITGB3, USP33, TGFB1I1, ITGB2, ILK, ACTB, ACTG1, DCAF6, ANXA6, PPFIA1, DAG1, ITGB8, CPNE3, ITGAV, TNS3, GIT1, TNS2, TNS1, TLE2, DST, ACTN3, ACTN1, ITGA1, SENP1, PALLD, IRF2, MYH9, ITGA5, LCP1, MAPRE1, EZR, TLN1, MAPRE2, VCL, EPHA2, RALA, SYNPO2, ABCB4, PXN, IQGAP1, THSD1, LIMA1, FLRT3, ATP6V0A2, PTK2B, XIRP2, VASP, ARL14EP, GSN, CAV2, CAV1, RDX, MSN, PARVA, …	5131	151	20519	2.06572	6.59496e-09	4.71068e-10	4.27239e-10
		list4	GOTERM_CC_DIRECT	GO:0005874~microtubule	104	1.85714	6.30817e-12	CEP57, KIF17, KIF15, TUBA1C, MAP1LC3B, TUBA1B, TUBA1A, KIF19, KIF5C, CSPP1, KIF5B, DPYSL2, NUSAP1, TEKT2, KIF1A, DNM1L, NDEL1, CCT3, CCT2, GABARAPL1, MAP1S, CKAP2, KIF23, TUBG2, KCNAB2, TUBG1, KIF6, DYNLL2, DNM1, DNM2, HAUS1, EML4, DNM3, SHTN1, CLIP1, KIF9, TUBB2A, KIF2A, STIM1, MAP1B, TCP1, KIF2C, ARHGEF2, KIF20A, FKBP4, KIF20B, MAPRE1, PAFAH1B1, MACF1, DYNC1I2, TUBGCP2, DNAH8, STAU2, DNAH5, DNA…	5131	224	20519	1.85669	7.79691e-09	5.19793e-10	4.7143e-10
		list4	GOTERM_CC_DIRECT	GO:0048471~perinuclear region of cytoplasm	176	3.14286	2.89994e-11	ANKRD13C, RAB3B, CYFIP2, CYFIP1, APP, CCNT2, CSF1, TFRC, BUB1B, CASC3, CLU, LAMP1, CAPN6, GOLGA1, TRAPPC12, PCLAF, ENPP3, ANKRD13A, SH3GL2, TPD52, MAP1S, ANGEL1, SPINK5, PRKCD, APLP1, STX7, USP2, ALG2, TSC2, CSNK1D, ACTN4, ACSL3, DICER1, GTPBP4, SHTN1, RNF128, EZR, OBSL1, OPTN, VCP, CUL7, DDX4, ITPR1, PSEN2, TWF1, SLC1A3, PSEN1, NDRG2, HSP90B1, RASGRP3, PKHD1, FXR1, SLC9A3R1, CYB5R4, STK33, RAP1A…	5131	449	20519	1.56755	3.58432e-08	2.2402e-09	2.03177e-09
		list4	GOTERM_CC_DIRECT	GO:0000139~Golgi membrane	132	2.35714	6.17637e-11	GALNT11, ATP8A2, TMEM167B, CLSTN2, PGAP2, CLSTN3, PITPNB, CLSTN1, XYLT2, GOLIM4, MANEA, GBA2, SCAMP5, NDST2, GOLGA5, CHP1, CLCC1, TRIM23, WLS, SH3GLB1, RAB2A, RAB2B, COG8, ST6GAL1, COG5, COG4, SACM1L, ATG9A, GOLPH3L, ADAM10, CSNK1D, KDELR2, PLPP3, HPD, BLZF1, RNF121, RTN3, COPB2, COPA, TMED10, FUT10, COPB1, TMEM59L, PSEN2, PSEN1, GLG1, SCFD1, MAN2A2, PDCD10, CHST10, ST8SIA4, RAB6A, RAB6B, ST3GAL2…	5131	315	20519	1.67578	7.63399e-08	4.49059e-09	4.07277e-09
		list4	GOTERM_CC_DIRECT	GO:0032991~macromolecular complex	135	2.41071	9.73785e-11	TES, CLSTN3, ABAT, NR3C1, F11R, PHB2, ACTB, IPO4, CNST, RASSF2, SCP2, FAM186B, GRB10, CAPN3, AKT1, NEK2, VSIG4, CEP97, RNF111, SH3GLB1, MEF2C, USP7, MREG, VRK2, RUNX1, BCR, GRWD1, PADI4, EZR, VCL, ASF1A, KPNB1, KMT2E, KHDRBS1, PXK, MAGED1, EPB41, PEX11B, FOXO3, GIGYF2, HSP90B1, STK3, ZMPSTE24, RAD51AP1, C3, HSPH1, BTBD1, IRAK1, MIER3, UBR5, ABL1, MBP, CEP76, RBM10, STRA6, SIGLEC15, DTNA, NEK6, ER…	5131	326	20519	1.65604	1.2036e-07	6.68665e-09	6.06451e-09
		list4	GOTERM_CC_DIRECT	GO:0005764~lysosome	102	1.82143	1.064e-10	SCARB1, LAPTM4B, GJA1, CAPN2, VPS35, VPS36, SLC11A1, VPS33A, ARRDC3, CYBB, TSC2, HGS, RRAGB, PLBD1, SQSTM1, IFNAR1, ATP6V1A, CALCRL, VPS26A, GNS, C9ORF72, SNX1, NCSTN, SNX2, MAN2A2, PSAP, ARSK, CTSA, CD164, UVRAG, HSPA8, ACE, ABCA5, FUCA1, GLMP, PRDX6, TMEM199, PPT1, MAN2B1, TPP1, CALR, FGFR3, LGMN, WDR48, HEXB, GBE1, LRRK2, HEXA, CLTC, TCIRG1, CTSS, SGSH, FYCO1, CTSO, CTSL, CTSK, SMPD1, RB1CC1, …	5131	227	20519	1.79692	1.31511e-07	6.92161e-09	6.27761e-09
		list4	GOTERM_CC_DIRECT	GO:0005769~early endosome	89	1.58929	1.86329e-10	APP, VPS29, UHRF1BP1L, RNF11, TFRC, DYSF, SNX13, PTPN23, EEA1, RNF157, LAPTM4B, RABGEF1, GJA1, RASGEF1B, RUSC1, CHMP1A, VPS35, WLS, USP8, DBNL, TICAM2, MME, DTX3L, ARRDC3, SLC11A2, F2R, NIPA2, BACE1, RAB31, RABEP1, ANGPTL3, NUMB, ATP6V0D1, ATP6V0D2, TLR3, LTF, RAB5B, TSG101, LRP1, MGRN1, USP10, DERL1, HTT, VPS26A, VPS26B, TRAK1, CLCN3, CLN6, TM9SF4, LRP6, SNX4, RAP1A, SNX27, INPP5F, RPS6KC1, TMEM…	5131	191	20519	1.86342	2.30303e-07	1.15152e-08	1.04438e-08
		list4	GOTERM_CC_DIRECT	GO:0045121~membrane raft	67	1.19643	2.47236e-09	ITGB1, APP, LRRK2, SLC2A1, FAIM2, CBLB, SLC2A4, HK1, IKBKB, GRIP1, LAMP1, PPP2R1B, SMPD1, HYAL2, KDR, CAPN2, DAG1, OLR1, CD36, MME, CYBB, TNFRSF1B, TNFRSF1A, TGFBR2, BACE1, LAT2, CLIP3, ZAP70, LCK, PECAM1, BTK, PLPP3, STX12, AHNAK, PSEN2, SLC1A2, ATP1A4, FURIN, ATP1A1, PSEN1, CLN6, SLC9A1, DPP4, PPP2CA, EFNB1, ADGRG1, SERPINH1, S1PR1, PGK1, MAL2, STOM, CD14, GPM6B, PRNP, ANGPT1, CAV1, ATP2B4, ERL…	5131	136	20519	1.97011	3.05583e-06	1.45516e-07	1.31977e-07
		list4	GOTERM_CC_DIRECT	GO:0000922~spindle pole	49	0.875	7.79333e-09	NUMA1, MTCL1, KIF11, CDC14A, CEP128, CSPP1, NEK2, CKAP2L, CKAP5, TOPORS, HAUS1, LATS1, ASPM, LATS2, KIF2A, ZW10, SBDS, BIRC6, CALM, CTDP1, DCTN1, TUBGCP2, FBF1, BOD1L1, NEDD9, KATNB1, UMOD, BRCC3, PPP2CA, PPP2CB, TMEM201, SPAST, RAD21, POC1B, RAE1, PLK4, ODF2, PLK2, PLK1, TPX2, CENPF, TUBGCP5, TUBGCP6, CTNNB1, TUBGCP3, CEP85, CALM1, CALM2, CEP89	5131	90	20519	2.17725	9.63251e-06	4.37843e-07	3.97105e-07
		list4	GOTERM_CC_DIRECT	GO:0031965~nuclear membrane	73	1.30357	1.03222e-08	AHCTF1, RIF1, PHF20, WDR3, CASC3, AQP1, PHF8, TEPSIN, CDH5, PCM1, XPO1, CCND1, RB1CC1, SPIN1, MLX, CPNE1, RCC1, SH3BGRL2, CLCC1, NDC1, LYPLA1, ANXA4, MRPS23, DNAJB12, AEN, PLRG1, TMC6, RANGAP1, GTPBP4, SENP1, CTDNEP1, NUP93, GCHFR, NUP50, NUP98, PLCB1, GAPDH, KPNB1, PAFAH1B1, ANKRD17, GTF3C3, TNKS, GATA6, TXLNG, RNF6, AKAP6, NOC4L, HACD3, TOR1AIP1, DNAJB2, BRIP1, FZR1, TMEM201, SPAST, NUP85, LMNA…	5131	157	20519	1.85942	1.27582e-05	5.54706e-07	5.03095e-07
		list4	GOTERM_CC_DIRECT	GO:0005770~late endosome	53	0.946429	1.44954e-08	VPS29, WDR48, DYSF, TCIRG1, CTSS, FYCO1, GJA1, RASGEF1B, SDF4, VPS35, ANKRD13A, TICAM2, EXOC8, SLC11A1, STX7, F2R, BACE1, RNF128, CHMP3, PIK3C3, RAB7B, RAB7A, IFNAR1, GRN, TSG101, PIK3R4, DERL1, HTT, VPS26B, CLN3, RAP1A, TTPA, MVB12B, PSAP, VPS8, NTRK1, UVRAG, HSPA8, ABCA5, SLC31A1, ABCA3, M6PR, RAB27A, TMEM230, TMEM59, TF, SNX16, SNX14, VPS41, NBR1, LAMTOR2, VIPAS39, LGMN	5131	102	20519	2.07793	1.79161e-05	7.46511e-07	6.77054e-07
		list4	GOTERM_CC_DIRECT	GO:0005856~cytoskeleton	124	2.21429	1.74186e-08	FHOD1, FRMPD2, JADE1, INPPL1, FNBP1L, ACTB, ACTG1, PPP1CC, DPYSL2, ARL6IP5, DAG1, TNS1, TMOD1, MYLIP, SLC30A9, TPM4, FNBP1, TPM3, TMOD2, TPM1, DYRK1A, ACTN4, MYO7A, EML1, ERMN, FRMD1, KLHL41, EML3, EML4, SHTN1, PREPL, FRMD6, RNF128, FRMD8, UTRN, TLN1, VCL, EPB41, CCDC146, PXN, RHOBTB3, TWF1, GLG1, RHOBTB1, EPB41L1, EPB41L2, MICAL1, INPP5D, PACSIN2, MAP2K6, VASP, JUP, RDX, MSN, PARVA, PARVB, SSH2,…	5131	314	20519	1.57923	2.15292e-05	8.61177e-07	7.81051e-07
		list4	GOTERM_CC_DIRECT	GO:0042470~melanosome	42	0.75	3.75342e-08	YWHAE, ITGB1, RAB1A, HSP90AB1, TMED10, AHCY, CNP, TFRC, YWHAB, CLTC, SLC1A4, ATP1A1, HSP90B1, LAMP1, ANXA6, CTSD, CCT4, CTSB, ATP6V0A1, PDIA3, HSPA8, HSP90AA1, MREG, ANXA2, HSPA5, ANXA11, RAB27A, ATP1B3, YWHAZ, PDIA6, SND1, GCHFR, FASN, SGSM2, CALU, ERP29, ATP6V1B2, TPP1, P4HB, SEC22B, RAB5A, RAN	5131	75	20519	2.23945	4.63912e-05	1.78432e-06	1.6183e-06
		list4	GOTERM_CC_DIRECT	GO:0005759~mitochondrial matrix	75	1.33929	3.90214e-08	DMGDH, GFM1, ALAS1, ACSM3, ACSM1, LRRK2, NDUFA10, ABAT, ETFA, OGDHL, TFB1M, CCAR2, ACADL, DBT, FPGS, PDK4, PDK3, MTERF1, PMPCA, DLAT, ACADM, PDK2, PDK1, METTL17, MCCC2, PDHX, DIMT1, MARS2, NSUN3, MCCC1, DARS2, CLPX, COASY, PCCA, SDHAF3, PDE12, IVD, PCCB, FDX1, RPUSD3, GUF1, CARS2, GCDH, ACSS3, ECHS1, OAT, AK3, DLST, AK4, PPM1K, FOXO3, HSPD1, NFS1, PITRM1, BLOC1S1, METTL4, ACSS1, PTCD1, PDHA1, UQC…	5131	167	20519	1.79597	4.82293e-05	1.78631e-06	1.62011e-06
		list4	GOTERM_CC_DIRECT	GO:0005903~brush border	27	0.482143	4.92388e-08	ENPEP, FLII, USH1C, SLC2A2, ADD3, AQP1, EPS8, PDZD3, CAPZB, DNM1L, PLS1, SLC34A3, ACTR3, CUBN, SLC34A2, ACTN3, MME, ACTN1, SLC34A1, PDZK1, MYO1D, MYO1B, MYO1C, CAPZA2, MYH9, ANKS4B, EZR	5131	39	20519	2.76856	6.08573e-05	2.17354e-06	1.97131e-06
		list4	GOTERM_CC_DIRECT	GO:0015629~actin cytoskeleton	74	1.32143	9.445e-08	FKBP15, IFIT5, PPP1R9A, ACTB, ABRA, PPP1R9B, SAMD14, SIPA1L1, MPRIP, CCIN, MYOZ3, TOPBP1, SYNPO, MYOZ2, PKNOX2, NDC1, PPP1R12A, DAPK1, TPM2, TPM1, ALG2, MYO7A, CTTNBP2NL, CDC42EP4, RARA, FSCN3, EZR, ALDOA, CRK, VCL, MACF1, AHNAK, TMEM63B, FLII, SYNPO2, ABCB4, NEXN, CORO1C, LIMA1, ABLIM1, SCIN, ABLIM2, ABLIM3, CALD1, MYO6, CTNNA1, ABL1, STK38L, CTNNA2, ZNF268, CORIN, TRMT10A, GSN, ANKRD23, KLHL2, …	5131	167	20519	1.77202	0.000116733	4.02552e-06	3.65098e-06
		list4	GOTERM_CC_DIRECT	GO:0005819~spindle	43	0.767857	1.19157e-07	RB1, RGS14, CLTC, BUB1B, NR3C1, SPATA5, CCAR2, KIF15, MAEA, SPAST, NUP85, PPP2R3C, MYC, CHAMP1, AKT1, MAP2K5, NDEL1, ANAPC7, CBX3, MAP1S, CSNK1A1, PLK1, SPICE1, ANXA11, TUBG2, TUBG1, HAUS1, AGBL5, ATAT1, TPX2, CYLD, ARL2BP, PRC1, SPECC1L, ERCC2, MYH9, ATM, MMS19, ARHGEF2, KIF20A, MAPRE1, KBTBD8, PAFAH1B1	5131	80	20519	2.14948	0.000147267	4.90925e-06	4.45249e-06
		list4	GOTERM_CC_DIRECT	GO:0010494~cytoplasmic stress granule	36	0.642857	1.2672e-07	DDX6, VCP, DYRK3, PRKAA2, DDX3X, ROCK1, DDX25, CASC3, C9ORF72, ELAVL1, GIGYF2, ATXN2, OGFOD1, DHX36, TRIM25, EIF4E, MBNL1, TIA1, YTHDF2, YTHDF3, PABPC4, CIRBP, RC3H1, PUM1, LARP4, EIF2S1, PUM2, ATXN2L, DDX19A, MOV10, DDX19B, HNRNPK, CAPRIN1, PABPC1, LSM14A, KPNB1	5131	62	20519	2.32201	0.000156614	5.05246e-06	4.58237e-06
		list4	GOTERM_CC_DIRECT	GO:0031410~cytoplasmic vesicle	91	1.625	1.82065e-07	USP6NL, DENND1C, PIGT, TRAF3IP2, CALCOCO2, DYSF, ARRB1, HTR2A, FNBP1L, ELAVL1, RND3, TEPSIN, MAP1LC3B, GRM4, ADAMTS1, RUSC1, HYAL2, FAM3C, CEP290, AP2M1, SH3GLB1, CADPS2, STARD4, SERPINA3-3, SLC30A9, SERPINA3-1, PDPK1, IST1, ATP6AP2, RHOG, ARAP1, RHOF, FAM91A1, RHOA, MPEG1, DNM1, DNM2, DNM3, ADGRF5, TBC1D7, BTK, ATG4B, ITGA5, TBC1D23, DNASE1, SQSTM1, SPAM1, USP14, ENPEP, MAPKAP1, C5AR1, RHOBTB3, …	5131	221	20519	1.64666	0.000225007	7.03226e-06	6.37796e-06
		list4	GOTERM_CC_DIRECT	GO:0030027~lamellipodium	61	1.08929	2.4766e-07	ITGB1, CYFIP1, INPPL1, ILK, ACTB, ACTG2, PPP1R9B, MYLK, CAPZB, CDH2, DPYSL3, DAG1, PLCE1, ACTR3, DBNL, ACTN1, TSC1, RHOA, ACTA2, SHTN1, ACTA1, VAMP7, CTTN, PIK3CA, PALLD, FSCN3, PABPC1, RAPGEF3, EPHA2, ARHGEF6, PLEKHH2, ROCK1, IQGAP2, CORO1C, DPP4, ABLIM1, SNX1, SNX2, ABLIM3, CTNNA1, PTK2B, PLCG1, WASF2, MYH10, GSN, MYO10, PARVA, ARPC5, PARVB, CDC42BPA, CCDC88A, ARHGAP31, ACTC1, ARPC2, APC, CAPRI…	5131	132	20519	1.84803	0.00030606	9.27598e-06	8.41292e-06
		list4	GOTERM_CC_DIRECT	GO:0036064~ciliary basal body	65	1.16071	6.75532e-07	TTC26, IFT172, JADE1, PTPN23, KIF17, PCM1, AKT1, BBS7, ERC1, KIFAP3, RAB8A, OFD1, CDKL5, IFT140, CEP131, CSNK1D, IFT80, RPGRIP1L, IQCD, TUBG1, WDR35, MLF1, TOPORS, CFAP100, FAM161A, IFT81, TBC1D7, BBOF1, SAXO1, MAPRE1, EZR, SSX2IP, SAXO2, DCTN1, FBF1, TTBK2, DYNC2LI1, PKHD1, ODF2L, POC1B, RAB28, MARK4, CCDC178, BBS2, SPAG5, CSNK1A1, CFAP70, IFT122, MAPK15, WDR11, AHI1, CCDC88A, CYLD, TTLL5, TTC30…	5131	147	20519	1.76828	0.000834609	2.44997e-05	2.22202e-05
		list4	GOTERM_CC_DIRECT	GO:0016604~nuclear body	93	1.66071	6.93761e-07	MDC1, CDKN1A, CSF1, RIF1, PPP1R10, HSPB8, TESK2, ARRB1, PTPN23, BMI1, CDC14A, NGRN, EXO1, PAPOLG, MYC, UIMC1, CHAMP1, TRIM25, POLK, RAB8B, NCOA2, PARP3, TLE2, PARP1, ATMIN, SCAF11, RMI1, TINF2, ARNT, KNL1, TERF1, HCFC2, TERF2, SGO2, MAU2, RNF169, DBF4, KIF2A, SLTM, YME1L1, GEMIN5, NUP98, SF1, ENG, ZCCHC8, KMT2E, PLEKHH2, TRIM52, DHX8, RPN2, RGS14, EPB41, TNKS, SRRT, IGHMBP2, ZBTB4, RNF2, CENPC, P…	5131	233	20519	1.59618	0.000857121	2.44997e-05	2.22202e-05
		list4	GOTERM_CC_DIRECT	GO:0005768~endosome	82	1.46429	7.48552e-07	RAB3B, VPS29, PI4K2B, STEAP3, ATP8A2, FKBP15, ITGB3, LRRK2, CLTC, ECE1, TNFAIP1, SNX11, HMGB1, SLC2A4, CLINT1, LAPTM4B, KDR, ITGB8, VPS35, ATP6V1E1, VPS36, RAB8A, RAB8B, CUBN, PRKCI, ANXA2, CCDC115, ARRDC3, AP1AR, GAPVD1, RHOA, TMEM175, TOM1L1, RUFY1, EPN3, BACE1, TOM1L2, RABEP1, PIK3C3, BIRC6, ENTHD1, TLR7, STAMBP, EZR, ASTN2, RAB5B, LEPROT, CALCRL, PIK3R4, VPS26A, LRP2, VPS26B, PRKCZ, THSD1, C9…	5131	199	20519	1.64784	0.000924783	2.57003e-05	2.33091e-05
		list4	GOTERM_CC_DIRECT	GO:0034451~centriolar satellite	46	0.821429	9.05306e-07	C2CD5, PXK, FLII, DYSF, DLST, KEAP1, NLRC3, ODF2L, PCM1, KIF5B, UBN1, KIAA0753, NEK1, BBS9, CEP72, CEP97, CEP290, RAB11FIP3, PIBF1, DLGAP5, CEP55, MPP1, SPAG9, RBM39, G6PD, YTHDF2, IL4R, CCDC13, EXOC7, NEK6, CEP131, PLK1, DDHD2, HAUS6, HOOK3, IL17RB, LATS2, KRT18, FRMD8, PRKCQ, ZMYND10, TEK, LRIF1, ALDOB, CCDC66, SSX2IP	5131	93	20519	1.97801	0.00111833	3.02421e-05	2.74283e-05
		list4	GOTERM_CC_DIRECT	GO:0005929~cilium	68	1.21429	1.18957e-06	TTC23, TXNDC15, KIF17, NUBP1, NUBP2, RAB8A, IQCB1, PDGFRA, CEP131, IFT80, RPGRIP1L, KIF27, MLF1, LZTFL1, ACE2, PKM, IFT81, MAK, TTLL11, CCDC40, CEP104, NAXE, FAM149B1, DNAH8, ANKS3, DNAH5, TULP3, ASB14, TULP2, UMOD, DYNC2LI1, ANKMY2, IFT74, TTC21B, VHL, CCT8, ATP6V1D, CCT4, NEK8, DNAH12, DNAH11, PTCH1, CAV1, WDR19, DAW1, IFT122, RAB10, TTLL7, AHI1, TTLL5, ARL2BP, TMEM237, UBXN10, RAB15, TTLL1, TR…	5131	158	20519	1.7211	0.00146923	3.86923e-05	3.50923e-05
		list4	GOTERM_CC_DIRECT	GO:0016324~apical plasma membrane	93	1.66071	1.33465e-06	ITGB3, SLC2A1, SLC2A2, TCIRG1, AQP5, SLC2A5, PLB1, AQP1, DSTYK, GJA1, CDH2, CTSK, HYAL2, SLC39A8, CD36, ENPP3, ATP6V1E1, CTSB, SLC34A3, CUBN, SLC34A2, PRKCI, ABCG5, ABCC1, ANXA4, ABCC5, SLC34A1, AKR1A1, LMO7, ATP1B3, PDZK1, ATP1B1, SLC39A14, PARD3B, ACE2, SLC7A8, SLC7A9, PARD3, SCNN1B, SCNN1A, ATP6V1B2, DPEP1, CDHR5, ZMYND10, SLC29A1, EZR, ATP6V0D2, PLPP1, CD44, ATP6V1A, ENPEP, SLC22A2, ABCB4, PS…	5131	236	20519	1.57589	0.00164826	4.2298e-05	3.83625e-05
		list4	GOTERM_CC_DIRECT	GO:0035861~site of double-strand break	36	0.642857	1.54167e-06	ATF2, SMARCAL1, VCP, RIF1, ARPC1A, SMC5, SMC6, UFL1, SMCHD1, WDR70, RNF138, LMNA, RBBP8, SMARCAD1, TP53BP1, NBN, POLH, ACTR3, ACTR2, PARP3, CNTD1, SLF1, SLF2, XRCC4, PARP1, INTS3, RPA2, ARPC5, DDB1, RNF169, RAD51, ARPC2, RFWD3, APLF, NABP1, RAD18	5131	67	20519	2.14873	0.0019037	4.76377e-05	4.32054e-05
		list4	GOTERM_CC_DIRECT	GO:0005793~endoplasmic reticulum-Golgi intermediate compartment	33	0.589286	2.37996e-06	TMED10, COPB1, HMGB1, ANPEP, LMAN2, SERPINH1, TRAPPC12, TMED3, CHP1, GNPNAT1, TMED2, TMED1, TMED7, RAB6B, TMED5, TMED4, TMED9, TICAM2, HSPA5, IST1, CCDC115, GBF1, FN1, YIF1A, MGAT4A, GOLGB1, NUCB1, TRIP11, COPG2, COPG1, P4HB, SEC22B, PTPN2	5131	60	20519	2.19946	0.00293731	7.17471e-05	6.50716e-05
		list4	GOTERM_CC_DIRECT	GO:0005902~microvillus	30	0.535714	3.55697e-06	ATP6V1A, CLIC4, LRRK2, USH1C, IQGAP2, SLC9A3R1, HYAL2, MYO6, ATP6V1E1, JAM3, BBS2, WWOX, PDGFRA, ANGPT1, RDX, MSN, MYO7A, MYO1D, MYO1B, MYO1C, EXOC4, ATP6V1B2, ANKS4B, FSCN3, TEK, CD302, EZR, RAPGEF3, CD44, MYO1G	5131	53	20519	2.2636	0.00438677	0.000104677	9.49372e-05
		list4	GOTERM_CC_DIRECT	GO:0000785~chromatin	96	1.71429	4.03862e-06	RB1, ATF2, AHCTF1, CALCOCO1, KDM1A, RIF1, PPP1R10, AKAP8L, JMJD1C, ARRB1, HMGB1, SMC3, IPO4, WDR43, CCAR2, CHAF1A, SIN3B, TRIM28, SIN3A, MED10, TRPS1, MYC, CAPN2, OIP5, GABPA, HMGN1, TGM2, NCOA1, MEF2A, TSPYL2, TSPYL1, ESCO1, IST1, USP3, TCF12, RBL2, MSH6, TOX4, MAU2, IRF1, RARA, CHMP7, TSPYL4, ASF1A, PPARD, ANKRD17, KDM3A, WBP2, MAX, SRF, FAAP24, UBR2, PBXIP1, PDS5A, HIF1A, RELA, RAD51AP1, ORC5,…	5131	251	20519	1.52951	0.0049793	0.000116087	0.000105286
		list4	GOTERM_CC_DIRECT	GO:0070062~extracellular exosome	34	0.607143	4.42502e-06	TSG101, AHNAK, ABCB6, TFRC, SLC2A4, AQP1, ACTG1, PKHD1, BAG6, PGRMC1, ANPEP, LAMP2, QSOX1, CUBN, SLC12A3, HSPA8, PDCD6IP, ACE, NSUN2, SLC12A1, SORD, FN1, DICER1, BHMT, GPRC5B, XPNPEP2, SCNN1B, ALB, AGO2, SCNN1A, HNRNPA2B1, PLAA, CD47, ALDOA	5131	64	20519	2.12448	0.0054544	0.000124303	0.000112737
		list4	GOTERM_CC_DIRECT	GO:0005802~trans-Golgi network	65	1.16071	5.94598e-06	PI4K2B, SNAP25, LRRK2, PLOD3, GCC2, PCSK7, SLC2A4, PIK3C2A, CLINT1, CNST, CCDC91, GOLGA1, DENND5A, ARL5A, WLS, POSTN, MME, ATG9A, GOLPH3L, WIPI1, ATP11B, ARAP1, FAM91A1, BACE1, CLIP3, PREPL, VAMP7, CHST1, BIRC6, GSAP, PRKD1, TBC1D23, RAB7B, VAMP4, PLPP3, OPTN, BECN1, CCDC186, GCNT1, FURIN, ATP2C1, CLN3, ARFRP1, GGA3, RAB29, SNX9, RAB6A, ATP9B, ARFGEF1, YIPF1, ATP8B3, YIPF2, GPR108, GBF1, M6PR, TR…	5131	155	20519	1.67701	0.00732232	0.000163316	0.000148121
		list4	GOTERM_CC_DIRECT	GO:0001726~ruffle	34	0.607143	6.83934e-06	CYFIP1, ROCK1, MTMR14, ARHGAP18, IQGAP1, LIMA1, SLC9A3R1, MYO6, ARFIP2, TRPM7, PLCG1, WASF2, APPL2, SNX5, APPL1, DBNL, MYO10, ACTN1, ARAP3, BAIAP2, MKLN1, ACAP2, KIF18A, MYO1C, CTTN, RASA1, ATP6V1B2, MYH9, FSCN3, LCP1, EZR, TLN1, RAB5A, BCAR1	5131	65	20519	2.0918	0.00841783	0.00018377	0.000166672
		list4	GOTERM_CC_DIRECT	GO:0030175~filopodium	29	0.517857	7.89939e-06	ITGB1, GPM6A, B4GALT1, INPPL1, TWF1, IQGAP2, PPP1R9A, ACTG2, PPP1R9B, CDC42, SLC9A3R1, MYO6, DAG1, MSN, BAIAP2, ERMN, ACTA2, SHTN1, ACTA1, MYO1B, ACTC1, ABI1, FSCN3, LCP1, CD302, EZR, FGF13, RAPGEF3, MYO1G	5131	52	20519	2.23023	0.00971618	0.000207737	0.000188409
		list4	GOTERM_CC_DIRECT	GO:0010008~endosome membrane	49	0.875	1.10156e-05	VPS29, STEAP3, ATP8A2, TFRC, ARHGAP1, ZDHHC1, GRB14, LAMP1, MRC1, VPS35, APPL2, APPL1, SLC11A1, ATP6AP2, WIPI1, SLC9B2, ACAP2, TMBIM1, TLR3, BECN1, LEPROT, FURIN, VPS26A, THSD1, CORO1C, TMEM165, SNX1, SNX2, ATP6V0A2, NCDN, PIP5K1C, CD164, NDFIP2, NDFIP1, VTA1, AP3D1, DNAJC13, EHD1, FIG4, MYO1B, CLCN4, SNX17, RAB15, VPS41, RAB18, PLEKHM2, UBA1, VPS45, ITM2B	5131	109	20519	1.79773	0.0135231	0.000283651	0.00025726
		list4	GOTERM_CC_DIRECT	GO:0045171~intercellular bridge	34	0.607143	1.56135e-05	EPB41, XPA, CDCA8, NGRN, PPP1R13L, MICAL1, QSOX1, RAB11FIP3, AAMP, CEP55, TRIM45, PKNOX2, IQCB1, PRKCI, PARP3, GSTM1, KRR1, RBM18, CEP131, EAF1, PCIF1, RMDN3, KIF23, CDC7, TUBB4A, WAPL, SETX, AGBL5, TPX2, EHD2, PRC1, KIF20A, FAN1, RBM44	5131	67	20519	2.02936	0.0191134	0.000393842	0.000357198
		list4	GOTERM_CC_DIRECT	GO:0031982~vesicle	35	0.625	1.70494e-05	CALM, DYNC1I2, IL1RN, SLC2A1, SLC1A2, VPS26A, GIGYF2, RABGEF1, IBSP, MYO6, ANXA6, TSPAN4, AKT1, GGT1, SLC34A3, SLC34A2, ANXA2, RIPK2, AHSG, SLC34A1, CASK, MYO5A, MYO9B, MYO7A, MYO19, ANO5, GAK, MYO1D, MYO1B, MYO1C, MYO5B, MYO5C, ARHGEF2, CALM2, MYO1G	5131	70	20519	1.99951	0.0208528	0.000413197	0.000374753
		list4	GOTERM_CC_DIRECT	GO:0016605~PML body	35	0.625	1.70494e-05	RB1, CALCOCO2, SMC5, SMC6, RNF4, MAPK7, ZMYM2, SUMO3, TP53INP2, TOPBP1, NBN, PPARGC1A, IKBKE, RNF111, N4BP1, MORC3, DAPK3, ATRX, TOP3A, RPA1, HIPK1, SIRT1, PML, PIAS2, MTOR, HIPK3, TOPORS, KLHL20, PIAS1, RAD51, TDP2, EIF3E, TRIM16, SQSTM1, ATR	5131	70	20519	1.99951	0.0208528	0.000413197	0.000374753
		list4	GOTERM_CC_DIRECT	GO:0005815~microtubule organizing center	47	0.839286	1.95748e-05	CAMK2B, TUBGCP2, ROCK2, USP33, NR3C1, KIF17, PRKCZ, EHBP1, NUBP2, CDC42, DYNC2LI1, CHMP1A, TEKT2, CCT8, CCT4, PSKH1, NDEL1, BBS2, SPECC1, USP20, IST1, ODF2, CEP152, PDE4DIP, CSNK1D, EML4, KAT2B, CYLD, SMTN, MYH2, RAD51, KIF2A, SPECC1L, AKAP9, TCP1, ALMS1, TUBGCP5, TUBGCP3, BIRC6, MAPRE3, CEP63, ALDOB, MAPRE1, MAPRE2, PAFAH1B1, BCL2L1, ATF4	5131	105	20519	1.79004	0.0239043	0.000465277	0.000421987
		list4	GOTERM_CC_DIRECT	GO:0000776~kinetochore	48	0.857143	2.63641e-05	PHF2, AHCTF1, SEH1L, MEAF6, DCTN1, FBXO28, PSEN2, BUB1B, HNRNPU, PSEN1, SKA3, PHF6, NUP160, CENPC, PPP1CC, RASSF2, XPO1, NUP85, SIN3A, NUF2, TRAPPC12, CHAMP1, ZNF207, NEK2, NUP43, BUB3, TP53BP1, BUB1, NDEL1, PPP1R12A, FBXW11, CSNK1A1, PLK1, KNL1, RANGAP1, CKAP5, GPATCH11, CENPE, KAT2B, SGO2, KIF18A, CENPH, APC, CENPI, KIF2C, NUP98, PAFAH1B1, NUP37	5131	109	20519	1.76104	0.0320613	0.000614831	0.000557626
		list4	GOTERM_CC_DIRECT	GO:0001725~stress fiber	29	0.517857	3.13797e-05	FHOD1, SYNPO2, FAM107A, LDB3, MYLK, PDLIM1, LIMA1, ABLIM1, PDLIM3, ABLIM3, ANXA6, XIRP2, PDLIM5, SYNPO, MYH10, TPM4, NEBL, LIMCH1, TPM3, ACTN1, ACTA2, ACTA1, PALLD, ZYX, MYH9, TEK, LCP1, MYH6, MYH7	5131	55	20519	2.10858	0.0380434	0.000718247	0.00065142
		list4	GOTERM_CC_DIRECT	GO:0005814~centriole	52	0.928571	3.38995e-05	TOP2A, CEP120, CEP164, NUBP1, NUBP2, CEP128, PCM1, CEP170, CEP290, RAB8A, OFD1, CEP135, IFT140, SPICE1, TUBG1, TOPORS, KIF2A, CEP63, SAXO1, SAXO2, CEP104, ROCK1, DCTN1, CCDC146, FBF1, HTT, TTBK2, ODF2L, POC1B, CEP76, CNTLN, PLK4, STIL, ODF2, PLK2, CEP152, CEP350, PLK1, MAPK15, AHI1, CCDC88A, MPHOSPH9, KIAA0586, ALMS1, AGBL2, MKS1, CEP162, HYLS1, TUBGCP3, RAN, MDM1, CEP89	5131	122	20519	1.7045	0.0410348	0.000761814	0.000690933
		list4	GOTERM_CC_DIRECT	GO:0045335~phagocytic vesicle	30	0.535714	3.52426e-05	STX12, BECN1, STXBP1, VPS26B, CLCN3, CTSS, ACTG1, CDC42, KIF5B, RAB8A, APPL2, SLAMF1, APPL1, RAB8B, GSN, ANXA11, MPEG1, MTOR, RAB11B, MYO1C, RAB31, VAMP7, RAB14, CDC42EP4, ZYX, TLR7, VIM, RAB7B, RAB5A, RAB7A	5131	58	20519	2.06846	0.0426255	0.000777855	0.000705481
		list4	GOTERM_MF_DIRECT	GO:0005524~ATP binding	598	10.6786	4.40338e-47	PI4K2B, CLPB, ARAF, HNRNPU, TESK2, SMC5, SMC3, SMC4, MYLK, TBK1, AKT1, PIP4K2C, PRKACB, DDX17, PRKCI, DAPK1, PRKCB, DAPK3, PRKCD, DICER1, CLPX, LARS2, DDX39A, DDX39B, MTHFD1, PRKD3, TYRO3, YME1L1, PRKCQ, PRKD1, PIF1, ABCB1, ABCB6, ABCB7, PRKDC, ABCB4, HSPA4L, ABCB8, PRKCZ, HSPH1, MYO6, PIP5K1B, PIP5K1C, PLK4, DNAH12, DNAH11, ABCA5, EIF2AK1, PLK2, ABCA3, PLK1, MTHFS, BRAF, CDC7, EHD1, GLUD1, EHD2,…	4572	1433	18228	1.66375	1.07927e-43	1.07927e-43	1.04756e-43
		list4	GOTERM_MF_DIRECT	GO:0046872~metal ion binding	618	11.0357	1.08279e-34	ZNF177, VPS29, OSGEPL1, MT-CO1, XYLT2, ARAF, ABAT, GPATCH8, MYLK, ZFYVE26, RNF115, RNF114, CDK5RAP1, RNF111, ZNF18, MBNL1, ZNF19, MBNL2, DNAAF3, ZNF283, ZNF705A, DICER1, RUFY1, ACE2, ZFYVE16, ZC2HC1A, RNF128, EWSR1, PRKD3, ZC3H11A, RUFY2, FDX1, UQCRC1, RBCK1, PRKD1, UQCRC2, DUS3L, HPD, OPTN, IDO1, RNF121, MTMR3, SAR1B, AGAP2, XPA, MYNN, BAZ2B, MTMR4, ZNF25, GNS, ADAMTS10, HPX, CYB5R4, RNF216, ADA…	4572	1617	18228	1.52374	2.65393e-31	1.32696e-31	1.28798e-31
		list4	GOTERM_MF_DIRECT	GO:0042802~identical protein binding	368	6.57143	7.68024e-16	ATF1, RB1, GLTP, APP, ATF2, AHCYL1, ARL6IP1, HNRNPU, KEAP1, GCC2, ABAT, CLDN2, IFIT3, ACTB, AQP1, ALCAM, TBK1, TFG, FLAD1, NAMPT, DPYSL3, KDR, CPNE1, LUC7L, ARFIP2, PIP4K2C, TNS2, TRIM23, ACTN3, FNBP1, PHYKPL, DAPK1, JMJD6, ACE2, DDX39A, DDX39B, EWSR1, CEP57L1, PSME3, SUB1, XRN2, BTK, RBCK1, PADI4, PRKD1, SPATA18, EZR, ALDH7A1, CBLL1, OPTN, SF1, DHX8, SDC4, MAGED1, MYCBP2, STC1, PIK3R1, PRPSAP1, …	4572	1018	18228	1.44123	1.90481e-12	6.27476e-13	6.09043e-13
		list4	GOTERM_MF_DIRECT	GO:0019901~protein kinase binding	155	2.76786	1.77365e-13	ATF2, ERRFI1, CCNK, TFRC, CCNT1, NR3C1, ACTB, PPP1CB, PPP1CC, CDH2, CCND1, DPYSL2, AKT1, FBXO7, NSF, MEF2A, FBXW5, PRKCD, AP1B1, ADAM10, VRK2, ACSL3, ATP1B1, PRKAB1, ATG13, CDC25A, TOM1L1, EEF1A1, STX1B, TOM1L2, CCNY, MSH2, SIK1, KIF20A, UTRN, SHC4, CALM, CTBP2, SHC1, MAPKAP1, PRKRIP1, GATA6, RHOBTB3, GSKIP, IQGAP1, ADIPOR1, HIF1A, ZBTB4, RHOBTB1, CCNB3, FAM83H, RACGAP1, IRAK1, PDCD10, MAP2, MICA…	4572	362	18228	1.70709	4.34841e-10	9.8165e-11	9.52813e-11
		list4	GOTERM_MF_DIRECT	GO:0031625~ubiquitin protein ligase binding	114	2.03571	2.00255e-13	RB1, UBE2D1, SMC6, CASC3, CLU, ACTG1, UBE2L3, TRIM28, PSMD1, FBXO7, PRKACB, GABARAPL1, USP7, USP2, PIAS2, RNF40, PIAS1, UQCRC1, TXNIP, TRIB3, TRIB1, SQSTM1, VCL, BLZF1, VCP, CUL7, TSG101, CUL5, CUL3, CUL2, CUL1, HIF1A, RTN4, FOXO1, UBE2J1, BAG6, UBB, PRKAR2B, PRKAR2A, UBC, HLTF, SNX9, RIPK1, PPARGC1A, HSPA9, SMAD2, NGFR, HSPA8, HSPA5, FZD5, UBE2B, FANCL, NEK6, GLMN, FZD6, ERLIN1, ERLIN2, NFKBIA, …	4572	242	18228	1.87812	4.90897e-10	9.8165e-11	9.52813e-11
		list4	GOTERM_MF_DIRECT	GO:0003779~actin binding	108	1.92857	1.16481e-12	WIPF1, GMFG, WIPF2, HNRNPU, ABRA, MYLK, EPS8, ALKBH4, MAEA, RUSC1, DAG1, MYOZ3, SYNPO, MYOZ2, TNS1, TMOD1, DNAAF3, TPM4, ACTN3, LIMCH1, TPM3, MAP1S, ACTN1, TPM1, ACTN4, MYO7A, VASH1, MAP1B, UTRN, RAI14, MACF1, PXK, EPB41, TWF1, CNN3, SCIN, MOBP, CALD1, EPB41L1, EPB41L2, MICAL1, TRPM7, SPTBN1, VASP, NEBL, RDX, MSN, MYO5A, PARVA, NEB, PARVB, SSH2, KLHL20, CCDC88A, ANLN, DIAPH2, KIF18A, DIAPH3, HOOK…	4572	230	18228	1.8721	2.85504e-09	4.75824e-10	4.61846e-10
		list4	GOTERM_MF_DIRECT	GO:0051015~actin filament binding	95	1.69643	3.09902e-12	CYFIP1, FHOD1, ARPC1A, ARPC5L, PPP1R9A, SYNE3, MYOM2, SYNE2, PPP1R9B, SAMD14, CAPZB, MPRIP, ANXA6, PLS3, CCIN, PKNOX2, PLS1, ACTR3, TMOD1, DBNL, TPM4, ACTN3, MAP1S, TPM3, ACTN1, TPM2, TPM1, MYO7A, ERMN, MYH1, MYH2, CTTN, MYH9, HCLS1, FSCN3, LCP1, MYH4, EZR, TLN1, VCL, MYH6, MYH7, FLII, USH1C, TWF1, NEXN, IQGAP1, ADD3, IQGAP2, IQGAP3, ADD1, CORO1C, LIMA1, ABLIM1, TMEM201, SCIN, ABLIM2, ABLIM3, CLM…	4572	196	18228	1.93241	7.59556e-09	1.0851e-09	1.05322e-09
		list4	GOTERM_MF_DIRECT	GO:0016887~ATPase activity	52	0.928571	8.69441e-12	EIF4A2, EIF4A1, HSP90AB1, ATP8A2, MCM7, MCM8, MCM9, EIF4A3, ATP2A1, SMC3, CCT6B, LONP2, SMARCAD1, CCT3, CCT2, HSP90AA1, DDX56, DDX52, CHD1L, BCS1L, DDX19A, AFG3L2, DDX39B, MSH2, TCP1, MCM6, VCP, RTEL1, DDX27, DDX4, DDX25, ATP1A1, ATP2C1, HSP90B1, DHX30, SPAST, DHX36, ASCC3, CCT8, ATP9B, CCT4, ATAD1, HSPA5, ATP2B4, CCT6A, MOV10, PSMC6, ERCC3, PSMC4, PSMC2, ERCC2, ALPL	4572	85	18228	2.43903	2.13099e-08	2.66375e-09	2.5855e-09
		list4	GOTERM_MF_DIRECT	GO:0031267~small GTPase binding	98	1.75	1.54611e-11	USP6NL, IPO13, CYFIP2, CYFIP1, NCKAP1, IPO11, NCF2, CSE1L, IPO7, IPO4, IPO5, EPS8, RIMS2, RIMS1, GOLGA4, IPO8, GOLGA5, IPO9, PLCE1, DENND5A, RALBP1, DAPK3, TSC2, SYTL3, SYTL2, RAF1, OPTN, KPNB1, MAPKAP1, MYCBP2, RHOBTB3, IQGAP1, IQGAP2, IQGAP3, C9ORF72, RAP1GAP, CORO1C, RASGRP3, RAP1A, TMEM127, MICAL1, ECT2, RAB11FIP3, RAB11FIP4, NGFR, RCC2, CAV1, EHD1, DIAPH2, DIAPH3, PICALM, CDC42SE2, DOCK4, LR…	4572	209	18228	1.86944	3.78951e-08	4.21056e-09	4.08688e-09
		list4	GOTERM_MF_DIRECT	GO:0004674~protein serine/threonine kinase activity	124	2.21429	3.51794e-11	AMHR2, TESK2, STK10, RPS6KA5, TBK1, RPS6KA1, PDK3, AKT1, CPNE3, NEK2, PSKH1, ACVR1, CSNK1G3, PRKCI, CDKL4, PRKCB, PRKCD, DAPK3, DYRK1A, CASK, CSNK1D, PRPF4B, VRK2, UHMK1, MELK, MAPKAPK3, MAK, SIK3, ULK3, PRKCQ, SIK1, RAF1, CSNK1G2, CSNK1G1, PRKDC, PIK3R4, KALRN, PRKCZ, TTBK2, STK3, ABR, STK33, IRAK1, STK38L, MARK4, MARK3, TRPM6, MARK2, MAP2K5, MAP2K6, SRPK2, PLK4, NEK8, PLK2, TNK2, NEK6, PLK1, CD…	4572	288	18228	1.71657	8.62247e-08	8.56168e-09	8.31017e-09
		list4	GOTERM_MF_DIRECT	GO:0008017~microtubule binding	105	1.875	3.84245e-11	MAP10, CAPN6, KIF5C, KIF5B, DPYSL2, NUSAP1, ZNF207, CHP1, MAP1S, MTUS1, EML1, EML3, EML4, CLIP3, FAM161A, CEP57L1, MAP1B, SBDS, KIF20A, KIF20B, EZR, MACF1, CAMSAP1, CNN3, SKA2, SPAST, RACGAP1, MAP2, MAP4, MARK4, PRNP, CEP350, RCC2, PLK1, RMDN3, RMDN2, HOOK3, CCDC88B, REEP1, CCDC88A, TPX2, KIF18A, HOOK1, FES, KIF4A, REEP3, REEP2, TUBGCP5, CCSER2, TUBGCP6, FGF13, MDM1, CEP57, NUMA1, MTCL1, KIF11, K…	4572	232	18228	1.80441	9.41784e-08	8.56168e-09	8.31017e-09
		list4	GOTERM_MF_DIRECT	GO:0003723~RNA binding	249	4.44643	6.08921e-10	RPL4, EIF4A2, EIF4A3, IFIT5, THUMPD3, GPATCH1, HNRNPU, PHAX, HNRNPR, ADARB1, IFIT3, IFIT2, TIAL1, RAVER1, SNRPD1, DHX57, GPBP1, SEC63, DDX17, MBNL1, AQR, MBNL2, DICER1, CRNKL1, SND1, UHMK1, DHX40, DDX39A, DDX39B, XRN1, EWSR1, XRN2, DHX8, HTATSF1, RNPC3, HNRNPLL, CDKN2AIP, DHX30, LARP1, DHX32, PDCD11, ERI1, DHX34, PCBP1, DHX36, PCBP2, MOV10L1, RBM12, PPARGC1A, RBM10, ZRANB2, LARP4, PUM1, MEX3C, PU…	4572	704	18228	1.41013	1.49246e-06	1.24372e-07	1.20719e-07
		list4	GOTERM_MF_DIRECT	GO:0042803~protein homodimerization activity	209	3.73214	8.9315e-10	PANK3, TFRC, PANK1, UXS1, F11R, NUDT5, PHB2, GOLGA5, CREB3L3, AKT1, PDK2, CUBN, ST6GAL1, SDS, TYW5, SLC11A1, ACTN1, DAPK3, SERPINF2, HOGA1, FDX1, HPD, ABCB7, SHMT1, PEX11B, ZBTB1, XPA, ZBTB4, FXR1, SNX1, SNX2, INPP5F, GRPEL1, FLRT3, PDCD10, GRPEL2, PNPO, SNX9, RAB11FIP3, RAB11FIP4, ST3GAL2, JUP, EIF2AK1, PDE2A, SNF8, EXT2, CCDC88A, KYAT3, TOP2A, CEP57, TENM1, TENM4, IDE, EEA1, IKBKB, ATIC, IMPA1,…	4572	573	18228	1.4542	2.18911e-06	1.68393e-07	1.63446e-07
		list4	GOTERM_MF_DIRECT	GO:0051287~NAD binding	28	0.5	1.26918e-09	AHCY, HPGD, HIBADH, CTBP2, NUDT6, ADH4, NNT, AOX2, IDH3B, ME1, AOX1, PHGDH, ME2, NDUFV1, IDH3A, PARP1, IDH3G, IDH1, IDH2, SORD, UGDH, GRHPR, ALDH1A1, GPD1, GAPDHS, NDUFS2, GPD1L, GAPDH	4572	37	18228	3.0171	3.11077e-06	2.22198e-07	2.15671e-07
		list4	GOTERM_MF_DIRECT	GO:0005515~protein binding	91	1.625	1.54842e-09	SNAP25, ARF1, AHCYL2, B4GALT1, ELN, ITGB2, ARRB1, ECE1, ITGAL, FGF1, AP2A2, ACTB, CTSS, RABGEF1, CAPZB, GRB14, DPYSL2, DAG1, AKT1, CTSH, TNPO1, CEP290, FGB, ACTR3, CCT2, ACTR2, HSP90AA1, ANXA2, AHSG, ADAM10, ARNT, F2, DCN, DNM1, TNFRSF1A, DNAJC3, CCNA2, DDB1, NR5A1, EEF1A1, ACE2, COL2A1, PIK3CA, FDX1, PABPC1, DNASE1, FKBP4, GAPDH, CRYAB, LTF, PAFAH1B1, BECN1, COPB2, COPA, CALCRL, SHC1, STXBP1, PD…	4572	203	18228	1.78722	3.79517e-06	2.53012e-07	2.45579e-07
		list4	GOTERM_MF_DIRECT	GO:0008022~protein C-terminus binding	61	1.08929	3.40377e-09	TOP2A, MDC1, GPSM2, TOP2B, NUMA1, NCF2, CEP120, TNFAIP3, BRCA2, PHB2, PEX26, MED12, GRIP1, KPNA3, VPS36, USP7, CEP135, PEX1, ATP1B1, TERF2, HSPG2, SIRT1, SREBF2, DNM1, MSH2, LCK, FDX1, MAPRE3, PABPC1, EZR, OPTN, EPB41, FBLN1, FBLN5, SLC9A3R2, PPP2CA, PDZD3, ABL1, PTK2B, MPDZ, XRCC4, VTA1, FN1, SNF8, PEX12, DLG1, CDK7, DAB2, CENPF, RAD51, MYO1C, ERCC3, SNX17, SP1, AGO2, ERCC2, SDC1, CTNNB1, TCF4, …	4572	120	18228	2.02666	8.3426e-06	5.21414e-07	5.06097e-07
		list4	GOTERM_MF_DIRECT	GO:0004672~protein kinase activity	80	1.42857	8.24671e-08	NRK, ULK4, LRRK1, ARAF, ILK, TESK2, BUB1B, MYLK, IKBKB, RASSF2, TRIM28, CCND1, TRIM24, NEK1, PDK3, NEK2, RIOK2, IKBKE, PDK2, SCYL2, PDK1, MAP3K5, CDKL5, KSR1, RIPK2, MINK1, HUNK, CASK, CSNK1D, VRK2, PRKAB1, GAK, MYO3B, PDIK1L, MAK, KIT, MYO3A, BMP2K, ULK3, TRIB3, TNIK, TRIB1, RAF1, GUCY2C, PXK, RNASEL, PRKAA2, NPR1, ROCK2, NPR2, CAMKK2, STK3, STK33, GRK2, IRAK1, RPS6KC1, GRK4, RIPK1, MAP2K7, MARK…	4572	184	18228	1.73342	0.000202106	1.18898e-05	1.15405e-05
		list4	GOTERM_MF_DIRECT	GO:0004842~ubiquitin-protein transferase activity	66	1.17857	1.67982e-07	LRSAM1, WDSUB1, TNFAIP3, UBE2D1, UBE3A, CBLB, TNFAIP1, UBE2L3, HERC5, HERC4, HERC3, TRIM28, UBE2Q2, RNF19A, RSPRY1, TRIM23, MYLIP, AREL1, FBXO11, PJA2, RNF40, TRAF7, TRAF5, G2E3, BIRC6, RBCK1, CUL5, CUL3, CUL2, UBR4, CUL1, NEDD4L, KLHL13, ZNRF1, HECTD1, HECTD2, HECTD4, UBR5, TRIM47, TRIM45, RNF20, PPIL2, UBE2B, AMFR, KLHL21, MIB2, HUWE1, UBE2G2, PEX12, PML, KLHL20, CUL4A, KLHL9, CNOT4, UBE2W, UBO…	4572	145	18228	1.81472	0.000411638	2.28735e-05	2.22016e-05
		list4	GOTERM_MF_DIRECT	GO:0004197~cysteine-type endopeptidase activity	33	0.589286	1.80311e-07	USP37, USP15, USP38, USP16, USP10, USP33, USP12, USP34, CTSS, CTSO, CTSL, CTSK, USP1, CTSH, USP30, CTSC, CTSB, USP46, USP47, USP25, USP7, USP5, USP20, USP42, USP9X, CFLAR, USP28, ATG4C, ATG4B, ATG4A, USP40, BLMH, LGMN	4572	55	18228	2.39213	0.000441845	2.29049e-05	2.2232e-05
		list4	GOTERM_MF_DIRECT	GO:0030374~ligand-dependent nuclear receptor transcription coactivator activity	28	0.5	1.86902e-07	TMF1, KDM1A, ELK1, CCAR2, CCAR1, DCAF6, ZMIZ1, ZMIZ2, BRD8, PPARGC1A, ATXN7L3, NCOA1, NCOA2, MED1, SS18, SLC30A9, PRKCB, NCOA6, ACTN1, USP22, ACTN4, TRERF1, WDR77, CNOT6, TADA3, TACC1, NCOA7, PKN1	4572	43	18228	2.59611	0.000457993	2.29049e-05	2.2232e-05
		list4	GOTERM_MF_DIRECT	GO:0003730~mRNA 3'-UTR binding	34	0.607143	2.40915e-07	DDX5, DAZAP1, CELF2, UTP23, HNRNPU, FXR1, BOLL, PCBP1, DHX36, IGF2BP2, CCT5, RNF20, FUS, SECISBP2L, ANGEL2, PABPC4, RC3H1, PUM1, LARP4, RNF40, PUM2, DAZL, RSL1D1, CARHSP1, CSDC2, HNRNPA2B1, GEMIN5, RBMS1, PABPC1, TARDBP, CPEB3, RBMS2, CPEB4, RBMS3	4572	58	18228	2.33713	0.000590308	2.81182e-05	2.72922e-05
		list4	GOTERM_MF_DIRECT	GO:0003729~mRNA binding	82	1.46429	3.10228e-07	EIF4A2, PIWIL1, RBM25, CELF2, EIF4A3, HDLBP, CASC3, EDC3, SYNCRIP, PTBP1, EIF4ENIF1, BOLL, PCF11, LUC7L, RBM5, EIF2A, SRRM2, AQR, CLUH, NCBP1, RC3H1, THOC2, THOC5, PKM, ESRP1, ZC3H11A, LUC7L3, STRAP, SRSF4, NCBP3, SRSF5, NUP98, NSRP1, SF1, FYTTD1, KHDRBS1, DDX6, RBM47, RBM8A, YTHDC1, CSTF3, SRBD1, SRSF1, RBM4B, HNRNPLL, FXR1, NXF1, SCAF8, NXF3, PCBP1, PCBP2, IGF2BP2, PAIP2, SF3B1, N4BP1, CPSF6, M…	4572	195	18228	1.67653	0.00076008	3.1785e-05	3.08513e-05
		list4	GOTERM_MF_DIRECT	GO:0019904~protein domain specific binding	66	1.17857	3.1099e-07	YWHAE, GPSM2, THRA, YWHAB, FHOD1, ZMYND8, CLTC, ATN1, STMN3, MED12, LAMP1, TRPS1, CHMP1A, CASP2, ARFIP2, ARFIP1, YWHAH, MAP3K5, NCOA2, DBNL, ANGEL1, ACSL3, DICER1, VRK2, YWHAZ, CCNA2, RABEP1, TFDP2, HGS, RARA, MYH9, TOP1, AIDA, STAMBP, KPNB1, RAPGEF3, SHC4, DDX6, VCP, PRKDC, ICA1L, XPA, PLG, IQGAP1, HIF1A, PRKAR2A, RAB6A, CNTLN, HSPA5, CBX3, RCC2, M6PR, SRP68, MPP7, MYO1D, HNRNPM, EHD2, OCLN, HNR…	4572	147	18228	1.79003	0.000761946	3.1785e-05	3.08513e-05
		list4	GOTERM_MF_DIRECT	GO:0050660~flavin adenine dinucleotide binding	35	0.625	3.11236e-07	GCDH, ACADVL, MTRR, KDM1A, PYROXD1, ETFA, MTO1, AIFM3, ACADL, AOX1, NOS1, ACADM, ACAD11, XDH, ACAD10, ACAD8, TXNRD1, ACAD9, GSR, MTHFR, CYBB, FMO1, FMO2, FMO3, SDHA, FMO4, KMO, FMO5, ACADSB, POR, ACOX2, ACOX1, IVD, DUS3L, DLD	4572	61	18228	2.28755	0.00076255	3.1785e-05	3.08513e-05
		list4	GOTERM_MF_DIRECT	GO:0016787~hydrolase activity	76	1.35714	4.29077e-07	EIF4A2, SMARCAL1, AHCYL2, DDX3X, HDAC10, DDX46, PRKCSH, OLA1, DDX42, TTF2, NUDT5, OPLAH, PEPD, NUDT6, NDST2, AADACL3, ABHD11, CAPN6, NUDT19, RIOK1, ENPP3, ATP6V1E1, ACAD10, DDX17, ACOT9, LYPLA1, ENTPD1, ABCC1, ENTPD4, PGAM1, ENTPD5, ENTPD6, BPGM, QRSL1, DDX50, DDX19A, NT5C3B, DDX19B, DDX39A, MPPED1, ATP6V1B2, RAD54L2, SNRNP200, CES3, CES2, DCP2, DDX6, HDAC2, DDX4, HDAC3, DDX24, ABHD4, DDX25, TRAN…	4572	178	18228	1.70226	0.00105111	4.20667e-05	4.0831e-05
		list4	GOTERM_MF_DIRECT	GO:0000287~magnesium ion binding	85	1.51786	4.84797e-07	TOP2A, DYRK3, ATP8A2, DYRK2, LRRK2, XYLT2, CIB2, NUDT5, COMT, ENO3, ENO4, THTPA, ENDOV, RPS6KA5, IMPA1, ENOSF1, MTG2, RPS6KA1, PAPOLA, PGM3, IDH3B, NUDT19, PGM2, MTPAP, PRKACB, MAP3K7, ENOPH1, PGM1, MAP3K5, DIS3L2, IDH3A, NUDT12, ATP11B, IRAK4, GEM, MSH6, LATS1, NT5C3B, PKM, F9, PPA2, MSH2, MTHFD2, SIK3, SUCLG2, SIK1, PRPS2, PIF1, MVK, FOXK2, ATP10B, GNAI1, STK3, PRPSAP1, WRN, DHX36, ABL1, STK38L…	4572	206	18228	1.64507	0.00118753	4.57015e-05	4.43589e-05
		list4	GOTERM_MF_DIRECT	GO:0003724~RNA helicase activity	35	0.625	5.2348e-07	EIF4A2, DDX6, EIF4A1, DDX5, DDX27, DDX3X, DDX4, DDX24, DHX8, DDX46, DDX25, YTHDC2, EIF4A3, DDX42, DDX20, DDX21, DDX41, IFIH1, DHX30, DHX36, DHX15, DDX17, DDX56, DDX31, DDX52, DDX50, SUPV3L1, DHX40, DDX19A, DDX19B, DDX39A, DDX39B, SKIV2L, DHX29, SNRNP200	4572	62	18228	2.25066	0.00128223	4.75203e-05	4.61244e-05
		list4	GOTERM_MF_DIRECT	GO:0042393~histone binding	65	1.16071	7.47403e-07	KDM5B, RSF1, HMGB1, IPO7, PHF6, SART3, SCML1, CTSL, UIMC1, SCMH1, DPF2, KAT7, JAK2, SAMD13, RAG1, PRMT6, TSPYL2, BCAS3, SMARCC1, SMARCC2, TSPYL1, DTX3L, PRKCB, USP3, SIRT1, DNAJC2, KAT6B, GRWD1, TSPYL4, ASF1A, KMT2D, L3MBTL2, USP16, TNKS, KMT2C, LEF1, SPTY2D1, SUPT6H, ATAD2B, MLLT6, SBNO1, RBBP4, TP53BP1, RBBP7, WDTC1, RNF20, BRPF1, PHF10, STAT1, ATAD2, SMARCA5, DEK, SSRP1, PHC3, SMARCA2, NAP1L4,…	4572	147	18228	1.7629	0.00183021	6.54244e-05	6.35025e-05
		list4	GOTERM_MF_DIRECT	GO:0019899~enzyme binding	70	1.25	9.95577e-07	APP, KDM1A, MCM8, MCM9, DIS3L, ATP2A2, MCM10, PPP3CB, LAMP1, STBD1, LAMP2, ANXA6, ABCD1, CTNNBL1, YWHAH, NCOA1, IQCB1, ATG3, TSPYL1, PARP4, UGT1A1, NCOA6, PUS7, TERF2, WDR76, BACE1, NR5A1, MSH6, PEX7, PCCA, MSH3, EHHADH, PLSCR4, CAT, CYP2E1, PLCB1, SLC27A2, KMT2E, TULP3, FOXO4, PTGS2, HACD3, APH1A, ANKMY2, SLX4, WDR70, U2AF2, POLD1, VHL, EIF4E, PMS1, CYB5A, AKIRIN2, WWOX, YES1, CPSF1, USP22, DHCR…	4572	163	18228	1.71216	0.00243719	8.41434e-05	8.16717e-05
		list4	GOTERM_MF_DIRECT	GO:0005096~GTPase activator activity	81	1.44643	1.09184e-06	USP6NL, ARHGAP9, NRP1, GDI1, LRRK2, GDI2, ARHGAP1, HTR2B, ARRB1, SIPA1L2, ARHGAP36, RGS4, SIPA1L1, ARHGDIA, TBC1D10C, GIT1, RALBP1, RALGAPA1, ELMOD2, TSC2, ARAP3, ELMOD3, TBC1D2B, ARAP1, ARFGAP3, GAPVD1, RANGAP1, ARFGAP2, TBC1D1, ACAP3, ARHGAP10, ACAP2, RALGAPB, RABEP1, TBC1D4, RASA1, TBC1D7, RASA2, PLCB1, SEC23A, RGS14, AGAP2, ARHGAP18, IQGAP1, RASAL2, IQGAP2, IQGAP3, RAP1GAP, ARHGAP12, RIC8A, A…	4572	197	18228	1.63927	0.00267253	8.92034e-05	8.6583e-05
		list4	GOTERM_MF_DIRECT	GO:0051010~microtubule plus-end binding	15	0.267857	1.17456e-06	NUMA1, DCTN1, FBXW11, CLIP3, CLIP2, CLIP1, KIF18A, STIM1, APC, CLIP4, KIF2C, MAPRE3, MAPRE1, MAPRE2, PAFAH1B1	4572	17	18228	3.51783	0.0028747	9.28658e-05	9.01378e-05
		list4	GOTERM_MF_DIRECT	GO:0003725~double-stranded RNA binding	37	0.660714	1.22557e-06	EIF4A1, HSP90AB1, TFRC, STAU2, PRKRIP1, CLTC, DDX21, HNRNPU, SLC3A2, ADAR, ADARB1, ELAVL1, IFIH1, DHX30, TUBA1B, DHX36, DHX15, ADAD1, MBNL1, ZFR2, ACTN1, STRBP, ZFR, MSN, RC3H1, DICER1, ILF2, SUPV3L1, MYH1, ILF3, AGO3, OAS2, AGO2, TLR7, VIM, LSM14A, TLR3	4572	69	18228	2.13789	0.00299936	9.38706e-05	9.11131e-05
		list4	GOTERM_MF_DIRECT	GO:0030170~pyridoxal phosphate binding	31	0.553571	2.81501e-06	ALAS1, OAT, PDXDC1, GLDC, SHMT1, TAT, GADL1, ABAT, PYGM, GPT, PYGL, CSAD, SGPL1, NFS1, SPTLC1, CBS, KYNU, PNPO, SDS, GOT1, PHYKPL, AGXT2, GPT2, GOT2, THNSL2, GCAT, PSAT1, ALB, KYAT3, KYAT1, AGXT	4572	55	18228	2.24715	0.00687586	0.000209079	0.000202937
		list4	GOTERM_MF_DIRECT	GO:0008270~zinc ion binding	235	4.19643	3.00306e-06	TES, ZMYND8, RABGEF1, TRIM28, ZMIZ1, ZMIZ2, ANPEP, CHORDC1, TRIM24, KAT7, SCAPER, ATXN7L3, TRIM23, ESCO1, PRKCB, SETMAR, RC3H1, CLPX, AFG3L2, TRIM13, TRIM16, SF1, ENPEP, L3MBTL2, SHMT1, MYCBP2, GATA6, ADH6, ACMSD, ADH4, HLTF, BRAP, VAT1, EGR1, ACE, DTNA, DTNB, SETDB1, ZFR2, SIAH1, PDE2A, SETDB2, TRIP4, NR1D1, PHC3, CYLD, BHMT, ZZZ3, NAPEPLD, HRG, PAM, PHF2, IDE, BMI1, PHF8, IFIH1, MMP24, ZMYM2, Z…	4572	720	18228	1.30127	0.00733349	0.000216485	0.000210126
		list4	GOTERM_MF_DIRECT	GO:0035091~phosphatidylinositol binding	46	0.821429	5.84242e-06	PLEKHF2, PXK, NUMA1, PITPNB, PITPNA, ITPR1, ITPR2, TULP3, SNX13, PIK3C2A, PLD2, GGA1, SNX4, SNX1, GGA3, SNX2, SNX27, RPS6KC1, MCF2L, SNX25, HS1BP3, SNX9, SBF2, APPL2, SNX5, SNX6, APPL1, BCAS3, MREG, EXOC8, SNX24, PARD3B, TOM1L1, ARHGAP33, CCDC88A, SH3YL1, TOM1L2, SNX16, HGS, FES, SNX17, PARD3, AIDA, SGK1, TLN1, STAM2	4572	98	18228	1.87139	0.0142178	0.000409137	0.000397118
		list4	GOTERM_MF_DIRECT	GO:0004843~thiol-dependent ubiquitin-specific protease activity	44	0.785714	7.5123e-06	OTUD4, USP14, USP37, USP15, USP38, USP16, PSMD14, USP54, USP10, USP32, USP11, USP33, USP12, USP34, TNFAIP3, BRCC3, USP19, ATXN3, VCPIP1, USP1, USP30, USP46, USP47, USP25, USP8, ZRANB1, USP7, USP5, USP20, USP42, USP4, USP9X, USP22, USP3, USP2, USP45, USP28, JOSD1, CYLD, USP40, EIF3F, STAMBP, BAP1, OTUB1	4572	93	18228	1.88626	0.0182442	0.000511462	0.000496438
		list4	GOTERM_MF_DIRECT	GO:0044183~protein binding involved in protein folding	21	0.375	8.22716e-06	HSPA9, CCT3, HSPA8, CCT2, RIC3, HSP90AA1, HSP90AB1, HSPA5, HSPA1L, CCDC47, HSPA2, HSPA13, CCT6B, CLGN, CCT6A, DNAJB1, TCP1, PFDN1, ZMYND10, CCT5, CCT4	4572	32	18228	2.61639	0.0199629	0.000544994	0.000528984
		list4	GOTERM_MF_DIRECT	GO:0005516~calmodulin binding	58	1.03571	1.20216e-05	MYLK2, RYR2, MYLK, AKAP12, PPP3CB, EEF2K, AKT1, NOS1, SPTAN1, UNC13B, IQCB1, UNC13C, DAPK1, EDF1, PHKA1, MYO7A, IQCG, ENKUR, EEF1A1, ASPM, MYH1, MYH2, MAPKAPK3, MYO3A, PLCB1, MYH7, CAMK2B, CAMK2D, EPB41, PDE1B, PDE1A, CAMK2A, IQGAP1, IQGAP2, IQGAP3, CAMSAP1, STRN3, SLC9A1, CNN3, CALD1, PHKG2, MYO6, MBP, KCNN2, CAMK2G, MYH10, NGFR, MARCKSL1, ARPP21, SYT1, MYO10, ATP2B4, PHKB, MYO1D, RIT1, MYO1C, T…	4572	136	18228	1.70029	0.0290352	0.00077539	0.000752613
		list4	GOTERM_MF_DIRECT	GO:0005085~guanyl-nucleotide exchange factor activity	79	1.41071	1.36373e-05	BCAR3, DENND1C, DOCK5, DOCK4, DENND5B, DOCK7, WDR41, ARHGEF10L, RAPGEFL1, DOCK10, RASGEF1B, MCF2L, PSD3, RCC1, PLCE1, DENND5A, SBF2, ARFGEF3, RALGPS2, DENND2D, PLEKHG3, VAV3, DENND2C, PLEKHG4, ARHGEF12, DIS3, SH2D3C, ARHGEF18, GAPVD1, VAV1, BCR, TIAM1, SPATA13, ARHGEF3, ELMO1, ARHGEF1, ARHGEF2, DOCK2, SOS1, RAPGEF6, NGEF, RAPGEF3, ARHGEF6, RAPGEF4, MYCBP2, KALRN, RASGRP1, C9ORF72, RASGRP3, FGD3, …	4572	202	18228	1.55922	0.0328728	0.000857051	0.000831874
		list5	GOTERM_BP_DIRECT	GO:0006357~regulation of transcription from RNA polymerase II promoter	178	13.7771	2.44792e-20	ZNF177, ZNF175, ZNF692, ZNF570, ZBTB24, ZBTB20, SPIB, ZNF609, ZNF81, ZNF608, ZFP30, ZMIZ1, ZNF606, ZNF605, ZNF84, ZXDB, ZMIZ2, ZNF329, ZNF449, ZNF689, SUPT20H, ZNF567, ZNF565, ZNF322, ZNF287, ZNF18, ZBTB39, ZNF19, ZNF283, ZFP3, ZBTB37, ZFP2, ZBTB32, ZNF705A, ZNF12, ZNF16, WDR77, ZNF317, ZSCAN23, ZNF436, ZNF711, ZNF677, ZSCAN25, TOX, ZNF555, ZNF311, ZNF674, ZNF432, ZSCAN29, ZNF276, ZNF550, URI1, Z…	1110	1324	16614	2.01226	6.64365e-17	6.6412e-17	6.58979e-17
		list5	GOTERM_BP_DIRECT	GO:0016579~protein deubiquitination	30	2.32198	6.73672e-16	USP13, USP14, USP37, USP15, WDR48, USP38, USP54, USP10, USP32, USP11, USP33, USP12, USP34, TNFAIP3, USP1, USP30, USP46, USP47, USP25, USP8, USP5, USP20, USP42, USP4, USP9X, USP3, USP2, USP45, USP28, USP40	1110	73	16614	6.15106	1.80789e-12	9.13836e-13	9.06762e-13
		list5	GOTERM_BP_DIRECT	GO:0006511~ubiquitin-dependent protein catabolic process	50	3.86997	1.96954e-14	USP37, USP38, USP32, USP33, USP34, UBE2D1, UBE3A, UBE2L6, UBE3B, UBE2L3, USP30, USP46, USP47, USP8, USP5, USP42, USP4, USP3, USP45, USP2, UBE4A, UBE4B, TRPC4AP, WDR81, USP40, USP13, USP15, USP16, USP10, USP11, USP12, UBR4, UBD, TP53INP2, UBQLN1, USP1, UBQLN3, UBQLN2, USP25, USP20, USP22, UBE2G1, WWP2, UBE2G2, USP28, UBQLNL, TOLLIP, TTC3, TRIP12, UBA1	1110	216	16614	3.46471	5.33327e-11	1.57171e-11	1.55954e-11
		list5	GOTERM_BP_DIRECT	GO:0006886~intracellular protein transport	56	4.33437	2.3173e-14	USP6NL, VPS29, TBC1D10C, TOM1, TMED3, TLK1, TMED2, VPS35, TMED1, TMED7, VPS39, TMED5, YWHAH, TMED4, TRIM23, WLS, VPS18, TMED9, TICAM2, STX7, TBC1D2B, SYTL3, SYTL2, TOM1L1, STX1B, TOM1L2, TBC1D4, TBC1D25, STX1A, STX12, TBC1D9B, TMED10, STXBP3, STX16, STXBP1, USO1, STXBP2, STX18, VPS26A, VPS26B, VTI1A, STX6, VPS11, TBC1D14, STX4, TBC1D17, STX2, TBC1D15, TBC1D8B, XPO7, WDR11, TBCK, XPOT, VPS41, VIPA…	1110	264	16614	3.17494	6.29747e-11	1.57171e-11	1.55954e-11
		list5	GOTERM_BP_DIRECT	GO:0006355~regulation of transcription, DNA-templated	74	5.72755	5.30851e-13	ZNF177, ZNF331, TRRAP, ZMYND8, WWC2, ZNF45, UBE2L3, ZNF280B, SPIN1, ZNF845, ZNF567, TLE4, TLE3, ZNF484, TLE2, ZNF19, TLE1, ZBTB38, ZNF12, ZNF75D, ZFY, ZFX, TLE6, THAP7, SUB1, TFEC, ZNF713, TESMIN, ZNF677, ZNF555, ZNF235, VGLL4, ZNF674, ZNF432, ZNF596, USP13, ZNF274, ZNF470, SRRT, ZNF3, SPTY2D1, ZNF8, ZBTB4, TAF5L, ZFP57, ZNF507, ZNF624, ZNF502, ZNF226, ZNF621, ZNF862, ZNF268, ZNF420, ZNF189, ZNF2…	1110	444	16614	2.49459	1.44058e-09	2.8804e-10	2.8581e-10
		list5	GOTERM_BP_DIRECT	GO:0006897~endocytosis	74	1.30904	1.3536e-09	LGALS3BP, ITSN2, DENND1C, APP, DENND1B, LRRK2, INPPL1, SNX10, MIA3, PIK3C2A, FNBP1L, CLINT1, LOXL2, MRC2, EEA1, RABGEF1, DPYSL2, ANXA6, ENPP2, OLR1, DNM1L, AP2M1, CSNK1G3, RALBP1, SCARA5, FNBP1, EPS15L1, GAPVD1, DNM1, DNM2, EPN2, EPN3, DNM3, RABEP1, HEATR5A, RABEP2, PIK3C3, ENTHD1, PLA2R1, CSNK1G2, CSNK1G1, BECN1, RAB1A, RAB5B, LRP5, C9ORF72, LRP6, NCKIPSD, CDC42, AP3M2, AP3M1, SNX2, MYO6, SNX9, …	4957	133	16614	1.86481	9.92858e-06	9.92728e-06	9.87855e-06
		list5	GOTERM_BP_DIRECT	GO:0000209~protein polyubiquitination	31	2.39938	9.4444e-09	UBE3D, TNKS, UBE2D1, UBE2L6, UBE3B, UBE2L3, UBE2J1, TNKS2, UBE2Q2, TRIM5, TMEM129, TRIM3, UBR5, SPOP, TRIM27, UBE2B, WWP1, UBE4B, WWP2, UBE2G1, UBE2G2, TOPORS, UBE2W, UBOX5, UBE2N, UBE2V2, TRIP12, TRIM38, UBE2V1, UBE2K, TRIM34	1110	140	16614	3.31425	2.56318e-05	4.27044e-06	4.23739e-06
		list5	GOTERM_BP_DIRECT	GO:0006914~autophagy	21	1.62539	1.70177e-08	USP13, TIGAR, VCP, USP10, VPS13A, WIPI1, UMOD, WIPI2, VMP1, TMEM59, TM9SF1, TRIM17, VPS51, TRIM5, TOLLIP, VPS11, VTI1A, UBQLN1, TMEM39A, TMBIM6, VPS39	1110	70	16614	4.49027	4.61849e-05	6.59557e-06	6.54452e-06
		list5	GOTERM_BP_DIRECT	GO:0006635~fatty acid beta-oxidation	31	0.548381	1.25103e-08	ABCD4, ABCD2, ECHS1, ACAA2, ABCD3, HSD17B4, CROT, HSD17B10, ACAT2, ACAT1, SCP2, CPT2, AUH, ACADM, ACAA1, ABCD1, DECR1, CPT1A, CPT1B, HADHB, HADHA, PEX7, SLC25A17, ACOX2, EHHADH, PEX5, ECHDC1, ECHDC2, SLC27A2, PPARD	4957	41	16614	2.53415	9.17586e-05	3.18427e-05	3.16864e-05
		list5	GOTERM_BP_DIRECT	GO:0051301~cell division	93	1.64514	1.30254e-08	MAP10, RB1, ANKLE2, CCNT1, CLTC, KIF11, SMC3, CCAR1, PPP1CB, PPP1CC, CCND3, CDC23, MAEA, CCND1, CHMP1B, ENSA, NUF2, CDC27, OIP5, KMT5A, DIS3L2, NUDC, ANAPC7, IST1, HAUS3, KNL1, ACTR8, MASTL, CDC40, CDC25A, CDC25B, HAUS1, CCNA2, SGO2, ASPM, PSRC1, KATNAL1, KIF2A, CCNE2, PARD3, SPECC1L, ANAPC4, MAPRE3, ARHGEF2, MAPRE1, MAPRE2, PAFAH1B1, ARL8B, ANAPC2, BECN1, SEH1L, CDCA2, ANAPC16, EPB41, GNAI3, RNF…	4957	186	16614	1.67581	9.55366e-05	3.18427e-05	3.16864e-05
		list5	GOTERM_BP_DIRECT	GO:0000278~mitotic cell cycle	23	1.78019	9.25915e-08	WDHD1, USP16, TUBGCP2, TUBB, XRCC2, USP3, TBCD, TUBE1, TUBG2, TUBG1, TUBA4A, WAPL, TUBA1C, TUBA1B, WEE1, TUBB6, TUBA1A, TADA2A, TADA3, TUBGCP5, TUBGCP6, TUBGCP3, TUBA8	1110	91	16614	3.78301	0.000251262	3.14001e-05	3.11571e-05
		list5	GOTERM_BP_DIRECT	GO:0015031~protein transport	121	2.14046	2.19132e-07	GOLT1B, NUP188, PHAX, SCAMP5, SCAMP4, RABGEF1, ARL6IP5, SEC62, NSF, CADPS2, ATG3, COG8, COG5, IST1, COG4, ARRDC2, ATG9A, ARRDC3, COG2, COG1, ACTN4, SCAMP1, AP5B1, SCAMP2, RUFY1, NUP93, HGS, KDELR2, NUP98, KIF20A, ARL8B, ENY2, CALCRL, SEH1L, PSEN1, LIN7C, SNX4, NUP85, MYO6, AP4S1, SLC15A4, RAB6B, RAB11FIP5, RAB4B, CAV1, SNF8, DNAJC14, HOOK3, KLHL20, COL1A1, ARHGAP33, EHD3, NASP, PPT1, CORO7, CCDC2…	4957	270	16614	1.50202	0.00160604	0.000401779	0.000399807
		list5	GOTERM_BP_DIRECT	GO:0048015~phosphatidylinositol-mediated signaling	27	0.477623	4.44187e-07	CSF1R, PTAFR, PIK3CD, PIK3CB, PIK3C2A, PIK3CG, IGF1R, PLCZ1, INPP5F, PLCE1, CA8, PDGFRB, PDGFRA, PLCL1, PLCL2, PLCB4, PI4KA, PIK3C3, PI4KB, EZR, PLCD3, PLCB1, OGT, PLCB2, PLCD4, PLCD1, EXOC1	4957	37	16614	2.44578	0.00325281	0.000651533	0.000648335
		list5	GOTERM_BP_DIRECT	GO:0007018~microtubule-based movement	51	0.902176	1.18307e-06	DYNC1I2, DNAH2, DNAH8, DNAH5, DNAH6, ASB14, KIF11, KIF17, KIF15, KIF19, KIF5C, KIF3A, KIF5B, KIF5A, KIF13B, KIF21A, KIF1B, KIF1A, KIFAP3, DNAI1, DNAH12, DNAH11, DNAI2, DNAH17, KIF23, KIF22, KIF6, KIF27, KTN1, CENPE, DYNC1LI1, KIF9, KIF18A, KIF2A, KIFC2, KIF16B, KIF4A, KIF2C, KIFC3, KIF20A, KIF20B, ACTR10	4957	93	16614	1.83799	0.00864029	0.00144611	0.00143901
		list5	GOTERM_BP_DIRECT	GO:0007030~Golgi organization	20	1.54799	3.56629e-06	USP6NL, TMED9, TMED10, TICAM2, UBXN2B, TANGO2, SURF4, TJAP1, VMP1, VPS51, ZW10, TRAPPC12, TMED3, TRIP11, TMED2, TRAPPC11, TMED1, TMED7, TMED5, TMED4	1110	87	16614	3.44082	0.00963223	0.00107504	0.00106672
		list5	GOTERM_BP_DIRECT	GO:0000226~microtubule cytoskeleton organization	23	1.78019	5.47799e-06	SS18, TUBB, ULK4, TBCD, TUBE1, TUBG2, TUBG1, TUBA4A, TTBK2, TTLL7, TUBA1C, TTLL6, TUBA1B, WEE1, TUBB6, TTLL5, TUBA1A, TTLL1, TACC3, TTLL11, TACC2, VAMP4, TUBA8	1110	114	16614	3.01977	0.0147573	0.00147815	0.00146671
		list5	GOTERM_BP_DIRECT	GO:0006888~ER to Golgi vesicle-mediated transport	21	1.62539	5.99323e-06	TMED9, TMED10, TICAM2, USO1, TRAPPC8, YIF1A, VAMP7, TFG, ZW10, TRAPPC12, YIPF6, TMED3, VTI1A, TRIP11, TMED2, TRAPPC11, TMED1, WHAMM, TMED7, TMED5, TMED4	1110	98	16614	3.20734	0.0161341	0.00147815	0.00146671
		list5	GOTERM_BP_DIRECT	GO:0071108~protein K48-linked deubiquitination	10	0.773994	8.85159e-06	USP13, VCPIP1, USP25, USP8, USP37, USP5, USP20, USP33, USP34, TNFAIP3	1110	23	16614	6.50764	0.0237371	0.0020012	0.00198571
		list5	GOTERM_BP_DIRECT	GO:0050790~regulation of catalytic activity	58	1.026	3.29345e-06	GDI1, NCF2, GDI2, CCNC, ARHGEF10L, ARHGAP36, PRKAG3, RGS4, RABGEF1, PPP2R1A, PPP2R5E, PSMD2, ARHGDIA, RAC2, CAPN3, FBXO8, CTSB, AGFG1, PPP1R16B, HSP90AA1, PARP1, IGFBP3, ELMOD3, AP3B1, ARFGAP3, GTF2F1, PRKAB1, ARFGAP2, DPM2, ARHGAP10, ARHGEF9, RABEP2, DAD1, RGN, PLCB1, GPRC5C, BECN1, SEC23A, MAT2B, BRCC3, HIF1A, RIC8A, RANBP3L, PRKAR2B, SEC23B, SLAMF1, EIF2B2, RANBP3, CCZ1, ELP3, ELP4, GDAP2, PPP…	4957	113	16614	1.7203	0.023868	0.00345059	0.00343366
		list5	GOTERM_BP_DIRECT	GO:0006906~vesicle fusion	12	0.928793	1.04883e-05	SYT4, STX12, STX1B, VAMP7, STX16, STX7, STX6, VAMP1, STX4, STX2, STX1A, VAMP3	1110	35	16614	5.13174	0.028064	0.00218882	0.00217188
		list5	GOTERM_BP_DIRECT	GO:0006606~protein import into nucleus	44	0.778348	4.24879e-06	IPO13, CDKN1A, IPO11, NUP107, NUP188, CSE1L, LRRK2, PIK3R1, PTTG1IP, NXT2, ING1, PHB2, IPO7, ELAVL1, IPO4, ABRA, IPO5, EIF4ENIF1, IPO8, IPO9, NUP85, NUP62, LMNA, FAM53C, FAM53B, AKT1, NUP88, KPNA3, APPL2, KPNA1, APPL1, NUP214, MED1, NUP153, RANBP6, PML, NUP93, NFKBIA, POM121L2, POLA2, NUP50, CRY2, KPNB1, RAN	4957	79	16614	1.86673	0.0306843	0.00389508	0.00387596
		list5	GOTERM_BP_DIRECT	GO:0008360~regulation of cell shape	62	1.09676	6.04726e-06	CYFIP1, SH3KBP1, F11R, RND2, RND3, EPS8, PALM, KDR, RAC2, PLXNC1, ANXA1, DAPK3, RHOG, PRPF40A, ARAP1, RHOF, F2, RHOA, ERMN, CDC42EP4, KIT, MYH9, CDC42EP1, PHIP, PKHD1L1, EZR, ALDOA, CRK, CDC42SE1, CSF1R, EPB41, PALM2, HPN, LPAR1, RHOBTB3, ARHGAP18, ARHGAP15, RHOBTB1, MYL12B, RHOBTB2, SLC9A3R1, PALMD, PLXNA1, PTK2B, MYH10, SEMA4A, SEMA4D, MYO10, RDX, FN1, MSN, BAIAP2, PTK2, FMNL3, MKLN1, DLG1, FMN…	4957	125	16614	1.66241	0.0433874	0.00492785	0.00490366
		list5	GOTERM_BP_DIRECT	GO:0042147~retrograde transport, endosome to Golgi	16	1.23839	1.8549e-05	TMEM87A, VPS29, TMEM87B, VPS26A, VPS26B, VPS51, VPS50, TBC1D10C, VTI1A, STX6, UBE2O, VPS35, TBC1D23, TRIM27, TBC1D17, VAMP3	1110	65	16614	3.68432	0.0490963	0.00359453	0.00356671
		list5	GOTERM_CC_DIRECT	GO:0005829~cytosol	1468	21.7407	4.74853e-107	ARAF, NOC2L, LIPA, LIPE, ALKBH5, PSMD4, AKT2, DPYSL2, GPBP1, DPYSL3, AKT1, BBX, MEF2A, ATG3, SDS, GAPVD1, EML1, SND1, CD2AP, BCR, RUFY1, MTHFD1, RUFY3, PSME3, CLNS1A, DDIT4, PSME4, OPTN, SKAP2, SLBP, MTMR2, CDCA2, ABCB6, SHMT2, ABCB4, FLII, SHMT1, COPS7A, PLA2G6, OAZ1, NCAPH, GIGYF2, HSPH1, RNF216, MYO6, MOV10L1, PIP5K1B, PIP5K1C, LTA4H, CTC1, GSTM1, JUP, LRBA, PMM2, NR2F2, SNF8, ERLIN2, FLI1, MO…	5184	2892	20519	1.68207	5.84544e-104	5.84544e-104	5.24237e-104
		list5	GOTERM_CC_DIRECT	GO:0005737~cytoplasm	1641	24.0934	4.3617e-60	NUP107, PTPDC1, MYLK, LIPE, ENDOV, SAMD14, LSM12, SCP2, PPP4R2, DPYSL5, AKT2, DPYSL2, DPYSL3, AKT1, PKNOX1, PRKACB, PKNOX2, MEF2C, SDS, FNBP1, FRS2, DICER1, PRKAB1, SND1, EML3, EML4, RUFY1, ACE2, DDX39A, DDX39B, PRKAR1A, RUFY3, PSME3, FEZ1, DDIT4, RUFY2, FEZ2, PADI4, CYP2E1, OPTN, SKAP2, IDO1, SLBP, MTMR2, MTMR3, SHMT2, FLII, SHMT1, HPN, ACTL7B, NCAPG, COPS7B, COPS7A, IQGAP1, MTMR4, IQGAP2, IQGAP…	5184	3786	20519	1.42393	5.36926e-57	2.68463e-57	2.40766e-57
		list5	GOTERM_CC_DIRECT	GO:0005654~nucleoplasm	994	14.3287	6.00554e-42	ATF1, SLA2, NOC2L, LIPA, PTPDC1, SCP2, PPP4R2, PSMD4, AKT2, AKT1, BBX, PKNOX2, MEF2A, SECISBP2, DNTTIP2, EWSR1, PSME3, PSME4, SKAP2, SLBP, CDCA2, ABCB6, ABCB4, FLII, SHMT1, MYNN, GATA6, CDCA8, COPS7B, COPS7A, ABCB8, NCAPH, HSD11B2, HSPH1, GRPEL1, RNF216, EPB41L2, PIP5K1C, LTA4H, ATRIP, CTC1, NGFR, NR2F2, SNF8, BTBD10, PBX1, MLLT10, AGO3, NAPEPLD, SFXN4, FERMT2, EFCAB6, CTCF, LRRC32, JPH1, LITAF, …	5184	2146	20519	1.49399	7.39282e-39	2.46427e-39	2.21004e-39
		list5	GOTERM_CC_DIRECT	GO:0005634~nucleus	1586	29.7988	9.15372e-30	TCERG1, VEZT, ZNF175, TRRAP, TESK2, UBE2L6, UBE2L3, SPIB, ZNF609, ZNF608, ZNF606, ZNF605, ZXDB, TRIM24, UBAP2L, SYNPO, VPS36, TMPO, TRIM23, TSPYL2, ZNF287, ZNF18, ZNF19, TSPYL1, ZNF283, STARD9, ZFP2, WDR76, THAP2, UHMK1, WDR77, XRN1, THAP7, ZW10, ZC3H11A, SUB1, XRN2, TYRO3, ZSCAN23, TRIB3, ZSCAN25, TRIB1, TRIB2, TSPYL4, TRIM11, ZSCAN29, ZNF276, ZBED9, URI1, ZBTB8A, ZNF274, STC1, XPC, ZNF23, ZNF26…	5184	3985	20519	1.69725	4.73247e-27	4.73247e-27	4.37548e-27
		list5	GOTERM_CC_DIRECT	GO:0005813~centrosome	215	3.80329	5.46819e-27	MAP10, HNRNPU, PHAX, CSPP1, CDC27, PCLAF, DPF2, KIFAP3, PRKACB, CDK5RAP3, MTUS2, IFT80, CSNK1D, NUP93, DYNC1LI1, IFT88, KATNAL1, PRKAR1A, CEP57L1, IFT81, FEZ1, AKAP9, CCDC81, ATP6V0D1, OBSL1, CALM, CEP85L, FBF1, SLAIN2, SKA3, PKHD1, DYNC2LI1, SPAST, PRKAR2B, PRKAR2A, CEP70, CEP72, CEP76, PLK4, PLK5, PLK2, PLK1, CCDC88B, CCDC88A, CYLD, ARL2BP, CDC16, CCDC88C, MKS1, ATM, CEP85, CALM2, RAD18, CEP89,…	5184	439	20519	1.9385	6.73135e-24	1.68284e-24	1.50922e-24
		list5	GOTERM_CC_DIRECT	GO:0005739~mitochondrion	373	6.59827	9.75514e-24	DMGDH, ISCA1, OSGEPL1, CLPB, GLDC, ACSM1, ECI2, ARAF, DCAF8, MTFR1L, PHB2, IFIT3, ELK3, LIPE, GJA1, SCP2, CDK5RAP1, PDK4, PDK3, AKT1, CPNE3, ACAD11, GLUL, FBXO7, ACAD10, PDK2, PDK1, MCCC2, GSTK1, PDHX, ACOT9, CPT1A, SDS, RSAD2, ACSL1, PRKCE, ECH1, RSAD1, MCCC1, MTUS1, ACSL4, HOGA1, CPT1B, ATG13, GCAT, PISD, CYP27A1, LARS2, PPA2, PDE12, FDX1, DDIT4, GUF1, LAP3, MT-CO3, ALDH7A1, PIF1, GCDH, AARS2, …	5184	937	20519	1.57565	1.20086e-20	2.40171e-21	2.15393e-21
		list5	GOTERM_CC_DIRECT	GO:0005794~Golgi apparatus	391	5.46612	6.19903e-22	APP, EHF, CHIC2, GORAB, PITPNB, GCC2, GCC1, SLA2, PWP1, NDST2, GOLGA3, GOLGA4, ALKBH5, RASSF2, RUSC1, CHEK2, GOLGA1, KDR, KIFAP3, PAQR8, CUBN, RSAD2, ENTPD4, GLCE, SACM1L, PRKCE, SLC35C2, ENTPD6, AP1B1, MTUS1, COG1, CSNK1D, AP1AR, ACSL3, FNDC3A, SPATA16, RNF128, FEZ1, KIF20A, PLPP3, OBSL1, OPTN, PDXDC1, ABCB6, MAPKAP1, SLC35D2, MTTP, GIGYF2, APH1A, PKHD1, SNX1, NCSTN, PRRC1, PDCD10, MYO6, DYM, CD…	5184	755	20519	1.61995	7.63101e-19	1.27183e-19	1.14062e-19
		list5	GOTERM_CC_DIRECT	GO:0016020~membrane	326	5.76685	3.69732e-19	GLTP, PI4K2B, HPSE2, CYB5D2, ACTB, LIPE, DPYSL2, ARL6IP5, DAG1, PIEZO1, DIP2A, SEC62, ENTPD1, ACSL1, PRKCB, COG5, ENTPD4, BROX, ENTPD5, ENTPD6, ACSL6, COG2, COG1, ACSL4, ACSL3, GAPVD1, HSPG2, BCR, CYP27A1, PRKD3, ORAI3, PRKD1, PLPP3, MACF1, MTMR2, SLC45A3, MTMR3, RRAD, CFI, HPN, MTMR4, GIGYF2, FXR1, NEU3, ABR, RNF215, PDGFD, INPP5D, NEU1, INPP5K, RAB11FIP5, BBS2, ACE, CYP4F2, LRBA, EDEM2, EXOC6B,…	5184	837	20519	1.54164	4.5514e-16	6.502e-17	5.8312e-17
		list5	GOTERM_CC_DIRECT	GO:0030496~midbody	81	1.43287	9.32661e-16	MAP10, CEP126, CLIC4, GDI1, MTCL1, CTNND1, HNRNPU, KEAP1, PIK3CB, PPP1CC, ALKBH4, RASGEF1B, RACK1, NEK2, CEP55, RAB8A, SH3GLB1, NUDC, IST1, ANXA11, RHOA, SIRT2, GEM, EML3, DNM2, EML4, ASPM, PSRC1, KATNAL1, MAK, EXOC3, PIK3C3, BIRC6, MAPRE3, LAP3, KIF20A, ARL8B, RALB, CTDP1, DCTN3, GNAI3, RNF8, CDCA8, KLHL13, IQGAP1, GNAI1, HSP90B1, CENPC, GNAI2, CDC42, PGRMC1, SPAST, RACGAP1, MICAL1, RAD21, ANKRD…	5184	140	20519	2.29007	1.09335e-12	1.43513e-13	1.28707e-13
		list5	GOTERM_CC_DIRECT	GO:0005874~microtubule	112	1.98125	3.56482e-15	RASSF1, KIF5C, CSPP1, KIF5B, DPYSL2, KIF5A, NUSAP1, KIF21A, CDK5RAP3, MAP1S, EML4, SHTN1, DYNC1LI1, CLIP1, KATNAL1, KATNAL2, KIF16B, MAP1B, MAP1A, KIF20A, FKBP4, KIF20B, MACF1, AKNA, IQGAP1, KLC1, CAMSAP1, DYNC2LI1, KLC4, HSPH1, SPAST, KLC2, KIF3A, DPP9, MAP2, MAP4, DNAH12, DNAH11, DNAH17, ODF2, HOOK3, CCT6A, DLG1, KIF18A, HOOK1, FGF13, MAP3K11, CEP57, KIF17, KIF15, MAP1LC3B, KIF19, KIF13B, KIF1B…	5184	224	20519	1.97907	4.37339e-12	4.87588e-13	4.37284e-13
		list5	GOTERM_CC_DIRECT	GO:0048471~perinuclear region of cytoplasm	186	3.29029	5.80239e-14	ANKRD13C, RAB3B, CYFIP2, CYFIP1, APP, CCNT2, CSF1, RAB3D, MLC1, BUB1B, PARK7, CASC3, CLU, LAMP1, CAPN6, GOLGA1, PCLAF, ENPP3, ANKRD13A, SH3GL2, PPP1R16B, FBXW7, MAP1S, PRKCE, ANGEL1, PRKCD, APLP1, PTOV1, CSNK1D, ACTN4, ACSL3, DICER1, GTPBP4, SHTN1, RNF128, PPIB, EZR, OBSL1, OPTN, MTMR2, CUL7, DDX4, ITPR1, MTMR9, SLC1A3, PSEN1, NDRG2, CORO1B, HSP90B1, RASGRP3, PKHD1, FXR1, SLC9A3R1, CYB5R4, RAP1A,…	5184	449	20519	1.63968	7.14776e-11	6.4934e-12	5.82349e-12
		list5	GOTERM_CC_DIRECT	GO:0005759~mitochondrial matrix	86	1.52132	8.94629e-13	DMGDH, GFM1, ALAS1, ACSM3, ACSM1, LRRK2, NDUFA10, ETFA, OGDHL, PARK7, ACSM2B, CCAR2, ALDH2, ACADL, DBT, FPGS, LONP1, PDK4, PDK3, MTERF1, PMPCA, DLAT, ACADM, ACADS, PDK2, PDK1, METTL17, RARS2, MCCC2, PDHX, DIMT1, MARS2, NSUN3, MCCC1, DARS2, CLPX, COASY, SIRT3, PCCA, SDHAF2, SDHAF3, PDE12, IVD, PCCB, FDX1, RPUSD3, GUF1, CASQ1, CARS2, GCDH, ACSS3, ECHS1, OAT, SHMT2, AK3, DLST, AK4, PPM1K, MTIF3, FOX…	5184	167	20519	2.03832	1.10127e-09	9.1774e-11	8.23059e-11
		list5	GOTERM_CC_DIRECT	GO:0042470~melanosome	49	0.866796	1.61324e-12	ITGB1, HSP90AB1, CLTC, LAMP1, ANXA6, FLOT1, CTSD, CTSB, PDIA3, HSP90AA1, MREG, ANXA2, SERPINF1, ANXA11, ATP1B3, PDIA6, SND1, PDIA4, GCHFR, MMP14, ATP6V1B2, ERP29, PPIB, SEC22B, PMEL, CD63, RAB1A, AHCY, CNP, SLC1A4, ATP1A1, HSP90B1, ATP6V0A1, CCT4, HSPA8, ANKRD27, HSPA5, HPS4, CTNS, RAB27A, GGH, NAP1L1, FASN, SGSM2, CALU, P4HB, RAB17, RAB5A, RAN	5184	75	20519	2.58599	1.98593e-09	1.52762e-10	1.37002e-10
		list5	GOTERM_CC_DIRECT	GO:0016607~nuclear speck	183	2.54732	1.81289e-12	MAML2, EIF4A3, JADE1, INPPL1, HNRNPU, CWC25, SMC5, CASC3, NR3C1, SMC4, EFTUD2, PPP1CC, PNN, ALKBH5, NAMPT, CIR1, OIP5, CCNL1, PSKH1, DDX17, FNBP4, PPP1R16B, PNISR, IK, MEF2C, SLC34A1, DNAAF1, METTL3, PPP4R3A, PRPF4B, PPP4R3B, GCAT, CDC40, PIAS1, RUFY1, ATXN2L, PRPF4, DDX39A, PRPF6, DDX39B, PRPF3, PSME4, CD2BP2, PPIG, RAF1, CBLL1, FTO, RBM8A, EPAS1, ARHGAP18, FOXO4, HIF1A, PCBP1, CMYA5, DHX36, PAC…	5184	335	20519	1.70141	2.23166e-09	1.59405e-10	1.4296e-10
		list5	GOTERM_CC_DIRECT	GO:0032991~macromolecular complex	139	2.45887	9.16062e-12	GOLT1B, CLSTN3, NR3C1, F11R, PHB2, ACTB, IPO4, CNST, RASSF2, SCP2, FAM186B, AKT2, GRB10, CAPN3, AKT1, CIR1, NEK2, CEP97, CDK5RAP3, RNF111, SH3GLB1, MEF2C, MREG, MITF, RUNX1, BCR, CLDN3, GRWD1, PADI4, PPIB, EZR, ASF1A, KPNB1, KMT2E, KHDRBS1, BLM, PXK, MAGED1, EPB41, NPR3, PEX11B, MTMR9, FOXO3, GIGYF2, HSP90B1, RAD51AP1, C3, HSPH1, BTBD1, IRAK1, MIER3, MIER2, ABL1, MBP, NAE1, CEP76, RBM10, SIGLEC15…	5184	326	20519	1.68767	1.12768e-08	7.51781e-10	6.74222e-10
		list5	GOTERM_CC_DIRECT	GO:0016324~apical plasma membrane	106	1.87511	8.75671e-11	AQP5, SLC4A2, PLB1, AQP1, GJA1, CDH2, ENPP3, ATP6V1E1, SLC16A3, IL6R, SLC39A4, SLC34A3, SLC34A2, CUBN, PRKCI, ABCG5, SLC6A19, SLC6A18, SLC30A5, SLC34A1, ATP1B3, LMO7, PDZK1, ATP1B1, ACE2, ADAM17, PARD3, SCNN1B, SCNN1A, DPEP1, EZR, ATP6V0D2, PLPP1, ABCG2, ATP6V1A, ENPEP, SLC22A2, ABCB4, SLC22A1, PSEN1, PLD1, PRKCZ, AGER, SLC9A1, SLC9A3R2, DPP4, PKHD1, SLC9A3R1, PDZD3, ATP6V0A4, PROM1, SLC38A3, CD3…	5184	236	20519	1.77781	1.07795e-07	6.73719e-09	6.04213e-09
		list5	GOTERM_CC_DIRECT	GO:0045121~membrane raft	70	1.23828	1.45694e-10	ITGB1, RET, APP, LRRK2, MLC1, FAIM2, CBLB, PARK7, HK1, IKBKB, GRIP1, LAMP1, PPP2R1B, SGCA, SMPD1, HYAL2, KDR, CAPN2, FLOT1, DAG1, OLR1, CD36, MME, CYBB, EMP2, BACE1, LAT2, CLIP3, ADAM17, LCK, MYADM, PECAM1, BTK, IL6ST, PLPP3, ABCG2, AHNAK, SLC1A2, ATP1A4, FURIN, ATP1A1, PSEN1, CLN6, EGFR, SLC9A1, DPP4, PPP2CA, EFNB1, ADGRG1, GPC1, SERPINH1, S1PR1, PGK1, MAL2, CD14, GPM6B, ABCA1, PRNP, ANGPT1, CAV…	5184	136	20519	2.03728	1.79349e-07	1.05499e-08	9.46151e-09
		list5	GOTERM_CC_DIRECT	GO:0005903~brush border	30	0.530692	1.73891e-10	ENPEP, FLII, SLC2A2, ADD3, AQP1, MYL12B, EPS8, PDZD3, CAPZB, DNM1L, PLS1, SLC34A3, ACTR3, CUBN, SLC34A2, ACTN3, MME, ACTN1, SLC34A1, PDZK1, MYO1D, MYO1E, MYO1B, MYO1C, SOAT2, CAPZA2, MYH9, ANKS4B, EZR, PLEC	5184	39	20519	3.04472	2.1406e-07	1.18922e-08	1.06653e-08
		list5	GOTERM_CC_DIRECT	GO:0005764~lysosome	102	1.80435	1.98021e-10	SCARB1, MLC1, IFI30, LAPTM4B, GJA1, CAPN2, PIP4K2A, AP5S1, CHID1, SLC11A1, ARRDC3, CYBB, PLA2G15, HGS, RRAGB, PLBD1, ARL8B, IFNAR1, SIDT2, ATP6V1A, CALCRL, GNS, C9ORF72, SNX1, NCSTN, SNX2, PSAP, ARSK, NEU1, CTSA, CD164, HSPA8, ACE, ANKRD27, ABCA5, FUCA1, GLMP, KLHL22, GGH, PRDX6, PPT1, MAN2B1, CALR, FGFR3, ITM2C, LGMN, CPQ, HEXB, GBE1, LRRK2, HEXA, CLTC, CTSS, SGSH, FYCO1, CTSO, CTSL, CTSK, SMPD1…	5184	227	20519	1.77855	2.43764e-07	1.27975e-08	1.14772e-08
		list5	GOTERM_CC_DIRECT	GO:0005819~spindle	48	0.849107	2.0792e-10	RB1, RGS14, DCTN3, CLTC, BUB1B, NR3C1, SPATA5, CCAR2, KIF15, MAEA, SPAST, SPATA5L1, NUP85, PPP2R3C, MYC, CDC27, CHAMP1, AKT1, E4F1, MAP2K5, SAC3D1, NDEL1, ANAPC7, CBX3, MAP1S, CSNK1A1, PLK1, ANXA11, KLHL22, HAUS3, HAUS1, AGBL5, ATAT1, CYLD, ARL2BP, PRC1, KIF16B, SPECC1L, ERCC2, MYH9, ATM, MMS19, ARHGEF2, KIF20A, MAPRE1, KBTBD8, PAFAH1B1, ARL8B	5184	80	20519	2.37488	2.5595e-07	1.27975e-08	1.14772e-08
		list5	GOTERM_CC_DIRECT	GO:0034451~centriolar satellite	53	0.937555	2.87301e-10	C2CD5, DYSF, KEAP1, DBH, CHD3, PCM1, KIF5B, FLOT1, NEK1, BBS9, CEP97, CEP290, CEP55, DLGAP5, G6PD, IL4R, EXOC7, CEP131, HAUS6, IL17RB, CD2AP, LATS2, FRMD8, PRKCQ, LRIF1, ALDOB, SDCCAG8, PXK, FLII, DLST, NLRC3, KLHL12, AK5, PLA2G6, ODF2L, KIAA0753, CEP72, RAB11FIP3, PIBF1, RAB11FIP5, MPP1, SPAG9, CENPU, RBM39, CDC42BPG, NEK6, PLK1, DDHD2, HOOK3, KRT18, SASS6, CCDC66, CCDC61	5184	93	20519	2.25571	3.53667e-07	1.68413e-08	1.51038e-08
		list5	GOTERM_CC_DIRECT	GO:0005783~endoplasmic reticulum	325	4.35167	3.98597e-10	AHCYL2, ANKLE2, LPGAT1, KEAP1, MLC1, EMC10, CYB5D2, IFIT2, GJA1, NSDHL, SCP2, KDR, PIEZO1, PIP4K2C, KIFAP3, SEC62, GLUL, CUBN, RSAD2, ACSL1, ENTPD5, SACM1L, PRKCE, PRKCD, ACSL6, ACSL4, ACSL3, ALG1, CPED1, RNF128, PNLDC1, KDELR2, PDXDC1, FUT10, MTTP, MTMR9, HACD3, GIGYF2, PGS1, APH1A, PKHD1, HSD11B2, CYB5R4, SGPL1, NCSTN, CYB5R3, SPAST, APH1B, SERPINH1, INPP5K, APOD, PROM1, PCK1, B3GALNT2, NDFIP2,…	5184	686	20519	1.41939	4.90673e-07	2.23033e-08	2.00023e-08
		list5	GOTERM_CC_DIRECT	GO:0005789~endoplasmic reticulum membrane	197	3.48488	5.63192e-10	LPGAT1, PGAP2, PITPNB, RTCB, GBA2, KRTCAP2, NSDHL, CREB3L3, BSG, ARL6IP5, ALG9, RSAD2, SACM1L, CYP39A1, POR, SOAT1, SOAT2, KDELR2, CYP2E1, PLPP3, HPD, RNF121, RETSAT, ABCB6, SAR1B, FUT10, HPN, PTDSS2, CYB5R3, FDFT1, SEC31A, NUS1, ICMT, FZD6, ERLIN1, ERLIN2, EXT2, CYP1A2, CALU, CYP1A1, ATG2A, CALR, ATG2B, PIGN, MIA2, PIGZ, MIA3, PIGV, JPH1, HERPUD1, ARV1, ANXA7, PCYT1A, SLC35G1, CYP7B1, CANX, SGK1…	5184	527	20519	1.47961	6.93289e-07	3.01188e-08	2.70115e-08
		list5	GOTERM_CC_DIRECT	GO:0000139~Golgi membrane	130	2.29966	5.87207e-10	GALNT11, ATP8A2, GALNT13, GOLT1B, CLSTN2, PGAP2, GALNT16, CLSTN3, GALNT15, PITPNB, CLSTN1, GOLIM4, MANEA, GBA2, SCAMP5, NDST2, GOLGA5, CHP1, CLCC1, SH3GLB1, RAB2A, RAB2B, COG8, COG5, COG4, GLCE, SACM1L, ATG9A, GOLPH3L, ADAM10, CSNK1D, MR1, KDELR2, PLPP3, HPD, BLZF1, RNF121, RTN3, COPB2, COPA, FUT10, COPB1, PSEN1, PLD3, GLG1, SCFD1, PDCD10, CHST10, INPP5E, RAB6A, RAB6B, B3GALNT2, B3GALNT1, NDFIP2,…	5184	315	20519	1.63352	7.22852e-07	3.01188e-08	2.70115e-08
		list5	GOTERM_CC_DIRECT	GO:0000922~spindle pole	51	0.902176	8.52794e-10	NUMA1, MTCL1, KIF11, CDC14A, CEP128, CDC14B, CSPP1, NUP62, NEK2, CKAP2L, CKAP5, CDC25B, HAUS1, LATS1, ASPM, DYNC1LI1, LATS2, PSRC1, KATNAL1, KIF2A, KATNAL2, EFHC1, SBDS, BIRC6, CALM, CTDP1, DCTN1, FBF1, BOD1L1, NEDD9, KATNB1, BRCC3, PPP2CA, PPP2CB, SPAST, RAD21, POC1A, POC1B, RAE1, PLK4, PLK5, ODF2, PLK2, PLK1, NEDD1, CENPF, CTNNB1, CEP85, CALM1, CALM2, CEP89	5184	90	20519	2.24295	1.04979e-06	4.19916e-08	3.76594e-08
		list5	GOTERM_CC_DIRECT	GO:0030424~axon	93	1.64514	1.33956e-09	RET, APP, GSK3B, GSK3A, LRRK2, HTR2A, COMT, SLC6A1, SLC8A1, ACTB, AQP1, IGF1R, GRM3, C4A, ALCAM, DPYSL2, BSG, NPTN, KIF13B, NEFL, NEFM, KIF1B, KIF1A, DIP2B, EMB, ACADM, PPFIA2, KIRREL3, MME, DCC, ATP6AP2, DYRK1A, ADAM10, KCNAB2, DNM1, CD2AP, DNM2, BCR, BACE1, DNM3, PALLD, FEZ1, RUFY3, ALDH1A1, FEZ2, RIN3, PLEC, ARL8B, MTMR2, PRKAA1, PRKAA2, HEPACAM, DCTN1, ATL1, SEMA3A, MYCBP2, ITPR1, KATNB1, HTT…	5184	207	20519	1.77829	1.649e-06	6.34232e-08	5.68799e-08
		list5	GOTERM_CC_DIRECT	GO:0031965~nuclear membrane	75	1.32673	2.3532e-09	AHCTF1, NUP107, RIF1, PHF20, CASC3, APEH, LMNB2, AQP1, PHF8, CDH5, PCM1, CCND1, RB1CC1, NUP62, MLX, CPNE1, RCC1, SH3BGRL2, CLCC1, SLC16A3, NDC1, LYPLA1, ANXA4, MRPS23, SHISA5, DNAJB12, AEN, PLRG1, RANGAP1, GTPBP4, SENP1, NUP93, INPP4A, GCHFR, NUP50, NUP98, PLCB1, KPNB1, PAFAH1B1, ANKRD17, DCTN5, GTF3C3, HPN, GATA6, RNF6, AKAP6, NOC4L, HACD3, DNAJB2, BRIP1, FZR1, SPAST, NUP85, LMNA, MYO6, DHX37, C…	5184	157	20519	1.89083	2.89678e-06	1.07288e-07	9.62196e-08
		list5	GOTERM_CC_DIRECT	GO:0031410~cytoplasmic vesicle	97	1.7159	2.57994e-09	MLC1, FNBP1L, RUSC1, FAM3C, AP2M1, SLC39A4, AGFG1, PDGFRB, SH3GLB1, CADPS2, SLC30A9, IST1, ARRDC2, FAM91A1, MPEG1, BTK, ENPEP, MAPKAP1, C5AR1, RHOBTB3, SLC1A3, RHOBTB1, RHOBTB2, ESD, NEU1, N4BP3, KIAA0319L, RAB6B, AP1M2, AP1M1, CD164, DENND4B, DENND4A, CAV1, DENND4C, HPS1, HPS4, CCDC88A, NOSTRIN, AMOTL2, ATM, AMOTL1, CORO7, FGFR1, DENND1C, DENND1B, PIGT, CALCOCO2, DYSF, ARRB1, HTR2A, RND2, ELAVL1…	5184	221	20519	1.73728	3.17591e-06	1.13425e-07	1.01723e-07
		list5	GOTERM_CC_DIRECT	GO:0005925~focal adhesion	72	1.27366	5.59854e-09	ITGB1, BCAR3, MDC1, NRP1, ITGB5, SH3KBP1, ITGB3, ITGB2, ITGA2B, ILK, ACTB, ACTG1, DCAF6, LASP1, ANXA6, PPFIA1, DAG1, CPNE3, ITGAV, GIT1, DST, ACTN3, ACTN2, ACTN1, ITGA1, AFAP1, SHROOM4, SENP1, ENAH, ADAM17, PALLD, IRF2, MYH9, ITGA5, LCP1, MAPRE1, EZR, MAPRE2, EPHA2, PLEC, GRB7, RALA, ABCB4, PXN, IQGAP1, LPP, LIMA1, FLRT3, INPP5E, ATP6V0A2, PTK2B, ARL14EP, GSN, CAV2, CAV1, RDX, MSN, PARVA, SORBS2,…	5184	151	20519	1.88733	6.89178e-06	2.37648e-07	2.13131e-07
		list5	GOTERM_CC_DIRECT	GO:0030054~cell junction	60	1.06138	6.22236e-09	PTPRR, CTNND2, CTNND1, SMC5, IFI30, CDH5, GJA1, CDH2, PPP1R13L, NAMPT, PDGFRA, MIOS, ITGA3, ACTN4, GTF2F1, DDB2, DNM2, RAD51C, PARD3, PKP2, PECAM1, RAPGEF2, DPEP1, IRF6, DCP2, NLRX1, EPB41, CXCR4, CD99L2, AGER, EGFR, SLC7A2, DPP4, SCIN, RAP1A, SLX4, PUF60, EPB41L2, NEU1, CLCA2, MCMBP, PCDH1, DCAF13, IP6K2, AFAP1L1, KDF1, ERBIN, SLC16A10, NUDT9, DLG1, HNRNPK, NFIA, ABI2, DLG4, ABI1, CCDC88C, GID8,…	5184	118	20519	2.01261	7.65969e-06	2.55324e-07	2.28983e-07
		list5	GOTERM_CC_DIRECT	GO:0030027~lamellipodium	65	1.14983	6.93191e-09	ITGB1, CYFIP1, INPPL1, PTPRM, ILK, ACTB, ACTG2, PPP1R9B, MYLK, CAPZB, CDH2, DPYSL3, FLOT1, DAG1, RAC2, FLOT2, PLCE1, ACTR3, DBNL, ACTN1, RHOA, ACTA2, SHTN1, ACTA1, CTTN, PALLD, FSCN1, FSCN3, PABPC1, RAPGEF3, EPHA2, ARHGEF6, ROCK1, GDPD2, IQGAP2, CORO1B, CORO1C, DPP4, ABLIM1, SNX1, SNX2, ABLIM3, CTNNA1, PTK2B, PLCG1, APBB1, MYH10, GSN, MYO10, PARVA, ARPC5, PARVB, CDC42BPA, CCDC88A, ARHGAP31, ACTC1…	5184	132	20519	1.94908	8.53315e-06	2.75264e-07	2.46866e-07
		list5	GOTERM_CC_DIRECT	GO:0033116~endoplasmic reticulum-Golgi intermediate compartment membrane	13	1.00619	2.27842e-08	TMED9, TMED10, SURF4, YIF1A, VMP1, TMEM199, VMA21, TMED3, TMED2, TMED1, WHAMM, TMED7, TMED5	1168	29	20519	7.87515	1.17794e-05	2.2756e-06	2.10394e-06
		list5	GOTERM_CC_DIRECT	GO:0000776~kinetochore	56	0.990624	1.32953e-08	PHF2, AHCTF1, NUP107, FBXO28, HNRNPU, BUB1B, PHF6, MTBP, PPP1CC, RASSF2, SIN3A, NUF2, CHAMP1, KAT8, NEK2, NDEL1, PPP1R12A, FBXW11, KNL1, RANGAP1, CKAP5, GPATCH11, KAT2B, SGO2, DYNC1LI1, KIF2C, NUP98, MAD1L1, PAFAH1B1, SEH1L, ANAPC16, MEAF6, DCTN2, DCTN1, DCTN3, PSEN1, SKA3, NUP160, CENPC, NUP85, NUP43, BUB3, BUB1, CENPU, CSNK1A1, PLK1, LRWD1, NDC80, CENPE, KIF18A, CENPH, APC, CENPI, CENPO, CENPQ,…	5184	109	20519	2.03354	1.63663e-05	5.02527e-07	4.50682e-07
		list5	GOTERM_CC_DIRECT	GO:0098978~glutamatergic synapse	93	1.64514	1.34715e-08	ITGB1, SNAP25, ARF4, GSK3B, PTPRS, CLSTN2, CLSTN3, ITGB3, LRRK2, CLSTN1, ARPC5L, PPP2R2A, PLAT, GRIK2, IL1RAP, ELAVL1, ACTB, GRM1, GRM3, EPS8, ARHGAP44, GRIP1, PPP3CB, CALB1, CAMKV, RNF19A, FLOT2, KPNA2, PPFIA3, KPNA1, DLGAP4, CADPS2, GRIPAP1, CDKL5, SLC30A3, ACTN1, ADAM10, DYNLL2, RHOA, DNM1, BCR, BCAN, PLCB4, PRKAR1B, PRKAR1A, IL1RAPL2, AKAP9, CDH11, NUMB, SPARCL1, GRIA1, SNAP47, NAPB, NLGN1, C…	5184	215	20519	1.71213	1.65833e-05	5.02527e-07	4.50682e-07
		list5	GOTERM_CC_DIRECT	GO:0005730~nucleolus	293	4.06864	1.4188e-08	EIF4A2, RPL5, RPL3, GORAB, EIF4A3, PPAN, ADARB1, NOC2L, PWP2, PWP1, RRP8, GOLGA3, ENDOV, NUB1, KAT5, MYC, PDK3, CPNE3, CDK5RAP3, MED1, DDX18, SCAF11, METTL1, MAP1S, DNTTIP2, GTPBP4, JMJD6, EWSR1, GRWD1, SLBP, MEAF6, PRKDC, PRKRIP1, CDCA8, NOLC1, ABCB8, RPAP2, CDKN2AIP, PDCD11, ERI1, DHX37, LYAR, KIAA0319L, N4BP1, NAA50, PLK4, ARL14EP, MAD2L1BP, SMARCA4, RPS25, RAD17, SPATS2L, INTS4, MAGED2, NOL11…	5184	656	20519	1.38776	1.74652e-05	5.13688e-07	4.60692e-07
		list5	GOTERM_CC_DIRECT	GO:0005768~endosome	87	1.53901	2.27556e-08	RAB3B, PI4K2B, ATP8A2, FKBP15, ITGB3, RAB3D, PTPRN, LRRK2, CLTC, MLC1, ECE1, SNX11, HMGB1, CLINT1, LAPTM4B, KDR, FLOT1, FLOT2, ATP6V1E1, RAB8A, RAB8B, CUBN, PRKCI, ANXA1, ANXA2, CCDC115, ARRDC3, AP1AR, GAPVD1, RHOA, EPN2, RUFY1, EPN3, BACE1, RABEP1, PIK3C3, BIRC6, ENTHD1, EZR, ASTN2, RAB5B, LEPROT, CALCRL, PIK3R4, LPAR1, LRP2, PLD1, PRKCZ, C9ORF72, GIGYF2, BLOC1S6, SNX1, SNX2, RAB40B, SPAST, RNF2…	5184	199	20519	1.73044	2.80118e-05	8.00347e-07	7.17777e-07
		list5	GOTERM_CC_DIRECT	GO:0016323~basolateral plasma membrane	71	1.25597	2.89278e-08	B4GALT1, CD81, FRMPD2, SLC40A1, MLC1, AQP4, IDE, SLC4A2, AQP1, ATP7B, HEPH, CDH2, BSG, LEPR, FLOT1, FLOT2, ATP7A, SLC16A3, SLC13A3, ABCC1, ANXA1, ITGA3, ABCC5, CASK, ATP1B3, ATP1B1, SLC39A14, SLC9B2, SLC7A8, NUMB, SLC29A1, EZR, PLPP3, CDH16, CD44, ATP6V1B1, SLC29A2, SLC22A6, NDRG4, HPGD, LRP1, EPB41, SLC43A3, MTTP, SLC22A1, C5AR1, SLC3A2, ATP1A1, LIN7C, SLC7A1, EGFR, ERBB4, RHBG, CD300LG, SLC4A10…	5184	153	20519	1.83678	3.56095e-05	9.8917e-07	8.87119e-07
		list5	GOTERM_CC_DIRECT	GO:0030018~Z disc	47	0.831417	1.21945e-07	RTN2, RYR2, FHL2, LDB3, FHL5, PSEN1, AKAP4, JPH1, MYPN, MYL12B, PDLIM1, PDLIM3, PPP3CB, DNAJB6, CSRP1, BAG3, CFL2, NRAP, PDE4B, CAPN3, MYOZ3, PDLIM5, MYOZ2, PPP1R12A, HOMER1, JUP, ACTN3, ACTN2, NEBL, ACTN1, ATP2B4, KRT8, PPP2R5A, NEB, FBXO32, FKBP1A, DES, PALLD, HRC, CASQ2, CTNNB1, CASQ1, ASB2, CRYAB, MYH6, PLEC, MYH7	5184	90	20519	2.06703	0.000150103	3.9513e-06	3.54365e-06
		list5	GOTERM_CC_DIRECT	GO:0005856~cytoskeleton	122	2.15815	1.21973e-07	FHOD1, FRMPD2, JADE1, INPPL1, FNBP1L, ACTB, ACTG1, PPP1CC, DPYSL2, ARL6IP5, DAG1, MYLIP, SLC30A9, FNBP1, DYRK1A, ACTN4, MYO7A, EML1, ERMN, FRMD1, KLHL41, EML3, EML4, SHTN1, EML5, PREPL, FRMD6, RNF128, FRMD8, CDC42SE1, EPB41, CCDC146, PXN, RHOBTB3, GLG1, RHOBTB1, CORO1B, RHOBTB2, CNN1, EPB41L1, EPB41L2, MICAL1, INPP5D, PACSIN2, MAP2K6, JUP, DMPK, RDX, MSN, PARVA, PARVB, PTK2, NOSTRIN, CDC42SE2, SN…	5184	314	20519	1.53788	0.000150138	3.9513e-06	3.54365e-06
		list5	GOTERM_CC_DIRECT	GO:0043231~intracellular membrane-bounded organelle	122	2.15815	1.49266e-07	CD84, CSF2, AHCYL1, AQP9, MSI2, LIPA, CLU, IGF1R, CYP2D14, LIPJ, GRB14, AP1S2, AP1S3, CCDC93, AP2M1, CA13, AGFG1, KCMF1, G6PD, FNBP1, RUFY1, ALDH3A2, ENTHD1, FAR1, CYP2E1, PPIG, SPATA18, PPIB, CES2, OSBP2, PPIC, RHOBTB3, CYP2C19, CYP2C18, RHOBTB1, RHOBTB2, NEU3, ADAP2, NEU1, AP4S1, AP1M2, RAB11FIP5, AP1M1, OSBPL9, CTSA, ABCA1, CYP2J2, OSBPL8, ARL14EP, OSBPL7, PDHA1, OSBPL6, ABCA5, HSPA5, OSBPL5, …	5184	315	20519	1.53299	0.000183729	4.71143e-06	4.22536e-06
		list5	GOTERM_CC_DIRECT	GO:0005911~cell-cell junction	61	1.07907	1.87665e-07	APP, ITK, CLIC4, SH3KBP1, SLC2A2, PTPRK, CELSR2, CDH2, SGCA, DAG1, AKT1, NCK1, KIRREL3, CD53, MAGI1, ACTR3, PRKCH, HEG1, MAGI3, PRKCD, KRT8, GAB1, RPGRIP1L, CD2AP, ADAM17, MYH2, KIT, MYADM, PECAM1, FSCN1, RAPGEF2, LCP2, DSG2, PRKD1, SDCCAG8, HEPACAM, HPN, PIK3R1, ADD3, LIN7C, IQGAP3, SAV1, RAP1B, CDC42, FLRT3, NPHP1, KRIT1, PACSIN2, PLCG1, PAK2, NGFR, IGSF11, AHI1, PIKFYVE, PTK7, CTNNB1, NECTIN3,…	5184	130	20519	1.85728	0.000230989	5.77539e-06	5.17955e-06
		list5	GOTERM_CC_DIRECT	GO:0031902~late endosome membrane	19	1.47059	6.18911e-07	STARD3, TMEM30A, YIPF1, YIPF2, VPS4A, VPS37B, TSPAN15, TMEM59, VAMP7, WDR81, VPS41, WDR91, VPS11, VTI1A, TMEM106B, VPS36, UBXN6, VPS28, VPS39	1168	82	20519	4.07055	0.000319926	4.5711e-05	4.22628e-05
		list5	GOTERM_CC_DIRECT	GO:0005902~microvillus	32	0.566071	2.84215e-07	ATP6V1A, CLIC4, LRRK2, IQGAP2, ESPN, SLC9A3R1, HYAL2, MYO6, PROM1, ATP6V1E1, JAM3, BBS2, PDGFRA, ANGPT1, RDX, MSN, MYO7A, MYO1D, MYO1E, MYO1B, MYO1C, FSCN1, EXOC4, ATP6V1B2, ANKS4B, FSCN3, CD302, EZR, RAPGEF3, CD44, ATP6V1B1, MYO1G	5184	53	20519	2.38982	0.000349807	8.53338e-06	7.65301e-06
		list5	GOTERM_CC_DIRECT	GO:0070062~extracellular exosome	36	0.63683	4.73939e-07	AHNAK, ABCB6, CD81, ITGA2B, AQP1, ACTG1, PKHD1, BAG6, PGRMC1, ANPEP, LAMP2, QSOX1, PROM1, CUBN, SLC12A3, HSPA8, PDCD6IP, ANXA1, ACE, HSPA4, NSUN2, SLC12A1, SORD, FN1, DICER1, FKBP1A, BHMT, GPRC5B, SCNN1B, ALB, AGO2, SCNN1A, HNRNPA2B1, PLAA, CD47, ALDOA	5184	64	20519	2.22645	0.000583249	1.38909e-05	1.24578e-05
		list5	GOTERM_CC_DIRECT	GO:0030175~filopodium	31	0.548381	6.6639e-07	ITGB1, GPM6A, B4GALT1, INPPL1, IQGAP2, PPP1R9A, ACTG2, PPP1R9B, CDC42, SLC9A3R1, MYO6, DAG1, ACTN2, MSN, BAIAP2, ERMN, ACTA2, SHTN1, ACTA1, MYO1B, ACTC1, ABI2, ABI1, FSCN1, FSCN3, LCP1, CD302, EZR, FGF13, RAPGEF3, MYO1G	5184	52	20519	2.35966	0.00081999	1.90773e-05	1.71092e-05
		list5	GOTERM_CC_DIRECT	GO:0030134~ER to Golgi transport vesicle	12	0.928793	1.63457e-06	TMED9, TMED10, TICAM2, YIPF5, YIPF6, TMED3, TMED2, TMED1, TMED7, YIF1A, TMED5, TMED4	1168	34	20519	6.20034	0.000844716	9.38969e-05	8.68138e-05
		list5	GOTERM_CC_DIRECT	GO:0031201~SNARE complex	14	1.08359	1.81836e-06	STX12, STX16, STX7, STX18, STX1B, VAMP7, VTI1A, STX6, VAMP1, STX4, STX2, VAMP4, STX1A, VAMP3	1168	48	20519	5.12389	0.000939649	9.4009e-05	8.69174e-05
		list5	GOTERM_CC_DIRECT	GO:0001726~ruffle	36	0.63683	7.77973e-07	CYFIP1, ROCK1, MTMR14, ARHGAP18, IQGAP1, CYTH3, LIMA1, SLC9A3R1, MYO6, INPP5K, ARFIP2, PLCG1, APPL2, SNX5, APPL1, DBNL, MYO10, ACTN1, ARAP3, BAIAP2, CD2AP, MKLN1, ACAP2, KIF18A, MYO1C, CTTN, RASA1, FSCN1, ATP6V1B2, MYADM, MYH9, FSCN3, LCP1, EZR, RAB5A, BCAR1	5184	65	20519	2.1922	0.000957227	2.13027e-05	1.91049e-05
		list5	GOTERM_CC_DIRECT	GO:0015629~actin cytoskeleton	72	1.27366	7.78732e-07	FKBP15, IFIT5, PPP1R9A, ACTB, ABRA, PPP1R9B, SAMD14, SIPA1L1, MPRIP, CFL2, CCIN, MYOZ3, MYOZ2, PKNOX2, NDC1, PPP1R12A, NCOA5, DAPK1, DENND2A, AFAP1, MYO7A, CTTNBP2NL, ADAM17, CDC42EP4, RARA, FSCN1, FSCN3, EZR, ALDOA, CRK, MACF1, AHNAK, FLII, ABCB4, NEXN, CORO1C, LIMA1, ABLIM1, SCIN, ABLIM2, ABLIM3, CALD1, MYO6, CTNNA1, ABL1, CTNNA2, APBB3, CORIN, GSN, ANKRD23, KLHL2, MYO5A, DSTN, PARVA, MYO9B, PA…	5184	167	20519	1.7065	0.000958161	2.13027e-05	1.91049e-05
		list5	GOTERM_CC_DIRECT	GO:0042995~cell projection	52	0.919866	9.05933e-07	CLSTN2, CLSTN3, CLSTN1, ARPC5L, JADE1, PTEN, SLC2A3, RND2, RND3, NUBP1, LAPTM4B, RAC2, CFAP43, CEP290, APPL1, PPP1R16B, ACTR3, ACTR2, SLC6A17, PDPK1, MAP1S, SLC2A13, RHOG, RHOF, RHOA, FCHSD1, ENAH, KIZ, CD44, GRB7, MACF1, RHOBTB3, ATP1A2, CPLX2, RTN4, RHOBTB1, RHOBTB2, ODF2L, GRK3, SCIN, GRK2, PTK2B, AFAP1L1, ODF2, ARPC5, COQ6, PTK2, CYLD, HNRNPK, OGT, FERMT3, CDC42SE2	5184	109	20519	1.88829	0.00111458	2.42435e-05	2.17424e-05
		list5	GOTERM_CC_DIRECT	GO:0036064~ciliary basal body	65	1.14983	9.92186e-07	IFT172, JADE1, PTPN23, KIF17, PCM1, AKT1, ERC1, KIFAP3, RAB8A, OFD1, CDKL5, IFT140, CEP131, CSNK1D, IFT80, RPGRIP1L, IQCD, MLF1, CFAP100, IFT88, EVC, FAM161A, DAAM1, RABEP2, IFT81, BBOF1, SAXO1, MAPRE1, EZR, SAXO2, GAS8, SDCCAG8, DCTN1, PPP1R32, FBF1, SPATA7, DYNC2LI1, PKHD1, ODF2L, POC1A, POC1B, RAB28, MARK4, CCDC178, BBS2, SPAG5, CSNK1A1, CFAP70, IFT122, PTK2, AHI1, CCDC88A, NEDD1, CYLD, KIAA05…	5184	147	20519	1.7502	0.00122064	2.59123e-05	2.3239e-05
		list5	GOTERM_CC_DIRECT	GO:0043025~neuronal cell body	67	1.18521	1.01039e-06	HSP90AB1, NRSN1, PTPRN, GRIK2, SLC6A1, PTPRF, ALCAM, CALB1, KIF5C, DPYSL5, DPYSL2, KIF5A, DNER, RACK1, HSP90AA1, MME, ELOVL5, MAP1S, FBXW11, KREMEN1, ERMN, MAP1B, RUFY3, MAP1A, RAPGEF2, RIN3, IL6ST, PAFAH1B1, GRIA1, SNAP47, GPM6A, PRKAA1, PRKAA2, PDE1C, HDAC1, PDE1B, PDE1A, HPN, SEZ6, SLC1A3, ATP1A2, PSEN1, LRP6, FXR1, CDC42, BRINP1, INPP5F, SLC38A7, MBP, KCNN2, APOD, NCDN, KCNN3, LRIG2, APOB, GA…	5184	153	20519	1.7333	0.00124302	2.59123e-05	2.3239e-05
		list5	GOTERM_CC_DIRECT	GO:0005769~early endosome	105	1.3798	3.25424e-06	APP, RNF11, DYSF, SNX13, MLC1, PTPN23, EEA1, RNF157, LAPTM4B, RABGEF1, GJA1, RASGEF1B, RUSC1, CHMP1A, DNER, FLOT1, LDLRAP1, PLEKHJ1, DBNL, MME, DTX3L, ARRDC3, SLC11A2, F2R, BACE1, RAB31, RABEP1, RABEP2, KIF16B, ANGPTL3, NUMB, RIN3, ATP6V0D1, ATP6V0D2, LTF, RAB5B, LRP1, MGRN1, DERL1, CXCR4, HTT, CLCN3, SLC30A10, CLN6, LRP6, SNX4, RAP1A, SNX27, INPP5F, RPS6KC1, MVB12B, PACSIN2, RAB29, APBB2, RAB11F…	5184	191	20519	1.61641	0.00399796	8.17544e-05	7.33199e-05
		list5	GOTERM_CC_DIRECT	GO:0005814~centriole	55	0.972935	3.69597e-06	CEP120, CEP164, DEUP1, NUBP1, NUBP2, CEP128, PCM1, CEP170, CEP290, RAB8A, OFD1, CEP135, IFT140, IFT88, KIF2A, CEP63, SAXO1, SAXO2, SDCCAG8, CEP104, AKNA, ROCK1, DCTN1, CCDC146, FBF1, HTT, ODF2L, POC1A, POC1B, CEP76, CNTLN, PLK4, ODF2, PLK2, CEP152, CEP350, HSPA6, PLK1, AHI1, CCDC88A, NEDD1, MPHOSPH9, KIAA0586, CENPJ, ALMS1, AGBL2, MKS1, SASS6, CEP162, HYLS1, CEP41, CNTROB, RAN, MDM1, CEP89	5184	122	20519	1.78441	0.00453942	9.09949e-05	8.16071e-05
		list5	GOTERM_CC_DIRECT	GO:0032587~ruffle membrane	33	0.583761	4.8192e-06	ITGB1, KANK1, C2CD5, PLEK, IFIT5, MTMR9, RASGRP2, EGFR, PPP1R9B, EPS8, AKT2, PSD4, PSD3, MYO6, PACSIN2, PLCG2, RPS3, INPP5K, EPS8L2, ITGAV, PLCG1, APPL2, PLEKHA1, HIP1R, RHOA, AIF1L, EEF1A1, SH3YL1, ADAM17, APC, DLC1, ARHGEF2, EZR	5184	61	20519	2.14129	0.00591488	0.000116322	0.000104321
		list5	GOTERM_CC_DIRECT	GO:0001650~fibrillar center	56	0.990624	5.05228e-06	SMARCB1, DDX46, CDCA7L, LIPA, AFF4, RERG, COIL, HERC4, BOLL, SESN1, ANKRD1, RPP38, RSAD2, PLRG1, SIRT1, CD2AP, DKC1, KIT, POLR1C, CD2BP2, EZR, PAFAH1B2, RAI14, AKNA, NUFIP1, SPATA2, NOLC1, MLLT1, AGER, SELENBP1, DSN1, ORC6, DEAF1, NRIP1, LEO1, IP6K1, RAE1, IP6K2, NOP56, KDM4A, NOP58, MBD6, CCDC137, SMARCA5, SAMD4A, APEX2, BTBD10, PEX14, NEDD1, CDK7, KLF6, DAB2, EIF3L, NFIB, NFKBIE, CC2D1A	5184	126	20519	1.75917	0.00620008	0.000119603	0.000107264
		list5	GOTERM_CC_DIRECT	GO:0005778~peroxisomal membrane	23	0.406864	5.63103e-06	ABCD4, ATAD1, ABCD2, ACBD5, ABCD3, PEX19, PNPLA8, PEX11A, PEX11B, PEX1, HMGCR, PEX13, PEX14, GNPAT, MAVS, DAO, ACOX1, CAT, PEX5, FAR1, ABCD1, RAB8B	5184	36	20519	2.52881	0.00690785	0.000130789	0.000117295
		list5	GOTERM_CC_DIRECT	GO:0005777~peroxisome	40	0.707589	7.16916e-06	PECR, ABCD2, MVK, ECI2, HSD17B4, CROT, MFF, DDO, PEX26, SCP2, HAO1, HACL1, DNM1L, ACAA1, HAO2, NUDT12, GSTK1, HSDL2, PHYH, IDH1, EPHX2, IDH2, PEX14, DHRS4, AMACR, DAO, ACOX2, ACOX1, EHHADH, MGAT4A, PEX5, AGPS, CAT, FAR1, PIK3C3, ACOX3, AGXT, CRAT, ACOT4, PAOX	5184	81	20519	1.95464	0.00878644	0.00016343	0.00014657
		list5	GOTERM_CC_DIRECT	GO:0005938~cell cortex	47	0.831417	7.51348e-06	C2CD5, DCTN1, EPB41, PXN, RHOBTB3, ITPR2, PSEN1, FGF1, ADD3, FNBP1L, RND2, RND3, RHOBTB1, MYL12B, RHOBTB2, EPS8, LASP1, SCIN, GRM7, AKT2, RAC2, ARFIP2, ECT2, MYH10, FGB, NDFIP1, MYO10, CAV1, KDF1, RHOG, RHOF, RHOA, MPP7, ERMN, PARD3B, MYO1D, CNKSR1, MKLN1, ITCH, BFSP1, GIPC1, PARD3, CTNNB1, PRKD1, CD302, EZR, PAFAH1B1	5184	101	20519	1.84191	0.00920649	0.00016609	0.000148955
		list5	GOTERM_CC_DIRECT	GO:0010494~cytoplasmic stress granule	33	0.583761	7.55568e-06	GRB7, DDX6, DYRK3, PRKAA2, DDX3X, ROCK1, DDX25, DDX1, CASC3, C9ORF72, ELAVL1, GIGYF2, ATXN2, OGFOD1, DHX36, EIF4E, MBNL1, PABPC4, CIRBP, RC3H1, PUM1, LARP4, EIF2S1, PUM2, ATXN2L, DDX19A, MOV10, DDX19B, HNRNPK, CAPRIN1, PABPC1, LSM14A, KPNB1	5184	62	20519	2.10675	0.00925796	0.00016609	0.000148955
		list5	GOTERM_CC_DIRECT	GO:0000930~gamma-tubulin complex	7	0.541796	2.29429e-05	TUBGCP2, TUBGCP5, TUBGCP6, TUBGCP3, TUBG2, TUBG1, TOPORS	1168	12	20519	10.2478	0.0117915	0.00107831	0.000996971
		list5	GOTERM_CC_DIRECT	GO:0005871~kinesin complex	23	0.406864	1.05756e-05	KIF23, KIF22, KLC1, KIF17, KIF6, KIF15, KLC4, KIF19, KLC2, KIFC2, KIF3A, KIF16B, KIF5B, KIF5A, KIF13B, KIF21A, KIF1B, KIF1A, KIF20A, KIFC3, KIFAP3, KIF20B, NDEL1	5184	37	20519	2.46047	0.0129343	0.000228396	0.000204833
		list5	GOTERM_CC_DIRECT	GO:0016459~myosin complex	26	0.459933	1.4102e-05	MYO6, MYO18A, MYH11, MYH10, MYO10, MYO5A, MYO9B, MYO7A, MYO19, MYO9A, MYO1D, MYO1E, MYH1, MYO1B, MYH2, MYO1C, MYO3B, MYL1, MYO5B, MYO5C, MYO3A, MYL3, MYH4, MYH6, MYH7, MYO1G	5184	45	20519	2.28693	0.0172099	0.000299303	0.000268425
		list5	GOTERM_CC_DIRECT	GO:0016328~lateral plasma membrane	28	0.495312	2.11133e-05	MTCL1, IQGAP1, ATP1A1, LIN7C, IQGAP3, CORO1C, ERBB3, PPP2R1A, BSG, LEPR, SLC16A3, MARK2, ABCC1, SLC16A1, ANXA1, KCNB1, ACTN1, ATP2B1, ATP1B1, MPP7, DLG1, MYO1C, CLDN3, CLDN15, APC, CTNNB1, FGF13, ATP6V1B1	5184	51	20519	2.1731	0.0256559	0.000440517	0.00039507
		list5	GOTERM_CC_DIRECT	GO:0031982~vesicle	35	0.61914	2.15216e-05	CALM, DYNC1I2, IL1RN, DCTN2, SLC1A2, GIGYF2, RABGEF1, DPP7, IBSP, MYO6, ANXA6, AKT1, GGT1, SLC34A3, SLC34A2, ANXA2, AHSG, SLC34A1, CASK, MYO5A, MYO9B, MYO7A, MYO19, ANO5, CD2AP, GAK, MYO1D, MYO1E, MYO1B, MYO1C, MYO5B, MYO5C, ARHGEF2, CALM2, MYO1G	5184	70	20519	1.97907	0.0261455	0.000441552	0.000395998
		list5	GOTERM_CC_DIRECT	GO:0005770~late endosome	18	1.39319	5.91572e-05	UVRAG, VPS29, VPS18, WDR48, TSG101, TICAM2, SRC, STX7, TMEM192, TCIRG1, VPS26B, TMEM59, TF, TTPA, VPS41, VPS8, VIPAS39, VPS35	1168	102	20519	3.10017	0.0301222	0.00201803	0.0018658
		list5	GOTERM_CC_DIRECT	GO:0016604~nuclear body	30	2.32198	6.24536e-05	ZCCHC8, TRIM52, ZNF470, TNKS, SRRT, TESK2, ZBTB4, UBN1, UIMC1, TRIM25, SYMPK, SUDS3, TP53BP1, ZNF300, SUZ12, WWTR1, TLE2, ZFHX3, TRIM41, TINF2, TRIP4, USP28, TERF1, TERF2, TSPAN15, UBOX5, YME1L1, UBE2O, TPP2, TELO2	1168	233	20519	2.26193	0.0317738	0.00201803	0.0018658
		list5	GOTERM_CC_DIRECT	GO:0030672~synaptic vesicle membrane	14	1.08359	8.73837e-05	UNC13B, SVOP, SYT1, SYPL2, SYN2, SYN1, SYNPR, ZNRF1, SYNGR1, SYNGR2, SYPL1, SV2A, VAMP1, STX1A	1168	67	20519	3.67085	0.0441739	0.00265749	0.00245702
		list5	GOTERM_CC_DIRECT	GO:0001725~stress fiber	29	0.513002	3.83687e-05	FHOD1, FAM107A, LDB3, LPP, CORO1B, MYL12B, MYLK, CNN2, PDLIM1, LIMA1, ABLIM1, PDLIM3, ABLIM3, ANXA6, PDLIM5, MYH10, NEBL, LIMCH1, ACTN1, PTK2, ACTA2, ACTA1, DAAM1, PALLD, FSCN1, MYH9, LCP1, MYH6, MYH7	5184	55	20519	2.08702	0.0461347	0.000774293	0.000694411
		list5	GOTERM_MF_DIRECT	GO:0005524~ATP binding	643	11.3745	1.37268e-61	PI4K2B, CLPB, ARAF, HNRNPU, SMC5, SMC3, SMC4, MYLK, AKT2, CDK20, AKT1, PIP4K2A, PIP4K2C, PRKACB, DDX17, DDX18, PRKCI, PRKCH, DAPK1, PRKCB, PRKCE, DAPK3, PRKCD, DICER1, CLPX, DYNC1LI1, LARS2, DDX39A, DDX39B, MTHFD1, PRKD3, PRKCQ, PRKD1, PIF1, ABCB1, ABCB6, ABCB7, PRKDC, ABCB4, HSPA4L, ABCB8, PRKCZ, HSPH1, MYO6, PIP5K1B, PIP5K1C, PLK4, ABCA1, DNAH12, DNAH11, PLK5, ABCA5, DNAH17, DMPK, EIF2AK1, PLK2…	4654	1433	18228	1.75743	3.50719e-58	3.50719e-58	3.36718e-58
		list5	GOTERM_MF_DIRECT	GO:0000978~RNA polymerase II core promoter proximal region sequence-specific DNA binding	145	11.2229	1.02906e-25	ZNF331, ZNF175, ZNF692, ZNF570, ZBTB24, ZBTB20, ZNF81, ZFP30, ZNF606, ZNF605, ZNF84, ZNF449, ZNF689, ZNF567, ZNF565, ZNF322, ZNF287, ZNF18, ZBTB39, ZNF283, ZBTB38, ZBTB37, ZFP2, ZBTB32, ZNF12, ZNF16, SUB1, ZNF713, ZNF317, ZSCAN23, ZNF711, ZNF677, ZSCAN25, ZNF311, ZNF432, ZSCAN29, ZNF277, ZNF274, ZBTB1, ZNF23, ZBTB4, ZNF26, ZKSCAN7, ZKSCAN8, ZSCAN10, ZNF548, ZSCAN12, ZKSCAN5, ZNF304, ZNF148, ZSCAN…	1010	1035	18228	2.5284	7.05936e-23	7.05936e-23	6.63744e-23
		list5	GOTERM_MF_DIRECT	GO:0046872~metal ion binding	736	14.2415	5.96433e-22	ZNF331, ZNF177, SPON2, VPS29, ZNF692, ZNF570, ZMYND8, XYLT2, ZFYVE26, ZNF81, ZFP30, ZNF84, TRIM24, TRIM25, ZNF689, ZNF567, ZNF565, TGM2, ZNF287, ZNF18, VPS18, ZNF19, ZNF283, USP4, ZFP2, USP2, ZNF705A, TRAFD1, ZNF12, THAP2, THAP6, ZC2HC1A, ZFYVE16, STIM1, THAP7, ZC3H11A, THAP9, ZNF713, UQCRC1, ZNF317, ZNF436, ZNF711, UQCRC2, WDFY2, ZNF677, ZSCAN25, ZNF555, ZNF311, ZNF674, ZNF432, ZNF550, ZBTB8A, Z…	4654	1617	18228	2.05365	4.09153e-19	2.04576e-19	1.9235e-19
		list5	GOTERM_MF_DIRECT	GO:0004843~thiol-dependent ubiquitin-specific protease activity	36	2.78638	1.13516e-20	USP13, USP14, USP37, USP15, USP38, USP16, USP54, USP10, USP32, USP11, USP33, USP12, USP34, TNFAIP3, TANK, USP19, VCPIP1, USP1, USP30, USP46, USP47, USP25, USP8, ZRANB1, USP5, USP20, USP42, USP4, USP9X, USP22, USP3, USP2, USP45, USP28, USP40, STAMBP	1010	93	18228	6.98614	7.78718e-18	2.59573e-18	2.44059e-18
		list5	GOTERM_MF_DIRECT	GO:0042802~identical protein binding	484	6.93437	4.13381e-21	ATF1, RB1, ATF2, HNRNPU, CLDN2, ALCAM, PSMD4, NAMPT, DPYSL3, LUC7L, PIP4K2C, FNBP1, DAPK1, SOX13, RNASE1, CD2AP, NISCH, ACE2, CLDN3, DDX39A, DDX39B, DAAM1, EWSR1, PRKAR1A, PSME3, PADI4, RBCK1, HPRT1, PRKD1, OPTN, SF1, SLBP, MTMR2, PLA2G6, PRPSAP1, HMGXB4, CEP70, PLK4, BRAP, GSTM1, PLK1, FN1, COL1A1, SETX, EHD1, GLUD1, EHD2, PPP5C, PPFIBP2, COL1A2, HNRNPK, GIPC1, NAPEPLD, RAD18, GABRB3, CEP57, SER…	4654	1018	18228	1.50817	1.05619e-17	5.28095e-18	5.07012e-18
		list5	GOTERM_MF_DIRECT	GO:0000981~RNA polymerase II transcription factor activity, sequence-specific DNA binding	122	9.44272	4.49094e-18	ZNF331, ZNF177, ZNF175, ZNF570, SPIB, ZNF81, ZFP30, ZNF605, ZNF84, ZNF329, ZNF449, ZNF689, ZNF567, ZNF565, ZNF322, ZNF287, ZNF18, ZNF19, ZNF283, ZFP3, ZBTB38, ZFP2, ZNF705A, ZNF713, ZSCAN23, ZNF436, ZSCAN25, ZNF555, ZNF311, ZNF674, ZNF432, ZSCAN29, ZNF550, ZNF274, ZNF23, ZNF25, ZBTB4, ZNF26, ZKSCAN7, ZKSCAN8, ZSCAN10, ZNF548, ZSCAN12, ZKSCAN5, ZNF304, ZSCAN16, ZNF146, ZNF300, ZNF420, STAT5B, TFAP…	1010	962	18228	2.28877	3.08079e-15	7.70197e-16	7.24165e-16
		list5	GOTERM_MF_DIRECT	GO:0008017~microtubule binding	118	2.08739	2.86601e-16	MAP10, CAPN6, DPYSL5, KIF5C, KIF5B, DPYSL2, KIF5A, NUSAP1, CHP1, KIF21A, MAP1S, MTUS1, MTUS2, EML1, EML3, EML4, CLIP3, EML5, KATNAL1, FAM161A, KATNAL2, KIF16B, CEP57L1, MAP1B, MAP1A, SBDS, KIF20A, KIF20B, EZR, MACF1, CAMSAP1, SKA2, SPAST, RACGAP1, KIF3A, MAP2, MAP4, MARK4, MAP9, PRNP, CEP350, RCC2, PLK1, RMDN2, HOOK3, RMDN1, CCDC88B, REEP1, CCDC88A, KIF18A, HOOK1, KIF4A, REEP3, CCDC88C, REEP2, CC…	4654	232	18228	1.99208	8.50986e-13	2.44089e-13	2.34344e-13
		list5	GOTERM_MF_DIRECT	GO:0051015~actin filament binding	101	1.78666	1.45794e-14	CYFIP1, FHOD1, ARPC5L, ESPN, ANTXR1, SAMD14, MPRIP, CFL2, COTL1, PLS3, PLS1, PKNOX2, ACTN3, ACTN2, MAP1S, ACTN1, MYO7A, ERMN, FSCN1, FSCN3, EZR, FLII, IQGAP1, IQGAP2, IQGAP3, CORO1B, CORO1C, BLOC1S6, SCIN, MYO6, ABL1, MYH11, MYH10, NEBL, MYO5A, DSTN, NEB, ARPC5, CORO2A, CORO2B, AIF1L, ARPC2, MYO5B, MYO5C, CORO6, CORO7, ARPC1B, ARPC1A, PPP1R9A, MYOM2, PPP1R9B, LASP1, PSTPIP1, CAPZB, ANXA6, MYO18A,…	4654	196	18228	2.01826	3.71597e-11	7.45005e-12	7.15263e-12
		list5	GOTERM_MF_DIRECT	GO:0019901~protein kinase binding	199	2.81267	3.10911e-14	ATF2, ERRFI1, CCNK, CCNT1, NR3C1, ACTB, PPP1CB, PPP1CC, CCND3, CDH2, CCND1, CHEK2, DPYSL2, AKT1, CIR1, FBXO7, PDGFRB, NSF, MEF2A, MAP2K3, FBXW5, PRKCD, AP1B1, ADAM10, ACSL3, ATP1B1, PRKAB1, ATG13, CDC25A, CDC25B, EEF1A1, NISCH, CCNY, MSH2, CDC37, SIK1, KIF20A, PFKFB2, SHC4, CALM, GRB7, SHC2, CTBP2, SHC1, MAPKAP1, PRKRIP1, GATA6, RHOBTB3, GSKIP, IQGAP1, ADIPOR1, HIF1A, RHOBTB1, RHOBTB2, CCNB3, FAM…	4654	362	18228	1.72029	7.94254e-11	1.32396e-11	1.27111e-11
		list5	GOTERM_MF_DIRECT	GO:0008270~zinc ion binding	88	6.81115	4.10041e-12	TES, THRA, ZFAND4, ZMYND8, USP33, ZFAND5, ZFAND2B, TNFAIP3, TTF2, ZMYM2, ZMYM3, TRIM28, ZMIZ1, TRIM5, ZMIZ2, TRPS1, ZMYM5, TRIM3, ZMYM6, TRIM24, TIMP2, TIMP3, TRIM27, TRIM23, TRIM62, TRIM63, USP5, USP3, USP45, TOP3A, ZFR, TET2, TET1, TRAF7, TRIM17, TRAF3, ZNF638, ZNF318, TRAF5, TRIM13, TRIM59, TRIM16, UTRN, TRIM10, SQSTM1, TRIM11, USP13, ZCCHC8, ZNF276, ZCCHC7, TRIM50, USP16, TRIM52, TNKS, UBA5, …	1010	720	18228	2.20581	2.81287e-09	5.62576e-10	5.28953e-10
		list5	GOTERM_MF_DIRECT	GO:0016887~ATPase activity	53	0.937555	3.89052e-12	EIF4A2, EIF4A1, HSP90AB1, ATP8A2, MCM7, MCM8, MCM9, EIF4A3, ATP2A1, SMC3, CCT6B, LONP1, LONP2, SMARCAD1, CCT3, CCT2, HSP90AA1, DDX56, DDX52, CHD1L, DDX19A, AFG3L2, DDX39B, MSH2, MCM6, RTEL1, DDX27, DDX4, DDX25, DDX1, ATP1A2, ATP1A1, ATP2C1, HSP90B1, DHX30, SPAST, DHX36, ASCC3, CCT8, CCT7, ATP9B, CCT4, ATAD1, HSPA5, ATP2B4, SMARCA4, CCT6A, MOV10, PSMC6, ERCC3, PSMC4, ERCC2, ALPL	4654	85	18228	2.44213	9.94037e-09	1.42004e-09	1.36335e-09
		list5	GOTERM_MF_DIRECT	GO:0004197~cysteine-type endopeptidase activity	20	1.54799	4.67957e-11	USP46, USP13, USP47, USP25, USP15, USP37, USP38, USP16, USP5, USP20, USP42, USP9X, USP10, USP33, USP34, USP12, USP28, USP1, USP40, USP30	1010	55	18228	6.56274	3.21018e-08	5.3503e-09	5.03053e-09
		list5	GOTERM_MF_DIRECT	GO:0031267~small GTPase binding	98	1.73359	4.55311e-11	IPO13, CYFIP2, CYFIP1, NCKAP1, IPO11, NCF2, CSE1L, IPO7, IPO4, IPO5, EPS8, ARHGAP44, RIMS2, RIMS1, GOLGA4, IPO8, GOLGA5, IPO9, PLCE1, DENND5A, RALBP1, PRKCH, DAPK3, OCRL, DAAM1, RIN3, RAF1, OPTN, KPNB1, CDC42SE1, MAPKAP1, MYCBP2, RHOBTB3, IQGAP1, IQGAP2, IQGAP3, C9ORF72, RAP1GAP, CORO1C, RASGRP3, RAP1A, MICAL1, ECT2, RAB11FIP3, RAB11FIP4, RAB11FIP5, ABCA1, NGFR, ANKRD27, RCC2, CAV1, HPS4, EHD1, D…	4654	209	18228	1.83651	1.16332e-07	1.45415e-08	1.3961e-08
		list5	GOTERM_MF_DIRECT	GO:0005085~guanyl-nucleotide exchange factor activity	95	1.68052	7.5456e-11	DOCK6, BCAR3, DENND1C, DOCK5, DENND1B, DOCK4, DENND5B, DOCK7, ARHGEF10L, RAPGEFL1, DOCK10, RASGEF1B, PSD4, MCF2L, PSD3, RCC1, PLCE1, DENND5A, ARHGEF40, FBXO8, SBF2, ARFGEF3, RALGPS2, DENND2D, PLEKHG3, DENND2C, PLEKHG4, PLEKHG1, ARHGEF12, DIS3, SH2D3C, DENND2A, ARHGEF18, GAPVD1, BCR, ARHGEF9, SPATA13, ARHGEF3, RAPGEF2, RIN3, PREB, ARHGEF1, ARHGEF2, DOCK2, RAPGEF5, SOS1, ECT2L, RAPGEF6, NGEF, RAPGE…	4654	202	18228	1.84198	1.9279e-07	2.14211e-08	2.05659e-08
		list5	GOTERM_MF_DIRECT	GO:0005515~protein binding	95	1.68052	1.05584e-10	SNAP25, ARF1, AHCYL2, B4GALT1, ELN, ITGB2, ARRB1, ECE1, ITGAL, FGF1, AP2A2, SLC8A1, ACTB, CTSS, RABGEF1, CAPZB, GRB14, DPYSL2, LONP1, DAG1, AKT1, CTSH, CEP290, FGB, PPP1R16B, ACTR3, CCT2, ACTR2, HSP90AA1, ANXA2, AHSG, ADAM10, ARNT, F2, RNASE1, DCN, DNM1, DNAJC3, CCNA2, DDB1, NR5A1, EEF1A1, ACE2, COL2A1, PRKAR1A, FDX1, RAPGEF2, PABPC1, DNASE1, PPIB, FKBP4, CRYAB, LTF, PAFAH1B1, BECN1, SNAP47, COPB…	4654	203	18228	1.83291	2.69766e-07	2.69766e-08	2.58997e-08
		list5	GOTERM_MF_DIRECT	GO:0003779~actin binding	104	1.83973	1.53755e-10	GMFG, FBXO25, HNRNPU, ABRA, MYLK, EPS8, ALKBH4, MAEA, RUSC1, DAG1, MYOZ3, MYOZ2, DNAAF3, ACTN3, ACTN2, LIMCH1, MAP1S, ACTN1, ACTN4, MYO7A, DAAM1, MAP1B, MAP1A, RAI14, MACF1, PXK, EPB41, HPCA, CNN2, CNN1, SCIN, MOBP, CALD1, EPB41L1, EPB41L2, MICAL1, NEBL, RDX, MSN, MYO5A, DSTN, PARVA, NEB, PARVB, PTK2, KLHL20, CCDC88A, ANLN, DIAPH1, DIAPH2, KIF18A, DIAPH3, HOOK1, MYO5B, GIPC1, CORO7, FERMT2, ITGB1…	4654	230	18228	1.771	3.92844e-07	3.57131e-08	3.42874e-08
		list5	GOTERM_MF_DIRECT	GO:0050660~flavin adenine dinucleotide binding	40	0.707589	2.86653e-10	GCDH, ACADVL, MTRR, KDM1A, KDM1B, PYROXD1, ETFA, MTO1, GULO, AIFM3, ACADL, LDHD, AOX1, NOS1, ACADM, ACAD11, ACAD10, ACADS, ACAD8, NOS3, ACAD9, GSR, MTHFR, CYBB, FMO1, FMO2, FMO3, SDHA, FMO4, KMO, FMO5, ACADSB, POR, ACOX2, ACOX1, ILVBL, IVD, ACOX3, DUS3L, DLD	4654	61	18228	2.56828	7.32397e-07	6.10331e-08	5.85966e-08
		list5	GOTERM_MF_DIRECT	GO:0001227~transcriptional repressor activity, RNA polymerase II transcription regulatory region sequence-specific binding	42	3.25077	2.75804e-09	ZNF177, ZNF550, ZNF692, ZNF175, ZBTB24, ZBTB1, ZBTB20, TCF21, ZC3H8, ZNF25, ZBTB4, ZKSCAN7, TRPS1, ZNF746, ZNF248, ZNF148, ZNF621, ZNF146, TGIF1, ZBTB17, ZBTB39, ZNF19, ZFHX3, ZBTB14, ZBTB37, ZBTB32, ZNF180, ZNF705A, ZNF75A, SREBF2, ZNF16, ZEB1, TFEC, ZNF614, ZNF317, ZNF536, ZNF239, ZNF711, ZNF436, ZNF555, ZNF674, ZNF596	1010	267	18228	2.83894	1.89201e-06	2.49642e-07	2.34722e-07
		list5	GOTERM_MF_DIRECT	GO:0005200~structural constituent of cytoskeleton	17	1.31579	2.91128e-09	SYNM, TUBB, TUBE1, TUBG2, TUBG1, TUBB4B, TUBA4A, TUBA1C, TUBA1B, TUBB6, TUBA1A, TUBB2A, TLN2, VIM, TLN1, SPTBN1, TUBA8	1010	48	18228	6.39183	1.99713e-06	2.49642e-07	2.34722e-07
		list5	GOTERM_MF_DIRECT	GO:0004674~protein serine/threonine kinase activity	155	2.14046	1.2659e-09	NUP107, AMHR2, RPS6KA5, AKT2, CHEK2, RPS6KA1, PDK3, AKT1, CPNE3, NEK2, NEK3, PSKH1, ACVR1, MAP2K3, CSNK1G3, PRKCI, PRKCH, MAP2K2, PRKCB, PRKCE, PRKCD, DAPK3, DYRK1A, CASK, DYRK1B, CSNK1D, PRPF4B, MAPKAPK3, MAK, SIK3, ALPK3, PRKCQ, SIK1, RAF1, CSNK1G2, CSNK1G1, PRKDC, PIK3R4, PKMYT1, KALRN, PRKCZ, ABR, IRAK1, MARK4, MARK3, MARK2, MAP2K5, MAP2K6, PLK4, NEK8, DMPK, PLK2, NEK6, PLK1, CDC7, CLK4, CLK3…	4654	288	18228	1.64553	3.23437e-06	2.48798e-07	2.38865e-07
		list5	GOTERM_MF_DIRECT	GO:0043130~ubiquitin binding	21	1.62539	5.5886e-09	USP13, TOP2A, WDR48, TSG101, USP16, UBXN2B, USP5, ZFAND2B, TNFAIP3, TOM1L1, TOM1L2, TP53INP2, TOLLIP, UBR5, SPRTN, TOM1, TAB2, STAM2, VPS36, SQSTM1, VPS28	1010	78	18228	4.85895	3.83377e-06	4.25976e-07	4.00516e-07
		list5	GOTERM_MF_DIRECT	GO:0051287~NAD binding	28	0.495312	1.94003e-09	AHCY, HPGD, HIBADH, CTBP2, NUDT6, ADH4, ALDH2, NNT, AOX2, IDH3B, ME1, AOX1, PHGDH, ME2, NDUFV1, IDH3A, PARP1, IDH3G, IDH1, IDH2, SORD, GRHPR, ALDH1A1, GPD1, GAPDHS, NDUFS2, GPD1L, GLYR1	4654	37	18228	2.96394	4.95675e-06	3.54055e-07	3.3992e-07
		list5	GOTERM_MF_DIRECT	GO:0000149~SNARE binding	18	1.39319	1.52174e-08	STX12, SYT4, SYT1, STX16, STX7, TNFAIP2, SYT15, SYT9, SYT7, STX1B, VAMP7, SYT12, VPS50, VTI1A, STX6, STX4, STX2, STX1A	1010	60	18228	5.41426	1.04391e-05	1.04391e-06	9.81521e-07
		list5	GOTERM_MF_DIRECT	GO:0031625~ubiquitin protein ligase binding	137	2.94118	1.8389e-08	USP13, VCP, TSG101, UBE2D1, UBE2L6, TANK, USP19, UBE2L3, UBE2J1, TUBA1B, UBB, TRIM28, UBC, ZNF746, SPOP, USP25, TPI1, UBE2B, XRCC5, TUBB, USP2, UBE2G1, TNFRSF1B, YWHAZ, UBOX5, TRAF3, TRAF5, TCP1, UQCRC1, TXNIP, TMBIM6, TRIB3, TRIM37, TRIB1, TRIB2, UBE2K, SQSTM1, VCL, RB1, SMC6, CASC3, CLU, ACTG1, CHEK2, PSMD1, FBXO7, PRKACB, FBXW7, PIAS2, RNF40, PIAS1, PRKAR1A, BLZF1, ANAPC2, CUL7, CUL5, CUL3, CU…	4654	242	18228	2.83391	1.26148e-05	1.14681e-06	1.07827e-06
		list5	GOTERM_MF_DIRECT	GO:0004842~ubiquitin-protein transferase activity	28	2.16718	2.43134e-08	WDSUB1, UBR4, TNFAIP3, UBE2D1, UBE3A, TNFAIP1, UBE2L3, ZNRF1, TRIM28, UBE2Q2, TRIM5, UBR5, TRIM47, TRIM23, TRIM45, UBE2B, UBE2G2, TRAF7, UBE2W, UBOX5, TRIM17, TRAF3, TTC3, TRAF5, UBE2N, TRIM36, TRIP12, UBE2K	1010	145	18228	3.48504	1.66788e-05	1.38992e-06	1.30684e-06
		list5	GOTERM_MF_DIRECT	GO:0042803~protein homodimerization activity	208	3.67946	7.47489e-09	PANK3, PANK1, ENO1, F11R, NUDT5, PHB2, GOLGA5, CREB3L3, CHEK2, PIP4K2A, AKT1, PDK2, CUBN, SDS, GLCE, SLC11A1, ACTN1, DAPK3, SERPINF2, MTUS2, HOGA1, FDX1, RABL3, HPD, ABCB7, SHMT2, SHMT1, PEX11B, FXR1, BLOC1S6, SNX1, SNX2, INPP5F, GRPEL1, FLRT3, PDCD10, GRPEL2, PNPO, SNX9, RAB11FIP3, RAB11FIP4, JUP, EIF2AK1, PDE2A, SNF8, NR2F2, EXT2, CCDC88A, KYAT3, CEP57, IDE, EEA1, IKBKB, ATIC, IMPA1, HNF4A, CHM…	4654	573	18228	1.42174	1.90982e-05	1.27322e-06	1.22239e-06
		list5	GOTERM_MF_DIRECT	GO:0016787~hydrolase activity	81	1.43287	1.36121e-08	EIF4A2, SMARCAL1, AHCYL2, DDX3X, DDX49, HDAC10, DDX46, PRKCSH, DDX42, DDX43, NUDT5, OPLAH, PEPD, NUDT6, NDST2, AADACL3, ABHD11, CAPN6, NUDT19, RIOK1, ENPP3, ATP6V1E1, ACAD10, DDX17, DDX18, ACOT9, LYPLA1, ENTPD1, ABCC1, ENTPD4, PGAM1, ENTPD5, ENTPD6, ITPK1, BPGM, QRSL1, DDX50, DDX19A, NT5C3B, DDX19B, DDX39A, MPPED1, ATP6V1B2, ADTRP, RAD54L2, SNRNP200, CES2, DCP2, ATP6V1B1, DDX6, HDAC2, DDX4, HDAC3…	4654	178	18228	1.78229	3.47783e-05	2.17368e-06	2.0869e-06
		list5	GOTERM_MF_DIRECT	GO:0003723~RNA binding	245	4.33398	2.45136e-08	RPL4, EIF4A2, RPL3, EIF4A3, IFIT5, GPATCH1, HNRNPU, PHAX, HNRNPR, ADARB1, IFIT3, IFIT2, RAVER1, RPS19, SNRPD1, DHX57, GPBP1, SEC63, DDX17, DDX18, MBNL1, AQR, MBNL2, RPL22, DICER1, CRNKL1, SND1, DHX40, DDX39A, DDX39B, EWSR1, PNLDC1, GRB7, DHX8, HTATSF1, RNPC3, HNRNPLL, CDKN2AIP, DHX30, LARP1, DHX32, PDCD11, PCBP4, ERI1, DHX34, PCBP1, DHX36, PCBP2, DHX37, MOV10L1, RBM12, PPARGC1A, RBM10, LARP4, PUM…	4654	704	18228	1.36303	6.26303e-05	3.68425e-06	3.53717e-06
		list5	GOTERM_MF_DIRECT	GO:0019905~syntaxin binding	16	1.23839	1.42921e-07	VPS18, TMED9, TMED10, SYT1, STXBP3, STXBP1, STXBP2, STX7, TXLNG, SYT9, TXLNA, SYT12, TXLNB, STX6, VAMP1, VAMP3	1010	54	18228	5.34741	9.80388e-05	7.54182e-06	7.09107e-06
		list5	GOTERM_MF_DIRECT	GO:0051082~unfolded protein binding	49	0.866796	3.97194e-08	HSP90AB1, CLU, CLGN, CCT6B, NUDCD3, NUDCD2, CCT3, CCT2, MKKS, HSP90AA1, NUDC, CCDC115, DNAJB13, CLPX, CDC37, DNAJB11, CANX, CRYAB, HSPA14, HSPA13, HSP90B1, DNAJB2, ERLEC1, DNAJB1, DNAJB6, GRPEL1, DNAJB4, GRPEL2, SERPINH1, CDC37L1, CCT8, CCT7, CCT5, CCT4, HSPA9, HSPA8, HSPA5, HSPA1L, PTGES3, HSPA6, HSPA2, CCT6A, DNAJA1, NACA, DNAJA4, DNAJA3, DNAJA2, CALR, HSPA1A	4654	92	18228	2.08603	0.000101478	5.63795e-06	5.41288e-06
		list5	GOTERM_MF_DIRECT	GO:0003730~mRNA 3'-UTR binding	35	0.61914	9.23084e-08	DDX5, DAZAP1, CELF2, HNRNPU, CRYZ, FXR1, BOLL, PCBP4, PCBP1, DHX36, IGF2BP2, CCT5, RNF20, FUS, SECISBP2L, ANGEL2, SECISBP2, PABPC4, RC3H1, PUM1, LARP4, RNF40, PUM2, DAZL, RSL1D1, CARHSP1, CSDC2, HNRNPA2B1, GEMIN5, RBMS1, PABPC1, CPEB3, RBMS2, CPEB4, RBMS3	4654	58	18228	2.36348	0.00023582	1.2413e-05	1.19175e-05
		list5	GOTERM_MF_DIRECT	GO:0005484~SNAP receptor activity	13	1.00619	3.96025e-07	STX12, STX16, STX7, STX18, STX1B, VAMP7, VTI1A, STX6, VAMP1, STX4, STX2, STX1A, VAMP3	1010	37	18228	6.34102	0.000271636	1.94052e-05	1.82454e-05
		list5	GOTERM_MF_DIRECT	GO:0035091~phosphatidylinositol binding	50	0.884486	1.63963e-07	PLEKHF2, NUMA1, PITPNB, PITPNA, SNX12, SNX13, PIK3C2A, MCF2L, SBF2, APPL2, APPL1, BCAS3, MREG, EXOC8, PARD3B, NISCH, KIF16B, HGS, PARD3, AIDA, SGK1, GRB7, PXK, ITPR1, NOXO1, ITPR2, PLD1, PLD2, SNX4, GGA1, SNX1, GGA3, SNX2, SNX27, RPS6KC1, SNX25, HS1BP3, SNX9, SNX5, SNX6, PHF12, SNX24, ARHGAP33, CCDC88A, SH3YL1, MYO1E, SNX19, SNX16, SNX17, ESYT3	4654	98	18228	1.99828	0.000418838	2.09463e-05	2.01101e-05
		list5	GOTERM_MF_DIRECT	GO:0003677~DNA binding	83	6.42415	6.3161e-07	ZNF177, TOP2B, WDR48, ZFAND5, TNFAIP3, TFB1M, TIAL1, TRIM28, UIMC1, ZNF567, TMPO, WDHD1, ZNF19, ZHX3, STRBP, SWAP70, TOP3A, TET1, ZNF12, ZNF75D, ZFY, ZFX, ZHX1, THAP2, TOPORS, WDR76, SUPV3L1, THAP6, THAP7, THRAP3, SUB1, THAP9, TRIM16, ZNF677, ZNF512, ZNF555, ZNF674, ZNF596, ZBTB8A, ZNF470, UHRF2, SRRT, ZNF3, SPTY2D1, SUPT6H, ZFP57, STAT4, ZNF624, ZNF226, ZNF148, ZNF621, ZBED5, ZNF146, ZNF420, ZNF…	1010	852	18228	1.75815	0.000433191	2.88856e-05	2.71592e-05
		list5	GOTERM_MF_DIRECT	GO:0003724~RNA helicase activity	36	0.63683	2.18214e-07	EIF4A2, DDX6, EIF4A1, DDX5, DDX27, DDX3X, DDX4, DDX49, DDX24, DHX8, DDX46, DDX25, DDX1, EIF4A3, DDX42, DDX20, DDX21, DDX43, DDX41, IFIH1, DHX30, DHX36, DHX15, DDX17, DDX18, DDX56, DDX52, DDX50, DHX40, DDX19A, DDX19B, DDX39A, DDX39B, SKIV2L, DHX29, SNRNP200	4654	62	18228	2.27417	0.000557381	2.53425e-05	2.43308e-05
		list5	GOTERM_MF_DIRECT	GO:0044183~protein binding involved in protein folding	23	0.406864	3.47042e-07	HSPA9, CCT3, CD74, HSPA8, CCT2, RIC3, HSP90AA1, HSP90AB1, HSPA5, HSPA1L, CCDC47, HSPA6, HSPA2, HSPA14, HSPA13, CCT6B, CLGN, CCT6A, DNAJB1, CCT7, CCT5, HSPA1A, CCT4	4654	32	18228	2.81508	0.000886299	3.85518e-05	3.70128e-05
		list5	GOTERM_MF_DIRECT	GO:0005509~calcium ion binding	222	3.92712	3.97821e-07	ITSN2, SPARC, CBLB, CPNE1, DAG1, HMCN1, CUBN, ACTN3, ACTN2, GLCE, ACTN1, ACTN4, HSPG2, MYL1, MYL3, SPARCL1, PADI4, ASTN2, CALM, MACF1, PCDH15, IQGAP1, PCDH18, MYL12B, CRACR2A, PLCG1, RAB11FIP3, EDEM2, AIF1L, EHD1, EHD2, EHD3, CABYR, CALU, NAPEPLD, HRC, NOX5, DCHS1, CALR, CALM1, PAM, CALM2, RET, FKBP10, RYR2, C2CD5, DOC2A, FKBP14, NCAN, LPCAT1, EFCAB6, PPP3CB, CRTAC1, DNER, ANXA6, ANXA7, SDF4, NIN…	4654	647	18228	1.34388	0.00101592	4.23514e-05	4.06607e-05
		list5	GOTERM_MF_DIRECT	GO:0005096~GTPase activator activity	83	1.46825	5.24717e-07	ARHGAP9, NRP1, GDI1, LRRK2, GDI2, ARHGAP1, HTR2B, ARRB1, ARHGAP36, ARHGAP44, RGS4, SIPA1L1, ARHGDIA, GIT1, AGFG1, RGS7, RALBP1, RALGAPA1, ELMOD2, ARAP3, ELMOD3, OCRL, ARAP1, ARFGAP3, GAPVD1, RANGAP1, ARFGAP2, ACAP3, ARHGAP10, ACAP2, RALGAPB, RABEP1, RASA3, RABEP2, RASA1, RASA2, RAPGEF2, PREB, PLCB1, SEC23A, RGS14, RGS16, NPRL3, ARHGAP19, ARHGAP18, IQGAP1, RASAL2, ARHGAP15, IQGAP2, IQGAP3, RAP1GAP…	4654	197	18228	1.65015	0.00133975	5.3626e-05	5.14852e-05
		list5	GOTERM_MF_DIRECT	GO:0061631~ubiquitin conjugating enzyme activity	12	0.928793	2.36536e-06	UBE2W, UBE2B, UBE2Q2, UBE2N, UBE2O, UBE2D1, UBE2G1, UBE2L6, UBE2G2, UBE2K, UBE2J1, UBE2L3	1010	36	18228	6.01584	0.00162133	0.000101415	9.53538e-05
		list5	GOTERM_MF_DIRECT	GO:0008022~protein C-terminus binding	56	0.990624	1.1155e-06	MDC1, GPSM2, MRE11, NUMA1, NCF2, CEP120, BRCA2, PHB2, PEX26, MED12, COIL, GRIP1, NEFL, KPNA3, CEP135, PEX1, ATP1B1, HSPG2, SIRT1, DNM1, MSH2, LCK, PEX5, FDX1, MAPRE3, PABPC1, NEIL1, EZR, OPTN, EPB41, FBLN5, SLC9A3R2, PPP2CA, PDZD3, ABL1, PTK2B, MPDZ, FN1, SNF8, PEX12, DLG1, CDK7, DAB2, CENPF, MYO1C, ERCC3, DLG4, SNX17, SP1, AGO2, ERCC2, SDC1, CTNNB1, ERCC6, SAE1, PFKM	4654	120	18228	1.82776	0.00284606	0.000105888	0.00010166
		list5	GOTERM_MF_DIRECT	GO:0030170~pyridoxal phosphate binding	32	0.566071	1.11897e-06	PYGB, GOT1L1, ALAS1, OAT, PDXDC1, GLDC, SHMT2, SHMT1, HDC, GADL1, PYGM, GPT, PYGL, CSAD, SGPL1, NFS1, CBS, KYNU, PNPO, SDS, GOT1, AADAT, PHYKPL, AGXT2, GPT2, GOT2, GCAT, PSAT1, ALB, KYAT3, KYAT1, AGXT	4654	55	18228	2.27877	0.00285488	0.000105888	0.00010166
		list5	GOTERM_MF_DIRECT	GO:0005516~calmodulin binding	61	1.07907	1.79754e-06	MYLK2, RYR2, SLC8A1, MYLK, AKAP12, PPP3CB, EEF2K, PPP3CC, CAMKV, AKT1, NOS1, DAPK1, SPHK1, EDF1, PHKA1, MYO7A, IQCG, ENKUR, EEF1A1, ASPM, MYH1, MYH2, MAPKAPK3, MYO3A, PLCB1, MYH7, CAMK2B, CAMK2D, EPB41, PDE1B, PDE1A, CAMK2A, IQGAP1, IQGAP2, IQGAP3, CAMSAP1, CAMSAP2, SLC9A1, CNN2, CNN1, CALD1, PHKG2, MYO6, MBP, KCNN2, KCNN3, CAMK2G, MYH10, NGFR, MARCKSL1, ARPP21, MYO10, NOS3, ATP2B4, PHKB, MYO1D, …	4654	136	18228	1.75672	0.0045822	0.000164026	0.000157478
		list5	GOTERM_MF_DIRECT	GO:0003774~motor activity	20	0.353794	3.03732e-06	MYO10, MYO5A, MYO7A, MYO19, MYO9A, MYO1D, MYO1E, MYH1, MYH2, MYO1B, MYO1C, MYO3B, MYO5B, MYO6, MYO18A, MYH11, MYH4, MYH10, MYO1G, MYH7	4654	28	18228	2.79759	0.00773032	0.000267598	0.000256915
		list5	GOTERM_MF_DIRECT	GO:0008373~sialyltransferase activity	8	0.619195	1.1476e-05	ST6GAL1, ST6GALNAC2, ST3GAL4, ST3GAL5, ST8SIA6, ST6GALNAC4, ST6GALNAC6, ST3GAL3	1010	16	18228	9.02376	0.0078417	0.000437365	0.000411225
		list5	GOTERM_MF_DIRECT	GO:0071949~FAD binding	26	0.459933	3.15887e-06	ERO1A, MTRR, KDM1B, DDO, GULO, CYB5R4, CYB5R3, AIFM1, MICAL1, AOX2, LDHD, AOX1, D2HGDH, QSOX1, MTHFR, DHCR24, KMO, PRODH2, COQ6, DAO, ACOX2, ACOX1, CRY2, AGPS, ACOX3, PCYOX1	4654	42	18228	2.42458	0.00803845	0.000269031	0.00025829
		list5	GOTERM_MF_DIRECT	GO:0019706~protein-cysteine S-palmitoyltransferase activity	10	0.773994	1.24988e-05	ZDHHC9, ZDHHC5, ZDHHC12, ZDHHC13, ZDHHC6, ZDHHC7, ZDHHC22, ZDHHC1, ZDHHC17, ZDHHC3	1010	28	18228	6.44554	0.00853755	0.000451271	0.0004243
		list5	GOTERM_MF_DIRECT	GO:0061630~ubiquitin protein ligase activity	35	2.70898	1.42655e-05	TRIM50, TRIM52, TRAF3IP2, UHRF2, UBE3D, UBR4, UBR3, UBE2D1, UBE3A, UBR2, UBE3B, TRIM5, TMEM129, TRIM3, TRIM24, TRIM25, TRIM27, VPS18, TRIM62, TRIM63, TRIM41, SYVN1, WWP1, WWP2, TOPORS, TRIM17, TRIM13, UBE2O, TRIP12, TRIM59, TRIM37, TRIM38, TRIM10, TRIM11, TRIM34	1010	280	18228	2.25594	0.00973851	0.000489308	0.000460064
		list5	GOTERM_MF_DIRECT	GO:0017075~syntaxin-1 binding	9	0.696594	1.99323e-05	UNC13B, SYNPR, SYT1, SYPL1, STXBP3, STXBP1, STXBP2, SYPL2, VAMP3	1010	23	18228	7.06207	0.0135806	0.000651121	0.000612205
		list5	GOTERM_MF_DIRECT	GO:0017124~SH3 domain binding	37	0.65452	6.94165e-06	KHDRBS1, PTPN22, CBLB, MYPN, CASP9, FUT8, GJA1, SH3BGRL, MICAL1, DPYSL3, ABL1, MVB12A, SIRPA, SH3BGRL2, OSTF1, REPS1, AFAP1L2, AFAP1L1, SGIP1, LANCL1, HIP1R, ADAM10, AFAP1, QKI, CD2AP, DNM2, ENAH, RUFY1, ADAM17, ARHGAP31, ABI2, ABI1, RUFY2, ADAM9, ELMO2, HCLS1, CRK	4654	72	18228	2.01271	0.0175796	0.000572126	0.000549286
		list5	GOTERM_MF_DIRECT	GO:0005547~phosphatidylinositol-3,4,5-trisphosphate binding	22	0.389174	8.64133e-06	ARHGAP9, MYO10, MAPKAP1, GBF1, HIP1R, ARAP3, DAPP1, ARRB1, ARAP1, IQGAP1, IQGAP2, CYTH3, FUNDC2, MYO1B, ADAP2, RACGAP1, KIF16B, BTK, AKT1, OGT, FERMT2, MYO1G	4654	34	18228	2.53429	0.0218367	0.000689956	0.000662412
		list5	GOTERM_MF_DIRECT	GO:0050661~NADP binding	21	0.371484	1.09882e-05	G6PD, HIBADH, NOS3, GSR, FMO1, FMO2, FMO3, HMGCR, FMO4, PGD, FMO5, CRYZ, DHFR, POR, NNT, DPYD, CAT, GAPDHS, NOS1, DHCR7, GLYR1	4654	32	18228	2.57029	0.0276845	0.000850751	0.000816787
		list5	GOTERM_MF_DIRECT	GO:0030276~clathrin binding	11	0.851393	4.77858e-05	TOM1L1, TOM1L2, SYT4, SYT1, SYT12, TOM1, SYT15, TLN2, SYT9, TLN1, SYT7	1010	40	18228	4.96307	0.0322503	0.00143896	0.00135296
		list5	GOTERM_MF_DIRECT	GO:0003713~transcription coactivator activity	25	1.93498	4.82449e-05	TRIM52, USP16, WBP2, TGFB1I1, UBE3A, XPC, UBE2L3, TRIM28, TRIM24, TRIM25, TRIM27, WWTR1, SS18, WWOX, TRIM62, TRIP4, TAF6L, TADA2A, THRAP3, SUB1, TADA3, TRIM13, TAF6, TRIM37, TRIM38	1010	178	18228	2.53476	0.0325551	0.00143896	0.00135296
		list5	GOTERM_MF_DIRECT	GO:0003712~transcription cofactor activity	51	0.902176	1.53396e-05	PHF2, SMARCB1, NAB1, NAB2, FHL2, JMJD1C, PSIP1, RSF1, FHL5, LDB2, MED15, PHF8, MED17, MED12, MED13, KAT5, MED10, DPF2, KAT8, KAT7, MED1, KDM2A, KDM2B, MED8, MED9, PIAS2, PIAS1, SAP30, MED22, MED24, AEBP2, EWSR1, KAT6B, KDM3A, DDX1, PXN, MED12L, BCLAF1, BTAF1, MED30, NSD1, CAMTA2, RALY, PPARGC1A, AKIRIN1, PHF10, FUS, PHF12, MED13L, GON4L, HDGF	4654	114	18228	1.75218	0.038435	0.00114238	0.00109678
		list5	GOTERM_MF_DIRECT	GO:0051010~microtubule plus-end binding	14	0.247656	1.56491e-05	NUMA1, DCTN1, FBXW11, CLIP3, CLIP2, CLIP1, KIF18A, APC, CLIP4, KIF2C, MAPRE3, MAPRE1, MAPRE2, PAFAH1B1	4654	17	18228	3.22546	0.0391949	0.00114238	0.00109678
		list5	GOTERM_MF_DIRECT	GO:0016538~cyclin-dependent protein serine/threonine kinase regulator activity	22	0.389174	1.64067e-05	CCNK, CCNT2, CCNT1, CCNC, CCNA2, CCNB3, CCNA1, CCND3, CCNB1, CCNY, CCNE2, CCND1, CCNG2, CCNG1, CCNI2, CCNYL1, CCNL2, CCNL1, CNPPD1, GPRC5C, CCNJL	4654	35	18228	2.46188	0.0410529	0.00115274	0.00110673
		list5	GOTERM_MF_DIRECT	GO:0000287~magnesium ion binding	81	1.43287	1.66934e-05	DYRK3, ATP8A2, CERK, MAST3, LRRK2, ENO1, NUDT5, COMT, ENO2, ENO3, ENO4, ENDOV, RPS6KA5, IMPA1, ENOSF1, MTG2, RPS6KA1, PAPOLA, PGM3, IDH3B, NUDT19, NUDT18, PGM2, PRKACB, MAP3K7, ENOPH1, PGM1, MAP3K5, DIS3L2, IDH3A, NUDT12, SPHK1, ITPK1, ATP11B, IRAK4, GEM, MSH6, LATS1, PPM1A, NT5C3B, PKM, F9, PPA2, MSH2, ILVBL, SIK3, SIK1, HPRT1, PRPS2, PIF1, MVK, FOXK2, ATP10B, ATP10A, GNAI1, PRPSAP1, DHX36, ABL1…	4654	206	18228	1.54003	0.0417551	0.00115274	0.00110673
		list6	GOTERM_BP_DIRECT	GO:0006357~regulation of transcription from RNA polymerase II promoter	178	14.24	3.94968e-22	ZNF177, ZNF175, ZNF692, ZNF570, ZBTB24, ZBTB20, ZNF609, ZNF608, ZFP30, ZMIZ1, ZNF606, ZNF605, ZXDB, ZMIZ2, ZNF329, ZNF449, ZNF689, SUPT20H, ZNF567, ZNF565, ZNF322, ZNF287, ZNF18, ZBTB39, ZNF19, ZNF283, ZFP3, ZBTB37, ZFP2, ZBTB32, ZNF705A, ZBTB34, ZBTB33, ZNF16, WDR77, TBL1XR1, ZNF438, ZNF317, ZSCAN23, ZNF436, ZNF711, ZNF677, ZSCAN25, TOX, ZNF555, ZNF311, ZNF674, ZNF432, ZSCAN29, ZNF276, ZNF550, U…	1069	1324	16614	2.08943	1.01349e-18	1.01309e-18	1.0048e-18
		list6	GOTERM_BP_DIRECT	GO:0016579~protein deubiquitination	34	2.72	1.39007e-20	USP13, USP14, USP37, USP15, WDR48, USP38, USP54, USP10, USP32, USP11, USP33, USP12, USP34, TNFAIP3, USP1, USP50, USP30, USP46, USP47, USP25, USP8, USP48, USP7, USP5, USP20, USP42, USP4, USP9X, USP43, USP3, USP2, USP45, USP28, USP40	1069	73	16614	7.23857	3.56693e-17	1.78277e-17	1.76817e-17
		list6	GOTERM_BP_DIRECT	GO:0006511~ubiquitin-dependent protein catabolic process	53	4.24	3.57244e-17	USP37, USP38, USP32, USP33, USP34, UBE2D1, UBE3A, UBE3B, UBE2L3, USP30, USP46, USP47, USP8, USP48, USP7, USP5, USP42, USP4, USP43, USP3, USP45, USP2, UBE4A, UBE4B, TRPC4AP, USP40, USP13, USP15, USP16, USP10, USP11, USP12, UBR4, UBD, TP53INP2, UBQLN1, USP1, USP50, UBQLN4, UBQLN3, UBQLN2, USP25, USP20, USP22, UBE2G1, WWP2, UBE2G2, USP28, UBQLNL, TOLLIP, TTC3, TRIP12, UBA1	1069	216	16614	3.81345	9.16689e-14	3.05444e-14	3.02943e-14
		list6	GOTERM_BP_DIRECT	GO:0006886~intracellular protein transport	55	4.4	1.91416e-14	USP6NL, VPS29, TBC1D10C, TOM1, TLK1, TMED2, VPS35, TMED1, TMED7, VPS39, TMED5, YWHAH, TMED4, TRIM23, WLS, VPS18, TMED9, TICAM2, STX7, TBC1D2B, SYTL3, SYTL2, TOM1L1, STX1B, TOM1L2, TBC1D4, TBC1D25, STX12, TBC1D9B, TMED10, STXBP3, STX16, STXBP1, USO1, STXBP2, STX18, VPS26A, VPS26B, VTI1A, STX6, VPS11, TBC1D14, STX4, TBC1D17, STX2, TBC1D15, TBC1D16, TBC1D8B, XPO7, WDR11, TBCK, XPOT, VPS41, VIPAS39, …	1069	264	16614	3.23784	4.89999e-11	1.22746e-11	1.21741e-11
		list6	GOTERM_BP_DIRECT	GO:0006355~regulation of transcription, DNA-templated	73	5.84	2.45171e-13	ZNF177, ZNF331, TRRAP, ZMYND8, WWC2, ZNF45, UBE2L3, ZNF280B, ZNF527, ZNF845, ZNF567, TLE3, ZNF484, TLE2, ZNF19, TLE1, ZBTB38, TFB2M, ZNF75D, ZFY, ZFX, TLE6, TFDP2, THAP7, SUB1, TFEC, ZNF713, TESMIN, ZNF677, ZNF555, ZNF235, VGLL4, ZNF674, ZNF432, ZNF596, USP13, ZNF274, ZNF470, ZNF3, ZNF8, ZBTB4, TAF5L, ZFP57, ZNF507, ZNF624, ZNF502, ZNF226, ZNF621, ZNF862, ZNF268, ZNF420, ZNF189, ZNF286A, ZNF583, …	1069	444	16614	2.55527	6.29022e-10	1.25772e-10	1.24743e-10
		list6	GOTERM_BP_DIRECT	GO:0051301~cell division	97	1.71166	4.37423e-10	MAP10, RB1, ANKLE2, CCNT1, SMC3, CCAR1, PPP1CB, PPP1CC, CCND3, CDC23, MAEA, CCND1, CDC27, OIP5, KMT5A, ANAPC7, IST1, SPICE1, KNL1, CDC40, CDC25A, CDC25B, SGO2, CCNE2, KATNAL1, PARD3, SPECC1L, ANAPC4, ANAPC5, ARL8B, ANAPC2, SEH1L, CDCA2, ANAPC16, EPB41, CDCA5, NCAPG, CDCA8, KLHL13, BRCC3, PDS5B, PDS5A, SKA3, ARPP19, NCAPH, SKA2, DSN1, CCNB1, RAD21, MCMBP, KLHL21, KLHL22, CDC7, NDC80, CDK2, CDC16, …	4975	186	16614	1.74157	3.22336e-06	3.22293e-06	3.21287e-06
		list6	GOTERM_BP_DIRECT	GO:0006914~autophagy	21	1.68	9.01228e-09	USP13, TIGAR, VCP, USP10, VPS13A, WIPI1, UMOD, WIPI2, VMP1, TMEM59, TM9SF1, TRIM17, VPS51, TRIM5, TOLLIP, VPS11, VTI1A, UBQLN1, TMEM39A, TMBIM6, VPS39	1069	70	16614	4.66249	2.31252e-05	3.85275e-06	3.82121e-06
		list6	GOTERM_BP_DIRECT	GO:0006897~endocytosis	73	1.28816	4.63578e-09	LGALS3BP, ITSN2, DENND1C, APP, DENND1B, SH3GL3, LRRK2, INPPL1, SNX10, MIA3, PIK3C2A, FNBP1L, CLINT1, LOXL2, MRC2, EEA1, GHR, RABGEF1, DPYSL2, ANXA6, ENPP2, OLR1, DNM1L, AP2M1, CSNK1G3, RALBP1, SCARA5, FNBP1, EPS15L1, GAPVD1, DNM1, DNM2, EPN2, EPN3, DNM3, RABEP1, HEATR5A, RABEP2, PIK3C3, ENTHD1, PLA2R1, CSNK1G2, BECN1, RAB1A, RAB5B, LRP5, C9ORF72, LRP6, NCKIPSD, CDC42, AP3M2, AP3M1, SNX2, MYO6, SN…	4975	133	16614	1.83296	3.41605e-05	1.70782e-05	1.70249e-05
		list6	GOTERM_BP_DIRECT	GO:0000278~mitotic cell cycle	23	1.84	4.76359e-08	WDHD1, USP16, TUBGCP2, TUBB, XRCC2, USP3, TBCD, TUBE1, TUBG2, TUBG1, TUBB4A, TUBA4A, WAPL, TUBA1C, TUBA1B, TUBA1A, TADA2A, TUBB3, TADA3, TUBGCP5, TUBGCP6, TUBGCP3, TUBA8	1069	91	16614	3.9281	0.000122226	1.74552e-05	1.73123e-05
		list6	GOTERM_BP_DIRECT	GO:0015031~protein transport	125	2.20575	1.75335e-08	GOLT1B, NUP188, PHAX, SCAMP5, SCAMP4, RABGEF1, ARL6IP5, SEC62, NSF, CADPS2, ATG3, COG8, COG5, IST1, COG4, ARRDC2, ATG9A, ARRDC3, COG2, COG1, ACTN4, SCAMP1, SCAMP2, RUFY1, NUP93, HGS, KDELR2, NUP98, KIF20A, ARL8B, CALCRL, SEH1L, NMD3, PSEN1, LIN7C, MTM1, SNX3, SNX4, AP5M1, NUP85, MYO6, SLC15A4, RAB6B, RAB11FIP5, RAB4B, SEC16A, CAV1, SNF8, DNAJC14, HOOK3, KLHL20, COL1A1, ARHGAP33, EHD3, NASP, CHMP2…	4975	270	16614	1.54606	0.000129196	4.30622e-05	4.29277e-05
		list6	GOTERM_BP_DIRECT	GO:0000209~protein polyubiquitination	29	2.32	6.29621e-08	UBE3D, TNKS, UBE2D1, UBE3B, UBE2L3, UBE2J1, TNKS2, UBE2Q2, TRIM5, TMEM129, UBR5, TRIM68, TRIM27, UBE2B, WWP1, UBE4B, WWP2, UBE2G1, UBE2G2, TOPORS, UBE2W, UBOX5, UBE2N, UBE2V2, TRIP12, TRIM38, UBE2V1, UBE2K, TRIM34	1069	140	16614	3.21934	0.000161548	2.01872e-05	2.00219e-05
		list6	GOTERM_BP_DIRECT	GO:0006635~fatty acid beta-oxidation	30	0.529381	8.25127e-08	ABCD4, ABCD2, ECHS1, ACAA2, ABCD3, HSD17B4, CROT, HSD17B10, ACAT2, ACAT1, SCP2, CPT2, AUH, ACADM, ACAA1, ABCD1, DECR1, CPT1A, CPT1B, HADHB, HADHA, PEX7, SLC25A17, ACOX2, EHHADH, ECHDC1, ECHDC2, SLC27A2, PPARD	4975	41	16614	2.44353	0.000607851	0.000151988	0.000151514
		list6	GOTERM_BP_DIRECT	GO:0070536~protein K63-linked deubiquitination	11	0.88	6.1141e-07	USP13, USP25, USP8, USP7, ZRANB1, USP20, STAMBPL1, USP33, USP50, TNFAIP3, STAMBP	1069	23	16614	7.43295	0.00156765	0.000156827	0.000155543
		list6	GOTERM_BP_DIRECT	GO:0071108~protein K48-linked deubiquitination	11	0.88	6.1141e-07	USP13, VCPIP1, USP25, USP8, USP37, USP5, USP20, USP33, USP34, USP50, TNFAIP3	1069	23	16614	7.43295	0.00156765	0.000156827	0.000155543
		list6	GOTERM_BP_DIRECT	GO:0050790~regulation of catalytic activity	61	1.07641	2.16601e-07	GDI1, NCF2, GDI2, CCNC, ARHGEF10L, ARHGAP36, PRKAG3, RGS4, RABGEF1, PPP2R1A, PPP2R5E, PSMD2, ARHGDIA, ARHGDIB, CAPN3, FBXO8, CTSB, AGFG1, PPP1R16B, HSP90AA1, PARP1, IGFBP3, ELMOD3, AP3B1, ARFGAP3, PRKAB1, ARFGAP2, DPM2, ARHGAP10, DPM3, ACAP1, RABEP2, DAD1, RGN, PLCB1, GPRC5C, LLGL1, BECN1, SEC23A, RNF180, MAT2B, BRCC3, HIF1A, RIC8A, RANBP3L, PRKAR2B, SEC23B, SLAMF1, EIF2B2, RANBP3, CCZ1, ELP3, EL…	4975	113	16614	1.80274	0.00159486	0.000319183	0.000318186
		list6	GOTERM_BP_DIRECT	GO:0007030~Golgi organization	20	1.6	2.04973e-06	USP6NL, TMED9, TMED10, TICAM2, UBXN2B, UBXN2A, TANGO2, SURF4, TJAP1, VMP1, VPS51, ZW10, TRAPPC12, TRIP11, TMED2, TRAPPC11, TMED1, TMED7, TMED5, TMED4	1069	87	16614	3.57279	0.00524582	0.000477961	0.000474048
		list6	GOTERM_BP_DIRECT	GO:0042147~retrograde transport, endosome to Golgi	17	1.36	2.46883e-06	TMEM87A, VPS29, TMEM87B, VPS26A, VPS26B, VPS51, VPS50, TBC1D10C, VTI1A, STX6, UBE2O, VPS35, TBC1D23, TRIM27, TBC1D17, YKT6, VAMP3	1069	65	16614	4.06473	0.00631501	0.000527713	0.000523392
		list6	GOTERM_BP_DIRECT	GO:0006888~ER to Golgi vesicle-mediated transport	21	1.68	3.39923e-06	TMED9, TMED10, TICAM2, USO1, TRAPPC8, YIF1A, VAMP7, TFG, ZW10, TRAPPC12, YIPF6, VTI1A, TRIP11, TMED2, TRAPPC11, TMED1, WHAMM, TMED7, YKT6, TMED5, TMED4	1069	98	16614	3.33035	0.0086845	0.000670694	0.000665203
		list6	GOTERM_BP_DIRECT	GO:0006906~vesicle fusion	12	0.96	7.32341e-06	SYT4, STX12, STX1B, VAMP7, STX16, STX7, STX6, VAMP1, STX4, STX2, VAMP2, VAMP3	1069	35	16614	5.32856	0.0186165	0.00134175	0.00133077
		list6	GOTERM_BP_DIRECT	GO:0008360~regulation of cell shape	62	1.09405	6.86679e-06	CYFIP1, SH3KBP1, F11R, RND2, RND3, EPS8, PALM, KDR, PLXNC1, BVES, DAPK3, RHOG, PRPF40A, ARAP1, RHOF, F2, RHOA, ERMN, CDC42EP4, KIT, MYH9, CDC42EP1, PLEKHO1, PHIP, EZR, ALDOA, CRK, CDC42SE1, CSF1R, EPB41, PALM2, HPN, LPAR1, RHOBTB3, ARHGAP18, ARHGAP15, CORO1A, RHOBTB1, MYL12B, RHOBTB2, PALMD, PLXNA1, PTK2B, MYH10, SEMA4A, SEMA4D, MYO10, RDX, FN1, MSN, BAIAP2, PTK2, FMNL3, MKLN1, DLG1, FMNL2, FES, …	4975	125	16614	1.65639	0.0493426	0.00843242	0.0084061
		list6	GOTERM_CC_DIRECT	GO:0005829~cytosol	1496	22.0575	3.2566e-114	ARAF, NOC2L, LIPA, LIPE, ALKBH5, CAPNS1, AKT2, DPYSL2, GPBP1, DPYSL3, AKT1, BBX, MEF2A, ATG3, GABARAPL1, SDS, GAPVD1, EML1, SND1, CD2AP, BCR, RUFY1, MTHFD1, RUFY3, PSME3, CLNS1A, DDIT4, PSME4, OPTN, SKAP2, SLBP, MTMR2, CDCA2, ABCB6, SHMT2, ABCB4, FLII, SHMT1, AGAP2, COPS7A, PLA2G6, OAZ1, NCAPH, GIGYF2, HSPH1, RNF216, MYO6, MOV10L1, PIP5K1B, PIP5K1C, LTA4H, PSMF1, CTC1, GSTM1, JUP, LRBA, PMM2, NR2…	5206	2892	20519	1.70358	4.00236e-111	4.00236e-111	3.57249e-111
		list6	GOTERM_CC_DIRECT	GO:0005737~cytoplasm	1635	24.2986	5.07111e-63	NUP107, SPINT2, PTPDC1, MYLK, LIPE, SAMD14, LSM12, SCP2, PPP4R2, CAPNS1, DPYSL5, AKT2, DPYSL2, DPYSL3, AKT1, PKNOX1, PRKACB, PKNOX2, MEF2C, SDS, FNBP1, FRS2, DICER1, PRKAB1, SND1, EML4, RUFY1, ACE2, DDX39A, DDX39B, PRKAR1A, RUFY3, PSME3, FEZ1, DDIT4, RUFY2, FEZ2, PADI4, CYP2E1, OPTN, SKAP2, IDO1, SLBP, MTMR2, MTMR3, SHMT2, FLII, SHMT1, HPN, ACTL7B, NCAPG, COPS7B, COPS7A, IQGAP1, MTMR4, IQGAP2, IQ…	5206	3786	20519	1.43353	6.23239e-60	3.1162e-60	2.7815e-60
		list6	GOTERM_CC_DIRECT	GO:0005654~nucleoplasm	999	14.4168	3.23566e-43	ATF1, NOC2L, LIPA, PTPDC1, SCP2, PPP4R2, AKT2, AKT1, BBX, PKNOX2, MEF2A, SECISBP2, DNTTIP2, EWSR1, PSME3, PSME4, CGGBP1, SKAP2, SLBP, CDCA2, ABCB6, ABCB4, FLII, SHMT1, MYNN, AGAP2, GATA6, CDCA8, COPS7B, COPS7A, ABCB8, NCAPH, HSPH1, GRPEL1, RNF216, EPB41L2, PIP5K1C, LTA4H, ATRIP, CTC1, NGFR, NR2F2, SNF8, BTBD10, PBX1, MLLT10, AGO3, NAPEPLD, SFXN4, FERMT2, EFCAB6, CTCF, LRRC32, JPH1, LITAF, MED15, …	5206	2146	20519	1.50053	3.97663e-40	1.32554e-40	1.18317e-40
		list6	GOTERM_CC_DIRECT	GO:0005634~nucleus	1604	30.64	6.30085e-33	TCERG1, VEZT, ZNF175, TRRAP, TESK2, UBE2L3, ZNF609, ZNF608, ZNF606, ZNF605, ZXDB, TRIM24, UBAP2L, SYNPO, VPS36, TRIM23, TMPO, TSPYL2, ZNF287, ZNF18, ZNF19, TSPYL1, ZNF283, STARD9, ZFP2, THAP2, WDR76, UHMK1, WDR77, XRN1, THAP7, ZW10, ZC3H11A, SUB1, XRN2, TYRO3, TFAM, ZSCAN23, UPRT, TRIB3, ZSCAN25, TRIB1, TRIB2, TRIM11, TSPYL4, ZSCAN29, ZNF276, ZBED9, URI1, ZBTB8A, ZNF274, XPC, ZNF26, TTBK2, UBE2J1…	5206	3985	20519	1.75453	3.20713e-30	3.20713e-30	2.9677e-30
		list6	GOTERM_CC_DIRECT	GO:0005813~centrosome	219	3.86448	1.35228e-28	MAP10, HNRNPU, PHAX, CSPP1, CDC27, PCLAF, DPF2, RTTN, CEP95, KIFAP3, PRKACB, CDK5RAP3, IFT80, CSNK1D, NUP93, DYNC1LI1, IFT88, KATNAL1, PRKAR1A, CEP57L1, IFT81, FEZ1, AKAP9, CCDC81, ATP6V0D1, OBSL1, CALM, CEP85L, FBF1, SLAIN2, SKA3, PKHD1, DYNC2LI1, SPAST, PRKAR2B, PRKAR2A, CEP70, CEP72, CEP76, PLK4, PLK5, PLK2, PLK1, CCDC88B, CCDC88A, CYLD, ARL2BP, CDC16, MKS1, ATM, CEP85, RAD18, CEP89, CCNJL, DE…	5206	439	20519	1.96622	1.66196e-25	4.15489e-26	3.70864e-26
		list6	GOTERM_CC_DIRECT	GO:0005739~mitochondrion	373	6.58197	2.18932e-23	DMGDH, ISCA1, OSGEPL1, CLPB, GLDC, ACSM1, ECI2, ARAF, DCAF8, ABAT, PHB2, IFIT3, ELK3, LIPE, GJA1, SCP2, CDK5RAP1, PDK4, PDK3, AKT1, CPNE3, ACAD11, GLUL, FBXO7, ACAD10, PDK2, PDK1, MCCC2, GSTK1, PDHX, ACOT9, GABARAPL1, CPT1A, SDS, RSAD2, ACSL1, PRKCE, ECH1, RSAD1, MCCC1, MTUS1, ACSL5, ACSL4, CPT1B, ATG13, GCAT, PISD, CYP27A1, LARS2, PPA2, PDE12, MTHFD2, FDX1, DDIT4, GUF1, ALDH7A1, PIF1, GCDH, AARS…	5206	937	20519	1.56899	2.69067e-20	5.38134e-21	4.80336e-21
		list6	GOTERM_CC_DIRECT	GO:0005794~Golgi apparatus	384	5.36439	4.63328e-20	APP, EHF, CHIC2, GORAB, PITPNB, GCC2, GCC1, PWP1, NDST2, GOLGA3, GOLGA4, ALKBH5, RASSF2, RUSC1, GOLGA1, KDR, KIFAP3, PAQR8, CUBN, GABARAPL1, RSAD2, ENTPD4, GLCE, SACM1L, PRKCE, ENTPD6, PAQR3, AP1B1, MTUS1, COG1, CSNK1D, AP1AR, ACSL3, FNDC3A, SPATA16, RNF128, FEZ1, KIF20A, PLPP3, OBSL1, OPTN, PDXDC1, ABCB6, MAPKAP1, SLC35D2, MTTP, GIGYF2, APH1A, PKHD1, SNX1, NCSTN, PRRC1, PDCD10, MYO6, DYM, CD14, …	5206	755	20519	1.58701	5.6943e-17	9.4905e-18	8.47118e-18
		list6	GOTERM_CC_DIRECT	GO:0016020~membrane	325	5.73496	1.39354e-18	GLTP, PI4K2B, HPSE2, PKD2L2, CYB5D2, ACTB, LIPE, DPYSL2, ARL6IP5, DAG1, PIEZO1, DIP2A, SEC62, GABARAPL1, ENTPD1, ACSL1, PRKCB, COG5, ENTPD4, BROX, ENTPD5, IL1R2, ENTPD6, ACSL6, COG2, ACSL5, COG1, ACSL4, ACSL3, GAPVD1, HSPG2, BCR, CYP27A1, PRKD3, PLPP3, MACF1, MTMR2, SLC45A3, MTMR3, RRAD, CFI, HPN, MTMR4, GIGYF2, FXR1, NEU3, ABR, AP5M1, RNF215, PDGFD, INPP5D, NEU1, INPP5K, RAB11FIP5, BBS2, ACE, CY…	5206	837	20519	1.53042	1.71266e-15	2.44665e-16	2.18387e-16
		list6	GOTERM_CC_DIRECT	GO:0048471~perinuclear region of cytoplasm	195	3.44097	3.99157e-17	CYFIP2, CYFIP1, APP, MLC1, GOLGA1, PCLAF, MAP1S, PRKCE, PRKCD, ALG2, PTOV1, CSNK1D, ACTN4, ACSL3, DICER1, GTPBP4, SHTN1, RNF128, EZR, OBSL1, OPTN, MTMR2, FXR1, PKHD1, CYB5R4, PRDX5, SPAST, MYO6, PLCG2, ATP6V0A2, INPP5K, HMOX1, APOD, PSMF1, ATP6V0A1, SEC31A, ABCA1, NDFIP2, NDFIP1, GSDMA, FZD5, PDE2A, SNF8, PUM2, EHD1, EHD2, CYLD, EHD3, ANP32B, CALR, FBXL5, LGMN, ITM2C, ARF3, CLIC4, ARF1, MTMR14, A…	5206	449	20519	1.71175	4.90564e-14	5.45071e-15	4.86528e-15
		list6	GOTERM_CC_DIRECT	GO:0016607~nuclear speck	154	2.71749	3.66839e-16	MAML2, EIF4A3, JADE1, GPATCH2, INPPL1, HNRNPU, SMC5, CASC3, NR3C1, SMC4, EFTUD2, PPP1CC, PNN, ALKBH5, NAMPT, OIP5, CCNL1, PSKH1, DDX17, FNBP4, PPP1R16B, PNISR, IK, MEF2C, SLC34A1, DNAAF1, METTL3, PPP4R3A, PRPF4B, PPP4R3B, GCAT, CDC40, PIAS1, SRRM1, RUFY1, ATXN2L, PRPF4, DDX39A, PRPF6, DDX39B, PRPF3, PSME4, CD2BP2, SRSF3, PPIG, RAF1, CBLL1, FTO, RBM8A, EPAS1, ARHGAP18, FOXO4, HIF1A, PCBP1, CMYA5, …	5206	335	20519	1.81187	4.09339e-13	4.50845e-14	4.02422e-14
		list6	GOTERM_CC_DIRECT	GO:0030496~midbody	81	1.42933	1.25023e-15	MAP10, CEP126, CLIC4, GDI1, MTCL1, CTNND1, SLC2A1, HNRNPU, KEAP1, PIK3CB, PPP1CC, ALKBH4, RASGEF1B, RACK1, NEK2, CEP55, RAB8A, SH3GLB1, NUDC, IST1, ANXA11, RHOA, SIRT2, GEM, DNM2, EML4, ASPM, PSRC1, KATNAL1, MAK, EXOC3, PIK3C3, BIRC6, MAPRE3, KIF20A, ARL8B, RALB, CTDP1, CCDC69, DCTN3, GNAI3, CDCA8, KLHL13, IQGAP1, GNAI1, HSP90B1, CENPC, GNAI2, CDC42, PGRMC1, SPAST, RACGAP1, MICAL1, RAD21, ANKRD54…	5206	140	20519	2.28039	1.50091e-12	1.39685e-13	1.24682e-13
		list6	GOTERM_CC_DIRECT	GO:0005759~mitochondrial matrix	87	1.5352	3.63295e-13	DMGDH, GFM1, ALAS1, ACSM3, ACSM1, LRRK2, NDUFA10, ABAT, ETFA, ACSM2B, CCAR2, ALDH2, ACADL, DBT, FPGS, LONP1, PDK4, PDK3, MTERF1, PMPCA, DLAT, ACADM, ACADS, PDK2, PDK1, METTL17, RARS2, MCCC2, PDHX, DIMT1, MARS2, NSUN3, MCCC1, DARS2, SIRT5, CLPX, COASY, SIRT3, PCCA, SDHAF2, SDHAF3, PDE12, IVD, PCCB, FDX1, RPUSD3, GUF1, CASQ1, CARS2, GCDH, ACSS3, ECHS1, OAT, SHMT2, AK3, DLST, AK4, PPM1K, MTIF3, FOXO…	5206	167	20519	2.05331	4.46453e-10	3.72075e-11	3.32112e-11
		list6	GOTERM_CC_DIRECT	GO:0005783~endoplasmic reticulum	330	4.57032	4.1612e-13	AHCYL2, ANKLE2, LPGAT1, KEAP1, MLC1, EMC10, CYB5D2, IFIT2, GJA1, SCP2, KDR, PIEZO1, PIP4K2C, KIFAP3, SEC62, GLUL, CUBN, GABARAPL1, RSAD2, ACSL1, ENTPD5, SACM1L, PRKCE, PRKCD, ACSL6, ALG2, ACSL5, ACSL4, ACSL3, ALG1, CPED1, RNF128, KDELR2, KCTD17, PDXDC1, FUT10, MTTP, HACD3, HACD2, GIGYF2, PGS1, APH1A, PKHD1, CYB5R4, SGPL1, NCSTN, CYB5R3, SPAST, APH1B, SERPINH1, INPP5K, HMOX1, APOD, ARSG, PSMF1, PR…	5206	686	20519	1.48808	5.11401e-10	3.93393e-11	3.51141e-11
		list6	GOTERM_CC_DIRECT	GO:0005874~microtubule	107	1.88812	8.72932e-13	KIF5C, CSPP1, KIF5B, DPYSL2, NUSAP1, KIF21A, CDK5RAP3, GABARAPL1, MAP1S, EML4, SHTN1, DYNC1LI1, CLIP1, KATNAL1, MAP1B, KIF20A, FKBP4, KIF20B, MACF1, AKNA, IQGAP1, KLC1, NDRG1, CAMSAP1, DYNC2LI1, KLC4, HSPH1, SPAST, KLC2, KIF3A, DPP9, MAP2, MAP4, DNAH12, DNAH11, DNAH17, ODF2, HOOK3, CCT6A, DLG1, KIF18A, HOOK2, HOOK1, FGF13, MAP3K11, CEP57, SPEF1, KIF15, MAP1LC3B, KIF19, KIF13B, KIF1B, KIF1A, DNM1L…	5206	224	20519	1.88273	1.07288e-09	7.64416e-11	6.82315e-11
		list6	GOTERM_CC_DIRECT	GO:0005764~lysosome	108	1.90577	9.32974e-13	SCARB1, MLC1, IFI30, LAPTM4B, GJA1, CAPN2, PIP4K2A, AP5S1, CHID1, SLC11A1, ARRDC3, CYBB, PLA2G15, RRAGA, HGS, RRAGB, PLBD1, SQSTM1, ARL8B, IFNAR1, SIDT2, ATP6V1A, CALCRL, GNS, C9ORF72, SNX1, NCSTN, AP5M1, SNX2, MAN2A2, PSAP, ARSK, NEU1, ARSG, CTSA, CD164, HSPA8, ACE, ABCA5, FUCA1, GLMP, KLHL22, GGH, PRDX6, CHMP2B, PPT1, MAN2B1, CALR, FGFR3, ITM2C, LGMN, CPQ, HEXB, GBE1, LRRK2, HEXA, CLTC, CTSV, C…	5206	227	20519	1.87521	1.14656e-09	7.64416e-11	6.82315e-11
		list6	GOTERM_CC_DIRECT	GO:0032991~macromolecular complex	140	2.47044	5.68894e-12	GOLT1B, CLSTN3, ABAT, NR3C1, F11R, PHB2, ACTB, IPO4, CNST, RASSF2, SCP2, FAM186B, AKT2, GRB10, CAPN3, CEP250, AKT1, NEK2, CEP97, CDK5RAP3, RNF111, SH3GLB1, MEF2C, MREG, MITF, RUNX1, BCR, CLDN3, GRWD1, PADI4, PPIB, EZR, ASF1A, KPNB1, KMT2E, KHDRBS1, BLM, PXK, MAGED1, EPB41, NPR3, PEX11B, FOXO3, CORO1A, GIGYF2, HSP90B1, RAD51AP1, C3, HSPH1, BTBD1, IRAK1, DPH1, MIER3, MIER2, ABL1, MBP, NAE1, CEP76, …	5206	326	20519	1.69263	6.99165e-09	4.36982e-10	3.90048e-10
		list6	GOTERM_CC_DIRECT	GO:0005925~focal adhesion	77	1.35874	3.56703e-11	ITGB1, BCAR3, MDC1, NRP1, ITGB5, SH3KBP1, ITGB3, ITGB2, ITGA2B, ILK, ACTB, ACTG1, DCAF6, LASP1, ANXA6, PPFIA1, DAG1, ITGB8, CPNE3, ITGAV, GIT1, DST, ACTN3, ACTN2, ACTN1, ITGA1, AFAP1, SHROOM4, SENP1, ENAH, ADAM17, PALLD, IRF2, MYH9, ITGA5, LCP1, MAPRE1, EZR, MAPRE2, EPHA2, PLEC, GRB7, RALA, SRC, ABCB4, PXN, IQGAP1, LPP, LIMA1, FLRT3, INPP5E, ATP6V0A2, PTK2B, CLASP1, ARL14EP, GSN, CAV2, CAV1, RDX,…	5206	151	20519	2.00986	4.38387e-08	2.51153e-09	2.24178e-09
		list6	GOTERM_CC_DIRECT	GO:0000139~Golgi membrane	134	2.36457	3.6784e-11	GALNT11, ATP8A2, GALNT13, GOLT1B, PGAP2, GALNT16, CLSTN3, GALNT15, PITPNB, CLSTN1, GOLIM4, MANEA, GBA2, SCAMP5, NDST2, GOLGA5, CHP1, CLCC1, SH3GLB1, RAB2A, RAB2B, COG8, COG5, COG4, GLCE, SACM1L, ATG9A, GOLPH3L, ADAM10, CSNK1D, MR1, KDELR2, PLPP3, HPD, LLGL1, BLZF1, RNF121, RTN3, COPB2, COPA, FUT10, COPB1, ARL1, PSEN1, PLD3, GLG1, SCFD1, MAN2A2, PDCD10, CHST10, INPP5E, RAB6A, RAB6B, B3GALNT2, B3GA…	5206	315	20519	1.67666	4.52076e-08	2.51153e-09	2.24178e-09
		list6	GOTERM_CC_DIRECT	GO:0005789~endoplasmic reticulum membrane	200	3.5292	1.39377e-10	LPGAT1, PGAP2, PITPNB, RTCB, GBA2, BSG, ARL6IP5, BCAP29, ALG9, RSAD2, SACM1L, CYP39A1, POR, SOAT1, SOAT2, KDELR2, CYP2E1, PLPP3, HPD, RNF121, RETSAT, ABCB6, SAR1B, FUT10, HPN, HACD2, PTDSS2, CYB5R3, HMOX1, FDFT1, SEC31A, NUS1, ICMT, FZD6, ERLIN1, ERLIN2, EXT2, SQLE, CYP1A2, CALU, CYP1A1, ATG2A, CALR, ATG2B, PIGN, MIA2, PIGZ, MIA3, JPH1, HERPUD1, ARV1, ANXA7, PCYT1A, SLC35G1, CYP7B1, CANX, SGK1, G…	5206	527	20519	1.49579	1.71295e-07	9.01552e-09	8.04721e-09
		list6	GOTERM_CC_DIRECT	GO:0005903~brush border	30	0.529381	1.94015e-10	ENPEP, FLII, SLC2A2, ADD3, AQP1, MYL12B, EPS8, PDZD3, CAPZB, DNM1L, PLS1, SLC34A3, ACTR3, CUBN, SLC34A2, ACTN3, MME, ACTN1, SLC34A1, PDZK1, MYO1D, MYO1E, MYO1B, MYO1C, SOAT2, CAPZA2, MYH9, ANKS4B, EZR, PLEC	5206	39	20519	3.03186	2.38444e-07	1.19222e-08	1.06417e-08
		list6	GOTERM_CC_DIRECT	GO:0005819~spindle	48	0.847009	2.42585e-10	RB1, RGS14, DCTN3, CLTC, BUB1B, NR3C1, SPATA5, CCAR2, KIF15, MAEA, SPAST, SPATA5L1, NUP85, MYC, CDC27, CHAMP1, AKT1, E4F1, MAP2K5, SAC3D1, NDEL1, ANAPC7, CBX3, MAP1S, CSNK1A1, PLK1, SPICE1, ANXA11, KLHL22, HAUS3, HAUS1, AGBL5, ATAT1, CYLD, ARL2BP, PRC1, SPECC1L, ERCC2, MYH9, ATM, ANAPC5, MMS19, ARHGEF2, KIF20A, MAPRE1, KBTBD8, PAFAH1B1, ARL8B	5206	80	20519	2.36485	2.98137e-07	1.4197e-08	1.26722e-08
		list6	GOTERM_CC_DIRECT	GO:0016324~apical plasma membrane	105	1.85283	2.73313e-10	AQP5, SLC4A2, AQP1, GJA1, CDH2, SLC39A8, ENPP3, ATP6V1E1, SLC16A3, IL6R, SLC34A3, SLC34A2, CUBN, PRKCI, ABCG5, SLC6A19, SLC30A5, SLC34A1, ATP1B3, LMO7, PDZK1, ATP1B1, ACE2, ADAM17, PARD3, SCNN1B, SCNN1A, DPEP1, EZR, ATP6V0D2, PLPP1, ABCG2, ATP6V1A, ENPEP, SLC22A2, ABCB4, SLC22A1, PSEN1, PLD1, PRKCZ, AGER, SLC9A1, DPP4, PKHD1, PDZD3, ATP6V0A4, PROM1, SLC38A3, SLC10A2, FZD6, RDX, SLC4A10, FN1, MSN,…	5206	236	20519	1.7536	3.35902e-07	1.52683e-08	1.36284e-08
		list6	GOTERM_CC_DIRECT	GO:0031965~nuclear membrane	77	1.35874	3.78349e-10	AHCTF1, NUP107, RIF1, PHF20, CASC3, APEH, LMNB2, AQP1, PHF8, CDH5, PCM1, CCND1, RB1CC1, NUP62, SPIN1, MLX, CPNE1, RCC1, SH3BGRL2, CLCC1, SLC16A3, NDC1, LYPLA1, ANXA4, DNAJB12, AEN, PLRG1, RANGAP1, GTPBP4, SENP1, CTDNEP1, NUP93, INPP4A, GCHFR, NUP50, NUP98, PLCB1, GAPDH, KPNB1, PAFAH1B1, ANKRD17, DCTN5, GTF3C3, HPN, GATA6, RNF6, AKAP6, NOC4L, HACD3, DNAJB2, BRIP1, FZR1, SPAST, NUP85, LMNA, MYO6, D…	5206	157	20519	1.93305	4.64991e-07	2.0217e-08	1.80456e-08
		list6	GOTERM_CC_DIRECT	GO:0030424~axon	93	1.64108	1.68823e-09	RET, APP, GSK3B, GSK3A, LRRK2, HTR2A, COMT, SLC6A1, SLC8A1, ACTB, AQP1, IGF1R, GRM3, C4A, ALCAM, DPYSL2, BSG, NPTN, KIF13B, NEFL, NEFM, KIF1B, KIF1A, DIP2B, EMB, ACADM, PPFIA2, KIRREL3, MME, DCC, ATP6AP2, DYRK1A, ADAM10, KCNAB2, DNM1, CD2AP, DNM2, BCR, BACE1, DNM3, PALLD, FEZ1, RUFY3, ALDH1A1, FEZ2, RIN3, LLGL1, PLEC, ARL8B, MTMR2, PRKAA1, PRKAA2, HEPACAM, DCTN1, ATL1, SEMA3A, MYCBP2, ITPR1, KATN…	5206	207	20519	1.77078	2.07483e-06	8.64513e-08	7.71661e-08
		list6	GOTERM_CC_DIRECT	GO:0000922~spindle pole	50	0.882301	3.66355e-09	NUMA1, MTCL1, KIF11, CDC14A, CEP128, CDC14B, CSPP1, NUP62, NEK2, CEP95, CKAP2L, CKAP5, CDC25B, HAUS1, LATS1, ASPM, DYNC1LI1, LATS2, PSRC1, KATNAL1, KIF2A, EFHC1, SBDS, BIRC6, CALM, CTDP1, DCTN1, FBF1, BOD1L1, NEDD9, KATNB1, BRCC3, PPP2CA, PPP2CB, SPAST, RAD21, POC1A, POC1B, RAE1, PLK4, PLK5, ODF2, PLK2, PLK1, NEDD1, CENPF, CTNNB1, CEP85, CALM1, CEP89	5206	90	20519	2.18967	4.50249e-06	1.801e-07	1.60756e-07
		list6	GOTERM_CC_DIRECT	GO:0034451~centriolar satellite	51	0.899947	4.50375e-09	C2CD5, DYSF, KEAP1, DBH, CHD3, PCM1, KIF5B, NEK1, BBS9, CEP97, CEP290, CEP55, DLGAP5, G6PD, IL4R, EXOC7, CEP131, HAUS6, IL17RB, CD2AP, LATS2, FRMD8, PRKCQ, LRIF1, ALDOB, SDCCAG8, PXK, FLII, DLST, NLRC3, KLHL12, AK5, PLA2G6, ODF2L, KIAA0753, CEP72, RAB11FIP3, PIBF1, RAB11FIP5, MPP1, SPAG9, CENPU, RBM39, CCDC13, NEK6, PLK1, DDHD2, HOOK3, SASS6, CCDC66, CCDC61	5206	93	20519	2.16142	5.5351e-06	2.08544e-07	1.86146e-07
		list6	GOTERM_CC_DIRECT	GO:0045121~membrane raft	67	1.18228	4.64813e-09	ITGB1, RET, APP, LRRK2, SLC2A1, MLC1, FAIM2, CBLB, HK1, IKBKB, GRIP1, LAMP1, PPP2R1B, SMPD1, HYAL2, KDR, CAPN2, DAG1, OLR1, CD36, MME, CYBB, EMP2, BACE1, LAT2, CLIP3, ADAM17, LCK, PECAM1, BTK, IL6ST, PLPP3, ABCG2, AHNAK, SRC, SLC1A2, ATP1A4, FURIN, ATP1A1, PSEN1, CLN6, EGFR, SLC9A1, DPP4, PPP2CA, EFNB1, ADGRG1, GPC1, SERPINH1, S1PR1, PGK1, MAL2, CD14, GPM6B, ABCA1, PRNP, ANGPT1, CAV1, ATP2B4, ERL…	5206	136	20519	1.94173	5.71254e-06	2.08544e-07	1.86146e-07
		list6	GOTERM_CC_DIRECT	GO:0005730~nucleolus	233	4.11152	4.77404e-09	EIF4A2, RPL5, GORAB, EIF4A3, RRP1, PPAN, ADARB1, NOC2L, PWP2, PWP1, RRP8, GOLGA3, NUB1, KAT5, MYC, PDK3, CPNE3, CDK5RAP3, MED1, DDX18, SCAF11, METTL1, MAP1S, ACSL5, DNTTIP2, GTPBP4, JMJD6, EWSR1, GRWD1, SLBP, MEAF6, PRKDC, PRKRIP1, CDCA8, NOLC1, ABCB8, NMD3, RPAP2, CDKN2AIP, PDCD11, ERI1, DHX37, RRS1, GAR1, DPH6, LYAR, KIAA0319L, SPTBN1, N4BP1, NAA50, SRPK2, PLK4, ARL14EP, MAD2L1BP, RPS25, RAD17,…	5206	656	20519	1.39992	5.86728e-06	2.08544e-07	1.86146e-07
		list6	GOTERM_CC_DIRECT	GO:0000776~kinetochore	57	1.00582	4.99e-09	PHF2, AHCTF1, NUP107, FBXO28, HNRNPU, BUB1B, PHF6, MTBP, PPP1CC, RASSF2, SIN3A, NUF2, CHAMP1, KAT8, NEK2, NDEL1, PPP1R12A, FBXW11, KNL1, RANGAP1, CKAP5, GPATCH11, KAT2B, SGO2, DYNC1LI1, KIF2C, NUP98, MAD1L1, PAFAH1B1, SEH1L, ANAPC16, MEAF6, DCTN2, DCTN1, DCTN3, PSEN1, SKA3, NUP160, CENPC, NUP85, NUP43, BUB3, BUB1, CLASP1, CENPU, CSNK1A1, PLK1, LRWD1, NDC80, CENPE, KIF18A, APC, CENPI, CHMP2B, CENP…	5206	109	20519	2.06111	6.13269e-06	2.08544e-07	1.86146e-07
		list6	GOTERM_CC_DIRECT	GO:0016323~basolateral plasma membrane	73	1.28816	5.09058e-09	B4GALT1, SPEF1, CD81, FRMPD2, SLC40A1, SLC2A1, MLC1, IDE, SLC4A2, AQP1, DSTYK, ATP7B, HEPH, CDH2, BSG, LEPR, FLOT2, SLC39A8, ATP7A, SLC16A3, SLC13A3, ABCC1, ITGA3, ABCC5, CASK, ATP1B3, ATP1B1, SLC39A14, SLC9B2, SLC7A8, NUMB, SLC29A1, EZR, PLPP3, CD44, ATP6V1B1, SLC29A2, SLC22A6, NDRG4, SLC22A5, HPGD, LRP1, EPB41, SLC43A3, MTTP, SLC22A1, C5AR1, LPO, SLC3A2, NOD1, ATP1A1, LIN7C, SLC7A1, EGFR, ERBB4…	5206	153	20519	1.88054	6.25631e-06	2.08544e-07	1.86146e-07
		list6	GOTERM_CC_DIRECT	GO:0005856~cytoskeleton	125	2.20575	2.16033e-08	FHOD1, FRMPD2, JADE1, INPPL1, FNBP1L, ACTB, ACTG1, PPP1CC, DPYSL2, ARL6IP5, DAG1, MYLIP, SLC30A9, FNBP1, DYRK1A, ACTN4, MYO7A, EML1, ERMN, FRMD1, KLHL41, EML4, SHTN1, EML5, PREPL, FRMD6, RNF128, FRMD8, CDC42SE1, EPB41, CCDC146, PXN, RHOBTB3, GLG1, RHOBTB1, CORO1B, RHOBTB2, EPB41L1, EPB41L2, MICAL1, INPP5D, PACSIN2, MAP2K6, JUP, DMPK, RDX, MSN, PARVA, PARVB, PTK2, NOSTRIN, SPIRE2, CDC42SE2, SNAP25…	5206	314	20519	1.56903	2.65501e-05	8.56466e-07	7.64478e-07
		list6	GOTERM_CC_DIRECT	GO:0030027~lamellipodium	64	1.12935	2.31458e-08	ITGB1, CYFIP1, SPEF1, INPPL1, ILK, ACTB, ACTG2, PPP1R9B, MYLK, CAPZB, CDH2, DPYSL3, DAG1, FLOT2, PLCE1, ACTR3, DBNL, ACTN1, RHOA, ACTA2, SHTN1, ACTA1, CTTN, PALLD, FSCN1, FSCN3, PABPC1, RAPGEF3, EPHA2, ARHGEF6, PLEKHH2, ROCK1, GDPD2, IQGAP2, CORO1A, CORO1B, CORO1C, DPP4, ABLIM1, SNX1, SNX2, ABLIM3, CTNNA1, PTK2B, APBB1, MYH10, GSN, MYO10, PARVA, ARPC5, PARVB, CDC42BPA, CCDC88A, ARHGAP31, ACTC1, A…	5206	132	20519	1.91099	2.84458e-05	8.88944e-07	7.93468e-07
		list6	GOTERM_CC_DIRECT	GO:0005814~centriole	60	1.05876	3.5109e-08	CEP120, CEP164, DEUP1, NUBP1, NUBP2, CEP128, PCM1, CEP250, CEP170, RTTN, CEP290, RAB8A, OFD1, CEP135, IFT140, CEP295, SPICE1, IFT88, KIF2A, CEP63, SAXO1, SAXO2, SDCCAG8, CEP104, AKNA, ROCK1, DCTN1, CCDC146, FBF1, HTT, ODF2L, POC1A, POC1B, CEP76, CNTLN, PLK4, ODF2, PLK2, CEP152, CEP350, HSPA6, PLK1, MAPK15, AHI1, CCDC88A, NEDD1, MPHOSPH9, KIAA0586, CENPJ, ALMS1, AGBL2, MKS1, SASS6, CEP162, HYLS1, …	5206	122	20519	1.9384	4.3148e-05	1.30754e-06	1.16711e-06
		list6	GOTERM_CC_DIRECT	GO:0031410~cytoplasmic vesicle	94	1.65873	3.73859e-08	DENND1C, DENND1B, PIGT, CALCOCO2, DYSF, MLC1, ARRB1, HTR2A, FNBP1L, RND2, ELAVL1, RND3, MAP1LC3B, GRM4, ADAMTS1, RUSC1, HYAL2, FLOT2, MAN1A1, KIF1B, FAM3C, SNAP29, CEP290, AP2M1, AGFG1, SH3GLB1, CADPS2, SERPINA3-3, SLC30A9, SERPINA3-1, PDPK1, IST1, ARRDC2, ATP6AP2, RHOG, EMP2, ARAP1, RHOF, FAM91A1, RHOA, DNM1, DNM2, DNM3, ADGRF5, BTK, ATG4B, ITGA5, DNASE1, SERPINA3-8, SQSTM1, SERPINA3-7, SPAM1, S…	5206	221	20519	1.67644	4.59462e-05	1.35139e-06	1.20624e-06
		list6	GOTERM_CC_DIRECT	GO:0042470~melanosome	42	0.741133	5.8164e-08	ITGB1, RAB1A, CD63, HSP90AB1, AHCY, CNP, CLTC, SLC1A4, ATP1A1, HSP90B1, LAMP1, ANXA6, CTSD, CCT4, CTSB, ATP6V0A1, PDIA3, HSPA8, HSP90AA1, MREG, HSPA5, SERPINF1, ANXA11, CTNS, RAB27A, GGH, NAP1L1, ATP1B3, PDIA6, SND1, PDIA4, GCHFR, FASN, SGSM2, CALU, ERP29, ATP6V1B2, P4HB, RAB17, PPIB, SEC22B, RAN	5206	75	20519	2.20719	7.1481e-05	2.04239e-06	1.82303e-06
		list6	GOTERM_CC_DIRECT	GO:0033116~endoplasmic reticulum-Golgi intermediate compartment membrane	12	0.96	1.74563e-07	VMP1, TMEM199, TMED9, TMED10, VMA21, SURF4, TMED2, TMED1, WHAMM, TMED7, YIF1A, TMED5	1124	29	20519	7.55393	8.88486e-05	1.77705e-05	1.64438e-05
		list6	GOTERM_CC_DIRECT	GO:0098978~glutamatergic synapse	91	1.60579	8.24548e-08	ITGB1, SNAP25, ARF4, GSK3B, PTPRS, CLSTN3, ITGB3, LRRK2, CLSTN1, ARPC5L, PPP2R2A, PLAT, GRIK2, ELAVL1, ACTB, GRM1, GRM3, EPS8, ARHGAP44, GRIP1, PPP3CB, CALB1, CAMKV, RNF19A, FLOT2, KPNA2, PPFIA3, KPNA1, DLGAP4, CADPS2, GRIPAP1, CDKL5, SLC30A3, ACTN1, ADAM10, DYNLL2, RHOA, DNM1, BCR, BCAN, PLCB4, PRKAR1B, PRKAR1A, IL1RAPL2, AKAP9, CDH11, NUMB, SPARCL1, GRIA1, SNAP47, NAPB, NLGN1, RGS14, PLPPR4, SL…	5206	215	20519	1.66823	0.000101332	2.81491e-06	2.51258e-06
		list6	GOTERM_CC_DIRECT	GO:0030175~filopodium	32	0.564673	1.7251e-07	ITGB1, GPM6A, B4GALT1, SPEF1, INPPL1, IQGAP2, PPP1R9A, ACTG2, PPP1R9B, MTM1, CDC42, MYO6, DAG1, ACTN2, MSN, BAIAP2, ERMN, ACTA2, SHTN1, ACTA1, MYO1B, ACTC1, ABI2, ABI1, FSCN1, FSCN3, LCP1, CD302, EZR, FGF13, RAPGEF3, MYO1G	5206	52	20519	2.42549	0.000211993	5.61358e-06	5.01065e-06
		list6	GOTERM_CC_DIRECT	GO:0030054~cell junction	57	1.00582	1.73569e-07	PTPRR, SCHIP1, CTNND1, SMC5, IFI30, CDH5, DSTYK, GJA1, CDH2, PPP1R13L, NAMPT, PDGFRA, MIOS, ITGA3, ACTN4, DNM2, RAD51C, PARD3, PKP2, PECAM1, RAPGEF2, DPEP1, IRF6, DCP2, NLRX1, EPB41, CXCR4, CD99L2, AGER, EGFR, SLC7A2, DPP4, RAP1A, PUF60, EPB41L2, NEU1, CLCA2, MCMBP, PCDH1, DCAF13, IP6K2, AFAP1L1, KDF1, ERBIN, SLC16A10, NUDT9, DLG1, HNRNPK, NFIA, ABI2, DLG4, ABI1, GID8, PAF1, CTNNB1, CCDC66, CRB3	5206	118	20519	1.9039	0.000213293	5.61358e-06	5.01065e-06
		list6	GOTERM_CC_DIRECT	GO:0036064~ciliary basal body	67	1.18228	2.0209e-07	IFT172, JADE1, PTPN23, PCM1, AKT1, RTTN, BBS7, ERC1, KIFAP3, RAB8A, OFD1, CDKL5, IFT140, CEP131, CSNK1D, IFT80, RPGRIP1L, IQCD, MLF1, CFAP100, IFT88, FAM161A, DAAM1, RABEP2, IFT81, EFHC2, BBOF1, SAXO1, MAPRE1, EZR, SAXO2, GAS8, SDCCAG8, DCTN1, PPP1R32, FBF1, DYNC2LI1, PKHD1, ODF2L, POC1A, POC1B, RAB28, MARK4, CCDC178, BBS2, SPAG5, CSNK1A1, CFAP70, IFT122, MAPK15, PTK2, AHI1, CCDC88A, NEDD1, CYLD,…	5206	147	20519	1.79643	0.000248338	6.36842e-06	5.68442e-06
		list6	GOTERM_CC_DIRECT	GO:0030018~Z disc	46	0.811717	4.30717e-07	RTN2, RYR2, FHL2, LDB3, FHL5, PSEN1, AKAP4, JPH1, MYPN, MYL12B, PDLIM1, PDLIM3, PPP3CB, DNAJB6, CSRP1, BAG3, CFL2, NRAP, PDE4B, CAPN3, MYOZ3, PDLIM5, MYOZ2, PPP1R12A, HOMER1, JUP, ACTN3, ACTN2, NEBL, ACTN1, ATP2B4, KRT8, PPP2R5A, NEB, FBXO32, FKBP1A, DES, PALLD, HRC, CASQ2, CTNNB1, CASQ1, ASB2, CRYAB, PLEC, MYH7	5206	90	20519	2.0145	0.000529211	1.32338e-05	1.18124e-05
		list6	GOTERM_CC_DIRECT	GO:0005769~early endosome	107	2.32	1.87066e-06	VPS29, UHRF1BP1L, TSG101, TFRC, USP10, VPS26A, VPS26B, TRAK1, TM9SF4, TMEM127, VPS8, VPS11, TOM1, STX6, VPS35, WASF2, TBC1D16, WLS, UVRAG, VPS18, USP8, TICAM2, TMEM230, TF, VPS41, VIPAS39, WDFY2, VPS28, TLR3, APP, RNF11, DYSF, SNX13, MLC1, PTPN23, EEA1, RNF157, LAPTM4B, RABGEF1, GJA1, RASGEF1B, RUSC1, CHMP1A, DNER, LDLRAP1, PLEKHJ1, DBNL, MME, DTX3L, ARRDC3, SLC11A2, F2R, NIPA2, BACE1, RAB31, RAB…	5206	191	20519	2.77175	0.000951714	0.000136024	0.000125869
		list6	GOTERM_CC_DIRECT	GO:0015629~actin cytoskeleton	72	1.27051	9.22034e-07	FLT1, FKBP15, IFIT5, PPP1R9A, ACTB, ABRA, PPP1R9B, SAMD14, SIPA1L1, MPRIP, CFL2, CCIN, MYOZ3, MYOZ2, PKNOX2, NDC1, PPP1R12A, DENND2A, ALG2, AFAP1, MYO7A, SRCIN1, MTSS1, CTTNBP2NL, ADAM17, CDC42EP4, RARA, FSCN1, FSCN3, EZR, ALDOA, CRK, MACF1, AHNAK, FLII, ABCB4, NEXN, CORO1C, LIMA1, ABLIM1, ABLIM2, ABLIM3, CALD1, MYO6, CTNNA1, ABL1, CTNNA2, CORIN, GSN, ANKRD23, KLHL2, MYO5A, DSTN, PARVA, MYO9B, PA…	5206	167	20519	1.69929	0.00113254	2.76385e-05	2.467e-05
		list6	GOTERM_CC_DIRECT	GO:0030672~synaptic vesicle membrane	16	1.28	2.5422e-06	SYT5, UNC13B, UNC13C, SVOP, SYT1, SYPL2, SYN2, SYN1, SYNPR, ZNRF1, SYNGR1, SYNGR2, SYPL1, SV2A, VAMP1, VAMP2	1124	67	20519	4.35948	0.00129314	0.000161747	0.000149672
		list6	GOTERM_CC_DIRECT	GO:0005902~microvillus	31	0.547027	1.28248e-06	ATP6V1A, CLIC4, SPEF1, LRRK2, IQGAP2, HYAL2, MYO6, PROM1, ATP6V1E1, JAM3, BBS2, PDGFRA, ANGPT1, RDX, MSN, MYO7A, MYO1D, MYO1E, MYO1B, MYO1C, FSCN1, EXOC4, ATP6V1B2, ANKS4B, FSCN3, CD302, EZR, RAPGEF3, CD44, ATP6V1B1, MYO1G	5206	53	20519	2.30536	0.00157493	3.75278e-05	3.34971e-05
		list6	GOTERM_CC_DIRECT	GO:0005768~endosome	82	1.44697	1.39593e-06	RAB3B, PI4K2B, ATP8A2, CDKN1B, FKBP15, ITGB3, RAB3D, LRRK2, CLTC, MLC1, ECE1, SNX11, HMGB1, CLINT1, LAPTM4B, KDR, ITGB8, FLOT2, ATP6V1E1, RAB8A, RAB8B, CUBN, PRKCI, CCDC115, ARRDC3, AP1AR, GAPVD1, RHOA, EPN2, RUFY1, EPN3, BACE1, RABEP1, PIK3C3, BIRC6, ENTHD1, EZR, ASTN2, RAB5B, LEPROT, CALCRL, PIK3R4, LPAR1, LRP2, PLD1, PRKCZ, C9ORF72, GIGYF2, BLOC1S6, SNX1, SNX2, RAB40B, SPAST, RNF215, LEPROTL1,…	5206	199	20519	1.6241	0.00171413	3.98977e-05	3.56125e-05
		list6	GOTERM_CC_DIRECT	GO:0070062~extracellular exosome	35	0.617611	1.86522e-06	AHNAK, ABCB6, CD81, ITGA2B, AQP1, ACTG1, PKHD1, BAG6, PGRMC1, ANPEP, LAMP2, QSOX1, PROM1, CUBN, SLC12A3, HSPA8, PDCD6IP, ACE, HSPA4, NSUN2, SLC12A1, SORD, FN1, DICER1, FKBP1A, BHMT, GPRC5B, SCNN1B, ALB, AGO2, SCNN1A, HNRNPA2B1, PLAA, CD47, ALDOA	5206	64	20519	2.15546	0.00228973	5.20989e-05	4.65033e-05
		list6	GOTERM_CC_DIRECT	GO:0043025~neuronal cell body	66	1.16464	2.68813e-06	HSP90AB1, NRSN1, CPNE5, GRIK2, SLC6A1, PTPRF, ALCAM, CALB1, KIF5C, DPYSL5, DPYSL2, DNER, RACK1, HSP90AA1, MME, ELOVL5, MAP1S, FBXW11, KREMEN1, ERMN, MAP1B, RUFY3, RAPGEF2, RIN3, IL6ST, PAFAH1B1, GRIA1, SNAP47, GPM6A, PRKAA1, PRKAA2, PDE1C, HDAC1, PDE1B, KCNA1, PDE1A, HPN, SEZ6, SLC1A3, PSEN1, LRP6, FXR1, CDC42, BRINP1, INPP5F, SLC38A7, MBP, KCNN2, APOD, NCDN, LRIG2, APOB, GABRD, POLR2M, RIC3, SLC…	5206	153	20519	1.70022	0.00329826	7.34157e-05	6.55306e-05
		list6	GOTERM_CC_DIRECT	GO:0031201~SNARE complex	13	1.04	7.57933e-06	STX12, STX16, STX7, STX18, STX1B, VAMP7, VTI1A, STX6, VAMP1, STX4, STX2, VAMP2, VAMP3	1124	48	20519	4.94415	0.00385046	0.000405578	0.000375299
		list6	GOTERM_CC_DIRECT	GO:0005938~cell cortex	48	0.847009	3.27415e-06	C2CD5, DCTN1, EPB41, PXN, RHOBTB3, ITPR2, PSEN1, FGF1, ADD3, FNBP1L, RND2, RND3, RHOBTB1, MYL12B, RHOBTB2, EPS8, LASP1, GRM7, AKT2, ARFIP2, ECT2, SPTAN1, MYH10, FGB, NDFIP1, MYO10, CAV1, SPINK5, KDF1, RHOG, RHOF, RHOA, MPP7, ERMN, PARD3B, MYO1D, ARHGAP32, CNKSR1, MKLN1, ITCH, MELK, GIPC1, PARD3, SPIRE2, CTNNB1, CD302, EZR, PAFAH1B1	5206	101	20519	1.87315	0.00401585	8.74766e-05	7.80812e-05
		list6	GOTERM_CC_DIRECT	GO:0031902~late endosome membrane	17	1.36	7.96813e-06	STARD3, TMEM30A, YIPF1, VPS4A, VPS37B, TSPAN15, TMEM59, VAMP7, VPS41, WDR91, VPS11, VTI1A, TMEM106B, VPS36, UBXN6, VPS28, VPS39	1124	82	20519	3.78464	0.00404758	0.000405578	0.000375299
		list6	GOTERM_CC_DIRECT	GO:0030134~ER to Golgi transport vesicle	11	0.88	9.09189e-06	TMED9, TMED10, TICAM2, YIPF5, YIPF6, TMED2, TMED1, TMED7, YIF1A, TMED5, TMED4	1124	34	20519	5.90614	0.0046171	0.000420707	0.000389298
		list6	GOTERM_CC_DIRECT	GO:0016459~myosin complex	27	0.476443	3.86779e-06	MYO6, MYO18A, MYH11, MYH10, MYH7B, MYO10, MYO5A, MYO9B, MYO7A, MYO19, MYO9A, MYO1D, MYO1E, MYH1, MYO1B, MYH2, MYO1C, MYH3, MYO3B, MYL1, MYO5B, MYO5C, MYO3A, MYL3, MYH4, MYH7, MYO1G	5206	45	20519	2.36485	0.00474224	9.90315e-05	8.8395e-05
		list6	GOTERM_CC_DIRECT	GO:0032587~ruffle membrane	33	0.582319	5.30756e-06	ITGB1, KANK1, C2CD5, SRC, PLEK, IFIT5, RASGRP2, EGFR, PPP1R9B, EPS8, AKT2, PSD4, PSD3, MYO6, PACSIN2, PLCG2, RPS3, INPP5K, EPS8L2, ITGAV, APPL2, PLEKHA1, HIP1R, RHOA, AIF1L, EEF1A1, SH3YL1, ADAM17, APC, DLC1, PLEKHO1, ARHGEF2, EZR	5206	61	20519	2.13224	0.00650177	0.000133122	0.000118824
		list6	GOTERM_CC_DIRECT	GO:0000930~gamma-tubulin complex	7	0.56	1.84198e-05	TUBGCP2, TUBGCP5, TUBGCP6, TUBGCP3, TUBG2, TUBG1, TOPORS	1124	12	20519	10.6489	0.00933194	0.000781305	0.000722976
		list6	GOTERM_CC_DIRECT	GO:0010494~cytoplasmic stress granule	33	0.582319	8.31026e-06	GRB7, DDX6, DYRK3, PRKAA2, DDX3X, ROCK1, DDX25, DDX1, CASC3, C9ORF72, ELAVL1, GIGYF2, RNF135, ATXN2, OGFOD1, DHX36, EIF4E, MBNL1, PABPC4, RC3H1, PUM1, LARP4, EIF2S1, PUM2, ATXN2L, DDX19A, MOV10, DDX19B, HNRNPK, CAPRIN1, PABPC1, LSM14A, KPNB1	5206	62	20519	2.09785	0.0101614	0.000204266	0.000182327
		list6	GOTERM_CC_DIRECT	GO:0001726~ruffle	34	0.599965	9.53551e-06	CYFIP1, ROCK1, MTMR14, ARHGAP18, IQGAP1, MTM1, CYTH3, LIMA1, MYO6, INPP5K, ARFIP2, APPL2, SNX5, APPL1, DBNL, MYO10, ACTN1, ARAP3, S100B, BAIAP2, CD2AP, MKLN1, ACAP2, KIF18A, MYO1C, CTTN, RASA1, FSCN1, ATP6V1B2, MYH9, FSCN3, LCP1, EZR, BCAR1	5206	65	20519	2.06166	0.0116508	0.000229787	0.000205107
		list6	GOTERM_CC_DIRECT	GO:0072686~mitotic spindle	44	0.776425	1.03178e-05	HDAC3, EPB41, CUL3, KIF11, SKA3, CDC14A, CDC14B, CDC42, PKHD1, NGRN, NUDCD2, NUP62, CDC27, NUSAP1, RPS3, CEP170, CLASP1, IQCB1, NUDC, SPAG5, CKAP2L, LIMK2, SLC34A1, KDF1, KLHL22, HAUS3, CDC7, KIF22, GEM, IL17RB, AGBL5, EML4, ATAT1, KAT2A, NCOR1, KIFC2, HECW2, MAK, CDC16, CDK1, EFHC1, EFHC2, LSM14A, MAD1L1	5206	93	20519	1.86475	0.0126006	0.000243857	0.000217666
		list6	GOTERM_CC_DIRECT	GO:0043231~intracellular membrane-bounded organelle	115	2.02929	1.16584e-05	CSF2, AHCYL1, AQP9, LIPA, CLU, IGF1R, CYP2D14, LIPJ, GRB14, AP1S2, AP1S3, CCDC93, AP2M1, CA13, AGFG1, KCMF1, G6PD, FNBP1, RUFY1, ALDH3A2, ENTHD1, FAR1, CYP2E1, PPIG, SPATA18, PPIB, CES2, OSBP2, RHOBTB3, CYP2C19, CYP2C18, RHOBTB1, RHOBTB2, NEU3, ADAP2, NEU1, AP1M2, RAB11FIP5, AP1M1, OSBPL9, CTSA, ABCA1, CYP2J2, OSBPL8, ARL14EP, PDHA1, OSBPL6, ABCA5, HSPA5, OSBPL5, ABCA3, CCZ1, EPHX3, SLC16A10, CYP…	5206	315	20519	1.43893	0.0142261	0.000270343	0.000241307
		list6	GOTERM_CC_DIRECT	GO:0005815~microtubule organizing center	48	0.847009	1.2025e-05	CAMK2B, ROCK2, NR3C1, PRKCZ, NDRG1, EHBP1, NUBP2, CDC42, DYNC2LI1, PPP4C, CHMP1A, CCT8, CLASP1, CCT4, PSKH1, SCYL1, NDEL1, BBS2, SPECC1, IST1, ODF2, CEP152, PDE4DIP, KLHL22, CSNK1D, LRWD1, EML4, NSFL1C, KAT2B, CYLD, SMTN, MYH2, RAD51, KIF2A, KIFC2, SPECC1L, AKAP9, CDK2, ALMS1, SASS6, BIRC6, MAPRE3, CEP63, ALDOB, MAPRE1, MAPRE2, PAFAH1B1, BCL2L1	5206	105	20519	1.80179	0.0146701	0.00027368	0.000244285
		list6	GOTERM_CC_DIRECT	GO:0005770~late endosome	64	1.44	3.66298e-05	UVRAG, VPS29, VPS18, WDR48, TSG101, TICAM2, STX7, TMEM192, TCIRG1, VPS26B, TMEM230, TMEM59, TF, TTPA, VPS41, VPS8, VIPAS39, VPS35, GRN, SRC, PIK3R4, DERL1, DYSF, CXCR4, HTT, DERL2, CTSS, MTM1, FYCO1, GJA1, AP5M1, RAP1A, ATP7B, RASGEF1B, MVB12B, PSAP, SDF4, ATP7A, AP5S1, ANKRD13A, CHID1, NTRK1, HSPA8, EXOC8, ABCA5, SLC31A1, SLC11A1, ABCA3, F2R, M6PR, CTNS, RAB27A, BACE1, SNX16, RNF128, SNX14, NBR1…	5206	102	20519	3.22153	0.0184722	0.0014342	0.00132713
		list6	GOTERM_CC_DIRECT	GO:0005669~transcription factor TFIID complex	10	0.8	4.9861e-05	TAF7L, TAF6L, TAF8, TAF7, TAF4B, TCEA1, TAF6, TAF9B, TAF3, TAF1	1124	33	20519	5.53192	0.0250605	0.0018128	0.00167747
		list6	GOTERM_CC_DIRECT	GO:0016328~lateral plasma membrane	28	0.494089	2.29249e-05	MTCL1, IQGAP1, ATP1A1, LIN7C, IQGAP3, CORO1C, ERBB3, PPP2R1A, BSG, LEPR, SLC16A3, BVES, MARK2, ABCC1, SLC16A1, KCNB1, ACTN1, ATP2B1, ATP1B1, MPP7, DLG1, MYO1C, CLDN3, CLDN15, APC, CTNNB1, FGF13, ATP6V1B1	5206	51	20519	2.16391	0.0277819	0.000512268	0.000457248
		list6	GOTERM_CC_DIRECT	GO:0031982~vesicle	35	0.617611	2.36792e-05	CALM, DYNC1I2, IL1RN, SLC24A4, DCTN2, SLC2A1, SLC1A2, GIGYF2, RABGEF1, IBSP, MYO6, ANXA6, AKT1, GGT1, SLC34A3, SLC34A2, RIPK2, AHSG, SLC34A1, CASK, MYO5A, MYO9B, MYO7A, MYO19, ANO5, CD2AP, GAK, MYO1D, MYO1E, MYO1B, MYO1C, MYO5B, MYO5C, ARHGEF2, MYO1G	5206	70	20519	1.97071	0.0286826	0.000519673	0.000463858
		list6	GOTERM_CC_DIRECT	GO:0005778~peroxisomal membrane	22	0.388212	2.70594e-05	ABCD4, ATAD1, ABCD2, ACBD5, ABCD3, PEX19, PNPLA8, PEX11A, PEX11B, PEX1, HMGCR, PEX13, GNPAT, MAVS, DAO, ACOX1, PEX6, CAT, FAR1, ABCD1, RAB8B	5206	36	20519	2.40864	0.0327095	0.000583438	0.000520774
		list6	GOTERM_CC_DIRECT	GO:0001650~fibrillar center	54	0.952885	3.00233e-05	SMARCB1, DDX46, LIPA, AFF4, RERG, HERC4, BOLL, SESN1, ANKRD1, RPP38, PRMT7, RSAD2, PLRG1, SIRT1, CD2AP, DKC1, KIT, POLR1C, CD2BP2, EZR, PAFAH1B2, RAI14, AKNA, NUFIP1, SPATA2, NOLC1, MLLT1, AGER, SELENBP1, DSN1, ORC6, DEAF1, NRIP1, LEO1, GAR1, IP6K1, RAE1, IP6K2, NOP56, KDM4A, NOP58, CCDC137, SMARCA5, SAMD4A, APEX2, BTBD10, ARHGAP32, NEDD1, CDK7, KLF6, DAB2, EIF3L, NFIB, CC2D1A	5206	126	20519	1.68918	0.0362267	0.0006254	0.000558229
		list6	GOTERM_CC_DIRECT	GO:0016604~nuclear body	29	2.32	7.9691e-05	ZCCHC8, TRIM52, ZNF470, TNKS, TESK2, ZBTB4, UBN1, UIMC1, TRIM25, SYMPK, SUDS3, TP53BP1, ZNF300, SUZ12, WWTR1, TLE2, ZFHX3, TRIM41, TINF2, USP28, TERF1, TERF2, TSPAN15, UBOX5, YME1L1, UBE2O, TPP2, TKT, TELO2	1124	233	20519	2.27212	0.0397526	0.00253517	0.0023459
		list6	GOTERM_CC_DIRECT	GO:0005901~caveola	31	0.547027	3.50003e-05	SCARB1, PLVAP, ASAH2, SRC, MLC1, HTR2A, SLC8A1, HDAC6, LRP6, AQP1, NEU3, LIPE, LAMP1, PACSIN2, CD36, BVES, MAPK3, CAV2, NOS3, CAV1, INSR, PTCH1, F2R, EHD2, KIF18A, SMO, DLC1, CDH13, ADTRP, PLPP1, BMPR1A	5206	60	20519	2.0364	0.042104	0.000716922	0.000639921
		list6	GOTERM_CC_DIRECT	GO:0005635~nuclear envelope	44	0.776425	3.69812e-05	CALR3, LRRC59, IPO11, CSE1L, RTCB, PRKCZ, IPO7, GMCL1, RTN4, MTMR6, IPO8, MTA1, RAB40B, IPO9, BNIP2, OIT3, MAPK3, POLR2M, RANBP2, BNIP3L, MLIP, PARP1, CBX3, IST1, FBXW11, FANCL, INSR, ANXA11, PARP16, LMO7, MTOR, CTDNEP1, NUP93, PARP11, CENPF, NAPEPLD, CALR, MNS1, DNASE1, DNASE1L3, CHMP7, MAD1L1, RAN, PAFAH1B1	5206	97	20519	1.78786	0.0444333	0.00074508	0.000665055
		list6	GOTERM_CC_DIRECT	GO:0005741~mitochondrial outer membrane	49	0.864655	3.93727e-05	ATF2, MTCH2, LRRK2, PHB2, HK1, HK3, PPP1CC, OPA1, DNM1L, SLC25A46, SH3GLB1, BNIP3L, CPT1A, MIGA2, RSAD2, KMO, CPT1B, QTRT1, HADHB, ARMC1, ARMCX1, SPATA18, PLEC, PPP1R15A, MAOB, MAOA, MIEF1, FOXO3, PGRMC1, SNN, CYB5R3, MSTO1, MCL1, CYB5B, ATAD1, PRNP, GK, PDE2A, DNAJC11, RMDN3, MYO19, MAVS, DAO, RPS6KB1, BAX, RTN4IP1, PI4KB, LPIN1, BCL2L1	5206	112	20519	1.72437	0.0472378	0.000780468	0.000696642
		list6	GOTERM_MF_DIRECT	GO:0005524~ATP binding	642	11.3287	2.9043e-60	PI4K2B, CLPB, ARAF, HNRNPU, SMC5, SMC3, SMC4, MYLK, AKT2, CDK20, AKT1, PIP4K2A, PIP4K2C, PRKACB, DDX17, DDX18, PRKCI, PRKCB, PRKCE, DDX11, DAPK3, PRKCD, DICER1, CLPX, DYNC1LI1, LARS2, DDX39A, DDX39B, MTHFD1, PRKD3, PRKCQ, PIF1, ABCB1, ABCB6, ABCB7, PRKDC, ABCB4, HSPA4L, ABCB8, PRKCZ, HSPH1, MYO6, PIP5K1B, PIP5K1C, PLK4, ABCA1, DNAH12, MYH7B, DNAH11, PLK5, ABCA5, DNAH17, DMPK, EIF2AK1, PLK2, ABCA3…	4678	1433	18228	1.74569	7.44373e-57	7.44373e-57	7.18525e-57
		list6	GOTERM_MF_DIRECT	GO:0000978~RNA polymerase II core promoter proximal region sequence-specific DNA binding	144	11.52	7.00202e-27	ZNF331, ZNF175, ZNF692, ZNF570, ZBTB24, ZBTB20, ZFP30, ZNF606, ZNF605, ZNF449, ZNF689, ZNF567, ZNF565, ZNF322, ZNF287, ZNF18, ZBTB39, ZNF283, ZBTB38, ZBTB37, ZFP2, ZBTB32, ZBTB34, ZBTB33, ZNF16, SUB1, ZNF713, ZNF317, ZSCAN23, ZNF711, ZNF677, ZSCAN25, ZNF311, ZNF432, ZSCAN29, ZNF277, ZNF274, ZBTB1, ZBTB4, ZNF26, ZKSCAN7, ZKSCAN8, ZSCAN10, ZNF548, ZSCAN12, ZKSCAN5, ZNF304, ZNF148, ZSCAN16, ZNF268, …	973	1035	18228	2.60644	4.58632e-24	3.6787e-24	3.44843e-24
		list6	GOTERM_MF_DIRECT	GO:0004843~thiol-dependent ubiquitin-specific protease activity	41	3.28	1.12327e-26	USP13, USP14, USP37, USP15, USP38, USP16, USP54, USP10, USP32, USP11, USP33, USP12, USP34, TNFAIP3, TANK, USP19, VCPIP1, STAMBPL1, USP1, USP50, USP30, USP46, USP47, USP25, USP8, ZRANB1, USP48, USP7, USP5, USP20, USP42, USP4, USP9X, USP43, USP22, USP3, USP2, USP45, USP28, USP40, STAMBP	973	93	18228	8.25899	7.3574e-24	3.6787e-24	3.44843e-24
		list6	GOTERM_MF_DIRECT	GO:0046872~metal ion binding	736	14.32	7.82844e-22	ZNF331, ZNF177, VPS29, ZNF692, ZNF570, ZMYND8, XYLT2, ZFYVE26, ZFP30, TRIM24, TRIM25, ZNF689, ZNF567, ZNF565, TGM2, TKTL2, ZNF287, ZNF18, VPS18, ZNF19, ZNF283, USP4, ZFP2, USP2, ZNF705A, TRAFD1, THAP2, THAP6, ZC2HC1A, ZFYVE16, STIM1, THAP7, ZC3H11A, THAP9, ZNF713, UQCRC1, ZNF317, ZNF436, ZNF711, UQCRC2, WDFY2, ZNF677, ZSCAN25, ZNF555, ZNF311, ZNF674, ZNF432, ZNF550, ZBTB8A, ZNF274, XPA, ZNF25, ZN…	4678	1617	18228	2.07381	5.12763e-19	1.70921e-19	1.60222e-19
		list6	GOTERM_MF_DIRECT	GO:0000981~RNA polymerase II transcription factor activity, sequence-specific DNA binding	122	9.76	2.30823e-19	ZNF331, ZNF177, ZNF175, ZNF570, ZFP30, ZNF605, ZNF329, ZNF449, ZNF689, ZNF567, ZNF565, ZNF322, ZNF287, ZNF18, ZNF19, ZNF283, ZFP3, ZBTB38, ZFP2, ZNF705A, ZNF713, ZNF438, ZSCAN23, ZNF436, ZSCAN25, ZNF555, ZNF311, ZNF674, ZNF432, ZSCAN29, ZNF550, ZNF274, ZNF25, ZBTB4, ZNF26, ZKSCAN7, ZKSCAN8, ZSCAN10, ZNF548, ZSCAN12, ZKSCAN5, ZNF304, ZSCAN16, ZNF146, ZNF300, ZNF420, STAT5B, TFAP2B, ZNF143, ZFHX3, …	973	962	18228	2.37581	1.51189e-16	3.77973e-17	3.54314e-17
		list6	GOTERM_MF_DIRECT	GO:0042802~identical protein binding	471	6.77607	1.47456e-18	ATF1, RB1, GLTP, APP, ATF2, AHCYL1, ARL6IP1, HNRNPU, KEAP1, MLC1, GCC2, ABAT, IFIT3, ACTB, AQP1, ALCAM, FLAD1, NAMPT, DPYSL3, KDR, CPNE1, LONP1, LUC7L, ARFIP2, PIP4K2C, ACTN3, ACTN2, FNBP1, PHYKPL, SOX13, RNASE1, CD2AP, JMJD6, NISCH, ACE2, CLDN3, DDX39A, DDX39B, KATNAL1, DAAM1, EWSR1, PRKAR1A, KCTD10, CEP57L1, PSME3, BTK, RBCK1, HPRT1, PADI4, KCTD17, SPATA18, EZR, ALDH7A1, CBLL1, OPTN, CGGBP1, SF…	4678	1018	18228	1.46981	3.7793e-15	1.88965e-15	1.82403e-15
		list6	GOTERM_MF_DIRECT	GO:0008017~microtubule binding	117	2.06458	1.2264e-15	MAP10, CAPN6, DPYSL5, KIF5C, KIF5B, DPYSL2, NUSAP1, CHP1, KIF21A, MAP1S, MTUS1, MID1, EML1, EML4, CLIP3, EML5, KATNAL1, FAM161A, CEP57L1, MAP1B, SBDS, KIF20A, KIF20B, EZR, MACF1, NDRG1, CAMSAP1, CNN3, SKA2, SPAST, RACGAP1, KIF3A, MAP2, MAP4, MARK4, MAP9, PRNP, CEP350, RCC2, PLK1, RMDN3, RMDN2, HOOK3, RMDN1, CCDC88B, REEP1, CCDC88A, KIF18A, HOOK2, HOOK1, FES, KIF4A, REEP3, REEP2, CCSER2, FGF13, MD…	4678	232	18228	1.96506	3.13005e-12	7.85817e-13	7.5853e-13
		list6	GOTERM_MF_DIRECT	GO:0051015~actin filament binding	101	1.78225	2.07269e-14	CYFIP1, FHOD1, ARPC5L, SAMD14, MPRIP, CFL2, COTL1, PLS3, PLS1, PKNOX2, ACTN3, ACTN2, MAP1S, ACTN1, MYO7A, ERMN, FSCN1, FSCN3, EZR, FLII, IQGAP1, IQGAP2, IQGAP3, CORO1A, CORO1B, CORO1C, BLOC1S6, MYO6, ABL1, MYH11, MYH10, MYH7B, NEBL, MYO5A, DSTN, NEB, ARPC5, CORO2A, CORO2B, AIF1L, ARPC2, MYO5B, MYO5C, CORO6, CORO7, ARPC1B, ARPC1A, PPP1R9A, RCSD1, MYOM2, PPP1R9B, LASP1, PSTPIP1, CAPZB, ANXA6, MYO18…	4678	196	18228	2.00791	5.32109e-11	1.06246e-11	1.02557e-11
		list6	GOTERM_MF_DIRECT	GO:0004197~cysteine-type endopeptidase activity	22	1.76	2.22238e-13	USP46, USP13, USP47, USP25, USP15, USP37, USP7, USP48, USP38, USP16, USP5, USP20, USP42, USP9X, USP10, USP33, USP34, USP12, USP28, USP1, USP40, USP30	973	55	18228	7.49353	1.45585e-10	2.91132e-11	2.72908e-11
		list6	GOTERM_MF_DIRECT	GO:0008270~zinc ion binding	87	6.96	1.38481e-12	TES, THRA, ZFAND4, ZMYND8, ZFAND6, USP33, ZFAND5, TNFAIP3, TTF2, TRIM9, ZMYM2, ZMYM3, TRIM28, ZMYM4, ZMIZ1, TRIM5, ZMIZ2, TRPS1, ZMYM5, ZMYM6, TRIM24, TRIM68, TIMP2, TIMP3, TRIM27, TK1, TRIM23, TRIM62, USP5, USP3, USP45, TOP3A, ZFR, TET2, TET1, TRAF7, TRIM17, TRAF3, ZNF638, TET3, ZNF318, TRAF5, TRIM13, TRIM59, TRIM16, UTRN, TRIM10, TRIM11, USP13, ZCCHC8, ZNF276, ZCCHC7, USP16, TRIM52, TNKS, UBA5,…	973	720	18228	2.26367	9.07032e-10	1.51175e-10	1.41713e-10
		list6	GOTERM_MF_DIRECT	GO:0003779~actin binding	110	1.94106	7.83248e-13	GMFG, FBXO25, HNRNPU, ABRA, MYLK, EPS8, ALKBH4, MAEA, RUSC1, DAG1, MYOZ3, MYOZ2, DNAAF3, ACTN3, ACTN2, LIMCH1, MAP1S, ACTN1, ACTN4, MYO7A, DAAM1, MAP1B, RAI14, MACF1, PXK, EPB41, HPCA, CNN3, CNN2, MOBP, CALD1, EPB41L1, EPB41L2, MICAL1, SPTBN1, NEBL, RDX, MSN, MYO5A, DSTN, PARVA, NEB, PARVB, PTK2, KLHL20, CCDC88A, ANLN, DIAPH1, DIAPH2, KIF18A, DIAPH3, HOOK1, MYO5B, GIPC1, SPIRE2, CORO7, FERMT2, IT…	4678	230	18228	1.86356	2.0075e-09	3.34577e-10	3.22959e-10
		list6	GOTERM_MF_DIRECT	GO:0019901~protein kinase binding	155	2.73513	1.28688e-12	ATF2, ERRFI1, CCNK, CCNT1, NR3C1, ACTB, PPP1CB, PPP1CC, CCND3, CDH2, CCND1, DPYSL2, CEP250, AKT1, FBXO7, NSF, MEF2A, MAP2K3, PRKCD, AP1B1, ADAM10, ACSL3, ATP1B1, SRCIN1, PRKAB1, ATG13, CDC25A, CDC25B, EEF1A1, NISCH, CCNY, MSH2, CDC37, SIK1, KIF20A, LLGL1, SHC4, CALM, GRB7, SHC2, SHC1, MAPKAP1, PRKRIP1, GATA6, RHOBTB3, GSKIP, IQGAP1, ADIPOR1, HIF1A, RHOBTB1, RHOBTB2, CCNB3, FAM83H, RACGAP1, IRAK1,…	4678	362	18228	1.66841	3.29822e-09	4.71183e-10	4.54821e-10
		list6	GOTERM_MF_DIRECT	GO:0001227~transcriptional repressor activity, RNA polymerase II transcription regulatory region sequence-specific binding	45	3.6	2.08926e-11	ZNF177, ZNF550, ZNF692, ZNF175, ZBTB24, ZBTB1, ZBTB20, TCF21, ZC3H8, ZNF25, ZBTB4, ZKSCAN7, TRPS1, ZNF746, ZNF248, ZNF148, ZNF621, ZNF146, TGIF1, ZBTB17, ZBTB39, ZNF19, ZFHX3, ZBTB14, ZBTB37, ZBTB32, ZNF705A, ZBTB34, ZBTB33, ZNF75A, ZNF16, ZFP69, ZEB1, TFEC, ZNF614, ZNF317, ZNF536, ZNF239, ZNF217, ZNF711, ZNF436, ZNF555, ZNF674, ZNF597, ZNF596	973	267	18228	3.15738	1.36847e-08	1.95495e-09	1.83258e-09
		list6	GOTERM_MF_DIRECT	GO:0016887~ATPase activity	52	0.917593	2.17899e-11	EIF4A2, EIF4A1, HSP90AB1, ATP8A2, MCM7, MCM8, MCM9, EIF4A3, ATP2A1, SMC3, CCT6B, LONP1, LONP2, SMARCAD1, CCT3, CCT2, HSP90AA1, DDX52, CHD1L, DDX19A, AFG3L2, DDX39B, MSH2, MCM5, MCM6, RTEL1, DDX27, DDX4, DDX25, DDX1, ATP1A1, ATP2C1, HSP90B1, DHX30, SPAST, DHX36, ASCC3, CCT8, CCT7, ATP9B, CCT4, ATAD1, HSPA5, ATP2B4, CCT6A, MOV10, PSMC6, ERCC3, PSMC4, PSMC2, ERCC2, ALPL	4678	85	18228	2.38376	5.58475e-08	6.98094e-09	6.73853e-09
		list6	GOTERM_MF_DIRECT	GO:0005515~protein binding	95	1.67637	1.42403e-10	SNAP25, ARF1, AHCYL2, B4GALT1, ELN, ITGB2, ARRB1, ECE1, ITGAL, FGF1, AP2A2, SLC8A1, ACTB, CTSS, RABGEF1, CAPZB, GRB14, DPYSL2, LONP1, DAG1, AKT1, CTSH, CEP290, FGB, PPP1R16B, ACTR3, CCT2, ACTR2, HSP90AA1, AHSG, ADAM10, ARNT, F2, RNASE1, DCN, DNM1, DNAJC3, CCNA2, DDB1, NR5A1, EEF1A1, ACE2, COL2A1, PRKAR1A, FDX1, RAPGEF2, PABPC1, DNASE1, PPIB, FKBP4, CFAP53, GAPDH, CRYAB, LTF, PAFAH1B1, BECN1, SNAP…	4678	203	18228	1.8235	3.6498e-07	4.05534e-08	3.91451e-08
		list6	GOTERM_MF_DIRECT	GO:0031267~small GTPase binding	96	1.69402	3.95532e-10	IPO13, CYFIP2, CYFIP1, NCKAP1, DENND1B, DOCK4, IPO11, NCF2, CSE1L, LRRK2, DOCK7, ARHGAP1, BICD1, IPO7, IPO4, IPO5, EPS8, ARHGAP44, RIMS2, RIMS1, GOLGA4, IPO8, GOLGA5, IPO9, AP1G1, PPP6R1, ARHGDIB, PLCE1, DENND5A, DNM1L, RAB8A, RALBP1, ATP6AP1, EXOC8, DAPK3, OCRL, RANGAP1, DAAM1, EXOC4, RIN3, EXOC5, ARHGEF2, RAF1, OPTN, EXOC2, KPNB1, GAS8, RAPGEF4, CDC42SE1, CCDC186, ROCK1, ROCK2, MAPKAP1, MYCBP2,…	4678	209	18228	1.7898	1.01375e-06	1.01375e-07	9.78547e-08
		list6	GOTERM_MF_DIRECT	GO:0050660~flavin adenine dinucleotide binding	39	0.688195	1.69793e-09	GCDH, ACADVL, MTRR, KDM1A, PYROXD1, ETFA, MTO1, AIFM3, ACADL, LDHD, AOX1, NOS1, ACADM, ACAD11, ACAD10, ACADS, ACAD8, NOS3, ACAD9, GSR, MTHFR, CYBB, FMO1, FMO2, FMO3, SDHA, FMO4, KMO, FMO5, ACADSB, POR, ACOX2, ACOX1, ILVBL, IVD, DUS1L, ACOX3, DUS3L, DLD	4678	61	18228	2.49123	4.35178e-06	3.95617e-07	3.81879e-07
		list6	GOTERM_MF_DIRECT	GO:0005096~GTPase activator activity	90	1.58814	2.04068e-09	ARHGAP9, NRP1, GDI1, LRRK2, GDI2, ARHGAP1, HTR2B, ARRB1, SIPA1L2, ARHGAP36, ARHGAP44, RGS4, SIPA1L1, ARHGDIA, ARHGDIB, GIT1, AGFG2, AGFG1, RGS7, RALBP1, RALGAPA1, ELMOD2, ARAP3, ELMOD3, OCRL, ARAP1, ARFGAP3, GAPVD1, RANGAP1, ARFGAP2, ACAP3, ARHGAP10, ACAP2, RALGAPB, ACAP1, RABEP1, RABEP2, RASA1, RASA2, RAPGEF2, PREB, PLCB1, LLGL1, SEC23A, RGS14, RGS16, NPRL3, AGAP2, ARHGAP19, ARHGAP18, IQGAP1, RA…	4678	197	18228	1.78014	5.23024e-06	4.32339e-07	4.17326e-07
		list6	GOTERM_MF_DIRECT	GO:0051287~NAD binding	28	0.494089	2.1929e-09	AHCY, HPGD, HIBADH, NUDT6, ADH4, ALDH2, NNT, AOX2, IDH3B, ME1, AOX1, PHGDH, ME2, NDUFV1, IDH3A, PARP1, IDH3G, IDH1, IDH2, SORD, GRHPR, ALDH1A1, GPD1, GAPDHS, NDUFS2, GPD1L, GAPDH, GLYR1	4678	37	18228	2.94873	5.62039e-06	4.32339e-07	4.17326e-07
		list6	GOTERM_MF_DIRECT	GO:0004842~ubiquitin-protein transferase activity	28	2.24	1.11428e-08	WDSUB1, UBR4, TNFAIP3, UBE2D1, UBE3A, TNFAIP1, UBE2L3, ZNRF1, TRIM28, UBE2Q2, TRIM5, UBR5, TRIM47, TRIM23, TRIM45, UBE2B, UBE2G2, TRAF7, UBE2W, UBOX5, TRIM17, TRAF3, TTC3, TRAF5, UBE2N, TRIM36, TRIP12, UBE2K	973	145	18228	3.61756	7.2985e-06	8.55141e-07	8.01613e-07
		list6	GOTERM_MF_DIRECT	GO:0019905~syntaxin binding	17	1.36	1.175e-08	SYT5, VPS18, TMED9, TMED10, SYT1, STXBP3, STXBP1, STXBP2, STX7, TXLNG, SYT9, TXLNA, TXLNB, STX6, VAMP1, VAMP2, VAMP3	973	54	18228	5.89768	7.69624e-06	8.55141e-07	8.01613e-07
		list6	GOTERM_MF_DIRECT	GO:0004674~protein serine/threonine kinase activity	120	2.11752	3.72603e-09	NUP107, AMHR2, RPS6KA5, AKT2, RPS6KA1, PDK3, AKT1, CPNE3, NEK2, NEK3, PSKH1, ACVR1, MAP2K3, CSNK1G3, PRKCI, CDKL4, MAP2K1, PRKCB, PRKCE, PRKCD, DAPK3, DYRK1A, CASK, DYRK1B, CSNK1D, PRPF4B, MELK, MAPKAPK3, MAK, SIK3, ALPK3, PRKCQ, SIK1, RAF1, CSNK1G2, PRKDC, PIK3R4, KALRN, PRKCZ, ABR, IRAK1, MARK4, MARK3, MARK2, MAP2K5, MAP2K6, SRPK2, PLK4, NEK8, DMPK, PLK2, NEK6, PLK1, CDC7, CLK4, CLK3, SRPK1, CL…	4678	288	18228	1.62356	9.54978e-06	6.67503e-07	6.44324e-07
		list6	GOTERM_MF_DIRECT	GO:0005200~structural constituent of cytoskeleton	16	1.28	1.49955e-08	SYNM, TUBB, TUBE1, TUBG2, TUBG1, TUBB4B, TUBB4A, TUBA4A, TUBA1C, TUBA1B, TUBA1A, TUBB2A, TUBB3, VIM, TLN1, TUBA8	973	48	18228	6.2446	9.82201e-06	9.34357e-07	8.7587e-07
		list6	GOTERM_MF_DIRECT	GO:0042803~protein homodimerization activity	210	3.70566	3.90657e-09	PANK3, PANK1, ENO1, F11R, NUDT5, PHB2, GOLGA5, PIP4K2A, AKT1, PDK2, CUBN, SDS, GLCE, SLC11A1, ACTN1, DAPK3, SERPINF2, FDX1, RABL3, HPD, ABCB7, SHMT2, SHMT1, PEX11B, FXR1, BLOC1S6, SNX1, SNX2, INPP5F, GRPEL1, FLRT3, PDCD10, GRPEL2, PNPO, HMOX1, SNX9, PSMF1, RAB11FIP3, RAB11FIP4, JUP, FZD4, EIF2AK1, PDE2A, SNF8, NR2F2, EXT2, CCDC88A, KYAT3, CEP57, IDE, EEA1, IKBKB, ATIC, IMPA1, HNF4A, CHMP1A, RACK1…	4678	573	18228	1.42805	1.00125e-05	6.67503e-07	6.44324e-07
		list6	GOTERM_MF_DIRECT	GO:0003677~DNA binding	86	6.88	1.56915e-08	ZNF177, TOP2B, WDR48, ZFAND6, ZFAND5, TNFAIP3, TFB1M, TIAL1, TRIM28, UIMC1, ZNF527, ZNF567, TEAD1, TMPO, WDHD1, ZNF19, ZHX3, STRBP, SWAP70, TOP3A, TET1, ZNF75D, ZFY, ZFX, ZHX1, THAP2, TOPORS, WDR76, SUPV3L1, THAP6, TFDP2, THAP7, THRAP3, SUB1, THAP9, TIMELESS, TRIM16, ZNF677, ZNF512, ZNF555, ZNF674, ZNF596, ZBTB8A, ZNF470, UHRF2, ZNF3, SUPT6H, ZFP57, STAT4, ZNF624, ZNF226, ZNF148, ZNF621, ZBED5, Z…	973	852	18228	1.89097	1.02779e-05	9.34357e-07	8.7587e-07
		list6	GOTERM_MF_DIRECT	GO:0031625~ubiquitin protein ligase binding	140	1.83519	6.39327e-09	RB1, SMC6, CASC3, CLU, ACTG1, PSMD1, FBXO7, PRKACB, GABARAPL1, FBXW7, MID1, PIAS2, RNF40, PIAS1, PRKAR1A, SQSTM1, BLZF1, ANAPC2, CUL7, CUL5, CUL3, CUL2, CUL1, HIF1A, RTN4, FOXO1, BAG6, PRKAR2B, PRKAR2A, HLTF, SNX9, RIPK1, NAE1, PPARGC1A, HSPA9, SMAD2, NGFR, HSPA8, HSPA5, FZD5, FANCL, FZD4, NEK6, GLMN, HSPA6, FZD6, ERLIN1, ERLIN2, SMAD5, GGN, NFKBIA, CALR, RAD18, GSK3B, GPI, CDKN1A, HSP90AB1, ARRB…	4678	242	18228	1.67454	1.63858e-05	1.02412e-06	9.8856e-07
		list6	GOTERM_MF_DIRECT	GO:0016787~hydrolase activity	82	1.44697	7.08752e-09	EIF4A2, SMARCAL1, AHCYL2, DDX3X, DDX49, HDAC10, DDX46, PRKCSH, OLA1, DDX42, DDX43, NUDT5, OPLAH, PEPD, NUDT6, NDST2, AADACL3, ABHD11, CAPN6, NUDT19, RIOK1, ENPP3, ATP6V1E1, ACAD10, DDX17, DDX18, ACOT9, LYPLA1, ENTPD1, ABCC1, ENTPD4, PGAM1, ENTPD5, ENTPD6, ITPK1, BPGM, QRSL1, DDX50, DDX19A, NT5C3B, DDX19B, DDX39A, MPPED1, ATP6V1B2, ADTRP, RAD54L2, SNRNP200, CES3, CES2, DCP2, ATP6V1B1, DDX6, HDAC2,…	4678	178	18228	1.79503	1.81651e-05	1.06855e-06	1.03144e-06
		list6	GOTERM_MF_DIRECT	GO:0005484~SNAP receptor activity	14	1.12	2.80289e-08	STX12, STX16, STX7, STX18, STX1B, VAMP7, VTI1A, STX6, VAMP1, STX4, STX2, YKT6, VAMP2, VAMP3	973	37	18228	7.08847	1.83587e-05	1.52991e-06	1.43414e-06
		list6	GOTERM_MF_DIRECT	GO:0000149~SNARE binding	17	1.36	6.16044e-08	SYT5, STX12, SYT4, SYT1, STX16, STX7, TNFAIP2, SYT15, SYT9, SYT7, STX1B, VAMP7, VPS50, VTI1A, STX6, STX4, STX2	973	60	18228	5.30791	4.03501e-05	3.10391e-06	2.90962e-06
		list6	GOTERM_MF_DIRECT	GO:0030170~pyridoxal phosphate binding	35	0.617611	1.61939e-08	PYGB, GOT1L1, ALAS1, OAT, PDXDC1, GLDC, SHMT2, SHMT1, GADL1, ABAT, PYGM, GPT, PYGL, CSAD, SGPL1, NFS1, SPTLC1, SPTLC3, CBS, KYNU, PNPO, SDS, GOT1, AADAT, PHYKPL, AGXT2, GPT2, GOT2, GCAT, PSAT1, CTH, ALB, KYAT3, KYAT1, AGXT	4678	55	18228	2.47961	4.1504e-05	2.30583e-06	2.22576e-06
		list6	GOTERM_MF_DIRECT	GO:0043130~ubiquitin binding	19	1.52	1.05908e-07	USP13, TOP2A, WDR48, TSG101, USP16, UBXN2B, USP5, UBXN2A, TNFAIP3, TOM1L1, TOM1L2, TP53INP2, TOLLIP, UBR5, TOM1, TAB2, STAM2, VPS36, VPS28	973	78	18228	4.56336	6.93671e-05	4.40201e-06	4.12646e-06
		list6	GOTERM_MF_DIRECT	GO:0017075~syntaxin-1 binding	11	0.88	1.0753e-07	UNC13B, SYNPR, UNC13C, SYT1, SYPL1, STXBP3, STXBP1, STXBP2, SYPL2, VAMP2, VAMP3	973	23	18228	8.95965	7.04296e-05	4.40201e-06	4.12646e-06
		list6	GOTERM_MF_DIRECT	GO:0003723~RNA binding	245	4.32328	3.88336e-08	RPL4, EIF4A2, EIF4A3, IFIT5, GPATCH1, HNRNPU, PHAX, HNRNPR, ADARB1, IFIT3, IFIT2, RAVER1, RPS19, SNRPD1, DHX57, GPBP1, SEC63, DDX17, DDX18, MBNL1, MBNL2, DICER1, CRNKL1, SND1, DHX40, DDX39A, DDX39B, EWSR1, GRB7, DHX8, HTATSF1, RNPC3, HNRNPLL, CDKN2AIP, DHX30, LARP1, DHX32, PDCD11, PCBP4, ERI1, DHX34, PCBP1, DHX36, PCBP2, DHX37, GAR1, MOV10L1, PUSL1, RBM12, PPARGC1A, RBM10, LARP4, PUM1, MEX3C, PUM…	4678	704	18228	1.35604	9.95255e-05	5.23844e-06	5.05654e-06
		list6	GOTERM_MF_DIRECT	GO:0051082~unfolded protein binding	49	0.864655	4.72282e-08	CALR3, HSP90AB1, CLU, CLGN, CCT6B, NUDCD3, NUDCD2, CCT3, CCT2, MKKS, HSP90AA1, NUDC, CCDC115, DNAJB13, CLPX, CDC37, DNAJB11, CANX, PFDN1, CRYAB, HSPA13, HSP90B1, DNAJB2, ERLEC1, DNAJB1, DNAJB6, GRPEL1, DNAJB4, GRPEL2, SERPINH1, CDC37L1, CCT8, CCT7, CCT5, CCT4, HSPA9, HSPA8, HSPA5, HSPA1L, PTGES3, HSPA6, HSPA2, CCT6A, DNAJA1, DNAJA4, DNAJA3, DNAJA2, CALR, HSPA1A	4678	92	18228	2.07533	0.000121039	6.05229e-06	5.84213e-06
		list6	GOTERM_MF_DIRECT	GO:0044183~protein binding involved in protein folding	24	0.423504	5.58462e-08	HSPA9, CCT3, CD74, HSPA8, CCT2, CALR3, RIC3, HSP90AA1, HSP90AB1, HSPA5, HSPA1L, CCDC47, HSPA6, HSPA2, HSPA13, CCT6B, CLGN, CCT6A, DNAJB1, PFDN1, CCT7, CCT5, HSPA1A, CCT4	4678	32	18228	2.9224	0.000143124	6.8159e-06	6.57922e-06
		list6	GOTERM_MF_DIRECT	GO:0008022~protein C-terminus binding	59	1.04112	7.131e-08	MDC1, GPSM2, MRE11, NUMA1, NCF2, CEP120, PHB2, PEX26, MED12, GRIP1, NEFL, CEP250, KPNA3, MAP2K1, CEP135, PEX1, ATP1B1, HSPG2, SIRT1, SREBF2, DNM1, MSH2, LCK, PEX6, FDX1, MAPRE3, PABPC1, NEIL1, EZR, OPTN, EPB41, SRC, FBLN1, CORO1A, FBLN5, PPP2CA, PDZD3, ABL1, PTK2B, MPDZ, FN1, SNF8, PEX12, DLG1, CDK7, DAB2, CENPF, RAD51, MYO1C, ERCC3, DLG4, SNX17, SP1, AGO2, ERCC2, SDC1, CTNNB1, ERCC6, PFKM	4678	120	18228	1.9158	0.000182751	8.30762e-06	8.01914e-06
		list6	GOTERM_MF_DIRECT	GO:0003730~mRNA 3'-UTR binding	35	0.617611	1.05657e-07	DDX5, DAZAP1, HNRNPU, CRYZ, FXR1, BOLL, PCBP4, PCBP1, DHX36, IGF2BP3, IGF2BP2, CCT5, RNF20, FUS, SECISBP2L, ANGEL2, SECISBP2, PABPC4, RC3H1, PUM1, LARP4, RNF40, PUM2, DAZL, RSL1D1, CARHSP1, CSDC2, HNRNPA2B1, GEMIN5, RBMS1, PABPC1, CPEB3, RBMS2, CPEB4, RBMS3	4678	58	18228	2.35136	0.000270762	1.15795e-05	1.11774e-05
		list6	GOTERM_MF_DIRECT	GO:0005085~guanyl-nucleotide exchange factor activity	87	1.5352	1.08431e-07	DOCK6, BCAR3, DENND1C, DOCK5, DENND1B, DOCK4, DENND5B, DOCK7, ARHGEF10L, DOCK10, RASGEF1B, PSD4, MCF2L, PSD3, RCC1, PLCE1, DENND5A, ARHGEF40, FBXO8, SBF2, ARFGEF3, RALGPS2, DENND2D, PLEKHG3, DENND2C, PLEKHG4, PLEKHG1, ARHGEF12, DIS3, DENND2A, ARHGEF18, GAPVD1, BCR, SPATA13, ARHGEF3, ELMO1, RAPGEF2, RIN3, PREB, ARHGEF1, ARHGEF2, RAPGEF5, SOS1, RAPGEF6, NGEF, RAPGEF3, ARHGEF6, RAPGEF4, MYCBP2, DENN…	4678	202	18228	1.67821	0.000277869	1.15795e-05	1.11774e-05
		list6	GOTERM_MF_DIRECT	GO:0035091~phosphatidylinositol binding	50	0.882301	1.94319e-07	PLEKHF2, NUMA1, PITPNB, PITPNA, SNX12, SNX13, PIK3C2A, MCF2L, SBF2, APPL2, APPL1, BCAS3, MREG, EXOC8, PARD3B, NISCH, HGS, PARD3, AIDA, SGK1, GRB7, PXK, ITPR1, ITPR2, PLD1, PLD2, MTM1, SNX4, GGA1, SNX1, GGA3, SNX2, SNX27, RPS6KC1, HS1BP3, SNX9, SNX5, SNX6, PHF12, SNX24, ARHGAP33, CCDC88A, SH3YL1, MYO1E, SNX19, SNX16, FES, SNX17, ESYT3, ESYT1	4678	98	18228	1.98803	0.000497915	1.99216e-05	1.92298e-05
		list6	GOTERM_MF_DIRECT	GO:0005509~calcium ion binding	223	3.93506	3.80025e-07	ITSN2, SPARC, CBLB, PKD2L2, CAPNS1, CPNE1, DAG1, CUBN, ACTN3, ACTN2, GLCE, ACTN1, ACTN4, HSPG2, MYL1, MYL3, SPARCL1, PADI4, ASTN2, CALM, MACF1, PCDH15, IQGAP1, PCDH18, MYL12B, CRACR2A, RAB11FIP3, EDEM2, AIF1L, EHD1, EHD2, EHD3, CABYR, CALU, NAPEPLD, HRC, NOX5, DCHS1, CALR, CALM1, RET, FKBP10, RYR2, C2CD5, DOC2A, FKBP14, NCAN, LPCAT1, EFCAB6, EFCAB7, PPP3CB, CRTAC1, DNER, ANXA6, ANXA7, SDF4, NINL,…	4678	647	18228	1.34301	0.00097353	3.74617e-05	3.61608e-05
		list6	GOTERM_MF_DIRECT	GO:0003774~motor activity	21	0.370566	4.97525e-07	MYH7B, MYO10, MYO5A, MYO7A, MYO19, MYO9A, MYO1D, MYO1E, MYH1, MYH2, MYO1B, MYO1C, MYO3B, MYO5B, MYO6, MYO18A, MYH11, MYH4, MYH10, MYO1G, MYH7	4678	28	18228	2.9224	0.00127434	4.7228e-05	4.5588e-05
		list6	GOTERM_MF_DIRECT	GO:0000287~magnesium ion binding	86	1.51756	6.45474e-07	DYRK3, ATP8A2, DYRK2, CERK, MAST3, LRRK2, CIB2, ENO1, NUDT5, COMT, ENO2, ENO3, ENO4, RPS6KA5, IMPA1, ENOSF1, MTG2, RPS6KA1, PAPOLA, PGM3, IDH3B, NUDT19, NUDT18, PGM2, PRKACB, MAP3K7, ENOPH1, PGM1, MAP3K5, DIS3L2, IDH3A, NUDT12, SPHK1, ITPK1, ATP11B, IRAK4, GEM, MSH6, LATS1, PPM1A, NT5C3B, PKM, F9, PPA2, PLSCR3, MSH2, MTHFD2, ILVBL, SIK3, SIK1, HPRT1, PRPS2, PIF1, MVK, FOXK2, ATP10B, ATP10A, GNAI1…	4678	206	18228	1.62671	0.00165298	5.9084e-05	5.70323e-05
		list6	GOTERM_MF_DIRECT	GO:0003724~RNA helicase activity	35	0.617611	9.29979e-07	EIF4A2, DDX6, EIF4A1, DDX5, DDX27, DDX3X, DDX4, DDX49, DDX24, DHX8, DDX46, DDX25, DDX1, EIF4A3, DDX42, DDX20, DDX21, DDX43, DDX41, IFIH1, DHX30, DHX36, DHX15, DDX17, DDX18, DDX31, DDX52, DDX50, DHX40, DDX19A, DDX19B, DDX39A, DDX39B, SKIV2L, SNRNP200	4678	62	18228	2.19966	0.0023807	8.21909e-05	7.93368e-05
		list6	GOTERM_MF_DIRECT	GO:0043021~ribonucleoprotein complex binding	20	0.35292	1.39859e-06	EEFSEC, PRMT5, RNASEL, DDX5, PRMT7, SECISBP2, SECISBP2L, SRP54, HNRNPU, PHF6, CKAP5, SMG6, IFIH1, RNF135, BOP1, ITCH, PRPF6, PES1, GEMIN4, CD2BP2	4678	27	18228	2.88632	0.00357816	0.000119486	0.000115337
		list6	GOTERM_MF_DIRECT	GO:0051010~microtubule plus-end binding	15	0.26469	1.58571e-06	NUMA1, DCTN1, FBXW11, CLIP3, CLIP2, CLIP1, KIF18A, APC, CLIP4, KIF2C, MAPRE3, MAPRE1, MAPRE2, CLASP1, PAFAH1B1	4678	17	18228	3.43812	0.00405594	0.000131103	0.00012655
		list6	GOTERM_MF_DIRECT	GO:0005516~calmodulin binding	61	1.07641	2.15342e-06	MYLK2, RYR2, SLC8A1, MYLK, AKAP12, PPP3CB, EEF2K, PPP3CC, CAMKV, AKT1, NOS1, SPTAN1, IQCB1, SPHK1, PHKA1, MYO7A, IQCG, EEF1A1, ASPM, MYH1, MYH2, MAPKAPK3, MYO3A, PLCB1, MYH7, CAMK2B, SLC24A4, CAMK2D, EPB41, PDE1B, PDE1A, CAMK2A, IQGAP1, IQGAP2, IQGAP3, CAMSAP1, CAMSAP2, SLC9A1, CNN3, CNN2, CALD1, PHKG2, MYO6, MBP, KCNN2, CAMK2G, MYH10, NGFR, MARCKSL1, ARPP21, MYO10, NOS3, ATP2B4, PHKB, MYO1D, MYO…	4678	136	18228	1.74771	0.00550401	0.000171984	0.000166012
		list6	GOTERM_MF_DIRECT	GO:0042169~SH2 domain binding	22	0.388212	2.28148e-06	KHDRBS1, AFAP1L2, SRC, CTR9, INPPL1, AFAP1, ARHGAP5, PTK2, RUFY1, LAT2, CCDC88A, LCK, DLC1, NUP62, KIT, ABL1, RACK1, DAG1, BLNK, CRK, SQSTM1, SLAMF1	4678	32	18228	2.67887	0.00583039	0.000171984	0.000166012
		list6	GOTERM_MF_DIRECT	GO:0050661~NADP binding	22	0.388212	2.28148e-06	G6PD, HIBADH, NOS3, GSR, FMO1, FMO2, FMO3, HMGCR, FMO4, PGD, FMO5, CRYZ, DHFR, POR, NNT, DPYD, CAT, GAPDHS, NOS1, DHCR7, GAPDH, GLYR1	4678	32	18228	2.67887	0.00583039	0.000171984	0.000166012
		list6	GOTERM_MF_DIRECT	GO:0008373~sialyltransferase activity	8	0.64	8.97663e-06	ST6GAL1, ST6GALNAC2, ST3GAL4, ST3GAL5, ST8SIA6, ST6GALNAC4, ST6GALNAC6, ST3GAL3	973	16	18228	9.36691	0.00586247	0.000336443	0.000315383
		list6	GOTERM_MF_DIRECT	GO:0019706~protein-cysteine S-palmitoyltransferase activity	10	0.8	9.24576e-06	ZDHHC9, ZDHHC5, ZDHHC13, ZDHHC6, ZDHHC7, ZDHHC22, ZDHHC1, YKT6, ZDHHC17, ZDHHC3	973	28	18228	6.69065	0.0060377	0.000336443	0.000315383
		list6	GOTERM_MF_DIRECT	GO:0017124~SH3 domain binding	38	0.670549	2.5644e-06	KHDRBS1, PTPN22, CBLB, MYPN, CASP9, FUT8, GJA1, SH3BGRL, MICAL1, DPYSL3, ABL1, MVB12A, SIRPA, SH3BGRL2, OSTF1, AFAP1L2, AFAP1L1, SGIP1, LANCL1, HIP1R, ADAM10, AFAP1, QKI, CD2AP, DNM2, ENAH, RUFY1, ADAM17, ARHGAP31, ABI2, ABI1, RUFY2, ELMO1, ADAM9, ELMO2, HCLS1, CRK, CRB3	4678	72	18228	2.05651	0.00655101	0.000187787	0.000181266
		list6	GOTERM_MF_DIRECT	GO:0061631~ubiquitin conjugating enzyme activity	11	0.88	1.26663e-05	UBE2W, UBE2B, UBE2Q2, UBE2N, UBE2O, UBE2D1, UBE2G1, UBE2G2, UBE2K, UBE2J1, UBE2L3	973	36	18228	5.72422	0.00826214	0.000436653	0.000409321
		list6	GOTERM_MF_DIRECT	GO:0005178~integrin binding	50	0.882301	3.64121e-06	ITGB1, COL16A1, ITGB5, CD81, ITGB3, ITGB2, ICAM5, F11R, FGF1, ICAM1, IBSP, KDR, ITGB8, ANXA7, ITGAV, LGALS8, ACTN1, EMP2, NISCH, ADAM17, COL4A3, ANGPTL3, ADAM9, MYH9, ITGA5, LCP1, MFGE8, PLPP3, SRC, FBLN1, PTN, FBLN5, PTPRZ1, GPNMB, SPP1, JAM2, JAM3, LAMB2, IGF2, FN1, LAMB1, PTK2, COL3A1, CXCL12, P4HB, CALR, FERMT2, PTPN2, FBN1, FERMT3	4678	106	18228	1.83799	0.00928903	0.000253407	0.000244607
		list6	GOTERM_MF_DIRECT	GO:0003729~mRNA binding	80	1.41168	3.65823e-06	EIF4A2, PIWIL1, RBM25, SLC4A1AP, EIF4A3, HDLBP, CASC3, EDC3, PTBP1, EIF4ENIF1, BOLL, SNRNP70, LUC7L, DENR, RBM5, EIF2A, RBM14, CLUH, NCBP1, NCBP2, METTL3, RC3H1, PKM, ESRP1, LUC7L3, NCBP3, NUP98, NSRP1, SF1, FYTTD1, KHDRBS1, SLBP, DDX6, RBM47, RBM8A, CSTF3, SRBD1, SRSF1, RBM4B, CSTF2T, HNRNPLL, FXR1, NXF1, SCAF8, NXF3, PCBP4, PCBP1, PCBP2, RPS3, IGF2BP3, IGF2BP2, PAIP2, SF3B1, N4BP1, CPSF6, MYEF2…	4678	195	18228	1.59858	0.00933224	0.000253407	0.000244607
		list6	GOTERM_MF_DIRECT	GO:0061630~ubiquitin protein ligase activity	34	2.72	1.66253e-05	TRIM52, TRAF3IP2, UHRF2, UBE3D, UBR4, UBE2D1, UBE3A, UBR2, UBE3B, TRIM9, UBR7, TRIM5, TMEM129, TRIM24, TRIM68, TRIM25, TRIM27, VPS18, TRIM62, TRIM41, SYVN1, WWP1, WWP2, TOPORS, TRIM17, TRIM13, UBE2O, TRIP12, TRIM59, TRIM37, TRIM38, TRIM10, TRIM11, TRIM34	973	280	18228	2.27482	0.0108306	0.000518551	0.000486092
		list6	GOTERM_MF_DIRECT	GO:0000977~RNA polymerase II regulatory region sequence-specific DNA binding	26	2.08	1.92303e-05	ZNF177, ZNF550, ZBTB8A, ZBTB46, TCF21, ZNF25, TRPS1, ZNF329, ZNF248, ZNF621, ZNF146, TFAP2B, ZNF19, ZFP3, ZFP2, ZNF705A, VEZF1, ZNF75A, ZFP69, TFDP2, ZNF614, ZNF436, ZNF555, ZNF674, ZNF597, ZNF596	973	186	18228	2.61871	0.012517	0.00057254	0.000536702
		list6	GOTERM_MF_DIRECT	GO:0003713~transcription coactivator activity	25	2	2.65985e-05	TRIM52, USP16, WBP2, TGFB1I1, UBE3A, XPC, UBE2L3, TRIM28, TRIM24, TRIM25, TRIM27, WWTR1, SS18, WWOX, TRIM62, TDRD3, TAF6L, TADA2A, THRAP3, SUB1, TADA3, TRIM13, TAF6, TRIM37, TRIM38	973	178	18228	2.63115	0.0172714	0.00075748	0.000710066
		list6	GOTERM_MF_DIRECT	GO:0030674~protein binding, bridging	31	0.547027	1.21104e-05	NUFIP1, SRRT, DDX20, NOLC1, NMD3, APH1A, NCSTN, APH1B, GRB14, PPP4R2, NEFL, NCK1, MEN1, CNTLN, NDC1, HSPA8, CAV2, AMFR, CAV1, BFAR, ATP1B3, ATP1B1, DDB1, CNKSR1, COL1A2, PEX3, ERCC2, FSCN1, FSCN3, GAS6, OPTN	4678	57	18228	2.11917	0.0305625	0.000816817	0.000788453
		list6	GOTERM_MF_DIRECT	GO:0071949~FAD binding	25	0.441151	1.45153e-05	ERO1A, MTRR, DDO, CYB5R4, CYB5R3, AIFM1, MICAL1, AOX2, LDHD, AOX1, D2HGDH, QSOX1, MTHFR, DHCR24, KMO, COQ6, SQLE, DAO, ACOX2, ACOX1, CRY2, AGPS, CRY1, ACOX3, PCYOX1	4678	42	18228	2.31937	0.0365194	0.000953914	0.00092079
		list6	GOTERM_MF_DIRECT	GO:0003712~transcription cofactor activity	51	0.899947	1.78208e-05	PHF2, SMARCB1, NAB1, NAB2, FHL2, JMJD1C, PSIP1, RSF1, FHL5, LDB2, MED15, PHF8, MED17, MED12, MED13, KAT5, MED10, DPF2, KAT8, KAT7, MED1, KDM2A, KDM2B, MED8, MED9, PIAS2, PIAS1, MED22, MED24, AEBP2, EWSR1, KAT6B, KDM3A, DDX1, PXN, MED12L, BCLAF1, BTAF1, MED30, NSD1, CAMTA2, RALY, PPARGC1A, AKIRIN1, PHF10, FUS, PHF12, PTPN14, MED13L, GON4L, HDGF	4678	114	18228	1.74319	0.0446477	0.00111693	0.00107814
		list6	GOTERM_MF_DIRECT	GO:0016538~cyclin-dependent protein serine/threonine kinase regulator activity	22	0.388212	1.78674e-05	CCNK, CCNT2, CCNI, CCNT1, CCNC, CCNA2, CCNB3, CCNA1, CCND3, CCNB1, CCNY, CCNE2, CCND1, CCNG1, CCNI2, CCNYL1, CCNL2, CCNL1, CNPPD1, GPRC5C, CCNJL	4678	35	18228	2.44925	0.0447618	0.00111693	0.00107814
		list6	GOTERM_MF_DIRECT	GO:0019904~protein domain specific binding	62	1.09405	1.88901e-05	GPSM2, FHOD1, CLTC, ICA1, ATN1, MED12, LAMP1, CHMP1A, CEP250, CASP2, ARFIP2, ARFIP1, MAP3K5, NCK1, NCOA2, DBNL, ANGEL1, KCNAB1, ACSL3, DICER1, CCNA2, RABEP1, PRKAR1A, HGS, RARA, MYH9, AIDA, KPNB1, RAPGEF3, SHC4, DDX6, PRKDC, ICA1L, ARL1, PLG, IQGAP1, HIF1A, PRKAR2A, RAB6A, CNTLN, HSPA5, CBX3, RCC2, M6PR, SRP68, L1CAM, POU2F2, MPP7, SNAP91, MYO1D, HNRNPM, EHD2, OCLN, HNRNPK, CABYR, CENPJ, CHMP2B, …	4678	147	18228	1.64344	0.0472624	0.00115275	0.00111272
		list7	GOTERM_BP_DIRECT	GO:0006357~regulation of transcription from RNA polymerase II promoter	174	15.0519	1.86926e-24	ZNF177, ZNF175, ZNF692, ZNF570, ZBTB24, ZBTB20, ZNF609, ZNF81, ZNF608, ZFP30, ZMIZ1, ZNF606, ZNF605, ZNF84, ZXDB, ZMIZ2, ZNF329, ZNF449, ZNF689, SUPT20H, ZNF567, ZNF565, ZNF322, ZNF287, ZNF18, ZBTB39, ZNF19, ZNF283, ZFP3, ZBTB37, ZFP2, ZBTB32, ZNF705A, ZBTB33, ZNF16, WDR77, TBL1XR1, ZNF438, ZNF317, ZSCAN23, ZNF436, ZNF711, ZNF677, ZSCAN25, TOX, ZNF555, ZNF311, ZNF674, ZNF432, ZSCAN29, ZNF550, URI…	986	1324	16614	2.21441	4.49182e-21	4.48996e-21	4.43949e-21
		list7	GOTERM_BP_DIRECT	GO:0016579~protein deubiquitination	33	2.85467	1.50373e-20	USP13, USP14, USP37, USP15, WDR48, USP38, USP54, USP10, USP32, USP11, USP33, USP12, USP34, TNFAIP3, USP1, USP50, USP30, USP46, USP47, USP25, USP8, USP48, USP7, USP5, USP20, USP42, USP4, USP9X, USP3, USP2, USP45, USP28, USP40	986	73	16614	7.61708	3.61347e-17	1.80598e-17	1.78568e-17
		list7	GOTERM_BP_DIRECT	GO:0006511~ubiquitin-dependent protein catabolic process	53	4.58478	1.14862e-18	USP37, USP38, USP32, USP33, USP34, UBE2D1, UBE3A, UBE2L6, UBE3B, UBE2L3, USP30, USP46, USP47, USP8, USP48, USP7, USP5, USP42, USP4, USP3, USP45, USP2, UBE4A, UBE4B, TRPC4AP, USP40, USP13, USP15, USP16, USP10, USP11, USP12, UBR4, UBD, TP53INP2, UBQLN1, USP1, USP50, UBQLN4, UBQLN3, UBQLN2, USP25, USP20, USP22, UBE2G1, WWP2, UBE2G2, USP28, UBQLNL, TOLLIP, TTC3, TRIP12, UBA1	986	216	16614	4.13447	2.76014e-15	9.19665e-16	9.09327e-16
		list7	GOTERM_BP_DIRECT	GO:0006886~intracellular protein transport	54	4.67128	2.76306e-15	USP6NL, VPS29, TBC1D10C, TOM1, TLK1, TMED2, VPS35, TMED1, TMED7, VPS39, TMED5, YWHAH, TMED4, TRIM23, WLS, VPS18, TMED9, TICAM2, STX7, TBC1D2B, SYTL3, SYTL2, TOM1L1, STX1B, TOM1L2, TBC1D4, TBC1D25, STX1A, STX12, TBC1D9B, TMED10, STXBP3, STX16, STXBP1, USO1, STXBP2, STX18, VPS26A, VPS26B, VTI1A, STX6, VPS11, TBC1D14, STX4, TBC1D17, STX2, TBC1D15, XPO7, WDR11, TBCK, XPOT, VPS41, VIPAS39, VPS45	986	264	16614	3.44657	6.66966e-12	1.65922e-12	1.64057e-12
		list7	GOTERM_BP_DIRECT	GO:0006355~regulation of transcription, DNA-templated	71	6.14187	4.31865e-14	ZNF177, TRRAP, ZMYND8, WWC2, ZNF45, UBE2L3, ZNF280B, ZNF527, ZNF845, ZNF567, TLE4, TLE3, ZNF484, TLE2, ZNF19, TLE1, TFB2M, ZNF75D, ZFY, ZFX, TFDP2, THAP7, SUB1, TFEC, ZNF713, TESMIN, ZNF677, ZNF555, ZNF235, VGLL4, ZNF674, ZNF432, ZNF596, USP13, ZNF274, ZNF470, ZNF3, ZNF8, ZBTB4, TAF5L, ZFP57, ZNF507, ZNF624, ZNF502, ZNF226, ZNF621, ZNF862, ZNF268, ZNF420, ZNF189, ZNF286A, ZNF583, ZNF143, ZNF582, …	986	444	16614	2.69447	1.0378e-10	2.07468e-11	2.05136e-11
		list7	GOTERM_BP_DIRECT	GO:0051301~cell division	97	1.71681	4.27126e-10	MAP10, RB1, ANKLE2, CCNT1, SMC3, CCAR1, PPP1CB, PPP1CC, CCND3, CDC23, MAEA, CCND2, CCND1, CDC27, OIP5, KMT5A, ANAPC7, IST1, SPICE1, KNL1, CDC40, CDC25A, CDC25B, SGO2, CCNE2, KATNAL1, PARD3, SPECC1L, ANAPC4, ANAPC5, ARL8B, ANAPC2, SEH1L, CDCA2, ANAPC16, EPB41, CDCA5, NCAPG, CDCA8, KLHL13, BRCC3, PDS5B, PDS5A, SKA3, ARPP19, NCAPH, SKA2, CCNB2, DSN1, CCNB1, RAD21, MCMBP, KLHL21, KLHL22, CDC7, NDC80,…	4973	186	16614	1.74227	3.14108e-06	3.14066e-06	3.12699e-06
		list7	GOTERM_BP_DIRECT	GO:0006914~autophagy	21	1.81661	2.26244e-09	USP13, TIGAR, VCP, USP10, VPS13A, WIPI1, UMOD, WIPI2, VMP1, TMEM59, TM9SF1, TRIM17, VPS51, TRIM5, TOLLIP, VPS11, VTI1A, UBQLN1, TMEM39A, TMBIM6, VPS39	986	70	16614	5.05497	5.43664e-06	9.0471e-07	8.9454e-07
		list7	GOTERM_BP_DIRECT	GO:0000209~protein polyubiquitination	30	2.59516	2.63654e-09	TNKS, UBE2D1, UBE2L6, UBE3B, UBE2J2, UBE2L3, UBE2J1, TNKS2, UBE2Q2, TRIM5, TRIM2, TRIM3, UBR5, TRIM27, UBE2B, WWP1, UBE4B, WWP2, UBE2G1, UBE2G2, TOPORS, UBE2W, UBOX5, UBE2N, UBE2V2, TRIP12, TRIM38, UBE2V1, UBE2K, TRIM34	986	140	16614	3.61069	6.33559e-06	9.0471e-07	8.9454e-07
		list7	GOTERM_BP_DIRECT	GO:0006897~endocytosis	74	1.30973	1.58326e-09	LGALS3BP, ITSN2, DENND1C, APP, SH3GL3, LRRK2, ITSN1, INPPL1, SNX10, MIA3, PIK3C2A, FNBP1L, CLINT1, LOXL2, EEA1, GHR, RABGEF1, DPYSL2, ANXA6, ENPP2, OLR1, DNM1L, AP2M1, CSNK1G3, RALBP1, SCARA5, FNBP1, EPS15L1, GAPVD1, DNM1, DNM2, EPN2, EPN3, DNM3, RABEP1, HEATR5A, RABEP2, PIK3C3, ENTHD1, PLA2R1, CSNK1G2, BECN1, RAB1A, RAB5B, LRP5, C9ORF72, LRP6, NCKIPSD, CDC42, AP3M2, AP3M1, SNX2, MYO6, SNX9, EPS1…	4973	133	16614	1.85881	1.16432e-05	5.82085e-06	5.79552e-06
		list7	GOTERM_BP_DIRECT	GO:0006635~fatty acid beta-oxidation	31	0.548673	1.35881e-08	ABCD4, ABCD2, ECHS1, ACAA2, ABCD3, HSD17B4, CROT, HSD17B10, ACAT2, ACAT1, SCP2, CPT2, AUH, ACADM, ACAA1, ABCD1, DECR1, CPT1A, CPT1B, HADHB, HADHA, PEX7, SLC25A17, ACOX2, EHHADH, PEX5, ECHDC1, ECHDC2, SLC27A2, PPARD	4973	41	16614	2.526	9.9922e-05	3.33045e-05	3.31595e-05
		list7	GOTERM_BP_DIRECT	GO:0000278~mitotic cell cycle	22	1.90311	5.74275e-08	WDHD1, USP16, TUBB, XRCC2, USP3, TBCD, TUBE1, TUBG2, TUBG1, TUBB4A, WAPL, TUBA1C, TUBA1B, WEE1, TUBB6, TUBA1A, TADA2A, TADA3, TUBGCP5, TUBGCP6, TUBGCP3, TUBA8	986	91	16614	4.0736	0.000137989	1.72426e-05	1.70488e-05
		list7	GOTERM_BP_DIRECT	GO:0042147~retrograde transport, endosome to Golgi	18	1.55709	1.50616e-07	TMEM87A, VPS29, TMEM87B, VPS26A, VPS26B, VPS51, VPS50, VPS52, TBC1D10C, VTI1A, STX6, UBE2O, VPS35, TBC1D23, TRIM27, TBC1D17, YKT6, VAMP3	986	65	16614	4.66613	0.000361865	4.01978e-05	3.97459e-05
		list7	GOTERM_BP_DIRECT	GO:0071108~protein K48-linked deubiquitination	11	0.951557	2.8869e-07	USP13, VCPIP1, USP25, USP8, USP37, USP5, USP20, USP33, USP34, USP50, TNFAIP3	986	23	16614	8.05865	0.000693481	6.93433e-05	6.85638e-05
		list7	GOTERM_BP_DIRECT	GO:0015031~protein transport	122	2.15929	1.36415e-07	GOLT1B, NUP188, PHAX, SCAMP5, RABGEF1, ARL6IP5, SEC62, NSF, CADPS2, ATG3, COG8, COG5, IST1, COG4, ATG9A, ARRDC3, COG2, COG1, ACTN4, SCAMP1, SCAMP2, RUFY1, NUP93, HGS, KDELR2, NUP98, KIF20A, STAM2, ARL8B, ENY2, CALCRL, SEH1L, NMD3, PSEN1, LIN7C, MTM1, SNX3, SNX4, MYO6, RAB6B, RAB11FIP5, RAB4B, SEC16A, CAV1, SNF8, DNAJC14, HOOK3, KLHL20, COL1A1, ARHGAP33, EHD3, NASP, CHMP2B, PPT1, SPIRE2, CORO7, GP…	4973	270	16614	1.50956	0.00100269	0.000250765	0.000249674
		list7	GOTERM_BP_DIRECT	GO:0000226~microtubule cytoskeleton organization	23	1.98962	7.83634e-07	TUBB, ULK4, TBCD, TUBE1, TUBG2, TUBG1, TUBB4A, TTBK2, TTLL7, TUBA1C, TTLL6, TUBA1B, WEE1, TUBB6, TTLL5, TUBA1A, TTLL1, TACC3, TACC1, TTLL11, TACC2, VAMP4, TUBA8	986	114	16614	3.39954	0.0018813	0.000171117	0.000169194
		list7	GOTERM_BP_DIRECT	GO:0006888~ER to Golgi vesicle-mediated transport	21	1.81661	9.80227e-07	TMED9, TMED10, TICAM2, USO1, TRAPPC8, YIF1A, VAMP7, TFG, ZW10, TRAPPC12, YIPF6, VTI1A, TRIP11, TMED2, TRAPPC11, TMED1, WHAMM, TMED7, YKT6, TMED5, TMED4	986	98	16614	3.61069	0.00235272	0.000196209	0.000194003
		list7	GOTERM_BP_DIRECT	GO:0016192~vesicle-mediated transport	28	2.42215	2.29453e-06	STXBP3, STXBP1, STXBP2, VPS11, VTI1A, TRAPPC11, STX4, STX2, TRIM23, SYT5, SYT4, VPS18, YIPF1, SYT1, YIPF2, STX7, YIPF5, SYT15, TVP23B, SYT9, SYT7, VAMP7, TBC1D4, SYT12, VAMP1, VPS45, STX1A, VAMP3	986	169	16614	2.7917	0.00549858	0.000423958	0.000419193
		list7	GOTERM_BP_DIRECT	GO:0007030~Golgi organization	19	1.6436	2.75223e-06	USP6NL, TMED9, TMED10, TICAM2, UBXN2B, UBXN2A, TANGO2, TJAP1, VMP1, VPS51, ZW10, TRAPPC12, TRIP11, TMED2, TRAPPC11, TMED1, TMED7, TMED5, TMED4	986	87	16614	3.67986	0.0065918	0.000472204	0.000466896
[truncated: 1,501 more rows]
